# Supplementary material for: Multilayer Proteome and Metabolome‐Based Validation Uncovers Combined Regulatory Roles and Predictive Values of 6 RNA Modifications and Cellular Senescence in Alzheimer's Disease
Source: CNS Neurosci Ther. 2026 Jul 14;32(7):e71021. doi: 10.1002/cns.71021 (PMC13367321; doi:10.1002/cns.71021)
Supplement: Supplementary file 11 — Table S1: Molecules list of cellular senescence and RNA modification regulatory molecules and AD risk factors. [file CNS-32-e71021-s006.xlsx]

## Sheet: Table S1
Table S1: Molecules list of cellular senescence and RNA modification regulatory molecules and AD risk factors.
Cellular_senescence										RNA_modification	AD risk proteins
AAK1	CCN2	ECT2	HIPK2	ALKBL3	LMNB1	SMARCA2	NF1	TXN	LIN37	TRMT10C	APP
ABCB1	CCN6	EEF1E1	HIRA	THDF2	LNCTAM34A	SMARCA4	NF2	TXNIP	MAPK11	TRMT61B	PSEN1
ABCC6	CCNA2	EGFR	HIVEP1	PROX1	LOX	SMARCB1	NFE2L2	TYK2	MAPK13	TRMT6	PSEN2
ABI3	CCNB1	EGLN1	HJURP	PRPF19	LOXL2	SMARCD1	NFKB2	TYMS	RAD1	TRMT61A	APOE3
ABI3BP	CCND1	EGR2	HK3	PSMA2	LPAR1	SMC1A	NFKBIA	UBE2C	RAD9A	ALKBH1	APOE4
ACER2	CCND3	EHF	HMGA1	PSMA5	LPAR3	SMC2	NHEJ1	UBE2I	TRPV4	ALKBH3	SORT1
ACKR1	CD28	EHMT2	HMGA2	PSMB1	LRRK2	SMG1	NINJ1	UBE2N	RHEB	YTHDF1	CR1
ACLY	CD34	EID3	HMGB1	PSMB5	LY6D	SMURF2	NIPA2	UBE2V1	RRAS	YTHDF2	ADAM17
ADCK5	CD40LG	EIF2AK2	HMGB2	PSMD14	MAD1L1	SNAI1	NLK	UBE2V2	ZFP36L1	YTHDF3	PRKD3
AGO2	CD82	EIF2AK3	HMGB3	PTEN	MAD2L1	SOCS1	NLRX1	UBE3A	ZFP36L2	YTHDC1	NCK2
AGR2	CDC25A	EIF4E	HMGCR	PTGS2	MAEL	SOD1	NOLC1	UBTD1	TGFB1	NSUN1	BIN1
AGT	CDC45	EIF4EBP1	HNRNPA1	PTK2	MAF	SOD2	NOTCH1	UHRF1	TGFB3	NSUN2	WDR12
AHR	CDC6	EIF4G2	HNRNPA3	PTPN1	MAGEA2	SORBS2	NOTCH3	ULK3	TSC1	NSUN3	INPP5D
AKAP4	CDC7	ELAVL1	HNRNPAB	PTPN6	MAGOHB	SOX1	NOX1	USP1	TSC2	NSUN4	MME
AKR1B1	CDCA2	ELOA	HNRNPC	PTTG1	MAP2K1	SOX2	NOX4	USP28	VDAC1	NSUN5	IDUA
AKT1	CDCA4	ENDOG	HNRNPD	PURB	MAP2K2	SOX4	NPM1	UTP6	VDAC2	NSUN6	CLNK
AKT1S1	CDH1	ENG	HOPX	PYGL	MAP2K3	SOX5	NQO1	VCAN	VDAC3	NSUN7	HS3ST1
AKT3	CDK1	ENO1	HOXA9	RACGAP1	MAP2K6	SP1	NR1H2	VDR	CACNA1D	DNMT1	RHOH
AKTIP	CDK18	ENTPD7	HRAS	RACK1	MAP2K7	SPAG9	NR2E1	VEGFA	CALM1	DNMT2	ANKH
ALDH2	CDK2	EP300	HS2ST1	RAD21	MAP3K14	SPARC	NRAS	VENTX	CALM2	DNMT3A	COX7C
ALDOA	CDK2AP1	EPAS1	HSF1	RAD23B	MAP3K5	SPHK1	NRF1	WEE1	CALM3	DNMT3B	TNIP1
ALKBH3	CDK4	EPHA3	HSP90AA1	RAD51C	MAP3K6	SPI1	NRSN2	WIF1	CALML3	TET2	RASGEF1C
ALOX15B	CDK5	EPHA5	HSP90AB1	RAF1	MAP3K7	SPIN1	NSUN2	WIPI1	CAPN1	ALYREF	HLA
ANAPC1	CDK5R1	EPOR	HSPA1A	RAN	MAP4K1	SPOP	NTN4	WNT16	CAPN2	TET1	TREM2
ANLN	CDK6	ERBB2	HSPA2	RANBP9	MAPK1	SRC	NUAK1	WNT2	SLC25A31	YBX1	CD2AP
ANXA5	CDKN1A	ERCC1	HSPA5	RAP1GAP	MAPK12	SREBF1	NUAK2	WNT5A	PIK3R3	TRDMT1	HS3ST5
APEX1	CDKN1B	ERRFI1	HSPA9	RAPGEF4	MAPK14	SRF	NUDT5	WNT7B	CCNB3	NOP2	UMAD1
AR	CDKN1C	ERVW-1	HSPB1	RARB	MAPK9	SRSF1	NUTF2	WRN	SQSTM1	TET3	ICA1
ARF1	CDKN2A	ESPL1	HTRA1	RASSF1	MAPKAPK5	SRSF2	OGG1	WSB1	CCNA1	TRMT2B	TMEM106B
ARG2	CDKN2AIP	ESR1	HYOU1	RASSF4	MARCHF5	SRSF3	OGT	WT1	CCND2	TRMT2A	JAZF1
ARID1A	CDKN2B	ESRRB	ID1	RASSF5	MARCKS	SSX2	OPA1	WWP1	BTRC	DCP2	NME8
ARID1B	CEACAM1	ETS1	IFI16	RB1	MAST1	STAG2	ORAI1	XAF1	CCNE1	FTO	SEC61G
ARID3A	CEBPB	ETS2	IFNG	RBBP4	MATK	STAT1	ORC1	XIAP	CCNB2	PCIF1	ZCWPW1
ARID4B	CEBPG	ETV6	IGFBP1	RBL1	MAVS	STAT3	OTX2	XPC	CCNE2	METTL4	NYAP1
ARPC1B	CENPA	EWSR1	IGFBP3	RBL2	MCAM	STAT5A	OXTR	XPO1	CCL2	ELAVL1	EPHA1
ARRB1	CHAF1B	EZH2	IGFBP5	RBM38	MCL1	STAT5B	P2RY14	YAP1	E2F7	WTAP	CTSB
ASAH1	CHD5	FANCD2	IGFBP7	RBM39	MCM3AP	STAT6	P3H1	YBX1	HIF1A	RBMX	CLU
ASF1A	CHEK1	FASN	IKBKG	RBP1	MCM7	STIM1	PAK2	YEATS4	LMNA	IGF2BP1	PTK2B
ASPH	CHEK2	FASTK	IL1A	RBP2	MCRS1	STK32C	PAK4	YPEL3	SMAD6	FMR1	SHARPIN
ASXL2	CHUK	FBXO22	IL1R1	RBPJ	MCU	STK4	PAPSS2	YWHAB	NEK9	HNRNPC	ABCA1
ATF3	CIP2A	FBXO31	IL1RN	RBX1	MDC1	STK40	PARK7	YWHAZ	TWIST2	HNRNPA2B1	ECHDC3
ATF6	CIT	FBXO4	IL24	RCC1	MDH1	STN1	PARP1	YY1	CALML4	ALKBH5	ANK3
ATF7IP	CKAP2	FBXO5	IL6	RECK	MDK	STUB1	PATZ1	ZCCHC10	MAPKAPK2	HNRNPA1	TSPAN14
ATG10	CKB	FBXW11	ILF3	RECQL4	MDM2	SUMO2	PAX8	ZDHHC3	CBX8	IGF2BP3	BLNK
ATG12	CLCA2	FDPS	ILK	RELA	MDP1	SUMO3	PBRM1	ZEB1	E2F3	METTL3	PLEKHA1
ATG16L1	CLPP	FERMT1	IMMT	RELB	ME1	SUPT5H	PCGF2	ZFP36	HEPACAM	IGF2BP2	CELF1
ATG4D	CLSPN	FERMT2	INCENP	RHOA	ME2	SUV39H1	PDCD10	ZFX	LIN9	METTL14	SPI1
ATG5	CLU	FGF21	ING1	RNASEH2A	MECP2	SUZ12	PDCD11	ZMAT3	SMAD5	METTL16	MS4A
ATG7	CNOT6	FGFR1	ING2	RNASEH2B	MED12	SYK	PDCD4	ZMPSTE24	NEK6	VIRMA	PICALM
ATM	CNOT6L	FGFR2	ING5	RNASEL	MEF2A	SYT1	PDGFB	ZMYND11	TWIST1	ZC3H13	SORL1
ATP6V0A2	COX5B	FGFR3	INPP4B	ROMO1	MEIS2	SYT7	PDIK1L	ZNF148	PRODH	LRPPRC	TPCN1
ATP6V0C	CPEB1	FIS1	IRAK4	RPL11	MEN1	TACC3	PDPK1	ZNF207	MAPK3	RBM15	FERMT2
ATR	CPT1C	FLT1	IRF1	RPS14	MEOX1	TAGLN	PDZD2	ZNF217		CBLL1	SLC24A4
ATRAID	CREG1	FNTB	IRF3	RPS6KB1	MET	TBK1	PEA15	RAD50		YTHDC2	RIN3
ATRX	CRISPLD2	FOS	IRF5	RPS9	METTL14	TBPL1	PEBP1	HIPK3		DCPS	IGH
ATXN10	CSNK1A1	FOXA1	IRF7	RPTOR	MIF	TBX2	PELP1	TRAF3IP2		NUDT1	SPPL2A
AURKA	CSNK2A1	FOXD1	ITGB3	RRAD	MINK1	TBX3	PES1	P3R3URF-PIK3R3		NUDT10	ADAM10
AURKB	CTH	FOXM1	ITGB4	RRAS2	MITF	TEAD1	PEX19	RAD9B		NUDT11	APH1B
AXL	CTNNAL1	FOXO1	ITPK1	RRM1	MKRN1	TEAD4	PGR	HIPK4		NUDT16	SNX1
BAG3	CTNNB1	FOXO3	ITPKB	RRM2	MME	TERF2	PHB	CALML6		NUDT16L1	CTSH
BAP1	CTSB	FOXO4	ITPR1	RRM2B	MMP7	TERT	PHB2	GADD45A		NUDT3	KAT8
BAZ1A	CTSD	FOXP1	ITPR2	RRP8	MMP9	TFDP1	PHGDH	E2F2		NUDT4	DOC2A
BCL11B	CUL4B	FOXP3	ITPR3	RTN4	MNX1	TFG	PI4KB	E2F4		NUDT4B	IL34
BCL2	CUX1	FOXQ1	ITSN2	RUNX1	MOB3A	TGFB1I1	PIK3C2A	E2F5		NUDT5	MAF
BCL2L1	CXCL1	FSCN1	JAK2	RUVBL2	MORC3	TGFB2	PIK3CA	HIPK1		NUDT7	FOXF1
BCL2L2	CXCR2	FXN	JPT1	S100A6	MORF4L1	TGFBI	PIK3R5	AKT2		AGO2	PRDM7
BCL3	CYB5R3	FXR1	JUN	SALL1	MOS	TGFBR1	PIM1	MRAS		CYFIP1	PLCG2
BCL6	CYBB	G6PD	JUNB	SAMHD1	MRTFA	TGFBR2	PIN1	SLC25A4		CYFIP2	SCIMP
BCLAF1	CYP26A1	GADD45G	KAT5	SAT2	MRTFB	THRB	PINK1	SLC25A6		EIF4E	RABEP1
BECN1	DAO	GAPDH	KCNA1	SDC1	MSN	TIGAR	PINX1	HLA-A		EIF4E1B	MYO15A
BHLHE40	DDAH2	GATA4	KCNJ12	SELENBP1	MST1	TIMELESS	PIR	HLA-B		EIF4E2	WDR81
BIN1	DDB1	GDF15	KDM1A	SELENOH	MT1G	TLR10	PITX1	HLA-C		EIF4E3	GRN
BIRC5	DDB2	GEMIN2	KDM2B	SENP1	MTDH	TLR2	PLA2G2A	HLA-E		GEMIN5	ABI3
BLK	DDIT4	GGCT	KDM4A	SENP7	MTHFD2	TLR3	PLA2R1	HLA-F		LARP1	ACE
BLVRA	DEK	GJA1	KDM4C	SERPINB2	MTOR	TLR4	PLD2	HLA-G		NCBP1	MAPT
BMI1	DEPTOR	GKN1	KDM5B	SERPINE1	MUC4	TLR8	PLK1	HUS1		NCBP2	TSPOAP1
BMP4	DGCR8	GLI1	KDM6B	SETD1A	MUS81	TMEM9B	PML	CXCL8		NCBP3	KLF16
BMPR2	DHCR24	GMNN	KDR	SFN	MVK	TNFSF13	PMVK	KIR2DL4		EIF3D	ABCA7
BMS1	DHRS2	GMPS	KEAP1	SFRP1	MVP	TNFSF15	PNPT1	KRAS		EIF4A1	SIGLEC11
BNIP3L	DHX9	GNG11	KIF11	SGK1	MXD4	TOM1	PON1	MRE11		EIF4G3	APOE
BRAF	DICER1	GNMT	KIF20A	SIAH1	MYBBP1A	TOP1	POT1	GADD45B		IFIT5	LILRB2
BRCA1	DIDO1	GPC3	KIF2C	SIK1	MYBL2	TOP3A	POU3F1	NFATC1		LSM1	RBCK1
BRD4	DIRAS3	GRIK2	KIFC1	SIN3B	MYC	TOPBP1	POU5F1	NFATC2		NCBP2L	SLC2A4RG
BRD7	DKC1	GRK4	KL	SIRT1	MYCN	TP53	PPARG	NFATC3		SNUPN	CASS4
BRIP1	DLC1	GRK6	KLF4	SIRT2	MYD88	TP53BP1	PPARGC1A	NFATC4		WBSCR22	ADAMTS1
BTG1	DMTF1	GRN	KNDC1	SIRT3	MYLK	TP53BP2	PPIB	NFKB1		TRMT112	MINK1
BTG2	DNMT1	GRPR	KRT19	SIRT6	NACC1	TP53I3	PPM1B	CALML5		METTL1	CD33
BTG3	DNMT3A	GRSF1	KSR2	SIRT7	NADK	TP53INP1	PPM1D	PIK3CB		WDR4	PILRA
BUB1	DNMT3B	GSK3A	LAMP2	SIX1	NAMPT	TP63	PPP1R13B	PIK3CD		ALKBL1	IQCK
BUB1B	DOT1L	GSK3B	LATS1	SIX6	NANOG	TPP1	PPP2R1A	PIK3R1		ALKBL5	ATP8B4
CALR	DPP4	GTSE1	LATS2	SKP2	NBN	TPR	PPP2R5A	PIK3R2		RBM15B	MEF2C
CAPNS1	DPY30	HAS1	LAYN	SLC13A3	NBR1	TPX2	PRKAA2	PPID		THDF1	APOE2
CARF	DTL	HAUS4	LBR	SLC16A7	NCAPG2	TRA2B	PRKCD	PPP1CA		THDF3	SPRED2
CARM1	DUSP1	HBP1	LCN2	SLC25A5	NCAPH2	TRDMT1	PRKCH	PPP1CB		ALKBL3	TMEM163
CASP2	DUSP16	HDAC1	LEO1	SLC31A2	NDRG1	TRIM28	PRKD1	PPP1CC		THDF2	HLA-DRB1
CAV1	DUSP21	HDAC2	LGALS3	SLC52A1	NDST2	TRPM7	PRKD2	PPP3CA			UNC5CL
CAVIN1	DUSP3	HDAC3	LIMA1	SLC5A2	NEDD4	TRPM8	PRKDC	PPP3CB			SPATA48
CBS	DUSP6	HDAC4	LIMK1	SMAD1	NEK1	TRRAP	PRKN	PPP3CC			CCDC6
CBX5	DYRK1A	HDAC7	LIN52	SMAD2	NEK2	TSC22D1	PRMT1	PPP3R1			MS4A6E
CBX7	E2F1	HELLS	LIN54	SMAD3	NEK4	TTK	PRMT6	PPP3R2
Source of characteristic molecule
Molecular type	Molecule	Article title	DOI
RNA_modification	ALKBH3,TRMT10C,ALKBH1,YBX1,NSUN2,TET3,NSUN7,ALYREF,TET1,TET2,NOP2,TRMT2B,TRMT2A,ELAVL1,WTAP,RBMX,IGF2BP1,FMR1,HNRNPC,HNRNPA2B1,ALKBH5,YTHDC1,FTO,HNRNPA1,YTHDF2,IGF2BP3,METTL3,YTHDF1,IGF2BP2,METTL14,YTHDF3,METTL16,VIRMA,ZC3H13,LRPPRC,RBM15,CBLL1,METTL4,YTHDC2,DCP2,PCIF1,METTL1,WDR4	RM2Target v1.0
	ALKBL1,ALKBL5,DNMT1,DNMT3B,IGF2BP1,IGF2BP2,METTL3,NSUN5,RBM15,RBM15B,WTAP,YBX1,YTHDC1,THDF 1,THDF 3,ALKBL3,DNMT3A,FMR1,IGF2BP3,LRPPRC,NSUN3,RBMX,YTHDC2,THDF2	Identification of the m6A/m5C/m1A methylation modification genes in Alzheimer’s disease based on bioinformatic analysis	10.18632/aging.206146
	WBSCR22 ,TRMT112,METTL1,WDR4	Internal m7G methylation: A novel epitranscriptomic contributor in brain development and diseases	10.1016/j.omtn.2023.01.003
	DCP2,DCPS,NUDT1,NUDT10,NUDT11,NUDT16,NUDT16L1,NUDT3,NUDT4,NUDT4B,NUDT5,NUDT7,AGO2,CYFIP1,CYFIP2,EIF4E,EIF4E1B,EIF4E2,EIF4E3,GEMIN5,LARP1,NCBP1,NCBP2,NCBP3,EIF3D,EIF4A1,EIF4G3,IFIT5,LSM1,NCBP2L,SNUPN	Expression patterns and prognostic value of key regulators associated with m7G RNA modification based on all gene expression in colon adenocarcinoma	10.1186/s12876-023-02657-y
	METTL1,WDR4,NSUN2,DCP2,DCPS,NUDT10,NUDT11,NUDT16,NUDT3,NUDT4,NUDT4B,AGO2,CYFIP1,EIF4E,EIF4E1B,EIF4E2,EIF4E3,GEMIN5 ,LARP1,NCBP1,NCBP2,NCBP3,EIF3D,EIF4A1,EIF4G3,IFIT5,LSM1,NCBP2L ,SNUPN	The pattern of expression and prognostic value of key regulators for m7G RNA methylation in hepatocellular carcinoma	10.3389/fgene.2022.894325
	TRMT10C,TRMT61B,TRMT6,TRMT61A,ALKBH1,ALKBH3,YTHDF1,YTHDF2,YTHDF3,YTHDC1	Gene signatures and prognostic values of m1A-related regulatory genes in hepatocellular carcinoma	10.1038/s41598-020-72178-1
	NSUN1,NSUN2,NSUN3,NSUN4,NSUN5,NSUN6,NSUN7,DNMT1,DNMT2,DNMT3A ,DNMT3B,TET2,ALYREF	Role of m5C-related regulatory genes in the diagnosis and prognosis of hepatocellular carcinoma	NA
	NOP2 ,NSUN2 ,TET1,YBX1,DNMT3B	Diagnostic and prognostic value of m5C regulatory genes in hepatocellular carcinoma	10.3389/fgene.2022.972043
	NSUN2,NSUN3,NSUN4,NSUN5,NSUN6,NSUN7,DNMT1,DNMT3A,DNMT3B,TRDMT1,NOP2,TET1,TET2,TET3,ALKBH1,ALYREF ,YBX1	Roles of m5C RNA Modification Patterns in Biochemical Recurrence and Tumor Microenvironment Characterization of Prostate Adenocarcinoma	10.3389/fimmu.2022.869759
AD risk proteins	CR1,SPRED2,NCK2,BIN1,TMEM163,INPP5D,CLNK,HLA-DRB1,UNC5CL,CD2AP,SPATA48,PILRA,EPHA1,CLU,ECHDC3,CCDC6,TSPAN14,SPI1,MS4A,PICALM,SORL1,FERMT2,SLC24A4,SPPL2A,ADAM10,APH1B,KAT8,PLCG2,SCIMP,TSPOAP1,ACE,ABCA7,APOE,CD33,CASS4,ADAMTS1	Genome-wide meta-analysis, fine-mapping, and integrative prioritization implicate new Alzheimer’s disease risk genes	10.1038/s41588-020-00776-w
	ATP8B4,ABCA1,SORL1,TREM2,ABCA7,ADAM10,RIN3,CLU,ZCWPW1,ACE	Exome sequencing identifies rare damaging variants in ATP8B4 and ABCA1 as risk factors for Alzheimer's disease. variants in ATP8B4 and ABCA1 as risk factors for Alzheimer’s disease	10.1038/s41588-022-01208-7
	APP,PSEN1,PSEN2,APOE4,TREM2,SORL1,ABCA7,BIN1,CLU,PICALM,CD33,MS4A,CR1,CD2AP,EPHA1,FERMT2,INPP5D,MEF2C,HLA,RIN3,ZCWPW1,ACE,SPI1,ABCA1,APOE,PTK2B,CELF1,APOE3,SORT1,ADAM17,PRKD3,WDR12,MME,IDUA,HS3ST1,RHOH,ANKH,COX7C,TNIP1,RASGEF1C,HS3ST5,UMAD1,ICA1,TMEM106B,JAZF1,NME8,SEC61G,NYAP1,CTSB,SHARPIN,ANK3,BLNK,PLEKHA1,TPCN1,IGH,SNX1,CTSH,DOC2A,IL34,MAF,FOXF1,PRDM7,RABEP1,MYO15A,WDR81,GRN,ABI3,MAPT,KLF16,SI…	Understanding Alzheimer Disease at the Interface between Genetics and Transcriptomics	10.1016/j.tig.2018.02.007
