# Supplementary material for: Multilayer Proteome and Metabolome‐Based Validation Uncovers Combined Regulatory Roles and Predictive Values of 6 RNA Modifications and Cellular Senescence in Alzheimer's Disease
Source: CNS Neurosci Ther. 2026 Jul 14;32(7):e71021. doi: 10.1002/cns.71021 (PMC13367321; doi:10.1002/cns.71021)
Supplement: Supplementary file 12 — Table S2: List of molecules strongly associated with AD in cellular senescence and RNA modification. [file CNS-32-e71021-s016.xlsx]

## Sheet: Table S2
Table S2: List of molecules closely related between cellular senescence and RNA modification.
Proteins differentially expressed in relation to cellular senescence
	logFC	AveExpr	t	P.Value	adj.P.Val	B	regulate
MDK	1.59165070822096	15.8613011184126	12.8032373850608	2.40792678686648e-27	1.41826887746436e-24	51.338973174709	up-regulated
HSPB1	0.545324121756867	22.0731470481093	9.4854539858872	1.14780612372047e-17	3.38028903435679e-15	29.5633753618814	up-regulated
ITPKB	0.36391688774259	17.7444682756704	8.82805866284705	7.65803700097741e-16	1.5035279311919e-13	25.4622482925607	up-regulated
SFRP1	0.58360804742583	14.7876981358312	8.72658327349363	1.44990355718855e-15	2.13498298796014e-13	24.8393490371592	up-regulated
SQSTM1	0.338592328962498	17.8868134132864	8.63587078114038	2.55906087662625e-15	3.01457371266572e-13	24.2850251911051	up-regulated
ASPH	0.212437244236078	17.7544195038607	8.18018182374163	4.27759356874175e-14	4.19917101998148e-12	21.5386160434097	up-regulated
FLT1	0.255253913984479	16.2134335179067	7.98317545887544	1.41556251928977e-13	1.19109474837382e-11	20.3724474351797	up-regulated
BAG3	0.425402568826698	19.2161919629851	7.82469228855861	3.67085023711533e-13	2.37713931529618e-11	19.4443017782081	up-regulated
ITPR2	0.179628950007057	17.9099837117371	7.82269532665772	3.71497773871856e-13	2.37713931529618e-11	19.4326653316343	up-regulated
GJA1	0.402563089130098	20.9384470032007	7.80884216994951	4.03589017877111e-13	2.37713931529618e-11	19.3519827262692	up-regulated
NF1	-0.102318	18.8012215503899	-7.70289	7.58822954106183e-13	4.06315199971402e-11	18.7372656338168	down-regulated
STAT3	0.20821425190536	17.2050605071483	7.45537777068983	3.2617745211715e-12	1.60098766080835e-10	17.318245586025	up-regulated
MSN	0.328064155017124	22.0229093676374	7.37817885114858	5.11502302292395e-12	2.31749889269401e-10	16.8806779929434	up-regulated
CLU	0.230281904085327	21.2600539925297	7.31389933679261	7.42577007063827e-12	3.1241275511471e-10	16.5182216365661	up-regulated
ITGB4	0.299884166369186	16.9669773716695	7.28388137465694	8.83267216175855e-12	3.46829593551719e-10	16.3495520380532	up-regulated
SAMHD1	0.219667965892203	18.0414237762936	7.23413400711945	1.17654731400134e-11	4.33116479966742e-10	16.0708664751492	up-regulated
AAK1	-0.144889	19.0176085005832	-7.20966	1.35425017500681e-11	4.69207854752361e-10	15.9341598328967	down-regulated
TPP1	0.197687593363874	20.9174675897876	7.12908384733724	2.14813817670317e-11	7.02918547821204e-10	15.4858776870993	up-regulated
CAPN2	0.255859551785253	19.8067922559466	7.04692526237974	3.42854534366482e-11	1.04270933023698e-09	15.031740059498	up-regulated
NEK6	0.283792686906985	16.6127041985143	7.04125437590864	3.54060893119518e-11	1.04270933023698e-09	15.0005047618087	up-regulated
S100A6	0.545265451503028	22.073830224244	7.0272717707424	3.83259230420133e-11	1.07495088913075e-09	14.9235501262427	up-regulated
CTSD	0.165736880582038	23.3450999826087	6.99561210578181	4.58434107604495e-11	1.22735313354113e-09	14.749633708906	up-regulated
LIMA1	0.197202789468562	17.7333816320024	6.96827409732953	5.34919630965436e-11	1.3698594027767e-09	14.5998229847274	up-regulated
ILK	0.240156918283699	18.2256992730772	6.90721377376428	7.54116372700091e-11	1.85072726466814e-09	14.2664501213398	up-regulated
RAD50	0.162587722307922	17.682749117554	6.80306316410406	1.34943967469532e-10	3.17927987358218e-09	13.7018073571449	up-regulated
ANXA5	0.332544470075618	22.2459551819813	6.79565675960042	1.40618518341798e-10	3.18555028089688e-09	13.661848346173	up-regulated
MRE11	0.169589788676284	16.4380338822774	6.67426902167846	2.75204810397827e-10	6.00354197497481e-09	13.0106736595615	up-regulated
GAPDH	0.0769416088077755	26.766781130149	6.64828777106989	3.17453711138401e-10	6.63521325772294e-09	12.8722246079105	up-regulated
LGALS3	0.297919527124208	19.1587635178871	6.63787314863831	3.36127329909191e-10	6.63521325772294e-09	12.8168197424945	up-regulated
HEPACAM	0.285927388587041	20.2632649808077	6.63688377469313	3.37956532651423e-10	6.63521325772294e-09	12.8115591259527	up-regulated
SLC25A6	-0.146807	24.7797867443384	-6.61685	3.77181906891386e-10	7.16645623093634e-09	12.7051260320087	down-regulated
SELENBP1	0.283033053756029	20.4836867345688	6.48882	7.57351094068125e-10	1.36493402327933e-08	12.0297358791164	up-regulated
LMNB1	0.14629274950607	19.8904103300543	6.48702396989687	7.64733833076703e-10	1.36493402327933e-08	12.0203404781681	up-regulated
CYBB	0.333708061560909	16.641963963787	6.4582687907023	8.93339078650544e-10	1.5317878385592e-08	11.8698102534814	up-regulated
MAPKAPK2	0.187280584094268	16.2264568229229	6.45479844374052	9.10230464339083e-10	1.5317878385592e-08	11.8516717948081	up-regulated
PYGL	0.164598142211066	22.0121996478042	6.38891693241487	1.29746177343297e-09	2.12279162375561e-08	11.5084983259644	up-regulated
RRAS	0.191605672594005	18.9494798676553	6.37855104369651	1.37160929832403e-09	2.14059646275149e-08	11.4547063250822	up-regulated
HTRA1	0.319427299830519	18.306695528655	6.37373531054995	1.40745771435865e-09	2.14059646275149e-08	11.4297348225603	up-regulated
TP53BP2	0.181979031896207	15.5311364631112	6.37242461681703	1.41737287007314e-09	2.14059646275149e-08	11.4229404314837	up-regulated
HRAS	-0.0821498	20.8007035325253	-6.32041	1.87145769933323e-09	2.75572146226818e-08	11.1540040987328	down-regulated
PDCD4	0.160762330338457	16.7862259872998	6.31039387622931	1.97397011811958e-09	2.75634016604484e-08	11.1024072556366	up-regulated
ARPC1B	0.211017443137639	17.6057823119224	6.30950676485787	1.98331518887176e-09	2.75634016604484e-08	11.0978378498305	up-regulated
SLC25A4	-0.13559	24.7749395554741	-6.30678	2.01226871205311e-09	2.75634016604484e-08	11.083816249874	down-regulated
BRAF	-0.0943765	18.9612320405423	-6.25821	2.60443265360558e-09	3.48638825675837e-08	10.8342948335207	down-regulated
YAP1	0.294121534683672	15.8585829609583	6.14487503936403	4.73155126087547e-09	6.19307487256811e-08	10.2570717427984	up-regulated
RUVBL2	0.10509853602202	18.9694474601001	6.12908666572886	5.13919103999448e-09	6.58039896207989e-08	10.1772064910201	up-regulated
MAPK3	0.152654564834634	20.5940761146077	6.11484229361516	5.53639490669621e-09	6.93816297881717e-08	10.1052679432505	up-regulated
GSK3B	-0.103893	18.7964047975263	-6.10697	5.7685696845393e-09	7.07851571707009e-08	10.0655750091131	down-regulated
RBBP4	0.100563992693218	17.8810834314452	6.01817972148274	9.14950034551173e-09	1.09980728642988e-07	9.62003262583202	up-regulated
ENO1	0.118667613111345	24.895509949973	6.00022244836111	1.0038944186074e-08	1.18258762511952e-07	9.53045848601752	up-regulated
NEK9	0.161229575076927	16.7572494132292	5.99476513556222	1.03256551308688e-08	1.1925119357023e-07	9.50327203905347	up-regulated
MYLK	0.240942186813417	18.3323020966986	5.99043373686356	1.05589101758856e-08	1.19599963338397e-07	9.48170634730257	up-regulated
PTPN6	0.223881193731618	16.4962745609102	5.97718145889342	1.13050944136011e-08	1.25635860558699e-07	9.41578947187475	up-regulated
GSK3A	-0.0961066	19.1395256671303	-5.81228	2.62292540785462e-08	2.86093160227106e-07	8.60389	down-regulated
YBX1	0.237671383658672	18.2057287736587	5.75077816944617	3.57628449606515e-08	3.8298755785134e-07	8.30506921221239	up-regulated
TPR	0.0828293897974959	18.3709723852869	5.72823499754669	4.00454532969353e-08	4.21192356998123e-07	8.19609401307549	up-regulated
LMNA	0.2334159476802	21.8824984013744	5.70559887659626	4.48488186086705e-08	4.63437792289595e-07	8.08696969788018	up-regulated
MAVS	0.197391161444447	16.9195	5.68911681032507	4.86960577585481e-08	4.92286404348914e-07	8.00770285189482	up-regulated
RELA	0.140167544860724	16.7835313308273	5.68360741577542	5.005257202401e-08	4.92286404348914e-07	7.98124243559877	up-regulated
DDAH2	0.201634391571005	22.1888775907302	5.68323	5.01480208165277e-08	4.92286404348914e-07	7.97940773485018	up-regulated
RB1	0.188019299655192	15.775720007876	5.67685773509074	5.17648570835159e-08	4.95045866909452e-07	7.94884968556083	up-regulated
CBX5	0.121879656419054	17.8091512725342	5.67552330955838	5.21100912536265e-08	4.95045866909452e-07	7.94244876864202	up-regulated
SLC25A5	-0.133344	24.7741676670181	-5.62082	6.8373363464412e-08	6.39236683818075e-07	7.68094990897031	down-regulated
ASAH1	0.197047875972135	20.5844802139903	5.59951098377387	7.59676624023454e-08	6.99139893046585e-07	7.57958630366755	up-regulated
CSNK1A1	0.0992756443194054	18.0193405036235	5.52833460024622	1.07795980464439e-07	9.76797422977767e-07	7.24295599640047	up-regulated
PHGDH	0.262994462106938	21.9002650117406	5.50345980019437	1.21733761856876e-07	1.08638160202576e-06	7.12603504712195	up-regulated
CALML3	-0.0863014	25.2856965205399	-5.475	1.39843076663843e-07	1.22936674858214e-06	6.99271669678773	down-regulated
STAT5B	0.111411965659357	17.6570134621408	5.46131503999649	1.49458838234376e-07	1.2945772900007e-06	6.92880278950817	up-regulated
SMC1A	0.169059716854015	17.6602918638627	5.43832916967752	1.67082196130575e-07	1.42625236986824e-06	6.82169212774957	up-regulated
PML	0.13895326622017	17.7349116280187	5.42938501492683	1.7447363461817e-07	1.46807101128717e-06	6.78010192382252	up-regulated
PLD2	0.161552482135088	16.0524585736201	5.35371004247006	2.51164596637236e-07	2.08360489323003e-06	6.43020417704012	up-regulated
PRKCH	-0.134454	20.3816254706833	-5.33844	2.70214061774879e-07	2.21050114424172e-06	6.36002801491705	down-regulated
MAP3K5	0.0945776429542811	17.7758493477271	5.2771153187501	3.61894372436282e-07	2.91994226527356e-06	6.07971158555881	up-regulated
STAT5A	0.116835014020261	17.6814284229883	5.25568232978966	4.00581134904798e-07	3.188409303499e-06	5.98230102028861	up-regulated
AKT3	-0.0841408	18.7616796244181	-5.24696	4.17461042612492e-07	3.27846072131677e-06	5.94272058516967	down-regulated
PARK7	0.0852470345467644	23.8181442813799	5.21914480466778	4.75994445573699e-07	3.63192505947052e-06	5.81691791788592	up-regulated
SRSF2	0.0840670934809644	19.3215283760645	5.21807109438614	4.78407383856414e-07	3.63192505947052e-06	5.81207081524855	up-regulated
VDAC1	-0.0975743	24.2662987338365	-5.21353	4.8875555093453e-07	3.63192505947052e-06	5.79155763607764	down-regulated
HMGB2	0.183570122755409	19.989591886276	5.21160332858376	4.93195879235318e-07	3.63192505947052e-06	5.7828887195286	up-regulated
SYK	0.196873427470333	16.0376717023584	5.21155824008431	4.93300517415351e-07	3.63192505947052e-06	5.78268537773738	up-regulated
IFI16	0.20647570960492	17.1348725202099	5.18831571384987	5.50213976913879e-07	4.00093867163302e-06	5.67803944335246	up-regulated
NFKB1	0.140878601675141	16.7130565475099	5.17668929742565	5.81028812639431e-07	4.17348744688567e-06	5.62582390576758	up-regulated
HMGB1	0.18066914871504	21.890635884817	5.1696	6.00631343481983e-07	4.26231158205889e-06	5.59403314464911	up-regulated
SOD1	0.104220829017049	24.1250614188232	5.15969514323712	6.29106867939515e-07	4.41123744305208e-06	5.54965843099389	up-regulated
NRAS	-0.0702475	20.8839429482689	-5.14786	6.64861677038175e-07	4.56641284405048e-06	5.49670851495207	down-regulated
YWHAB	-0.0615212	25.7959527687007	-5.14725	6.66742792170359e-07	4.56641284405048e-06	5.49400235897373	down-regulated
PPP2R1A	-0.0549579	21.7000936103768	-5.14149	6.84906877561614e-07	4.63689828602058e-06	5.46825861323121	down-regulated
UBE3A	-0.064832	17.3850888103694	-5.13841	6.94807474995442e-07	4.65047275877631e-06	5.45451334139982	down-regulated
SELENOH	0.146017525371597	16.2043338190047	5.10594136681699	8.0801696967883e-07	5.34743814764979e-06	5.30997583959261	up-regulated
JAK2	0.092080051665473	15.7542454679363	4.99450930502345	1.34969102264449e-06	8.83297791486226e-06	4.81914617159751	up-regulated
ITSN2	-0.0795454	18.4624168543835	-4.98912	1.38329838010999e-06	8.95343676796469e-06	4.7956334599426	down-regulated
STAG2	0.153783644068778	16.6254110447902	4.93925571694404	1.7355808871614e-06	1.10869240198793e-05	4.57882354148739	up-regulated
CTNNB1	0.0708752057614177	20.7821190675765	4.93735898160481	1.75056695050725e-06	1.10869240198793e-05	4.57061007097953	up-regulated
GRN	0.238213225888163	15.3117958811734	4.93236440222436	1.79063110141299e-06	1.11943364735367e-05	4.54899350325992	up-regulated
NBN	0.114706644960862	16.1261959019138	4.93053361044368	1.80553814089302e-06	1.11943364735367e-05	4.54107402415163	up-regulated
G6PD	0.1069529357496	19.166517162118	4.92460004639343	1.85468229121869e-06	1.13792486409147e-05	4.51542261916669	up-regulated
UBE2V2	-0.0487115	21.9693010669833	-4.89397	2.12969362305019e-06	1.29318509688305e-05	4.3833855987664	down-regulated
VDAC2	-0.095642	23.9444141949939	-4.87904	2.27766809050593e-06	1.36892500541632e-05	4.31925696904885	down-regulated
CAV1	0.264297504538405	19.1114516647239	4.86362719255318	2.44086628510276e-06	1.45219216356114e-05	4.25320709465205	up-regulated
VDAC3	-0.0935186	23.9059813107693	-4.83859	2.73029559142682e-06	1.6081441033504e-05	4.14628250172541	down-regulated
KRAS	-0.0776286	21.0302118352942	-4.79972	3.24660476780215e-06	1.8933170378569e-05	3.98108938777071	down-regulated
ABI3	0.164307196212155	15.2009338000507	4.79028638773168	3.38549047144109e-06	1.95495479184196e-05	3.94115058289614	up-regulated
RTN4	-0.0784926	21.7476039772686	-4.76018	3.8681433301762e-06	2.21197710822697e-05	3.81411597935419	down-regulated
NPM1	0.0783366468989719	21.7129095904513	4.75494640666872	3.95855248427271e-06	2.24191097426599e-05	3.79209980965333	up-regulated
CDC73	0.0968829583534401	17.3643435566297	4.74444592889577	4.14616774484303e-06	2.32580266829766e-05	3.74797875399963	up-regulated
FXR1	0.0647522085784367	18.4792886972216	4.71385015479511	4.74310942367159e-06	2.63555797220997e-05	3.61985634484063	up-regulated
HNRNPC	0.085404788340373	21.033815315826	4.70964636739972	4.83134829998067e-06	2.65949920438188e-05	3.60230339330148	up-regulated
PIR	0.243148465730993	18.3262490703139	4.68127030378907	5.46979410606754e-06	2.97241084586563e-05	3.48414072355393	up-regulated
RAD21	0.137999278929602	15.3388693836451	4.67997812215318	5.50072635312995e-06	2.97241084586563e-05	3.47877323180631	up-regulated
FERMT2	0.136584165083075	18.3951087040037	4.66833684965133	5.78711142712297e-06	3.09873511870493e-05	3.43047007550565	up-regulated
MET	-0.184509	16.4921640920745	-4.63324	6.74021512759922e-06	3.57656460374409e-05	3.28542382174986	down-regulated
PARP1	0.153431816177587	19.2447412072268	4.62803799326536	6.89382999055612e-06	3.62541595039068e-05	3.26399127874848	up-regulated
PPP1CA	-0.0470623	20.1207354861905	-4.60743	7.5359358030303e-06	3.92802317520783e-05	3.17930915312758	down-regulated
NAMPT	0.173002408954464	19.1718721405116	4.58793677319764	8.1962755833197e-06	4.23474238471518e-05	3.09946366325726	up-regulated
MAPK12	0.123380148246985	15.6803594411552	4.58544425790211	8.28461599775851e-06	4.24316419363457e-05	3.08927486776527	up-regulated
EGFR	0.140529607845352	17.9988795468834	4.54860468024869	9.70226610530723e-06	4.92640925519479e-05	2.9391976722078	up-regulated
CDK5	-0.0858422	20.2783051726926	-4.54346	9.9178249253216e-06	4.99281955642258e-05	2.91832726619778	down-regulated
DEK	0.147547835585463	17.9051942755255	4.51778178711504	1.10652911458674e-05	5.52326820755585e-05	2.81437363794065	up-regulated
HK3	-0.120554	19.4246193914492	-4.50936	1.1468869551927e-05	5.67660854292857e-05	2.78036856496317	down-regulated
SMAD1	0.123001586078228	15.7116229038605	4.49766845144936	1.20521622921417e-05	5.91560299172622e-05	2.73328652017364	up-regulated
PSMB1	0.0563332570242281	18.9242243559058	4.48552524994129	1.26884010069148e-05	6.17641999427507e-05	2.68447152324798	up-regulated
SYT7	-0.125058	20.6058036666031	-4.47291	1.33835888406423e-05	6.46142116978551e-05	2.6338675415309	down-regulated
PDZD2	-0.0941244	17.2723473498392	-4.46828	1.36478995617007e-05	6.53545759499324e-05	2.61532	down-regulated
CAPNS1	0.154726024281597	20.2726576610688	4.46206911714922	1.40100300591626e-05	6.65476427810222e-05	2.59047936553308	up-regulated
CYB5R3	0.104786408326309	20.6243102858543	4.44059147103405	1.53354944135193e-05	7.2260849676503e-05	2.50476318550075	up-regulated
JPT1	-0.129205	19.1036783660559	-4.43165	1.59223408718369e-05	7.44306251866029e-05	2.46916399580376	down-regulated
HDAC1	0.104050628200831	16.6098100326731	4.42781367566994	1.6180382640604e-05	7.50413021678404e-05	2.4539258803146	up-regulated
DKC1	0.0887496331436637	16.3004222036212	4.4204014193137	1.66908038293948e-05	7.68037769961997e-05	2.42448992914193	up-regulated
NF2	0.0821139646839093	17.6492587858286	4.39001677499785	1.89494928879866e-05	8.65213279924348e-05	2.30424172943241	up-regulated
IMMT	-0.0688008	22.2130563497952	-4.32439	2.48714549761565e-05	0.000112686822930432	2.04682096189029	down-regulated
PIK3C2A	0.0774232615203267	16.6602918090182	4.32236438917967	2.50799203299659e-05	0.000112763916598091	2.03892499971243	up-regulated
MT1G	0.239777074267188	22.3853362551758	4.29933713689765	2.75704379370551e-05	0.000123022635946405	1.94938363689738	up-regulated
SUPT5H	0.0709200985063987	16.493398690195	4.28175902942357	2.96293883888344e-05	0.000131215862864838	1.8812944260833	up-regulated
MCU	-0.0916851	18.6151642573622	-4.27221	3.0808885967633e-05	0.000135421148021909	1.84439975818065	down-regulated
HLA-C	0.206199707023735	17.6356023227237	4.26762418776424	3.13910885166947e-05	0.000136958156565431	1.82670848010637	up-regulated
ALDOA	-0.0442142	25.6896522823989	-4.26084	3.22722743964113e-05	0.000139767423672693	1.80054959894029	down-regulated
AKR1B1	0.0874265513104113	21.6870986429848	4.24447720423197	3.4494612469142e-05	0.000148301655068063	1.73763921760209	up-regulated
IL6ST	0.0799882576184689	15.6756900125492	4.22990644380775	3.65966674251742e-05	0.000155582750221853	1.68177527094031	up-regulated
RBM39	0.0794617463003391	17.4394478513214	4.22850392354084	3.68053493611934e-05	0.000155582750221853	1.67640637771038	up-regulated
NEK1	0.0643494522466952	16.9019869104614	4.22733182517153	3.69806197471297e-05	0.000155582750221853	1.67192067073269	up-regulated
ABI3BP	0.333581522939532	15.564294587768	4.22449552094117	3.74080593046844e-05	0.000156264871847228	1.6610701597005	up-regulated
TBK1	-0.053957	17.1503460845131	-4.21979	3.8127793987541e-05	0.000158149793370857	1.64307828296192	down-regulated
RAP1GAP	-0.0775989	19.3088543339096	-4.21346	3.91163199054486e-05	0.000160137605434506	1.61891581837182	down-regulated
CAPN1	0.0871198679131773	19.1142568178435	4.21165760397974	3.94026062106009e-05	0.000160137605434506	1.61203267755671	up-regulated
IKBKG	0.0730065124810224	16.8696156030424	4.21153164773687	3.94226702682569e-05	0.000160137605434506	1.61155216677128	up-regulated
MAPK1	0.118738189945603	21.9689768558991	4.20945604653782	3.97547117816323e-05	0.000160380309858777	1.60363565623967	up-regulated
OPA1	-0.0843965	20.9904439607269	-4.19437	4.22490278963928e-05	0.000169283519938608	1.54620884750687	down-regulated
TLR3	0.160975601261692	14.7046349018529	4.18093580397936	4.45970280342089e-05	0.000176396255044089	1.4951833102039	up-regulated
PPP3CB	-0.0779033	22.2884399344069	-4.18079	4.46231612929869e-05	0.000176396255044089	1.49463072119378	down-regulated
NUDT5	0.163490201705109	18.5385626892954	4.17860195900447	4.50173181953354e-05	0.00017676800278035	1.48633548229332	up-regulated
HLA-B	0.234666560021918	17.7192069006878	4.16599977329812	4.73530065622949e-05	0.000184708085199945	1.43862999510221	up-regulated
TGFBI	0.28817045326889	16.2165825307336	4.13524753073229	5.35486274886334e-05	0.000207500931518454	1.32271864833911	up-regulated
CAVIN1	0.240860081587407	18.7138413346256	4.13337848723284	5.39491328944005e-05	0.000207686531207856	1.31569680954607	up-regulated
RAPGEF4	-0.0912106	19.1510620015544	-4.09555	6.2696762661472e-05	0.000239794761088357	1.17415374337954	down-regulated
SMAD5	0.127400720511041	15.5826276831162	4.08314862876561	6.58487744688321e-05	0.000248847169557647	1.12797651399244	up-regulated
PRKD1	0.180147335710766	14.2197546016034	4.08291877463797	6.59085882020253e-05	0.000248847169557647	1.12712189090993	up-regulated
IGFBP5	0.174387435061782	16.9509313287448	4.05950738997329	7.22799127056421e-05	0.000271164768048555	1.0402861083292	up-regulated
NFKB2	0.127056064623286	17.0831483686654	4.05420470540636	7.38024821510661e-05	0.000275124442955557	1.02067571805489	up-regulated
SRSF3	0.0797553843044696	20.4708057063876	4.05154203715773	7.45785031832475e-05	0.000276268794810898	1.0108367183803	up-regulated
ARRB1	0.0777654437089446	19.6757043678041	4.03221705958333	8.04482999214857e-05	0.000294885587089186	0.939589820696166	up-regulated
UBTD1	0.10856737877422	15.6094227457802	4.03171853235602	8.06053981686909e-05	0.000294885587089186	0.937755635165908	up-regulated
RRAS2	0.119734693841313	18.8292704927243	4.02178475556157	8.3797395457338e-05	0.000304670777310939	0.901246822448152	up-regulated
LBR	0.138282745685853	16.1786125409684	4.00740981955462	8.8630381266823e-05	0.00032026561083533	0.848549515651447	up-regulated
CALM2	-0.0702612	25.8833514189637	-4.0036	8.99545172780964e-05	0.000323068357785358	0.83461572707741	down-regulated
TRA2B	0.0716654236139043	18.8043025947124	3.99910236781603	9.15432594632209e-05	0.000326781695902043	0.81816731685084	up-regulated
CDKN2AIP	0.116861845905147	16.0427874876011	3.98797813622702	9.5586788898191e-05	0.000337129453060087	0.77756649595651	up-regulated
CDKN2AIP.1	0.116861845905147	16.0427874876011	3.98797813622702	9.5586788898191e-05	0.000337129453060087	0.77756649595651	up-regulated
BLVRA	0.0623694988676711	19.7038916121879	3.97028295951091	0.000102371034495385	0.000358907972129654	0.71317932138677	up-regulated
PAK4	0.0810444273806716	16.6238016262275	3.95610980931185	0.000108132886269034	0.000376865503032314	0.661781646109316	up-regulated
RCC1	0.103959888387138	16.2315699342888	3.94747537102302	0.000111792876091317	0.00038732943539874	0.6305455936862	up-regulated
CALR	0.0640324085778055	21.9959698228658	3.93926689244697	0.000115381296509069	0.000397424465753462	0.600903905652132	up-regulated
HLA-A	0.255273155737527	18.0463447170452	3.92672110377656	0.000121078127033596	0.000414622190830164	0.555700437542132	up-regulated
CTSB	0.105241221603112	20.2799358381294	3.91489066952199	0.000126694219799619	0.000431346216543213	0.513186138382639	up-regulated
SRSF1	0.058416659559299	19.1973494050898	3.9066725858365	0.000130740212922926	0.000442563134549443	0.483717218731819	up-regulated
EPHA5	-0.0874236	17.7412561011397	-3.90148	0.000133360839448365	0.000447431761762774	0.465115816063504	down-regulated
METTL14	0.111938097335418	16.3216133200432	3.90081673883618	0.000133697776010608	0.000447431761762774	0.462750952879113	up-regulated
CDK4	0.162481480345948	14.2787191442934	3.88733443360131	0.000140750577004312	0.000468373389014349	0.4145802686962	up-regulated
EGLN1	0.0899484090256877	17.0951492065744	3.88379003308017	0.00014266252934121	0.000472068706640298	0.401940024021466	up-regulated
SPARC	0.255663249217903	17.4748417634305	3.88139258757162	0.000143969732170538	0.000473732805857244	0.393395662941848	up-regulated
COX5B	-0.102221	23.460919624769	-3.87213	0.000149128799015356	0.000487982570111358	0.360419820738006	down-regulated
MAD1L1	0.06834814272678	16.1033831347003	3.86173565564855	0.000155124728224023	0.000504798148751103	0.323508443906575	up-regulated
SLC16A7	-0.166573	17.593607040949	-3.85221	0.00016081932310007	0.000520453743439238	0.2897587196305	down-regulated
NUAK1	-0.127279	17.4820774479819	-3.84103	0.000167756117564093	0.000539936356531425	0.250236534751229	down-regulated
STUB1	0.0453053822340763	18.7877216287144	3.82828216073614	0.000176016919906145	0.000563445466438694	0.20526378764292	up-regulated
RAF1	-0.0449736	18.8996527009457	-3.80605	0.000191346511072074	0.000609205919034875	0.127173054411463	down-regulated
PSMA5	0.0465048620321475	19.3425304432854	3.79854	0.000196807820564177	0.000623224765119895	0.10086678151265	up-regulated
SLC25A31	-0.0860709	24.0678466521818	-3.78188	0.000209448285102197	0.000659706095856652	0.0426968428837577	down-regulated
EIF4G2	0.0514295165714778	18.6109202054529	3.76951468467831	0.000219321310424054	0.000687128999147702	-0.000328568	up-regulated
XIAP	0.0772673341661765	18.1769788423244	3.76293542120107	0.00022475337825988	0.000700421903677615	-0.0231761	up-regulated
TRRAP	0.0529094507117236	16.5083043490656	3.75927237959782	0.000227832631156495	0.000706281156585134	-0.0358817	up-regulated
PRODH	0.162596189944601	18.2971738941668	3.74983877655393	0.000235947568960412	0.000727607948260117	-0.0685543	up-regulated
UBE2I	0.0879693838184181	18.3936332406455	3.7450686819021	0.000240154220406086	0.00073600492995307	-0.0850484	up-regulated
PPP3CA	-0.075786	23.1437632651411	-3.74307	0.000241935530054898	0.00073600492995307	-0.0919452	down-regulated
PIN1	-0.0743744	21.1795234486905	-3.74253	0.000242419280833439	0.00073600492995307	-0.0938094	down-regulated
PEA15	0.112268281086823	23.2988176600365	3.7299018669694	0.000254005772575331	0.000767227692548052	-0.137372	up-regulated
PPP1CC	-0.0433385	20.0926314197094	-3.70789	0.000275462215140149	0.000827792064885448	-0.213	down-regulated
PSMA2	0.0565868774477387	20.0244002892569	3.70369257463837	0.000279738540419074	0.000836375636075303	-0.227362	up-regulated
DHX9	0.0553971762473786	19.156066338138	3.69284485427948	0.000291093593283681	0.000865929931535797	-0.264447	up-regulated
KNDC1	-0.0786894	17.3501380273922	-3.68438	0.000300258815576355	0.000888705740575241	-0.293332	down-regulated
SOX2	0.167490272143532	15.4992595143926	3.67033311534896	0.00031606155646104	0.000930801283777763	-0.34111	up-regulated
EPHA3	-0.085435	17.3222795565013	-3.65529	0.0003338526465064	0.000978304521354576	-0.392098	down-regulated
PAPSS2	0.112223317930706	15.9671092101115	3.64902684350756	0.000341542681553918	0.00099588435363989	-0.413294	up-regulated
ARID1A	0.0640042573398425	16.4459541830068	3.64268155921942	0.000349498028201359	0.00101406078133301	-0.434721	up-regulated
OGT	-0.0768177	19.2903630187602	-3.63677	0.000357063799248444	0.00103093420469281	-0.454648	down-regulated
ATRX	0.059882010531382	16.4682903879293	3.62487747218221	0.000372762826330018	0.00107006819412321	-0.494671	up-regulated
HSF1	0.0937538607920061	17.0309940081108	3.62377428967562	0.000374251354820682	0.00107006819412321	-0.498377	up-regulated
LIMK1	-0.0692904	17.2469480340056	-3.60048	0.000407021489169861	0.00115814327111617	-0.576409	down-regulated
ELOA	0.0930587926489235	15.6445210443361	3.56991814101406	0.000454123232496115	0.00128595473048179	-0.67812	up-regulated
NUTF2	0.0623780164443382	20.7131033802612	3.56612671290683	0.000460311816704164	0.00129202049948128	-0.690686	up-regulated
YY1	0.0913625827160125	17.0359653579153	3.56591940693211	0.000460652470103682	0.00129202049948128	-0.691372	up-regulated
HSPA1A	0.0698354236266496	24.8978988585375	3.56398178273721	0.000463847936529432	0.00129481722566747	-0.697789	up-regulated
SYT1	-0.118167	23.2971702443945	-3.54932	0.000488713544369537	0.00135779376242291	-0.746249	down-regulated
SOX10	0.179904501574443	15.9474497358131	3.54555099248757	0.000495303294871539	0.00136964150553679	-0.758675	up-regulated
BRD4	0.0659721148517676	16.2328050010216	3.52549901316706	0.000531797433675947	0.00146368545997726	-0.824603	up-regulated
BCLAF1	0.0687674827317792	19.7666357755823	3.51063040057627	0.0005604727960961	0.00153543477628187	-0.873279	up-regulated
YWHAZ	-0.0559284	25.7929405705254	-3.47164	0.000642709433546414	0.00174937066168418	-1.00006	down-regulated
RBPJ	0.146208449722016	14.9718368931038	3.47084450142343	0.000644504980620488	0.00174937066168418	-1.00264	up-regulated
TP53I3	0.139323121752923	18.4776481061599	3.44880655056772	0.000695997164003185	0.00188046940182512	-1.07374	up-regulated
FSCN1	-0.0708349	22.5815873428772	-3.42919	0.000745045812717308	0.00200379901228536	-1.13668	down-regulated
NSUN2	0.059932505300015	17.0291200193107	3.40746645265074	0.000803138718523926	0.00214774195324708	-1.20603	up-regulated
WNT2B	0.216068511045878	14.9206371871979	3.40648557096039	0.000805859035089312	0.00214774195324708	-1.20916	up-regulated
UBE2V1	-0.0314371	21.9071880280819	-3.39285	0.000844582747221373	0.00224080737888914	-1.25248	down-regulated
PPP3R1	-0.0867538	22.5197494125135	-3.38655	0.000863049584260552	0.00227953455215007	-1.27243	down-regulated
LEO1	0.0989296221196003	15.3859430774471	3.38285915344248	0.000874045730326656	0.002298272031975	-1.28411	up-regulated
APEX1	0.0892257778506185	20.3973883618712	3.38148854466104	0.000878162333795777	0.00229883384269206	-1.28845	up-regulated
PPP1CB	-0.0345618	20.1025321944976	-3.33428	0.00103151366976217	0.00268832544907043	-1.43678	down-regulated
ARF1	-0.045088	21.8751073385565	-3.33118	0.00104240923860569	0.00270475348695484	-1.44646	down-regulated
CSNK2A1	-0.036882	18.7805050067248	-3.31559	0.00109888426773103	0.00283878435830515	-1.49502	down-regulated
SFN	-0.0441584	25.8160864856003	-3.31429	0.00110371984331044	0.00283882527384213	-1.49906	down-regulated
GMPS	-0.0632866	18.0500876898928	-3.30005	0.0011579636210779	0.00296539379484731	-1.54319	down-regulated
CDKN1B	0.141166193834955	17.8239746150645	3.29124754173079	0.00119274438535005	0.00304124001286225	-1.5704	up-regulated
TXNIP	0.187639538438708	15.7835097337712	3.28077881025072	0.0012353680365307	0.00313634385136459	-1.60267	up-regulated
BECN1	-0.0494272	17.2804221793475	-3.27495	0.00125971381319574	0.00317707090042501	-1.6206	down-regulated
HMGA1	0.125859799052567	19.2744511138405	3.27436028940325	0.00126219794685815	0.00317707090042501	-1.62241	up-regulated
KDM1A	0.0728302573753563	15.6947115042616	3.26878065597738	0.00128596084582641	0.00322311037528406	-1.63954	up-regulated
PEBP1	0.053274419223154	24.3651989133012	3.26210278976199	0.00131494805185768	0.00327964577925973	-1.66001	up-regulated
CBX7	0.0903404131232275	15.595637387617	3.26103166970566	0.00131965373460876	0.00327964577925973	-1.66329	up-regulated
MAP2K3	0.0734181256862918	18.1607742974659	3.24226646846569	0.00140467693535346	0.00347628031480332	-1.72059	up-regulated
PRKDC	0.051673554963827	19.545130587845	3.24061907053606	0.00141237925817787	0.00348071708396136	-1.72561	up-regulated
HNRNPA1	0.053416085401981	22.6035144851206	3.22793408245163	0.00147301519572755	0.00361502479284804	-1.76416	up-regulated
TERF2	0.0852231798850092	17.1138943125333	3.22555593515416	0.00148464882651992	0.00362845709054039	-1.77138	up-regulated
PELP1	0.0658691025205531	15.7800686505592	3.17362720237223	0.00176095646186127	0.00428596428114168	-1.92769	up-regulated
ATM	0.085139588936876	16.429132466874	3.1695127401538	0.00178477163694859	0.00432605141630749	-1.93998	up-regulated
PRKN	-0.0688498	17.8496200757302	-3.15202	0.00188938030357727	0.00456084015904513	-1.99205	down-regulated
PPP3CC	-0.063139	20.9719792902968	-3.14201	0.00195175557194412	0.00469217972193914	-2.02173	down-regulated
NDRG1	0.100452267252379	19.6560011500988	3.12894118363117	0.00203611545542308	0.00485050555476649	-2.06038	up-regulated
PBRM1	0.0832590294042532	17.1357678262729	3.12814585678552	0.00204135476318595	0.00485050555476649	-2.06272	up-regulated
SOD2	0.116730290103856	22.8892009493297	3.12799982349058	0.00204231812832273	0.00485050555476649	-2.06315	up-regulated
MOB3A	0.178647220352698	18.1003422648026	3.12536153020609	0.00205979523075151	0.00487236703177768	-2.07093	up-regulated
PURB	-0.0707116	19.7327551569904	-3.07223	0.00244258594817719	0.00575473249390545	-2.22634	down-regulated
STK4	0.0584039419045226	17.0423442346551	3.04423171631766	0.00266970295027256	0.00626476110641649	-2.30726	up-regulated
STK32C	-0.0564958	18.408481875677	-3.04244	0.00268491781367635	0.00626916038411993	-2.31242	down-regulated
DOT1L	0.27154790046993	15.2834100608288	3.04150133165626	0.00269286515650652	0.00626916038411993	-2.31511	up-regulated
MAPK14	0.137709881080204	15.0633583932497	3.03973087468394	0.00270798295155415	0.0062795352695488	-2.3202	up-regulated
PMVK	0.0927438463687267	18.1698334337199	3.01963861950548	0.00288511268425032	0.00664654490460648	-2.37778	up-regulated
ZFP36L1	0.134818085041955	15.4112351968301	3.01923025251952	0.00288882087534679	0.00664654490460648	-2.37895	up-regulated
PPIB	0.073682310190943	21.089601503023	3.01383192592099	0.00293825448474126	0.00673397623156655	-2.39436	up-regulated
MDC1	0.0790205051320534	15.7091649161556	3.00013614053301	0.00306718148103473	0.0070022088849979	-2.43335	up-regulated
SMARCA2	0.0422829373192926	17.9606757869213	2.97343408397136	0.00333361438425954	0.00758107672713849	-2.50889	up-regulated
SIRT1	0.133579667495512	15.7516480278461	2.95653843014794	0.00351300578326707	0.00795830925517039	-2.55637	up-regulated
TRIM28	0.0488257841501252	19.4273347723909	2.90981319683314	0.00405620138231236	0.0091536498627662	-2.6864	up-regulated
CBS	0.102158997538304	18.2706782496127	2.90730507132922	0.00408742599683545	0.00918890806158809	-2.69333	up-regulated
PHB	-0.0523501	21.972227372263	-2.9013	0.0041630399579789	0.00932331001996035	-2.70988	down-regulated
IGFBP7	0.167797318617701	16.1714878154565	2.8932118290357	0.00426700429905843	0.00951994519752052	-2.73214	up-regulated
EWSR1	0.0592622750545679	18.1769994380314	2.89044452012282	0.00430310188182714	0.00956425286187241	-2.73975	up-regulated
PES1	0.0628705690530786	16.6433937145562	2.87704865867094	0.00448181905920761	0.00992402791681686	-2.77645	up-regulated
VCAN	0.173297745101546	23.494863050374	2.86814296496191	0.00460435634277119	0.0101571756025926	-2.80077	up-regulated
ERBB2	0.0872943305913658	16.3803418540431	2.82836760570488	0.00518984405052279	0.0114060378573057	-2.90853	up-regulated
ARID4B	0.118361303144091	15.3862555191987	2.82397780241925	0.00525845369886906	0.0115138633034717	-2.92034	up-regulated
NQO1	0.336306348054837	19.5523322304705	2.81426959260247	0.00541312858298845	0.0118086397606674	-2.94639	up-regulated
RPL11	0.065984252975305	20.440476647511	2.7996980785801	0.00565306883942723	0.0122865592118917	-2.98534	up-regulated
MAP2K6	0.0510217150940591	18.1956698594444	2.78688750972003	0.00587195827354567	0.0127153802320529	-3.01943	up-regulated
CIT	-0.0823018	19.1645681637855	-2.77654	0.00605434683065482	0.0130623087298743	-3.04687	down-regulated
MDH1	-0.0450573	24.5487860398557	-2.77113	0.00615175899435021	0.0132240366703368	-3.06117	down-regulated
SMAD2	0.070048403984238	16.3557912489386	2.75399663852483	0.0064696612047396	0.013856837998515	-3.10631	up-regulated
TP53BP1	0.0403367343382115	17.8754650780192	2.69052203085079	0.00778143634580949	0.0166060362597166	-3.27127	up-regulated
PTEN	-0.0463615	17.8766632922337	-2.68668	0.00786795747397079	0.0167300611991653	-3.28112	down-regulated
MORF4L1	0.0956853727537457	16.2525840136735	2.67913919701676	0.0080406155648953	0.0170356926896523	-3.30047	up-regulated
MARCKS	0.0625352194369491	24.2501431808655	2.67383278451848	0.00816408080631592	0.0172352817022225	-3.31405	up-regulated
SAT2	0.195557634482563	16.0474190783834	2.6563922213861	0.00858201474145535	0.0180528810097043	-3.35849	up-regulated
FDPS	0.0524241442000211	20.2554228034372	2.61156143387171	0.00974616619732123	0.0204287967623566	-3.4715	up-regulated
TSC2	-0.032688	18.8737719597326	-2.6094	0.00980561200563023	0.0204805158557312	-3.4769	down-regulated
MAST1	-0.0393214	18.592857150982	-2.6057	0.00990831030274069	0.0206218896406864	-3.48613	down-regulated
MAD2L1	0.100337027430792	14.5189974227308	2.6018083599324	0.0100174951987165	0.0207287033733088	-3.49585	up-regulated
HDAC2	0.049944895000543	18.6136464733723	2.60136398059082	0.0100300177612784	0.0207287033733088	-3.49696	up-regulated
ILF3	0.0388729171899129	19.6693595061336	2.59760050909241	0.0101366367892676	0.020875800940135	-3.50633	up-regulated
CUX1	0.0495683175143427	17.5115247384816	2.57927180790413	0.010670566931054	0.0218988289978774	-3.55179	up-regulated
GNG11	0.125128297030056	16.1178347682781	2.54169330125189	0.0118447565428601	0.0242241722352242	-3.64406	up-regulated
PEX19	0.0405446891745775	18.3661115109582	2.53218330016144	0.0121596561341359	0.0247821365501939	-3.66721	up-regulated
NRF1	0.117538027611323	15.0417875010168	2.52923308541173	0.0122588536455237	0.0248981544731498	-3.67437	up-regulated
NCAPG2	0.169188666618837	15.8257315232589	2.51565419504632	0.0127248078250816	0.0257232644487951	-3.70725	up-regulated
TGFB2	0.150967498687033	14.2232849227469	2.51486265589728	0.0127524502870088	0.0257232644487951	-3.70916	up-regulated
MAGOHB	0.0958834238166801	17.6665092571759	2.49149196500119	0.0135931274581332	0.0273254336957013	-3.76535	up-regulated
RAD1	0.196921169694976	14.7244170582254	2.47478375407214	0.0142240471137126	0.0284964753400569	-3.80522	up-regulated
RECK	0.108342352590507	15.6717355148018	2.45916998798985	0.0148370433758741	0.0296237916894572	-3.84224	up-regulated
ITPR1	-0.0568146	18.9950929416008	-2.44752	0.0153097427490818	0.0304643191865174	-3.86974	down-regulated
SMC2	0.0676182046164939	16.008925828181	2.44370595257943	0.0154671780045096	0.0306739658069231	-3.8787	up-regulated
DDB1	-0.0321759	19.8767377371459	-2.40267	0.0172559792030639	0.0341066166127673	-3.97441	down-regulated
EHMT2	0.0958442455271236	14.9156935471187	2.40135501075168	0.0173160810317368	0.0341109422330869	-3.97744	up-regulated
ZMPSTE24	0.047229492855692	18.634105492407	2.37469055836281	0.0185780265996944	0.0364748588907334	-4.03878	up-regulated
AGT	0.12231259049809	17.7349606012435	2.37194959749884	0.0187122368509197	0.0366163040039591	-4.04504	up-regulated
MYD88	0.161964351016104	15.1282217920779	2.36971715629983	0.018822178633785	0.0367094808453622	-4.05014	up-regulated
SMARCB1	0.0593242514795236	16.1992850262936	2.35965324335769	0.0193249007595684	0.0375655661629893	-4.07308	up-regulated
MTDH	0.040753908714283	18.8146473826361	2.35610991027352	0.0195046954992964	0.0377903475298867	-4.08114	up-regulated
ABCB1	0.0639375869161753	17.0592652621097	2.33831383963198	0.0204301539514438	0.0394536415652472	-4.12141	up-regulated
PCGF2	0.121991122510309	15.974211676378	2.29789475703356	0.0226767482946424	0.0436490351161582	-4.21182	up-regulated
DUSP3	-0.0494898	19.3904273895366	-2.29585	0.0227959973203515	0.0437356430673844	-4.21636	down-regulated
ZFP36L2	0.107448283147388	14.1874928518315	2.28067130721395	0.0236980261335436	0.0453186278982375	-4.24989	up-regulated
SIRT3	0.0665613141192694	17.7000298267913	2.2780151630002	0.0238590529075432	0.0454789066748962	-4.25574	up-regulated
NLRX1	0.04430919699643	16.4807283315512	2.26741141991987	0.02451146791066	0.046571789030254	-4.27902	up-regulated
SMARCA4	0.031163827060805	16.7935332022078	2.25496173635601	0.0252972993275035	0.0479103193051432	-4.30622	up-regulated
MVP	-0.150774	19.4562471039151	-2.25233	0.0254662093265566	0.0479475509597959	-4.31195	down-regulated
HNRNPAB	0.0696833445725318	19.0981951655724	2.2509755882443	0.0255535104412189	0.0479475509597959	-4.3149	up-regulated
HLA-F	0.125748772822147	15.6335618058599	2.25085690871405	0.0255611731772087	0.0479475509597959	-4.31516	up-regulated
WRN	0.126772328524794	15.2900358885928	2.2333039675005	0.0267168015752842	0.0499561781836267	-4.3532	up-regulated
HLA-E	0.11103137210139	16.1887907525217	2.22150985709206	0.0275186010954702	0.0512925824216201	-4.37861	unchanged
HSPA5	0.0293501324056678	23.9215665696868	2.21184605105444	0.0281910919950678	0.0523802939592899	-4.39933	unchanged
PROX1	0.109847391060152	14.7754196125074	2.20459988990753	0.0287046649584339	0.0531668165425082	-4.41481	unchanged
NOTCH1	0.0620587509238568	15.6938689866923	2.20080218317673	0.0289770575468361	0.0535030937150046	-4.4229	unchanged
HYOU1	-0.0358854	20.3740535129233	-2.18688	0.0299950321284468	0.0552096060114224	-4.45247	unchanged
SMG1	0.0253140077741172	17.2631297738921	2.18255385135243	0.0303174328642054	0.0556291836667196	-4.46161	unchanged
JUND	0.123362189446087	15.2430111364431	2.17363045658219	0.0309921995151069	0.0566907003552732	-4.48043	unchanged
DEPTOR	0.0740860895603888	15.4802690562346	2.15430159597259	0.0324984916981125	0.0592619554494992	-4.52093	unchanged
CDK18	0.0521144325015719	17.684117084914	2.15284319971705	0.0326146666471515	0.0592902427628773	-4.52398	unchanged
STAT1	0.0769216290398624	18.3999517433341	2.11915051460585	0.0354001869512583	0.0641560311208959	-4.59372	unchanged
WNT5A	0.124003929989922	15.4473496795395	2.11486605019256	0.0357686641849387	0.0646249791562237	-4.60251	unchanged
RRM2	0.0865411217085175	16.6761665708565	2.10854788753484	0.0363180605349442	0.0654169347250218	-4.61545	unchanged
GRK6	-0.0360712	17.2040854859355	-2.10593	0.0365474229594807	0.0656293662290676	-4.62079	unchanged
ERCC1	0.0966353814925629	13.9218823299184	2.10363764724273	0.0367500229087934	0.0657925942044963	-4.62548	unchanged
KSR2	-0.033276	16.5478806136683	-2.07893	0.0389909693784521	0.0695929726179039	-4.6756	unchanged
PDPK1	-0.0325707	18.2254321925364	-2.06834	0.0399865869213062	0.0711543797481854	-4.6969	unchanged
POT1	0.106914726899481	14.239697973802	2.06522633600746	0.0402838752061574	0.071265113202363	-4.70316	unchanged
PDCD10	-0.0291679	18.0413732331915	-2.06515	0.040290802540555	0.071265113202363	-4.7033	unchanged
RRM1	0.060873683807884	16.430966682321	2.06290175531681	0.0405067587635933	0.0714325775801091	-4.70781	unchanged
LCN2	0.175573843502791	13.798306813697	2.05794666368791	0.0409853784397971	0.072060859406091	-4.71772	unchanged
KDM6B	0.126706174502445	16.6093705375138	2.05578315240733	0.0411958653620418	0.0722153711257221	-4.72204	unchanged
FBXO22	0.0450307677963036	15.6116291254802	2.04739242919063	0.0420209482112764	0.0734431409389964	-4.73876	unchanged
YEATS4	0.0538026086357597	16.6641825569059	2.03578572269679	0.0431854744629843	0.0752551611204076	-4.76177	unchanged
TSC1	-0.025548	18.5675315450429	-2.02981	0.0437960875352812	0.0760940871925682	-4.77357	unchanged
CHUK	0.0422362437883095	16.4595235736467	2.01822608396382	0.0449994744781007	0.0779549719635332	-4.79634	unchanged
TGFB1I1	0.104195451588854	16.1695260774758	2.01467266227008	0.0453743361646633	0.0779655642142478	-4.8033	unchanged
TGFB1I1.1	0.104195451588854	16.1695260774758	2.01467266227008	0.0453743361646633	0.0779655642142478	-4.8033	unchanged
DIDO1	0.0462139535203043	16.8172483645531	2.01316721952086	0.0455339483960485	0.0779655642142478	-4.80625	unchanged
ZMYND11	0.0642303931134087	16.8461389505659	2.01315669078587	0.045535066366216	0.0779655642142478	-4.80627	unchanged
FERMT1	0.0741923824420283	16.8161255297444	2.01110629833124	0.0457532275778079	0.0781120320096489	-4.81028	unchanged
CKB	0.0279327008236869	24.9964637090407	2.0036728289718	0.0465516040789696	0.0792111400103694	-4.82478	unchanged
CTNNAL1	0.069322719280672	15.7589568009553	2.00261672932734	0.046665985710693	0.0792111400103694	-4.82684	unchanged
ULK3	-0.053972	16.4403840112576	-1.98758	0.0483208534248836	0.0817844329518863	-4.856	unchanged
HIF1AN	-0.0460507	16.6061652192198	-1.9822	0.0489244364230529	0.0825687480033758	-4.86638	unchanged
RANBP9	-0.0268158	16.5001088256753	-1.96822	0.0505235746443096	0.0850239584728524	-4.89323	unchanged
TSC22D1	-0.0411452	21.0967013525192	-1.9378	0.0541567640662607	0.0908784445442381	-4.95104	unchanged
RNASEH2A	0.073719226101348	14.3866940045865	1.93062902376224	0.0550445540033251	0.0920220633482733	-4.96454	unchanged
ORC1	-0.111618	16.0734575829369	-1.92978	0.0551507442477767	0.0920220633482733	-4.96614	unchanged
ANLN	0.165016933150788	20.7211710930234	1.91370794032641	0.0571878441882863	0.095151526064691	-4.9962	unchanged
BCL2L2	0.0338530425821446	19.0465680317361	1.90253312496431	0.0586413129769001	0.0972950235025187	-5.01697	unchanged
HLA-G	0.165769973676223	16.2404460724038	1.89403310321604	0.0597674777021872	0.0988849560859222	-5.03268	unchanged
DNMT1	0.0434632923057414	16.3808107363347	1.88552023876721	0.0609134114441166	0.100498597592674	-5.04835	unchanged
ALDH2	0.0385103187083615	22.025896288744	1.86175742617881	0.0642096255227747	0.105640976069593	-5.09174	unchanged
SOX5	0.101518177842442	15.4277047469284	1.85173117011943	0.0656442635765421	0.107700477009981	-5.10989	unchanged
ZNF207	0.0443697507172409	15.4865394244346	1.83988555033759	0.0673734553752728	0.110230458933433	-5.13121	unchanged
ELAVL1	0.0290072348662775	18.7114133593745	1.83043690676983	0.06877968437181	0.11221948502769	-5.14812	unchanged
HSPA2	0.0568444147409153	24.5505894175349	1.82466440919378	0.0696507001347418	0.113326691655699	-5.15841	unchanged
RNASEH2B	0.0936926027117622	14.4208172751045	1.81994973241158	0.07036885575602	0.11404164757317	-5.16679	unchanged
FNTB	0.06302203957374	15.7438107725722	1.81924092796551	0.070477350962027	0.11404164757317	-5.16805	unchanged
LAMP2	0.11583310371072	19.1577125717966	1.78484390878262	0.0759109901202166	0.122497460769336	-5.22854	unchanged
XPC	0.0705964771903318	16.806926246896	1.78241851056572	0.07630678841603	0.122799722341644	-5.23276	unchanged
MRTFA	-0.0346275	18.2002259069997	-1.76639	0.0789651136610226	0.126731476693031	-5.26053	unchanged
TYK2	0.0396793150451167	16.2959044538136	1.76066145909248	0.0799336994825832	0.127937361400113	-5.27039	unchanged
MEN1	0.0754602407191776	16.0040240126904	1.74962425816696	0.0818269135460546	0.13061260725915	-5.28932	unchanged
FBXO4	0.068682458759266	13.440667799323	1.73734957814111	0.0839752928879985	0.133679587867652	-5.31022	unchanged
CPT1C	-0.0362707	16.5370468103156	-1.73594	0.0842257138727504	0.133716834153774	-5.31262	unchanged
LPAR1	0.0961466329997762	16.1630994993587	1.72720511709742	0.0857853749978854	0.135826843746652	-5.32739	unchanged
TOM1	0.0257383254930268	19.5818421924947	1.70086439817927	0.0906340993121812	0.143119261380361	-5.37153	unchanged
ATP6V0A2	-0.0649947	16.7851452218057	-1.69021	0.0926575244069298	0.145923213571341	-5.38919	unchanged
PNPT1	0.0242839827649064	18.3515012718234	1.66583939925008	0.0974230832237685	0.153019189383466	-5.42919	unchanged
HS2ST1	0.0525455393738312	15.6552355462629	1.66438510933446	0.0977136014112547	0.153067317104333	-5.43156	unchanged
WIPI1	0.0581111280372806	15.5255462200059	1.6567879169031	0.0992426281918439	0.155050153859406	-5.4439	unchanged
ITPK1	0.0356427665679249	17.2161726823063	1.62911763159723	0.104974960272759	0.163572094181626	-5.4884	unchanged
KCNA1	-0.0832932	17.1509810270627	-1.61757	0.107444224130868	0.166977963095201	-5.50675	unchanged
ARG2	0.0718275204752743	15.4201700315558	1.61217917194095	0.108612807604377	0.168349851786784	-5.51527	unchanged
MITF	0.0649645251561441	14.7492909908275	1.60696209525663	0.10975330531059	0.169671120283301	-5.5235	unchanged
MCRS1	0.177412381715824	14.2304948199929	1.59313252996086	0.112822768447843	0.173959713653873	-5.54517	unchanged
PSMB5	0.0185704301347762	19.0398244846596	1.58430440873754	0.1148175688502	0.176573232513754	-5.55891	unchanged
SPAG9	0.0201783531821604	18.6147770927797	1.57498935847972	0.116952618648779	0.179388261417008	-5.57333	unchanged
RPTOR	-0.0152304	17.2888299099104	-1.5632	0.11970013983615	0.183125668476603	-5.59146	unchanged
PIK3CB	0.026092497963468	17.4049699184026	1.55179420833903	0.122405669991178	0.186779636333689	-5.60887	unchanged
TFDP1	0.109543683874309	14.4245127225271	1.5371	0.125961810212139	0.191709318384883	-5.63111	unchanged
MRAS	0.0255067932826485	18.9532529396865	1.5352680047562	0.126411636497641	0.191898077054408	-5.63388	unchanged
ENG	0.0653671887908143	14.9214085706503	1.5335	0.126845115574824	0.192061113299669	-5.63653	unchanged
NHEJ1	0.077441942636403	14.3065720890404	1.52948228350825	0.127838174104826	0.192808153359419	-5.64257	unchanged
PRKCD	-0.0764849	17.3492490446476	-1.52886	0.127993188393095	0.192808153359419	-5.64351	unchanged
FBXO31	0.0354148925495039	15.9313772434114	1.52247818699128	0.129581967659267	0.194703517732929	-5.65305	unchanged
ME1	0.0324044830412795	20.0600798391453	1.51907593479043	0.13043571011252	0.195487616428179	-5.65813	unchanged
TIMELESS	0.0733150726511163	15.5471140821974	1.51598228725272	0.131215826121774	0.196157668999302	-5.66273	unchanged
ATG5	-0.0215602	17.4493054131911	-1.50989	0.132762582981548	0.197967497154764	-5.67177	unchanged
MATK	-0.0424337	17.2895369169843	-1.49982	0.135349822246693	0.201315770967935	-5.68663	unchanged
ARID1B	0.0249070821530921	16.0312646150667	1.48797989537897	0.138443965857727	0.205399233980356	-5.70399	unchanged
CACNA1D	-0.0635192	15.3908371323894	-1.4786	0.140933415544339	0.208374978134535	-5.71765	unchanged
NBR1	0.0648102621563762	15.6479593115343	1.47776174049794	0.141157243252427	0.208374978134535	-5.71886	unchanged
MAPKAPK5	-0.0766513	15.7986621978243	-1.46669	0.144143437605918	0.212251211874715	-5.73486	unchanged
GGCT	-0.0374666	20.3439507015322	-1.46176	0.145488195075309	0.213697124437299	-5.74194	unchanged
NFATC2IP	0.101683214781266	13.8349655470929	1.45046424453399	0.148607769126413	0.217736258744919	-5.75809	unchanged
PDCD11	0.0285760925206766	17.667859007476	1.44589905373386	0.149882807132544	0.219059487347564	-5.76459	unchanged
DYRK1A	-0.0408436	17.1992518548376	-1.4412	0.151204521130813	0.220444215212991	-5.77125	unchanged
IFNGR1	0.0629119193947201	14.804434802795	1.4388718725206	0.151861885784069	0.220855927720536	-5.77454	unchanged
PRKAA2	-0.033929	18.079918142902	-1.42674	0.1553269550899	0.22533885849249	-5.79162	unchanged
ATG7	0.020831518070171	19.1113977188824	1.37953987168588	0.16937913251632	0.245121152462193	-5.85668	unchanged
EP300	0.032298188407994	15.1844118150844	1.36683389113445	0.17332169687006	0.250211959452121	-5.87384	unchanged
ITPR3	0.026708875753819	17.8200065191187	1.36062269691044	0.175273963149825	0.252372713369583	-5.88216	unchanged
RASSF4	0.061943269512291	16.8870205970059	1.3593519625331	0.175675403194446	0.252372713369583	-5.88386	unchanged
ITGB3	0.0683213687292739	14.7807101380083	1.3476627636906	0.17940063972921	0.256559924237685	-5.89942	unchanged
MAP2K2	0.023318796965615	21.0113591819075	1.34747402388236	0.179461271283406	0.256559924237685	-5.89967	unchanged
ME2	0.0326437498739018	18.8784015493087	1.34490738388704	0.180287314242367	0.257116775033303	-5.90307	unchanged
AKTIP	-0.0624131	15.9888676713213	-1.31099	0.191471904591778	0.271949436502262	-5.94737	unchanged
PON1	0.108843299922514	15.9325702839332	1.31057723669156	0.191611232849641	0.271949436502262	-5.9479	unchanged
KRT19	-0.115516	15.3145738665424	-1.30071	0.194961227818439	0.275942321813434	-5.96058	unchanged
SSX2IP	-0.0469618	15.2806302523619	-1.29954	0.195361541929036	0.275942321813434	-5.96208	unchanged
STIM1	0.0289927957700264	17.5292698431565	1.29789006984875	0.195926969616316	0.276078911732081	-5.96419	unchanged
RNASEL	0.0378303907980282	18.3569885896499	1.25088952163531	0.212540750502117	0.298774467889611	-6.02315	unchanged
RHEB	-0.05407	18.7739399963608	-1.24713	0.213913675485692	0.299988463954934	-6.02777	unchanged
GRSF1	0.0197517427434768	17.2296011659566	1.24355011352176	0.215225058832593	0.301110592998568	-6.03216	unchanged
UBE2N	-0.023875	21.9409229294597	-1.23799	0.217274983192354	0.303258211138143	-6.03896	unchanged
STAT6	-0.0295223	16.6995841252378	-1.23295	0.219143515806456	0.305143098841614	-6.04508	unchanged
PPM1B	0.0154391143396317	18.9994859692019	1.23064937407507	0.220002888856262	0.305617220604571	-6.04788	unchanged
DDB2	0.0906795609715481	17.9962047959776	1.22570375346833	0.221854710386881	0.307464528042055	-6.05386	unchanged
HNRNPA3	0.0207706906695684	22.6124628683397	1.2215151923366	0.223431842720209	0.308648523926151	-6.05891	unchanged
XPO1	0.0191950998097852	19.5012278440548	1.22065408067192	0.223757079314884	0.308648523926151	-6.05995	unchanged
PTK2	-0.0159942	18.0455812759665	-1.21785	0.22481699660424	0.309386007009106	-6.06331	unchanged
HNRNPD	0.0253115823269354	20.6971698708379	1.19880920170032	0.232122178247888	0.318694552419595	-6.08598	unchanged
CARM1	-0.0199197	17.4358121034219	-1.19578	0.233301363337202	0.319568611640958	-6.08956	unchanged
MOSPD2	0.0555276302725218	17.5698282516551	1.17778358347288	0.240382660340073	0.328291054444984	-6.11061	unchanged
CLPP	0.0304852465025363	17.0044499713244	1.1764994964188	0.240893830191717	0.328291054444984	-6.1121	unchanged
PI4KB	0.0173004729997466	15.7020256684738	1.1753770106655	0.241341301485022	0.328291054444984	-6.1134	unchanged
ASXL2	0.0979874426720659	14.7445038608845	1.16335897930564	0.246169199175688	0.334086770309863	-6.12725	unchanged
HDAC4	0.0168913250910627	16.9623411108078	1.16151590396266	0.246915595326212	0.334329392292273	-6.12936	unchanged
AKT2	0.0221469483965997	17.1561413047153	1.15850396795023	0.248138785638254	0.335215010873697	-6.13281	unchanged
SMARCD1	0.0308118688110852	15.1733157464774	1.14840893433713	0.252269669057277	0.340015640903287	-6.14429	unchanged
BRIP1	0.073292472069479	15.4327352578374	1.14421839708035	0.253998550685061	0.341564261081052	-6.14902	unchanged
MST1R	-0.0551232	16.5442006425651	-1.13994	0.255772179483274	0.343165862678014	-6.15384	unchanged
FIS1	-0.0422287	19.4974858077197	-1.13107	0.259476845560336	0.347345140988723	-6.16377	unchanged
PHB2	-0.0594456	21.4874949050591	-1.12269	0.263013145214597	0.351280595309292	-6.17309	unchanged
CDC45	0.0519743353691151	14.0311625719371	1.10449621220201	0.2707999636625	0.360862395016318	-6.19307	unchanged
SORBS2	0.0443955347381362	19.0153930439717	1.09542273213131	0.274743160177021	0.365290567368545	-6.20292	unchanged
NADK	-0.0470225	14.8471652003993	-1.08973	0.277237496907542	0.367776769546266	-6.20906	unchanged
TIGAR	-0.0275247	18.3629288501881	-1.08173	0.280767154182863	0.371622143401587	-6.21762	unchanged
MKRN1	-0.025735	16.7187763904444	-1.07602	0.283307759454087	0.374144103853043	-6.22371	unchanged
PPID	-0.0386614	18.250569479408	-1.07216	0.285032727100907	0.375580036381284	-6.2278	unchanged
CDK20	-0.0842613	13.8783508627419	-1.05993	0.290547979885159	0.381992768197229	-6.24067	unchanged
INCENP	0.0474718701646637	18.5911603971866	1.05081992359303	0.294700121736196	0.38658880111942	-6.25016	unchanged
BMPR2	-0.0213689	18.3484839999492	-1.04007	0.299652390524917	0.392211684487059	-6.26125	unchanged
PPP2R5A	0.0154607371490272	17.737175428538	1.0260091722727	0.306215310847623	0.399215746936307	-6.27559	unchanged
ADCK5	-0.0252053	16.1281199378182	-1.0257	0.30635911309883	0.399215746936307	-6.2759	unchanged
ATP6V0C	-0.0461198	17.3207673322674	-1.0159	0.310991640234594	0.404357783881183	-6.28578	unchanged
BTRC	0.0228703229383349	16.6270209368195	1.00929608507033	0.314139481590282	0.407551001446423	-6.29239	unchanged
LRRK2	-0.0348557	14.8286795921042	-0.998674	0.319245837057547	0.413265	-6.30292	unchanged
MCM7	0.0975314644138461	14.0239257273097	0.99601284784722	0.320533589015026	0.414022552477742	-6.30554	unchanged
MAP3K7	0.0157057003462455	17.0476813026751	0.990249105554377	0.323334555270507	0.416726593116693	-6.3112	unchanged
TMEM9B	-0.0263806	18.8105280358415	-0.986209	0.32530723859478	0.41835363216665	-6.31514	unchanged
DHCR24	-0.0454186	16.491515190563	-0.977155	0.329757370394931	0.422714778789419	-6.32392	unchanged
GRIK2	-0.0192786	15.4436029006041	-0.976393	0.330133783095302	0.422714778789419	-6.32466	unchanged
RPS6KB1	-0.0172538	17.3979237924159	-0.97225	0.332184453682256	0.42441788116887	-6.32864	unchanged
PIK3R3	0.021874336120586	16.2238513437813	0.96597643470771	0.335306096398065	0.427186535744401	-6.33465	unchanged
IGFBP3	0.0501072061021581	14.4029369284597	0.96498328800877	0.335801979710794	0.427186535744401	-6.3356	unchanged
MTHFD2L	0.0363278580831299	15.9627586897554	0.960104	0.33824499992357	0.429367036540911	-6.34024	unchanged
RRM2B	0.0244074819684457	18.1190300552709	0.955720558857884	0.340449809675346	0.431236425588772	-6.34439	unchanged
BCL2L1	0.0191571550855905	16.0754634323574	0.950902412137233	0.342883796968318	0.433387460116608	-6.34893	unchanged
SIRT6	0.059492836980116	13.243116876667	0.949174409343707	0.34375945839847	0.43356385652398	-6.35055	unchanged
SIN3B	0.0239061508918041	16.5476044369188	0.94379503799752	0.346494648678696	0.43607980357212	-6.35558	unchanged
BAP18	0.0352405484703802	16.4403547803633	0.939102766825978	0.348891851675905	0.438160555729441	-6.35995	unchanged
FBXW11	0.0202635901196189	16.1518332574281	0.930469610934037	0.353330057420384	0.442790220894907	-6.36792	unchanged
BAZ1A	0.0516160908560881	15.9295468947128	0.917394503743605	0.360120012797621	0.449927558401262	-6.37986	unchanged
PTPN1	0.0204721724311163	16.5023513901999	0.916565749274381	0.360553153761283	0.449927558401262	-6.38062	unchanged
PPP1R13B	-0.0178402	16.9296191833664	-0.907327	0.365403783654307	0.455016550892996	-6.38894	unchanged
BNIP3L	-0.050036	16.0024603015303	-0.905855	0.366180813635018	0.455022150276425	-6.39026	unchanged
DLC1	0.0274760315791251	15.6070378721288	0.899401399847545	0.369597938332365	0.457342228761079	-6.39602	unchanged
MMEL1	-0.0406153	14.7684534782384	-0.899396	0.369600850407935	0.457342228761079	-6.39603	unchanged
MINK1	-0.0198583	19.0995705994943	-0.88916	0.375061604861277	0.463126384199774	-6.40508	unchanged
ATG16L1	-0.0152139	17.3321387963524	-0.863036	0.389225539707636	0.479610549974472	-6.42771	unchanged
TAGLN	0.113248158393965	19.9434647391304	0.854876216165278	0.393715809960085	0.484130714126284	-6.43465	unchanged
HMGB3	0.0275975102380066	16.668816846522	0.846507685448153	0.398353761514117	0.488813261524615	-6.44169	unchanged
CNOT6L	-0.0391463	14.2249735031155	-0.839065	0.402506395801558	0.491859475367464	-6.44789	unchanged
CNOT6L.1	-0.0391463	14.2249735031155	-0.839065	0.402506395801558	0.491859475367464	-6.44789	unchanged
MYBBP1A	0.0167120678833044	16.1492217310985	0.832246990611802	0.406333261765221	0.495507849233364	-6.45353	unchanged
MMP9	-0.0405607	16.4663478897856	-0.826301	0.40968866629428	0.498567405882915	-6.45841	unchanged
CHD5	0.0142082894654436	16.0360814013918	0.82343120477712	0.411313850386494	0.499513109026072	-6.46075	unchanged
CD82	0.0519844946115029	17.835193696504	0.817684680761375	0.414579998100012	0.502443660248781	-6.46542	unchanged
ZCCHC10	0.0357259579761671	15.1355980372212	0.813761548834226	0.416818639457369	0.50411946332729	-6.46858	unchanged
TRPM7	0.0488383190007387	14.8966990991282	0.805045085612024	0.421818130437917	0.509120653335929	-6.47556	unchanged
YPEL3	0.0423460143269487	14.7748139896912	0.792169608264128	0.429267594444495	0.517052378584474	-6.48574	unchanged
DPY30	0.0195318960552768	16.8745687732089	0.787270502503055	0.432122230101802	0.518500446509237	-6.48957	unchanged
NLK	-0.0350563	14.0171857520409	-0.787085	0.432230423151164	0.518500446509237	-6.48971	unchanged
BIN1	-0.0285473	22.7903216735438	-0.769512	0.442562227439624	0.529815349516135	-6.50325	unchanged
NEK4	0.0240956653937587	15.1493	0.763384180697717	0.446198276554878	0.533084756370838	-6.5079	unchanged
SIRT2	-0.0529031	21.9659077162481	-0.750627	0.453822792411531	0.541096406336826	-6.51746	unchanged
MECP2	0.0198847475581019	19.338807685551	0.736775837361952	0.462183890757619	0.549952144760075	-6.52766	unchanged
PAK2	0.00769276296468036	20.4251802208206	0.710707105386003	0.47815301116843	0.56780670076251	-6.54634	unchanged
PSMD14	0.00928208786006479	18.9056174797854	0.708211733428023	0.479697406430156	0.568494511845798	-6.5481	unchanged
FGFR3	0.0188927818063203	15.717443584708	0.70296029549098	0.482956483156704	0.571207567428311	-6.55177	unchanged
LAYN	0.0378454621410498	13.5863217835548	0.692841489598555	0.489270320886297	0.577515468941942	-6.55876	unchanged
SREBF1	0.0416222734265332	15.6637726961181	0.677155603318267	0.499145775575868	0.587993723628372	-6.5694	unchanged
HSPA9	-0.0104016	22.4213788995815	-0.674481	0.500840428744478	0.588812400260474	-6.57119	unchanged
PIK3CD	0.0147293307481853	16.9262021409293	0.672833873433412	0.501885271248123	0.588865387978376	-6.57229	unchanged
TOP1	-0.0133695	17.165339484275	-0.667843	0.505058871581106	0.591410885410082	-6.57561	unchanged
FOXO3	0.0308054202073826	16.4707148156445	0.664219718363751	0.507369526201043	0.592937799469076	-6.578	unchanged
SUMO2	0.0158551856073643	20.9319412555569	0.659087429162065	0.510652049036668	0.595592191846728	-6.58136	unchanged
MCM3AP	-0.0216184	17.440359562442	-0.648182	0.517664267271577	0.602577575934701	-6.58842	unchanged
RPS9	0.0186039061008572	19.3144240513443	0.641927091547431	0.521708233849994	0.606087080350388	-6.59242	unchanged
HSP90AA1	0.0116687606576882	24.2520895270484	0.63746734463045	0.524601780965467	0.608248915332008	-6.59525	unchanged
WWP1	-0.011917	16.892062260268	-0.633289	0.527320201550387	0.610199604544554	-6.59788	unchanged
MAPK9	-0.0167607	16.2678780231545	-0.629767	0.529616983236348	0.611655692404331	-6.60008	unchanged
FASN	0.0103210918322176	20.3241491391178	0.625456492130747	0.532435594907577	0.613707564384663	-6.60276	unchanged
ESPL1	0.0604224950421131	14.0715488464338	0.568125969551566	0.57063236332648	0.656450121092376	-6.63668	unchanged
MED12L	-0.0450307	15.8129268012281	-0.559049	0.576798431650557	0.661147217027088	-6.64175	unchanged
MAP2K7	-0.00975347	16.3477779762433	-0.558811	0.576960389731618	0.661147217027088	-6.64188	unchanged
RACK1	0.00717655834158393	20.2062769504818	0.542784762323455	0.587925652268484	0.67240428968182	-6.65063	unchanged
ENDOG	0.0234896055176641	15.835194723254	0.536633581340561	0.592159887584431	0.675934445324089	-6.65392	unchanged
INPP4B	-0.00846188	16.7046916773375	-0.533336	0.594435706789435	0.677219789746571	-6.65567	unchanged
GADD45GIP1	-0.0136257	16.5571639971057	-0.531637	0.595610032652049	0.677247701220188	-6.65657	unchanged
TFG	-0.00570171	20.498136969581	-0.51555	0.60677911236236	0.688618299000829	-6.66492	unchanged
KIF2C	-0.0141266	15.6743805635039	-0.507969	0.612075061736844	0.691297392163525	-6.66877	unchanged
MAPK11	0.0148475199680256	15.3409419593506	0.507938424453178	0.61209635164283	0.691297392163525	-6.66878	unchanged
HDAC3	0.018291416475531	14.4923581849753	0.507132121524007	0.612660846705196	0.691297392163525	-6.66919	unchanged
AKT1S1	0.0142457678282639	17.3771007938561	0.48948296881791	0.625074656494183	0.703955970698038	-6.67791	unchanged
HSP90AB1	0.00837711166532884	24.0940943984723	0.481340832028854	0.630838189381453	0.709091018216939	-6.68183	unchanged
MTOR	0.00375547565672818	18.1667813214173	0.469338730425672	0.639375410333111	0.717318317497528	-6.68749	unchanged
PRPF19	-0.00807155	19.1970182010426	-0.462978	0.643919375764611	0.721042799097635	-6.69043	unchanged
RPS14	-0.00811937	18.6446799462291	-0.459038	0.646740864792394	0.721973762814009	-6.69223	unchanged
MDP1	0.0105264249119692	18.1564478094542	0.458394650092845	0.647202286529367	0.721973762814009	-6.69252	unchanged
DICER1	-0.00849944	16.6637102330425	-0.45584	0.649035140749686	0.722649712479329	-6.69368	unchanged
ATXN10	0.0100138057981916	18.4147711599557	0.44433084490738	0.657318230773082	0.730491392311972	-6.69882	unchanged
ATG101	0.00993266149430738	16.2375757164857	0.44026076293989	0.660257750494689	0.732376299512941	-6.70061	unchanged
SMAD3	0.0119203640418881	15.3801424381422	0.432873493978408	0.665606528498588	0.736921513694865	-6.70381	unchanged
BMS1	-0.0218095	15.5922489502135	-0.408356	0.683480672474229	0.755291024554073	-6.71404	unchanged
MAP2K1	0.00856619031746675	22.1106473237787	0.39495920800646	0.69332404087474	0.764733820365584	-6.71938	unchanged
AGO2	0.00531031865443765	17.5528234324423	0.392102196823981	0.695430122008459	0.765623068902771	-6.72049	unchanged
PLK1	-0.0265601	15.3826514420717	-0.389877	0.69707227576486	0.765724494765178	-6.72136	unchanged
ANAPC1	-0.00524219	16.9862484411535	-0.388455	0.69812233223922	0.765724494765178	-6.7219	unchanged
IRAK4	0.0206430337360377	15.128142833594	0.367735330610534	0.713487318216106	0.78034248378274	-6.72968	unchanged
BUB1	0.02000202707735	20.0259885412489	0.366166511490235	0.714655594361116	0.78034248378274	-6.73025	unchanged
RHOA	-0.00958829	22.5189594116333	-0.365135	0.715424348459558	0.78034248378274	-6.73062	unchanged
SMURF2	0.0111832981263262	14.6087560733033	0.356377818532441	0.72196022113504	0.786015841494526	-6.73376	unchanged
NEDD4	0.00805413732409477	16.9960291940507	0.350947066695737	0.726023917238477	0.788981710799747	-6.73566	unchanged
PIK3R1	-0.00443183	17.8742157887289	-0.340571	0.733809695470255	0.795245882137713	-6.73922	unchanged
MCAM	0.0138753147411101	18.8147809125297	0.339667960222811	0.734488556677276	0.795245882137713	-6.73953	unchanged
E2F4	0.0240998088871791	15.3116898016302	0.334461622883085	0.738406830792082	0.798021327223002	-6.74127	unchanged
PIK3R2	0.00629456980568222	17.2909447618996	0.330996740313741	0.741018299699758	0.798389656710023	-6.74242	unchanged
PIK3CA	-0.00555038	17.9452396098071	-0.330413	0.741458645535455	0.798389656710023	-6.74261	unchanged
CUL4B	0.00401414175678383	19.4653923102659	0.327516666786921	0.743644248779266	0.79928186593246	-6.74355	unchanged
RBP1	-0.0119337	19.7048108433992	-0.304217	0.761301678023458	0.816769924145386	-6.75086	unchanged
CEBPB	-0.0334773	13.9045094898397	-0.272989	0.785163196713828	0.840838405208081	-6.7598	unchanged
RBX1	0.00883255083452283	16.7565592394348	0.261543297855874	0.793961992867664	0.848717992375779	-6.76284	unchanged
CDK6	0.0161456672644817	16.1880926078317	0.257173026338424	0.797328534418276	0.850772657196312	-6.76396	unchanged
HDAC7	0.0129239562596624	14.1699771750722	0.253753559478767	0.799965300943744	0.852042608057622	-6.76483	unchanged
RAN	0.00413142458445748	22.144033533796	0.249275528348191	0.803421805513206	0.854179500807361	-6.76595	unchanged
FXN	-0.00616691	18.2282110431175	-0.242867	0.808375063346129	0.857897139298865	-6.76752	unchanged
RAD23B	-0.00312307	20.8907931670453	-0.237461	0.812559339625768	0.860419725978533	-6.7688	unchanged
EEF1E1	-0.00646169	18.2631129029895	-0.234386	0.81494211984543	0.860419725978533	-6.76952	unchanged
SUMO3	-0.00511606	21.0181221804408	-0.23394	0.815288309410098	0.860419725978533	-6.76963	unchanged
ATG12	-0.00594178	16.7352186681499	-0.232254	0.816595291718166	0.860419725978533	-6.77002	unchanged
ACLY	0.00541695424946198	20.0403551240239	0.229700069707506	0.818576406111653	0.860966969999578	-6.7706	unchanged
EIF2AK2	0.00577699268763254	17.6231788741993	0.227775427861876	0.82007018908757	0.861000608507271	-6.77104	unchanged
UTP6	0.0106650273705391	14.9863112225398	0.219394899064244	0.826582220975211	0.866293466466902	-6.7729	unchanged
AXL	-0.0109755	13.1683046543229	-0.202137	0.840029605606593	0.878823157552902	-6.77651	unchanged
NACC1	0.00458933228078173	15.6527806845192	0.191478645950015	0.848358778650428	0.88596333444167	-6.7786	unchanged
AKT1	0.00228864658257777	18.0773636281999	0.180378381133512	0.857051250145341	0.893456966965674	-6.78064	unchanged
RASSF5	-0.00820947	14.8903433151609	-0.166234	0.86815309508818	0.903431401072329	-6.78308	unchanged
RBL2	0.00775405864838419	14.8689307598915	0.150341026299507	0.880657934224849	0.914811207412343	-6.78558	unchanged
TOPBP1	0.0103113929134171	12.6200258646367	0.148390455547644	0.882194848574212	0.914811207412343	-6.78587	unchanged
CTH	-0.00418535	16.6618285789941	-0.145444	0.884517296422506	0.915607535312576	-6.7863	unchanged
SRC	0.00156185046100177	19.369662743856	0.139615848320163	0.889114078306672	0.918751214250227	-6.78712	unchanged
P3H1	0.0049439936637441	15.1493081351944	0.113467180499605	0.909782151952189	0.938461799474325	-6.79041	unchanged
BRCA1	-0.00638287	13.4385311557448	-0.106329	0.915435297395878	0.942642290500301	-6.79118	unchanged
EIF4E	-0.00132704	17.9402003200478	-0.0961471	0.923506941726799	0.946451596604655	-6.79221	unchanged
SIAH1	-0.00310958	14.8486446806312	-0.093507	0.92560106580508	0.946451596604655	-6.79246	unchanged
TXN	-0.00272273	23.6092609646844	-0.0929035	0.926079905489511	0.946451596604655	-6.79251	unchanged
CD34	0.00501989252759394	15.8071204404126	0.0921730810335233	0.926659394112336	0.946451596604655	-6.79258	unchanged
CREG1	-0.00393531	14.0734083250337	-0.0915307	0.927169051342761	0.946451596604655	-6.79264	unchanged
SETD1A	-0.00361686	13.6704751158328	-0.0784666	0.937540960909132	0.955383435943735	-6.79374	unchanged
MIF	-0.00237254	22.9441759151734	-0.0678848	0.945950007353418	0.962287658603045	-6.79451	unchanged
TLR2	0.00418028420993544	13.786415673878	0.0616785622557468	0.950884818463419	0.965584959140508	-6.79491	unchanged
ALKBH3	0.00384083295943505	14.891544327553	0.0596854157574361	0.952470053074083	0.965584959140508	-6.79503	unchanged
TBPL1	-0.00352296	14.1503314930742	-0.0475724	0.962107895924615	0.973679640377316	-6.79567	unchanged
MVK	0.001538138886648	15.8093265817919	0.0428476190667505	0.965868813453809	0.975809144295529	-6.79589	unchanged
TERT	0.00146118037288723	14.9859330680792	0.0290564750367299	0.976850598471374	0.984181429889901	-6.79638	unchanged
MORC3	-0.00184831	15.9827205165689	-0.028244	0.977497685034961	0.984181429889901	-6.7964	unchanged
FGFR2	-0.000935132	15.1877783512878	-0.0248947	0.980165593389472	0.985183505983615	-6.79649	unchanged
MRTFB	-0.0002484	18.9079104388379	-0.00931692	0.992576233191224	0.993345216470308	-6.79676	unchanged
NOLC1	0.000215503521431515	18.422660245762	0.00885070024482541	0.992947709273164	0.993345216470308	-6.79676	unchanged
PRMT1	-0.000152513	18.4018508632643	-0.00835181	0.993345216470308	0.993345216470308	-6.79676	unchanged
Proteins with differential expression associated with RNA modification
	logFC	AveExpr	t	P.Value	adj.P.Val	B	regulate
YBX1	0.237671383658672	18.2057287736587	5.76541179964773	3.29284725797237e-08	2.17327919026176e-06	8.4167832552048	up-regulated
METTL3	0.108607429079228	15.2946979953316	5.00902492845101	1.25608485472915e-06	3.97267614042905e-05	4.9262923711368	up-regulated
HNRNPA2B1	0.0882692827099625	22.210382776485	4.92936055417626	1.80576188201321e-06	3.97267614042905e-05	4.57999120543557	up-regulated
NCBP2	0.107932272595207	16.084639226923	4.78502612572322	3.44925910224579e-06	5.69127751870556e-05	3.96347972272739	up-regulated
HNRNPC	0.085404788340373	21.033815315826	4.70133606289576	4.98855087905751e-06	6.58488716035591e-05	3.61254762900114	up-regulated
GEMIN5	0.0788261646073494	16.8248377033592	4.57371488597232	8.67822675497765e-06	9.54604943047541e-05	3.08681395089882	up-regulated
CYFIP2	-0.0681933	21.0540570421964	-4.198	4.15148688193107e-05	0.000355527348998093	1.60695270790418	down-regulated
NUDT5	0.163490201705109	18.5385626892954	4.18873476747079	4.3094224120981e-05	0.000355527348998093	1.57178354328402	up-regulated
TRMT112	0.104944689280444	17.1025066184754	4.08883356446857	6.42144255859571e-05	0.000426638551689618	1.19654015521659	up-regulated
NUDT16	0.103909356747931	17.1975865265276	4.08715517100316	6.46422048014573e-05	0.000426638551689618	1.19030025933246	up-regulated
METTL14	0.111938097335418	16.3216133200432	3.90641687923754	0.000130572116332347	0.000783432697994081	0.530960221182429	up-regulated
RBM15	0.0600212844230228	16.9421293003112	3.70417299266937	0.000278723142896486	0.00138531342832126	-0.176739	up-regulated
EIF4G3	-0.0662213	19.6006311092686	-3.69443	0.000288876401872465	0.00138531342832126	-0.210033	down-regulated
IFIT5	0.129283337414229	16.2220923107567	3.68956768543733	0.000294065409942047	0.00138531342832126	-0.226595	up-regulated
LARP1	-0.0580694	18.5394302976255	-3.67089	0.000314843960982105	0.00138531342832126	-0.290091	down-regulated
NSUN2	0.059932505300015	17.0291200193107	3.40031653409313	0.000822031522536531	0.00339088003046319	-1.17859	up-regulated
LRPPRC	-0.120906	19.7942529855203	-3.23702	0.00142770143505519	0.0055428408655084	-1.68575	down-regulated
HNRNPA1	0.053416085401981	22.6035144851206	3.21881	0.00151641292211023	0.00556018071440418	-1.74093	up-regulated
METTL16	0.131983599685508	14.5202355472587	3.18396498837126	0.00170055480449811	0.00590719037351973	-1.84573	up-regulated
FMR1	0.0404395631250196	18.5650171347662	3.00624912769913	0.00300632568867755	0.00992087477263593	-2.36428	up-regulated
PCIF1	0.108484089404973	14.3040039889891	2.75815047111276	0.00638703914383103	0.0200735515948975	-3.0428	up-regulated
ZC3H13	0.0903078651176017	18.4933445986877	2.73246309369781	0.00688592679121811	0.0204154972988721	-3.10999	up-regulated
WTAP	0.0787201457734472	15.6650575240406	2.72125345582568	0.00711449148294027	0.0204154972988721	-3.13913	up-regulated
EIF4A1	0.036059724036317	20.8437055016954	2.65456293599481	0.00862197837452531	0.0237104405299446	-3.31019	up-regulated
EIF4E3	0.105750828990846	14.7491791057658	2.51276702290639	0.0128197827779423	0.0338442265337676	-3.6608	up-regulated
EIF3D	0.0452856685499192	17.8813787574315	2.48500811698617	0.0138285994345595	0.0351033677954204	-3.72733	up-regulated
DCPS	0.0749512685676095	16.7210436589564	2.43439308986583	0.0158512401233242	0.0387474758570146	-3.84687	up-regulated
NCBP1	0.0559398485678386	17.258485199639	2.41931288214427	0.0165025739101774	0.0388989242168468	-3.88204	up-regulated
YTHDC1	0.0705056417485821	15.8272108296753	2.40040929093601	0.017352440775825	0.0394917617656707	-3.92584	up-regulated
YTHDF3	-0.0364284	18.1406629852206	-2.36479	0.019059393307201	0.0419306652758422	-4.00748	down-regulated
ALKBH5	0.0595202635860268	16.2724892766628	2.35039861170155	0.0197900964893168	0.0421337538159648	-4.04014	up-regulated
TET1	0.149439029774696	15.2568350193285	2.32008739103483	0.0214100326689254	0.0441581923796587	-4.10832	up-regulated
NUDT1	0.0763403674555647	15.4578225261637	2.00491508748966	0.0464070457973409	0.0928140915946818	-4.76738	unchanged
NSUN6	0.0679671806961331	15.4063352359009	1.89513249060339	0.0596097848184139	0.114717859421928	-4.97537	unchanged
DNMT1	0.0434632923057414	16.3808107363347	1.88601504965445	0.0608352284813254	0.114717859421928	-4.99214	unchanged
ELAVL1	0.0290072348662775	18.7114133593745	1.8242112191221	0.0697080688418494	0.127798126210057	-5.10374	unchanged
NUDT16L1	0.0715926824455195	17.1049810776172	1.80697717178445	0.0723650630936438	0.129083626058932	-5.13423	unchanged
YTHDF2	-0.0323458	17.7988095622193	-1.79066	0.0749579339532335	0.130190095813511	-5.16284	unchanged
RBMX	0.0333971151202377	20.0633658764824	1.44222404663526	0.15090339488816	0.255374975964578	-5.71342	unchanged
FTO	0.026464381841933	17.1572815872649	1.29230645058067	0.197837554117667	0.32643196429415	-5.91462	unchanged
RBM15B	0.0246433518733866	15.4311905933373	0.988807574575293	0.32402848608745	0.521606831262724	-6.25541	unchanged
EIF4E1B	0.043310836054097	14.2001106360385	0.86350186527706	0.388962126130987	0.597131588494361	-6.36994	unchanged
VIRMA	0.0240684350262441	16.1450600897569	0.863359304949945	0.389040277352386	0.597131588494361	-6.37006	unchanged
NUDT3	0.0139681709006574	20.8998128874358	0.765570177408167	0.444892361026635	0.667338541539952	-6.44875	unchanged
TRMT6	0.0220402731885088	15.7438871224467	0.686143988347851	0.49346782522785	0.717823043398278	-6.50575	unchanged
NOP2	-0.0167343	15.3581142891845	-0.675322	0.500300909035163	0.717823043398278	-6.51304	unchanged
SNUPN	-0.0206276	14.758273731752	-0.599536	0.549537757179773	0.75396686081933	-6.56083	unchanged
NUDT11	0.01371946905439	18.376596704964	0.597182257809754	0.551104405455793	0.75396686081933	-6.56222	unchanged
CYFIP1	0.00807974163534553	20.7309934912103	0.58423422445124	0.559763275456776	0.75396686081933	-6.56979	unchanged
CBLL1	0.0231169240702087	16.8833845275983	0.55316023636702	0.580811024350162	0.766670552142214	-6.58728	unchanged
TRMT10C	-0.010227	16.5080426701054	-0.481951	0.63040114577134	0.806743191715819	-6.62377	unchanged
DCP2	-0.0124981	15.3687120208533	-0.463592	0.64347626978538	0.806743191715819	-6.63237	unchanged
YTHDF1	-0.0078521	18.1297741617401	-0.457501	0.647839229711188	0.806743191715819	-6.63515	unchanged
EIF4E2	-0.0147572	15.9952617425838	-0.391162	0.696120378687227	0.836575471026545	-6.66303	unchanged
AGO2	0.00531031865443765	17.5528234324423	0.389772301759546	0.697146225855454	0.836575471026545	-6.66357	unchanged
TRMT2A	0.0136895399268635	14.6154197698215	0.352673882595718	0.724728101849485	0.854143834322607	-6.67721	unchanged
LSM1	0.0100677039223651	15.3490738339555	0.258187831624897	0.7965444353711	0.922314609377063	-6.70581	unchanged
NSUN5	-0.00744788	15.142524952457	-0.196351	0.84454786400014	0.961037224551884	-6.71974	unchanged
ALYREF	0.00309624409999998	17.0856767835497	0.141482308617043	0.887640460313022	0.970415537728456	-6.72893	unchanged
NUDT10	0.00313098716164006	18.3549334932134	0.128052772153833	0.898244114104847	0.970415537728456	-6.73072	unchanged
NSUN4	0.00398456901315214	15.5327160751665	0.113856347371445	0.90947319344817	0.970415537728456	-6.73243	unchanged
EIF4E	-0.00132704	17.9402003200478	-0.0956093	0.923932719304444	0.970415537728456	-6.73432	unchanged
NUDT4	-0.00172899	19.0558363693529	-0.0696341	0.944558951393138	0.970415537728456	-6.73645	unchanged
ALKBH3	0.00384083295943505	14.891544327553	0.0598735891025688	0.952319926560133	0.970415537728456	-6.73708	unchanged
YTHDC2	-0.00124521	16.4400510624523	-0.0551782	0.956055091826683	0.970415537728456	-6.73734	unchanged
IGF2BP3	-0.0019436	16.6620758618731	-0.0371366	0.970415537728456	0.970415537728456	-6.73817	unchanged
Differentially expressed proteins with a correlation coefficient greater than 0.4 in cellular senescence and RNA modification
RNA	Cellular senescence
TRMT6	AAK1	CKB	HK3	MCU	PEA15	SELENBP1	ULK3
ALKBH3	ABI3	CLU	HMGA1	MDC1	PEBP1	SELENOH	VCAN
YTHDF2	ABI3BP	COX5B	HMGB1	MDH1	PELP1	SFN	WNT5A
YTHDF3	ACLY	CPT1C	HMGB2	MECP2	PEX19	SIRT2	XIAP
YTHDC1	AGO2	CSNK1A1	HNRNPA1	MET	PHB	SLC16A7	XPC
NSUN2	AGT	CSNK2A1	HNRNPA3	METTL14	PHB2	SLC25A5	XPO1
DNMT1	AKR1B1	CTH	HNRNPAB	MIF	PHGDH	SMAD1	YAP1
ALYREF	ALDH2	CTNNAL1	HNRNPC	MINK1	PIK3C2A	SMAD2	YBX1
YBX1	ALDOA	CTNNB1	HNRNPD	MOB3A	PIN1	SMAD3	YEATS4
FTO	ALKBH3	CTSB	HRAS	MOSPD2	PIR	SMAD5	YWHAB
ELAVL1	ANLN	CTSD	HSPA1A	MRTFA	PLD2	SMARCA2	YWHAZ
WTAP	ANXA5	CUX1	HSPA2	MRTFB	PML	SMARCA4	YY1
RBMX	APEX1	CYB5R3	HSPA9	MSN	PMVK	SMARCD1	RAD50
FMR1	ARF1	CYBB	HSPB1	MT1G	PPIB	SMC1A	E2F4
HNRNPC	ARG2	DDAH2	HYOU1	MTDH	PPP2R1A	SMC2	AKT2
HNRNPA2B1	ARID1A	DEK	IFI16	MTHFD2L	PPP2R5A	SOD1	SLC25A4
ALKBH5	ARID1B	DEPTOR	IFNGR1	MTOR	PRKAA2	SOX10	SLC25A6
HNRNPA1	ARPC1B	DHX9	ILF3	MVK	PRKCD	SOX2	HLA-B
METTL3	ARRB1	DKC1	ILK	MYLK	PRKCH	SPAG9	HLA-C
METTL14	ASAH1	DNMT1	IMMT	NAMPT	PRKD1	SPARC	HLA-F
METTL16	ASPH	DUSP3	INPP4B	NBN	PRKDC	SRSF1	KRAS
VIRMA	ATG7	EGFR	ITGB4	NBR1	PRKN	SRSF2	MRE11
ZC3H13	ATP6V0A2	EGLN1	ITPK1	NDRG1	PRMT1	SRSF3	NFKB1
LRPPRC	ATP6V0C	EIF2AK2	ITPKB	NEK1	PRODH	STAG2	PPP1CA
RBM15	ATRX	EIF4E	ITPR1	NEK6	PRPF19	STAT1	PPP1CB
CBLL1	ATXN10	EIF4G2	ITPR2	NEK9	PSMB1	STAT3	PPP3CA
DCPS	BAG3	ELAVL1	ITSN2	NF1	PTK2	STAT5A	PPP3CB
NUDT1	BAP18	ELOA	JPT1	NF2	PTPN1	STAT5B	PPP3CC
NUDT10	BCL2L2	ENO1	KCNA1	NFKB2	PTPN6	STIM1	PPP3R1
NUDT11	BCLAF1	EPHA3	KDM1A	NHEJ1	PURB	STK32C	MAPK3
NUDT16	BECN1	EPHA5	KNDC1	NLRX1	PYGL	STK4	RHEB
NUDT16L1	BIN1	EWSR1	LAMP2	NOLC1	RACK1	SUPT5H	RRAS
NUDT3	BLVRA	FERMT1	LBR	NOTCH1	RAD21	SYK	ZFP36L1
NUDT4	BMPR2	FERMT2	LEO1	NPM1	RANBP9	SYT1	VDAC1
NUDT5	BRAF	FLT1	LGALS3	NRAS	RAP1GAP	SYT7	VDAC2
AGO2	BRD4	FNTB	LIMA1	NRF1	RAPGEF4	TBK1	VDAC3
CYFIP1	CALR	FXR1	LMNA	NSUN2	RB1	TERF2	CALM2
CYFIP2	CAPNS1	G6PD	LMNB1	NUAK1	RBBP4	TGFBI	CALML3
EIF4E	CBS	GAPDH	LPAR1	NUDT5	RBM39	TP53BP1	CAPN1
EIF4E3	CBX5	GGCT	MAD1L1	NUTF2	RBPJ	TP53BP2	CAPN2
GEMIN5	CD82	GJA1	MAGOHB	OGT	RCC1	TPP1	SLC25A31
LARP1	CDC73	GMPS	MAP2K3	OPA1	RECK	TPR	SQSTM1
NCBP1	CDK5	GNG11	MAP2K6	PAK2	RELA	TRA2B	MAPKAPK2
NCBP2	CDK6	GRIK2	MAP3K5	PAK4	RHOA	TRIM28
EIF3D	CDKN1B	GRN	MAPK1	PARK7	RPL11	TRRAP
EIF4A1	CDKN2AIP	GSK3A	MAPK9	PARP1	RRAS2	TXN
EIF4G3	CDKN2AIP.1	GSK3B	MARCKS	PBRM1	RTN4	UBE2I
IFIT5	CEBPB	HDAC1	MAST1	PCGF2	RUVBL2	UBE2N
TRMT112	CHUK	HDAC2	MAVS	PDCD4	S100A6	UBE2V2
RBM15B	CIT	HEPACAM	MCAM	PDZD2	SAMHD1	UBE3A
