# Supplementary material for: Multilayer Proteome and Metabolome‐Based Validation Uncovers Combined Regulatory Roles and Predictive Values of 6 RNA Modifications and Cellular Senescence in Alzheimer's Disease
Source: CNS Neurosci Ther. 2026 Jul 14;32(7):e71021. doi: 10.1002/cns.71021 (PMC13367321; doi:10.1002/cns.71021)
Supplement: Supplementary file 13 — Table S3: Correlation analysis of protein on AD pathology. [file CNS-32-e71021-s011.xlsx]

## Sheet: Table S3
Tables S3: Correlation analysis of protein on AD pathology
Correlation analysis of RNA modified proteins and cellular senescence related proteins with clinical indicators
	Braak	CDR	PlaqueMean	Type
YBX1	0.345232542038155	0.368304097610175	0.367150562402437	RNA Modification
HNRNPC	0.34463267990284	0.354946152471871	0.261812076209221	RNA Modification
HNRNPA2B1	0.42080091129066	0.440501890619569	0.299304410768974	RNA Modification
METTL3	0.339510560750578	0.329959070600157	0.326431000598282	RNA Modification
METTL14	0.208251979534693	0.328327407457513	0.109687773314294	RNA Modification
RBM15	0.303572069207866	0.299607306673322	0.190752277794441	RNA Modification
DCPS	0.240426835271204	0.34469779888345	0.10071339942293	RNA Modification
NUDT5	0.305626430657019	0.335217175814168	0.256124407312558	RNA Modification
GEMIN5	0.294867889000346	0.313327424439819	0.255820216763795	RNA Modification
LARP1	-0.326562	-0.384953	-0.177118	RNA Modification
NCBP2	0.408781803561994	0.307985378173961	0.389483877587419	RNA Modification
EIF4G3	-0.346914	-0.30404	-0.246689	RNA Modification
TRMT112	0.271451400700693	0.312970910758941	0.165905502429016	RNA Modification
AAK1	-0.500974	-0.404273	-0.478655	Cellular Senescence
ABI3	0.373180793886218	0.285195854176443	0.314708605838424	Cellular Senescence
AKR1B1	0.332884508320869	0.335324695813163	0.255073939939521	Cellular Senescence
AKT3	-0.424441	-0.329291	-0.309783	Cellular Senescence
ALDOA	-0.32647	-0.227057	-0.335574	Cellular Senescence
ANXA5	0.467002654200823	0.409787010906654	0.417925786375375	Cellular Senescence
ARPC1B	0.435991397915382	0.329323382185046	0.422046792063343	Cellular Senescence
ARRB1	0.287030704462252	0.253399172368377	0.314445071271457	Cellular Senescence
ASAH1	0.399806687207779	0.32574032537643	0.351753125346776	Cellular Senescence
ASPH	0.549913868355347	0.482344147070584	0.453647115815655	Cellular Senescence
BAG3	0.541282888440092	0.510906740487826	0.473716028307245	Cellular Senescence
BCLAF1	0.34470968280769	0.353451247222686	0.137351494866556	Cellular Senescence
BLVRA	0.31971511028518	0.381677133274654	0.185472448700822	Cellular Senescence
BRAF	-0.522975	-0.463457	-0.494589	Cellular Senescence
BRD4	0.283368788542706	0.312545546552391	0.256670228129428	Cellular Senescence
CALR	0.264735036222086	0.19219294136151	0.396616226827061	Cellular Senescence
CAPNS1	0.368049168202493	0.339847137876156	0.304248591487444	Cellular Senescence
CAV1	0.348299349088118	0.210559054874057	0.310181461868518	Cellular Senescence
CAVIN1	0.346957977498689	0.183553615126471	0.31879978750328	Cellular Senescence
CBS	0.193180324553258	0.30847110448521	0.135018292399769	Cellular Senescence
CBX5	0.36918805067176	0.413747330869638	0.336100132110793	Cellular Senescence
CDC73	0.356620416077679	0.432452981221116	0.312063674634598	Cellular Senescence
CDK5	-0.362883	-0.377721	-0.238101	Cellular Senescence
CDKN2AIP	0.257225827019465	0.217529934808901	0.333269433341918	Cellular Senescence
CDKN2AIP.1	0.257225827019465	0.217529934808901	0.333269433341918	Cellular Senescence
CLU	0.530336117460452	0.448608332649063	0.483342820889945	Cellular Senescence
CSNK1A1	0.452486180656827	0.29811617405568	0.464672585452756	Cellular Senescence
CTNNB1	0.368125220454197	0.225347770525304	0.360516587390321	Cellular Senescence
CTSB	0.341056322766461	0.217499753756552	0.252376360046852	Cellular Senescence
CTSD	0.511848765724362	0.370063087067419	0.389395476515312	Cellular Senescence
CYB5R3	0.322914058122478	0.25916092389347	0.363160619605781	Cellular Senescence
CYBB	0.454615643704539	0.362723432399179	0.37524112803721	Cellular Senescence
DDAH2	0.40100355951897	0.355628998781278	0.356798563679612	Cellular Senescence
DEK	0.319622896929989	0.296100645653466	0.300965368395586	Cellular Senescence
DHX9	0.319080073983452	0.35637315035327	0.152852823299701	Cellular Senescence
DKC1	0.326416264313446	0.344204527309113	0.321371228932048	Cellular Senescence
EGFR	0.345955989082489	0.382641983791952	0.319027329159263	Cellular Senescence
EGLN1	0.248971305750146	0.251813723962143	0.322322016985128	Cellular Senescence
ENO1	0.425067442611253	0.362959221870659	0.415940055048179	Cellular Senescence
EPHA5	-0.248351	-0.337146	-0.23335	Cellular Senescence
EWSR1	0.254604876295117	0.302598060329578	0.130791776958902	Cellular Senescence
FERMT2	0.335867657893957	0.251699601857946	0.331075108818876	Cellular Senescence
FLT1	0.556039877230101	0.409435213015206	0.345496891053706	Cellular Senescence
FSCN1	-0.28843	-0.309888	-0.225349	Cellular Senescence
G6PD	0.3353428973572	0.398884105745403	0.320010722053858	Cellular Senescence
GAPDH	0.441011797180991	0.53110729608849	0.387677544895145	Cellular Senescence
GJA1	0.539168635842722	0.475267633452516	0.467603990398088	Cellular Senescence
GMPS	-0.247696	-0.119058	-0.389502	Cellular Senescence
GRN	0.345485415775071	0.25364816605026	0.37727095162564	Cellular Senescence
GSK3A	-0.373707	-0.398171	-0.334133	Cellular Senescence
GSK3B	-0.436145	-0.439936	-0.399254	Cellular Senescence
HDAC1	0.286128534626414	0.319875769641771	0.281378925082145	Cellular Senescence
HEPACAM	0.473575470054339	0.428344585470043	0.388414504180888	Cellular Senescence
HK3	-0.312015	-0.19921	-0.313706	Cellular Senescence
HMGB1	0.341293986053036	0.312258826555071	0.230470160563538	Cellular Senescence
HMGB2	0.346010176311828	0.296215710915548	0.222870889710179	Cellular Senescence
HNRNPC	0.34463267990284	0.354946152471871	0.261812076209221	Cellular Senescence
HRAS	-0.357767	-0.25895	-0.373048	Cellular Senescence
HSPA1A	0.340719791552671	0.359104535590898	0.210906480287868	Cellular Senescence
HSPB1	0.626750408905015	0.610921089026699	0.53642285386593	Cellular Senescence
HTRA1	0.49277391034386	0.314412999166515	0.431461961441801	Cellular Senescence
IFI16	0.347130045718169	0.235327324116237	0.386118551804603	Cellular Senescence
IGFBP5	0.279181161433256	0.302783862433105	0.329450152593481	Cellular Senescence
IKBKG	0.270978926086982	0.211125892763495	0.306143961132954	Cellular Senescence
ILK	0.497318983036319	0.364622952381424	0.409993572975738	Cellular Senescence
IMMT	-0.265583	-0.288398	-0.333205	Cellular Senescence
ITGB4	0.508925507299491	0.376169091220873	0.414054535666336	Cellular Senescence
ITPKB	0.581995560083521	0.56037348528863	0.537593585750451	Cellular Senescence
ITPR2	0.55567292511563	0.418431996089009	0.489279464432155	Cellular Senescence
ITSN2	-0.33818	-0.378448	-0.373619	Cellular Senescence
JAK2	0.395551563724942	0.340394169449991	0.306707678832303	Cellular Senescence
JPT1	-0.358026	-0.360514	-0.230902	Cellular Senescence
KDM1A	0.302745951623731	0.253043601845384	0.211477067866935	Cellular Senescence
LGALS3	0.476796282914002	0.432332257011718	0.399127767649011	Cellular Senescence
LIMA1	0.458128307080116	0.425713174968322	0.464496872811912	Cellular Senescence
LIMK1	-0.266683	-0.21428	-0.316847	Cellular Senescence
LMNA	0.381662521257504	0.313385900228747	0.37339746382644	Cellular Senescence
LMNB1	0.511653881829371	0.402471878343448	0.507276715668395	Cellular Senescence
MAD1L1	0.301165966094581	0.359349756641238	0.178346402328412	Cellular Senescence
MAP2K3	0.320998492032685	0.274647576380299	0.166071616206442	Cellular Senescence
MAP2K6	0.295063723548484	0.303143205587641	0.159666212657217	Cellular Senescence
MAP3K5	0.380482760702946	0.376585023848565	0.434759452637702	Cellular Senescence
MAPK1	0.316661612379266	0.267617277498641	0.39171835149348	Cellular Senescence
MARCKS	0.187591434706163	0.149113261764166	0.33158758794609	Cellular Senescence
MAVS	0.338503819068646	0.284947803652446	0.400326226454636	Cellular Senescence
MDK	0.707060636051263	0.478114083952227	0.620655809382815	Cellular Senescence
MET	-0.321761	-0.269424	-0.351674	Cellular Senescence
METTL14	0.208251979534693	0.328327407457513	0.109687773314294	Cellular Senescence
MSN	0.505708497052413	0.437920467485802	0.4642401816166	Cellular Senescence
MT1G	0.26854145141987	0.314355466535474	0.226077182820211	Cellular Senescence
MYLK	0.359539871889965	0.301297445604893	0.400140702651002	Cellular Senescence
NAMPT	0.306637925604682	0.236709050419112	0.344924175153137	Cellular Senescence
NBN	0.283077888679938	0.365717958686979	0.249018546327914	Cellular Senescence
NEK1	0.297051539277396	0.316778439144406	0.327531008576775	Cellular Senescence
NEK6	0.431204859323763	0.450319221054125	0.434054205362667	Cellular Senescence
NEK9	0.349518086421674	0.400469554151637	0.4111985092099	Cellular Senescence
NF1	-0.564327	-0.592458	-0.435144	Cellular Senescence
NF2	0.387702020695945	0.37012061969846	0.36582115302786	Cellular Senescence
NFKB2	0.316136851842508	0.342078649434246	0.342055795745292	Cellular Senescence
NPM1	0.344082251731133	0.330915432696481	0.350166803100524	Cellular Senescence
NQO1	0.307741633907536	0.237034439889755	0.257613550972255	Cellular Senescence
NRAS	-0.361971	-0.254355	-0.271572	Cellular Senescence
NUAK1	-0.326774	-0.257912	-0.358437	Cellular Senescence
NUDT5	0.305626430657019	0.335217175814168	0.256124407312558	Cellular Senescence
OGT	-0.300293	-0.28874	-0.223054	Cellular Senescence
PARK7	0.391059727608676	0.395819785774045	0.317870228330027	Cellular Senescence
PDCD4	0.435379177289165	0.410810337212879	0.393805394163053	Cellular Senescence
PDZD2	-0.389806	-0.315805	-0.35412	Cellular Senescence
PEA15	0.2629715746357	0.262090372287142	0.33361999340006	Cellular Senescence
PHGDH	0.374232216266026	0.345718295716017	0.341877634719793	Cellular Senescence
PIK3C2A	0.247265834005684	0.218694734798014	0.365011959639081	Cellular Senescence
PLD2	0.337140582456853	0.252217395537317	0.367108719897915	Cellular Senescence
PML	0.411289626561932	0.299522422463589	0.35272456917504	Cellular Senescence
PPP2R1A	-0.372535	-0.380255	-0.318423	Cellular Senescence
PRKCH	-0.428418	-0.381604	-0.410346	Cellular Senescence
PRKN	-0.33503	-0.219197	-0.131097	Cellular Senescence
PSMA2	0.244508939881415	0.20586401491794	0.300390458126078	Cellular Senescence
PSMA5	0.349235742437223	0.256990717597965	0.345851230912858	Cellular Senescence
PSMB1	0.333285683948607	0.312162624450707	0.326144887409218	Cellular Senescence
PTPN6	0.428505955041419	0.415226202434763	0.354303868828268	Cellular Senescence
PYGL	0.489596827528927	0.429463170722746	0.497017292323547	Cellular Senescence
RAD21	0.355025220098188	0.358740476646933	0.380410224439007	Cellular Senescence
RAF1	-0.388576	-0.271303	-0.40386	Cellular Senescence
RAP1GAP	-0.302526	-0.313911	-0.165727	Cellular Senescence
RAPGEF4	-0.294597	-0.320279	-0.221603	Cellular Senescence
RB1	0.411781114238569	0.38719083427575	0.359729768196398	Cellular Senescence
RBBP4	0.402274582775573	0.433761141208889	0.355269849896045	Cellular Senescence
RBM39	0.32656171424483	0.327354068519242	0.265201287747839	Cellular Senescence
RCC1	0.255377757303059	0.319462666487738	0.173481137682454	Cellular Senescence
RELA	0.360803289921397	0.483395768113387	0.322271042394601	Cellular Senescence
RTN4	-0.415188	-0.358048	-0.301615	Cellular Senescence
RUVBL2	0.424088269870564	0.360191996633366	0.457184282592318	Cellular Senescence
S100A6	0.48513351100705	0.388782884787186	0.468005697928508	Cellular Senescence
SAMHD1	0.478017872206997	0.399876307841393	0.447226399546512	Cellular Senescence
SAT2	0.310351176794128	0.297113597222945	0.10674795827728	Cellular Senescence
SELENBP1	0.44060872024696	0.448516846334129	0.397722646612756	Cellular Senescence
SELENOH	0.378772535692753	0.399123667848427	0.372126114162277	Cellular Senescence
SFRP1	0.529471973750465	0.328317032720768	0.442257645605685	Cellular Senescence
SLC16A7	-0.235301	-0.173306	-0.400725	Cellular Senescence
SLC25A5	-0.382109	-0.367137	-0.450592	Cellular Senescence
SMAD1	0.274080907303358	0.342289916800692	0.148458266699305	Cellular Senescence
SMAD5	0.237562517341404	0.310100881312083	0.243135807024125	Cellular Senescence
SMC1A	0.359012259393768	0.324297293810971	0.347376317149058	Cellular Senescence
SOD1	0.341289232787304	0.399517907844743	0.273948862460659	Cellular Senescence
SRSF1	0.337803187699823	0.378117655413187	0.250163216430044	Cellular Senescence
SRSF2	0.354124000915496	0.39532840051548	0.274807799616129	Cellular Senescence
SRSF3	0.303408556866702	0.368622884975617	0.201177279740741	Cellular Senescence
STAG2	0.31642680105213	0.348051668325786	0.314375374493045	Cellular Senescence
STAT3	0.511334462372214	0.426831760221025	0.455557635370981	Cellular Senescence
STAT5A	0.347938100892524	0.317938523344089	0.306163021934421	Cellular Senescence
STAT5B	0.379620518299252	0.380417074339063	0.28648806788348	Cellular Senescence
STUB1	0.258645152166891	0.351807323027525	0.285652947440432	Cellular Senescence
SUPT5H	0.338507621681231	0.32682495694524	0.34992378933814	Cellular Senescence
SYK	0.376961541449052	0.336422531592376	0.348376548152411	Cellular Senescence
SYT1	-0.249229	-0.302118	-0.206551	Cellular Senescence
SYT7	-0.345442	-0.320312	-0.308537	Cellular Senescence
TBK1	-0.374286	-0.310653	-0.323708	Cellular Senescence
TGFBI	0.352739849934483	0.181867248826443	0.272569685425349	Cellular Senescence
TLR3	0.355238166402959	0.189133337179581	0.293510529632034	Cellular Senescence
TP53BP2	0.431210563242641	0.426584652854914	0.443129391289787	Cellular Senescence
TPP1	0.4950374154852	0.371113764952335	0.37001654126793	Cellular Senescence
TPR	0.430970998649774	0.476739902912439	0.331296562944593	Cellular Senescence
TRA2B	0.370343094244514	0.353559710379567	0.208617274404773	Cellular Senescence
TRRAP	0.263029564477625	0.346501116761331	0.150329137723277	Cellular Senescence
UBE2I	0.366785750171061	0.361542598726005	0.34086575482961	Cellular Senescence
UBE2V1	-0.315924	-0.207285	-0.328087	Cellular Senescence
UBE2V2	-0.435826	-0.257127	-0.407769	Cellular Senescence
UBE3A	-0.421665	-0.386549	-0.428094	Cellular Senescence
UBTD1	0.298537410145063	0.237628629357886	0.330333089771898	Cellular Senescence
XIAP	0.239749970231039	0.32486413170041	0.209460193096554	Cellular Senescence
YAP1	0.444253524409872	0.416187280320517	0.392495011311621	Cellular Senescence
YBX1	0.345232542038155	0.368304097610175	0.367150562402437	Cellular Senescence
YWHAB	-0.351194	-0.331672	-0.267943	Cellular Senescence
YY1	0.301261031409211	0.249129496618811	0.292389869176318	Cellular Senescence
ZMPSTE24	0.272301284613485	0.28173257841934	0.322764288051519	Cellular Senescence
RAD50	0.446430520114899	0.364418287120179	0.362169193097451	Cellular Senescence
SLC25A4	-0.395924	-0.357912	-0.504321	Cellular Senescence
SLC25A6	-0.421246	-0.393551	-0.495221	Cellular Senescence
HLA-A	0.283105457621181	0.197883012887274	0.301759216826373	Cellular Senescence
HLA-B	0.352564929755564	0.204368166510869	0.389450097537744	Cellular Senescence
HLA-C	0.326724275932847	0.224578153690392	0.35132182754056	Cellular Senescence
KRAS	-0.338656	-0.209684	-0.269467	Cellular Senescence
MRE11	0.373569611023055	0.381857276430865	0.406111217593424	Cellular Senescence
NFKB1	0.326255603931722	0.374746809128904	0.307299788263207	Cellular Senescence
MAPK3	0.415280468470098	0.381358345909213	0.452058094585019	Cellular Senescence
RRAS	0.421758219008984	0.284268729974582	0.430276635101682	Cellular Senescence
VDAC1	-0.315983	-0.353378	-0.325318	Cellular Senescence
VDAC2	-0.283816	-0.245026	-0.397511	Cellular Senescence
VDAC3	-0.289184	-0.241409	-0.348631	Cellular Senescence
CALML3	-0.3682	-0.316758	-0.35501	Cellular Senescence
CAPN1	0.326778463162186	0.308438093959203	0.21746644650839	Cellular Senescence
CAPN2	0.523992409015194	0.474686648194789	0.419829545249564	Cellular Senescence
SLC25A31	-0.325687	-0.339582	-0.317415	Cellular Senescence
SQSTM1	0.606637440288754	0.499507734278581	0.625483046756832	Cellular Senescence
MAPKAPK2	0.457465701837145	0.414379246653205	0.396815445501975	Cellular Senescence
Correlation analysis of RNA modified proteins and cellular senescence related proteins with AD risk molecules
	APP	PSEN1	SORT1	ADAM17	NCK2	BIN1	WDR12	INPP5D	MMEL1	IDUA	ANKH	COX7C	TNIP1	CD2AP	UMAD1	ICA1	TMEM106B	NYAP1	EPHA10	CTSB	CLU	PTK2B	SHARPIN	ABCA1	ECHDC3	ANK3	TSPAN14	PLEKHA1	CELF1	PICALM	SORL1	TPCN1	FERMT2	SLC24A4	ADAM10	SNX1	CTSH	DOC2A	PLCG2	RABEP1	MYO15A	WDR81	GRN	ABI3	ACE	MAPT	TSPOAP1	ABCA7	APOE
TRMT10C	-0.167	-0.054	-0.18	0.023	-0.186	-0.214	-0.159	0.019	-0.069	-0.092	-0.007	0.098	-0.111	-0.104	-0.167	0.016	-0.077	0.165	-0.002	-0.043	-0.276	0.009	-0.166	0.001	-0.047	-0.116	-0.047	-0.231	0	-0.054	0.123	-0.079	0.046	-0.049	-0.192	-0.116	0.016	0.101	0.02	-0.107	-0.048	-0.145	-0.082	0.016	0.032	-0.023	0.04	-0.043	-0.049
TRMT6	-0.036	0.211	0.217	0.026	-0.024	0.185	0.178	0.114	0.097	-0.113	-0.166	-0.064	-0.026	0.206	0.179	-0.12	0.061	-0.21	0.128	0.138	-0.019	-0.183	0.097	0.09	-0.048	0.057	-0.013	-0.014	-0.214	0.181	0.194	0.173	0.142	-0.127	0.264	0.21	0.134	-0.185	0.11	-0.084	0.243	0.135	0.1	0.048	-0.22	-0.093	0.255	-0.048	0.068
ALKBH3	-0.004	-0.119	0.098	0.087	-0.026	0.042	-0.093	0.09	0.075	0.014	-0.093	-0.024	-0.082	0.063	-0.02	0.05	0.191	0.08	-0.025	-0.002	0.018	-0.1	0.242	0.206	0.011	-0.015	-0.056	-0.032	-0.027	0.109	-0.022	-0.122	0.061	0.033	0.069	0.027	-0.009	-0.057	0.008	0.08	0.108	0.18	-0.025	-0.104	0.088	-0.15	0.104	0.18	0.035
YTHDF1	-0.232	0.023	0.021	-0.179	0.058	-0.102	0.124	0.038	-0.048	0.065	0.156	0.112	-0.085	0.063	-0.287	0.035	-0.198	0.05	0.105	0.102	-0.061	-0.084	-0.166	-0.133	-0.018	-0.064	0.1	-0.052	0.049	-0.003	0.089	0.006	0.137	-0.089	-0.027	-0.006	-0.053	-0.036	0.035	-0.083	-0.198	-0.016	-0.025	0.116	0.02	-0.07	-0.025	-0.069	-0.15
YTHDF2	-0.106	0.004	0.028	-0.144	0.022	-0.109	0.038	-0.131	-0.079	-0.052	0.18	0.229	0.037	-0.169	-0.271	0.265	0.082	0.144	-0.001	-0.028	-0.179	0.137	-0.213	-0.11	-0.091	-0.012	-0.08	0.028	0.344	0.214	0.151	0.055	-0.073	0.022	-0.134	-0.041	-0.121	0.163	-0.019	0.083	-0.21	-0.034	-0.061	0.002	-0.041	-0.108	-0.053	0.1	-0.172
YTHDF3	0.099	-0.035	0.094	-0.287	0.182	-0.014	0.069	-0.147	0.105	-0.107	0.209	0.308	-0.036	-0.142	-0.089	0.327	-0.141	-0.027	-0.089	-0.113	-0.242	0.168	0.061	-0.1	-0.156	0.101	-0.1	0.153	0.109	0.341	0.034	0.009	-0.161	0.018	-0.08	-0.043	-0.287	0.079	-0.253	0.14	-0.074	-0.114	-0.213	-0.159	-0.197	-0.225	0.039	-0.047	-0.134
YTHDC1	-0.108	0.169	0.146	0.435	-0.1	0.079	-0.073	0.173	0.021	0.293	-0.088	-0.119	0.13	0.23	-0.158	-0.218	0.212	-0.022	0.013	0.115	0.194	-0.253	0.247	0.299	0.085	-0.12	0.113	-0.167	0.114	-0.114	0.26	0.328	0.293	-0.009	0.229	-0.018	0.226	-0.2	0.1	-0.112	0.286	0.153	0.274	0.114	0.071	0.099	0.072	0.112	0.052
NSUN2	-0.23	0.311	0.31	0.426	-0.278	0.221	0.282	0.319	-0.003	0.268	-0.199	-0.363	0.089	0.367	-0.181	-0.493	0.162	-0.18	-0.037	0.182	0.207	-0.337	-0.001	0.203	0.084	-0.11	0.175	-0.411	-0.123	-0.021	0.353	0.345	0.431	-0.14	0.36	0.238	0.402	-0.269	0.318	-0.149	0.194	0.386	0.372	0.344	0.028	0.216	0.041	-0.08	0.05
NSUN4	0.049	0.052	-0.049	0.081	0.075	-0.019	-0.248	-0.193	0.289	0.082	0.054	0.17	0.3	-0.059	0.172	0.058	0.07	-0.079	0.043	-0.026	-0.125	-0.007	0.148	-0.129	0.085	-0.079	-0.012	0.097	0.136	0.073	0.05	0.131	-0.092	0.065	-0.06	0.12	-0.05	-0.112	-0.003	0.036	0.079	0.158	-0.217	-0.204	0.07	-0.218	0.057	0.08	-0.007
NSUN5	0.129	0.234	0.182	0.085	-0.041	0.179	-0.015	-0.105	0.187	0.018	0.059	0.083	0.252	-0.15	0.101	0.041	0.1	-0.076	-0.146	-0.075	0.084	0.133	0.075	0.027	0.123	-0.007	0	0.145	-0.018	0.209	-0.036	0.238	-0.105	-0.075	0.085	0.032	-0.02	-0.017	-0.019	0.211	0.175	0.108	-0.021	-0.205	-0.101	-0.084	0.135	0.089	-0.041
NSUN6	0.07	-0.026	0.099	-0.086	-0.187	-0.047	0.102	0.228	-0.227	-0.174	-0.203	0.088	-0.087	0.146	0.273	-0.053	0.059	-0.013	0.102	0.081	0.085	-0.012	-0.122	0.086	0.048	0.029	0.106	-0.089	-0.061	-0.055	0.068	-0.108	0.206	0.044	0.122	0.108	0.13	0.044	0.086	0.044	-0.071	0.023	0.118	0.075	-0.042	0.093	0.275	-0.184	0.092
DNMT1	-0.009	-0.011	0.171	0.153	0.08	0.215	0.078	0.22	0.21	0.258	0.031	-0.084	-0.029	0.254	-0.131	-0.051	0.096	-0.102	-0.133	-0.138	0.1	-0.171	0.131	0.12	-0.036	0.045	0.107	0.001	-0.105	0.063	0.152	-0.039	0.11	0.048	0.281	0.169	0.075	-0.223	0.064	0.006	0.161	0.253	0.032	0.127	-0.134	0.047	0.017	-0.108	0.058
ALYREF	-0.044	0.031	0.141	0.017	-0.006	0.005	-0.059	0.015	-0.077	-0.05	-0.074	-0.076	-0.083	0.1	-0.255	-0.127	0.035	0.113	-0.031	0.061	-0.003	-0.211	-0.158	0.032	-0.062	-0.027	0.12	-0.122	0.008	-0.075	0.144	-0.014	0.151	-0.17	0.094	0.074	0.107	-0.085	0.015	-0.115	-0.123	0.02	0.027	0.084	-0.017	0.079	0.013	-0.013	-0.098
TET1	-0.112	-0.024	-0.063	0.123	-0.036	-0.027	0.207	0.208	0.041	0.151	-0.145	-0.12	-0.145	0.169	-0.018	-0.216	-0.108	-0.011	0.033	0.252	0.173	-0.189	-0.001	-0.082	0.005	-0.081	-0.037	-0.147	-0.174	-0.171	0.138	-0.068	0.164	-0.106	0.055	0.237	0.191	-0.223	0.257	-0.015	0.037	0.116	0.178	0.188	-0.032	0.215	0.047	-0.102	0.109
YBX1	-0.004	0.188	0.374	0.562	-0.424	0.374	0.129	0.621	-0.137	0.21	-0.439	-0.49	-0.008	0.668	-0.055	-0.571	0.236	-0.17	0.039	0.106	0.332	-0.432	0.199	0.308	0.089	-0.043	0.363	-0.556	-0.25	-0.094	0.323	0.202	0.603	-0.189	0.552	0.466	0.426	-0.292	0.407	-0.057	0.283	0.429	0.521	0.519	-0.028	0.197	0.096	-0.049	0.162
NOP2	-0.092	0.047	-0.098	-0.185	0.022	-0.122	0.235	0.058	-0.013	-0.063	0.188	0.198	-0.054	0.071	0.089	0.066	-0.203	-0.081	0.197	0.085	-0.022	-0.007	-0.12	0.024	0.029	-0.113	-0.056	0.09	-0.02	-0.062	-0.054	0.053	-0.082	-0.132	-0.114	0.015	-0.004	0	0.052	-0.064	-0.057	-0.107	-0.028	0.082	0.048	0.018	0.163	-0.01	-0.125
TRMT2A	-0.113	0.065	-0.037	0.114	-0.045	-0.001	0.086	0.029	0.124	0.051	-0.005	-0.161	0.081	-0.038	-0.079	-0.066	0.013	-0.167	-0.143	-0.043	0.033	-0.045	0.152	0.121	0.015	0.022	-0.103	-0.131	0.11	0.113	0.022	0.085	0.163	0.062	-0.046	0.047	0	0.075	0.06	-0.015	0.064	-0.103	-0.073	0.012	0.111	0.095	0.013	0.043	0.155
DCP2	-0.106	-0.138	-0.103	0.006	0.136	-0.146	-0.001	0.115	-0.097	-0.098	0.13	0.092	-0.047	-0.018	-0.002	0.101	-0.031	0.067	0.211	0.02	-0.023	-0.049	0.026	0.114	-0.113	-0.047	-0.143	0.097	0.25	-0.057	0.012	-0.035	-0.036	0.028	-0.076	-0.048	0.086	-0.03	0.101	-0.174	0.059	-0.005	-0.046	-0.014	0.146	0.041	0.095	0.198	-0.187
FTO	0.007	-0.008	0.085	-0.086	0.229	-0.032	0.089	-0.07	0.048	0.028	0.207	0.116	-0.019	0.076	-0.071	0.026	0.044	-0.084	-0.128	0.239	0.233	-0.238	-0.026	0.065	0.032	0.013	0.055	0.271	0.134	-0.105	0.151	-0.073	-0.087	0.033	0.042	-0.017	0.09	-0.254	-0.092	-0.27	-0.018	0.134	-0.068	-0.145	0.057	0.08	0.066	-0.117	-0.008
PCIF1	0.013	0.077	0.249	0.222	-0.124	0.2	0.151	0.26	0.153	0.195	-0.197	-0.189	0.05	0.238	-0.131	-0.206	-0.012	-0.124	-0.187	-0.013	0.054	-0.185	0.129	0.085	-0.014	0.042	0.139	-0.157	-0.047	0.035	0.269	0.154	0.278	-0.078	0.252	0.252	0.164	-0.099	0.161	0.023	0.23	0.159	0.138	0.201	-0.104	0.074	0.243	-0.209	0.138
ELAVL1	-0.086	0.185	0.03	-0.032	0.296	-0.068	0.067	-0.09	0.182	0.138	0.142	0.071	0.186	0.077	0.05	-0.078	0.029	-0.056	-0.228	0.175	0.158	-0.209	0.187	-0.022	0.154	-0.151	-0.007	0.151	0.14	-0.064	0.169	0.188	-0.011	0.05	-0.057	-0.077	-0.034	-0.308	-0.068	-0.139	0.018	0.075	0.076	-0.088	0.015	0.029	0.032	-0.089	0.003
WTAP	-0.073	0.076	0.238	0.131	-0.015	0.189	0.156	0.313	0.058	0.116	-0.026	-0.225	0.099	0.333	0.222	-0.264	0.109	-0.254	-0.215	-0.01	0.182	-0.223	0.286	0.157	0.11	-0.103	0.172	-0.14	-0.072	0.035	0.232	0.098	0.161	0.123	0.283	0.135	0.217	-0.223	0.029	0.037	0.209	0.277	0.241	0.211	0.02	0.146	0.062	-0.183	0.031
RBMX	-0.189	0.29	-0.035	0.176	0.148	-0.1	-0.085	-0.146	0.049	0.068	0.043	0.065	0.124	-0.001	-0.166	0.051	0.154	0.131	-0.069	0.033	0.096	-0.037	0.022	0.025	0.068	-0.132	-0.027	0.015	0.215	0.076	0.068	0.209	0.108	0.083	-0.061	-0.117	-0.014	-0.152	-0.012	-0.15	-0.032	0.09	0.075	-0.06	0.067	0.026	-0.2	-0.024	0
FMR1	-0.061	0.147	0.018	0.201	0.11	-0.039	-0.003	0.009	0.184	0.211	0.255	-0.109	0.316	0.112	-0.064	-0.069	-0.011	-0.087	-0.272	-0.027	0.226	-0.19	0.229	-0.018	0.104	-0.235	0.188	0.021	0.266	-0.094	0.2	0.211	0.092	0.142	-0.016	0.089	0.053	-0.11	0.026	0.131	-0.033	0.123	0.076	0.045	0.007	0.187	-0.016	-0.022	0.03
HNRNPC	-0.145	0.206	0.161	0.321	0.019	0.068	0.235	0.197	0.188	0.108	0.02	-0.141	0.164	0.352	0.063	-0.224	0.082	-0.184	-0.105	0.184	0.359	-0.339	0.301	0.108	0.188	-0.212	0.151	-0.097	0.055	-0.083	0.328	0.337	0.25	0.006	0.184	0.056	0.191	-0.463	0.222	-0.183	0.14	0.32	0.226	0.169	0.046	0.153	0.105	-0.062	-0.033
HNRNPA2B1	-0.135	0.205	0.176	0.396	0.06	0.077	0.127	0.244	0.037	0.171	-0.071	-0.198	0.026	0.409	-0.109	-0.271	0.211	-0.068	-0.054	0.402	0.466	-0.456	0.14	0.104	0.054	-0.101	0.179	-0.058	0.003	-0.138	0.331	0.174	0.278	-0.056	0.265	0.243	0.285	-0.531	0.316	-0.246	0.067	0.383	0.189	0.152	-0.016	0.193	0.186	-0.086	0.072
ALKBH5	-0.06	0.039	0.166	0.3	-0.02	0.132	0.195	0.145	-0.16	0.196	-0.143	-0.238	-0.073	0.233	-0.134	-0.261	0.166	-0.026	0.119	0.203	0.222	-0.243	0.097	0.332	0.132	-0.011	0.064	-0.145	0.018	-0.064	0.166	0.131	0.169	-0.019	0.221	-0.016	0.23	-0.259	0.125	-0.195	0.249	0.235	0.283	0.133	0.031	0.174	0.049	-0.034	0.083
HNRNPA1	-0.14	0.022	0.106	0.148	0.207	0.035	0.195	0.136	0.045	0.096	-0.024	-0.017	0.094	0.285	-0.132	-0.205	0.101	0.025	-0.066	0.336	0.265	-0.38	0.128	-0.057	-0.05	-0.035	0.037	-0.072	0.13	-0.083	0.393	0.153	0.212	-0.018	0.15	0.229	0.193	-0.403	0.108	-0.132	0.031	0.134	0.09	0.108	0.024	0.178	0.107	-0.136	0.106
IGF2BP3	0.039	-0.053	0.209	-0.054	-0.004	0.133	0.029	0.236	-0.134	0.044	-0.036	-0.045	-0.047	0.22	0.046	-0.018	0.039	-0.006	0.123	0.048	0.025	-0.135	0.026	0.163	0.005	0	0.253	-0.136	-0.08	-0.08	0.061	-0.084	0.154	0.058	0.217	0.351	0.144	-0.075	0.11	0.005	-0.085	0.289	0.181	0.18	0.081	-0.02	0.026	0.1	-0.052
METTL3	-0.062	0.222	0.206	0.422	-0.259	0.144	0.276	0.333	0.03	0.256	-0.167	-0.372	0.097	0.566	-0.064	-0.392	0.163	-0.175	0.017	0.119	0.281	-0.416	0.22	0.178	0.17	-0.178	0.217	-0.338	-0.009	-0.039	0.349	0.204	0.389	0.005	0.308	0.253	0.323	-0.315	0.269	-0.154	0.244	0.432	0.372	0.32	0.135	0.169	0.119	-0.163	0.045
METTL14	-0.095	0.17	0.254	0.465	-0.214	0.242	-0.002	0.285	-0.035	0.213	-0.281	-0.39	0.052	0.488	-0.185	-0.356	0.25	-0.032	-0.075	0.248	0.251	-0.441	0.219	0.234	0.133	-0.079	0.249	-0.31	-0.119	-0.1	0.391	0.148	0.464	-0.11	0.369	0.211	0.33	-0.348	0.259	-0.221	0.141	0.428	0.298	0.293	-0.016	0.106	0.047	-0.051	0.122
METTL16	0.024	0.142	0.342	0.271	-0.179	0.301	0.088	0.272	-0.089	0.109	-0.164	-0.434	-0.031	0.455	-0.031	-0.321	0.133	-0.208	-0.321	-0.032	0.222	-0.214	0.211	0.055	0.126	-0.012	0.258	-0.245	-0.231	0.005	0.271	0.13	0.316	-0.022	0.421	0.245	0.287	-0.253	0.163	0.018	0.056	0.376	0.244	0.339	-0.185	0.175	-0.035	-0.097	0.103
VIRMA	-0.089	-0.046	0.174	0.342	-0.083	0.159	0.077	0.215	-0.022	0.21	-0.128	-0.179	-0.007	0.269	-0.278	-0.154	0.175	0.078	0.001	0.065	0.103	-0.262	0.153	0.235	0.064	-0.027	0.077	-0.173	0.128	0.057	0.247	0.187	0.236	-0.009	0.226	0.105	0.233	-0.216	0.206	-0.182	0.172	0.272	0.221	0.232	0.073	0.034	0.029	0.143	-0.048
ZC3H13	0.068	0.091	0.479	0.209	-0.119	0.481	0.298	0.363	0.032	0.135	-0.213	-0.189	0.024	0.436	0.116	-0.198	0.205	-0.289	0.022	-0.041	0.09	-0.185	0.274	0.351	0.108	0.122	0.216	-0.194	-0.146	0.19	0.225	0.2	0.32	-0.019	0.547	0.476	0.189	-0.244	0.227	0.027	0.303	0.426	0.353	0.223	-0.045	0.068	0.078	-0.147	0.122
LRPPRC	-0.152	-0.073	-0.229	-0.339	0.192	-0.194	-0.106	-0.221	-0.019	-0.193	-0.011	0.266	-0.099	-0.286	0.095	0.159	-0.196	0.085	0.072	0.03	-0.209	0.189	-0.197	-0.172	-0.202	0.076	-0.233	0.093	-0.04	0.045	-0.227	-0.216	-0.098	-0.119	-0.299	-0.184	-0.202	0.09	-0.088	-0.105	-0.196	-0.249	-0.274	-0.203	-0.085	-0.216	-0.048	-0.115	0.144
RBM15	-0.094	0.102	0.137	0.463	0.009	0.087	-0.01	0.29	0.059	0.239	-0.094	-0.156	0.16	0.395	-0.186	-0.306	0.165	-0.043	0.009	0.208	0.247	-0.509	0.254	0.155	0.032	-0.073	0.155	-0.103	0.201	-0.111	0.345	0.13	0.275	0.032	0.256	0.275	0.376	-0.4	0.235	-0.133	0.142	0.293	0.166	0.148	0.059	0.123	0.195	0.106	0.072
CBLL1	0.054	-0.027	0.009	0.095	0.071	0.062	-0.026	0.021	0.13	0.106	0.106	-0.012	0.286	0.049	0.17	-0.024	0.007	-0.087	0.143	0.012	0.016	0.044	0.389	-0.042	0.052	0.039	0.102	0.083	0.311	0.137	-0.028	0.063	-0.063	0.091	-0.011	0.033	0.038	-0.027	0.018	0.129	-0.003	0.126	-0.012	-0.034	0.055	-0.012	-0.061	0.183	-0.035
YTHDC2	-0.121	-0.094	-0.096	-0.103	0.049	-0.121	0.103	0	0.02	0.065	0.099	0.059	-0.095	0.041	-0.164	0.057	-0.092	-0.001	0.126	0.154	0.013	-0.062	-0.18	-0.04	-0.004	-0.018	-0.01	0.045	0.182	-0.087	-0.048	-0.082	0.003	-0.149	-0.07	0.046	0.134	0.01	0.047	-0.239	-0.113	0	-0.086	0.035	0.062	0.022	-0.016	0.017	-0.069
DCPS	-0.171	0.157	0.106	0.167	0.269	-0.005	0.195	0.018	0.234	0.124	0.138	0.129	0.159	0.199	-0.064	-0.063	0.045	-0.202	-0.124	0.11	0.173	-0.293	0.168	0.104	0.097	-0.104	-0.041	0.106	0.104	-0.034	0.31	0.221	0.048	-0.009	0.129	0.058	0.154	-0.541	0.096	-0.214	0.174	0.164	0.016	-0.042	0.094	0.002	0.13	0.019	-0.067
NUDT1	0.035	0.133	0.267	0.351	-0.269	0.395	0.063	0.377	-0.049	0.071	-0.219	-0.341	0.124	0.562	0.05	-0.408	0.111	-0.153	0.139	0.075	0.165	-0.148	0.27	0.244	0.144	0.025	0.267	-0.337	-0.106	0.013	0.166	0.15	0.361	-0.22	0.455	0.303	0.381	-0.231	0.287	-0.076	0.201	0.432	0.285	0.399	0.043	0.097	0.037	-0.05	0.094
NUDT10	0.022	-0.095	0.023	-0.116	-0.291	0.096	-0.051	0.074	-0.328	-0.187	-0.083	-0.195	-0.07	-0.036	0.041	-0.048	0.116	0.108	0.129	0.142	0.028	0.12	-0.137	0.085	-0.043	0.127	0.175	-0.188	0	-0.068	-0.046	-0.137	0.195	0.012	0.068	-0.001	0.086	0.464	-0.111	0.068	-0.068	-0.111	0.075	0.114	0.05	0.209	-0.076	-0.063	0.075
NUDT11	0.035	-0.121	-0.086	-0.112	-0.263	0.016	-0.107	0.036	-0.317	-0.123	-0.017	-0.187	-0.011	-0.096	0.09	-0.073	0.105	0.153	0.151	0.147	0.09	0.133	-0.077	0.046	0.027	0.072	0.128	-0.159	0.103	-0.111	-0.1	-0.097	0.118	0.092	-0.037	-0.04	0.106	0.495	-0.115	0.113	-0.08	-0.141	0.036	0.079	0.1	0.297	-0.084	-0.026	0.129
NUDT16	-0.118	0.092	0.09	0.271	-0.114	0.09	0.085	0.246	-0.114	-0.068	-0.174	-0.389	-0.131	0.394	-0.017	-0.426	0.002	-0.246	-0.055	0.15	0.247	-0.409	0.099	0.091	0.018	-0.166	0.119	-0.255	-0.251	-0.28	0.328	0.008	0.347	-0.122	0.226	0.254	0.302	-0.275	0.242	-0.13	0.166	0.123	0.212	0.267	-0.061	0.303	0.129	-0.107	0.103
NUDT16L1	-0.056	-0.034	0.241	0.009	-0.158	0.232	0.162	0.358	-0.189	-0.049	-0.396	-0.236	-0.151	0.386	0.088	-0.434	-0.021	-0.174	0.062	0.123	0.09	-0.305	0.04	0.2	-0.012	0.119	0.077	-0.312	-0.27	-0.051	0.183	-0.067	0.379	-0.138	0.318	0.209	0.305	-0.157	0.121	-0.11	0.051	0.208	0.234	0.291	-0.069	0.062	0.096	-0.223	0.188
NUDT3	0.059	-0.054	0.146	-0.053	-0.401	0.14	0.001	0.133	-0.393	-0.244	-0.085	-0.206	-0.199	0.004	-0.082	0.02	0.077	0.057	0.08	0.051	0.021	0.079	-0.19	0.206	-0.095	0.18	0.232	-0.156	-0.068	-0.071	0.028	-0.11	0.182	0.022	0.174	0.019	0.039	0.434	-0.071	0.005	0.002	-0.043	0.084	0.149	-0.014	0.211	0.025	-0.021	0.027
NUDT4	0.142	-0.091	0.178	-0.098	-0.256	0.191	0.048	0.094	-0.296	-0.134	-0.085	-0.171	0.002	0.065	-0.035	-0.089	0.016	0.037	0.117	0.131	0.078	0.06	-0.03	0.147	-0.029	0.208	0.164	-0.116	0.021	0.029	0.105	-0.001	0.137	-0.025	0.188	-0.062	0.15	0.308	-0.148	0.12	0.013	-0.048	0.158	0.064	-0.055	0.195	0.025	-0.061	-0.021
NUDT5	0.051	0.186	0.53	0.497	-0.374	0.494	0.256	0.557	-0.075	0.14	-0.405	-0.545	0.07	0.701	-0.07	-0.576	0.2	-0.322	-0.131	0.162	0.392	-0.46	0.204	0.279	0.088	0.054	0.465	-0.455	-0.323	-0.142	0.436	0.166	0.575	-0.212	0.67	0.516	0.463	-0.414	0.365	-0.097	0.262	0.484	0.516	0.484	-0.089	0.12	0.162	-0.135	0.195
AGO2	0.101	-0.063	0.435	-0.053	-0.03	0.293	0.215	0.284	0.089	0.065	-0.07	0.021	0.029	0.166	-0.017	0.001	0.148	-0.078	0.038	-0.01	0.092	-0.171	-0.013	0.157	-0.059	0.222	0.425	-0.052	0.16	0.102	0.124	0	0.259	0.03	0.341	0.323	0.139	0.031	0.087	0.007	0.094	0.199	0.2	0.101	0.109	-0.038	0.091	-0.041	0.034
CYFIP1	-0.045	-0.061	0.138	0.285	-0.358	0.028	-0.044	0.361	-0.292	0.073	-0.252	-0.199	0.029	0.084	-0.148	-0.196	0.213	0.179	0.207	0.03	0.09	-0.026	-0.045	0.183	0.012	-0.042	0.394	-0.364	0.068	-0.096	0.053	-0.065	0.428	0.065	0.094	0.101	0.166	0.239	0.173	0.027	0.033	0.089	0.297	0.247	0.073	0.166	0.139	0.072	0.096
CYFIP2	0.166	-0.153	-0.036	-0.241	-0.081	-0.088	-0.146	-0.163	-0.173	-0.067	0.044	0.117	0.029	-0.473	-0.028	0.321	-0.01	0.222	0.072	-0.311	-0.244	0.481	-0.21	-0.024	-0.091	0.121	0.114	0.07	0.203	0.184	-0.382	-0.156	-0.09	0.249	-0.271	-0.243	-0.32	0.666	-0.264	0.271	-0.134	-0.266	-0.059	-0.174	0.005	0.002	-0.065	0.014	-0.008
EIF4E	0.005	0.012	-0.18	-0.092	0.085	-0.227	0.049	-0.079	0.061	-0.214	0.051	0.301	0.019	-0.129	0.285	0.015	-0.073	-0.068	0.226	0.156	-0.011	-0.051	-0.066	-0.102	-0.135	-0.075	-0.235	0.084	0.006	-0.042	0.12	0.042	-0.136	-0.116	-0.17	-0.08	0.055	-0.078	-0.018	-0.022	-0.065	-0.163	-0.198	-0.179	-0.008	-0.064	0.322	0.011	-0.043
EIF4E1B	-0.019	0.097	-0.182	0.211	-0.021	-0.129	-0.23	-0.126	0.051	0.059	0.138	-0.028	0.108	-0.085	-0.142	-0.028	0.082	0.186	-0.194	0.136	0.118	-0.021	-0.023	-0.018	0.043	-0.152	-0.005	0.068	0.04	-0.127	0.003	0.031	-0.105	0.057	-0.15	-0.143	-0.102	-0.053	0.053	-0.094	0.016	-0.041	-0.032	0.028	0.114	0.071	-0.1	0.014	-0.005
EIF4E2	-0.008	-0.046	0.033	-0.198	0.228	0.015	0.091	0.001	-0.006	-0.184	0.106	-0.024	-0.177	-0.014	-0.048	0.009	-0.053	0.126	0.067	-0.015	-0.029	-0.12	-0.062	-0.093	-0.131	0.15	-0.004	0.092	-0.154	0.023	0.029	-0.247	-0.065	-0.018	0.011	0.035	-0.043	-0.095	-0.123	-0.131	-0.104	-0.006	-0.19	-0.05	-0.035	0.003	0.017	0.049	0.052
EIF4E3	0.008	-0.026	0.234	-0.031	-0.232	0.138	0.355	0.339	-0.241	-0.078	-0.253	-0.137	-0.275	0.392	0.031	-0.245	-0.029	-0.198	0.137	0.139	0.108	-0.197	0.031	0.144	-0.001	-0.017	0.042	-0.178	-0.243	-0.025	0.296	0.083	0.223	-0.045	0.341	0.196	0.283	-0.153	0.066	-0.017	0.151	0.174	0.287	0.276	-0.204	0.063	0.142	-0.131	0.011
GEMIN5	-0.058	0.236	0.327	0.586	-0.504	0.307	0.119	0.585	-0.185	0.183	-0.374	-0.466	0	0.584	-0.157	-0.502	0.211	-0.102	0.059	0.114	0.343	-0.338	0.047	0.268	0.098	-0.079	0.435	-0.553	-0.163	-0.106	0.406	0.189	0.655	-0.195	0.465	0.44	0.429	-0.113	0.392	-0.059	0.244	0.402	0.513	0.541	-0.014	0.206	0.188	-0.035	0.158
LARP1	0.114	0.071	-0.175	-0.245	-0.217	-0.049	-0.176	-0.256	-0.188	-0.171	-0.031	0.038	0.031	-0.331	0.067	0.215	-0.099	0.171	0.05	-0.272	-0.394	0.512	-0.202	-0.084	-0.085	0.122	-0.221	-0.036	0.027	0.262	-0.204	-0.003	-0.178	0.059	-0.21	-0.277	-0.255	0.549	-0.228	0.262	-0.103	-0.299	-0.117	-0.082	-0.057	-0.111	-0.182	-0.006	-0.042
NCBP1	-0.161	0.222	0.308	0.324	-0.204	0.21	0.224	0.348	-0.007	0.244	-0.103	-0.353	0.008	0.368	-0.28	-0.296	0.147	-0.171	-0.153	-0.025	0.252	-0.355	0	0.329	0.009	-0.024	0.317	-0.269	-0.112	0.012	0.257	0.089	0.358	0.066	0.35	0.178	0.254	-0.207	0.231	-0.126	0.151	0.396	0.319	0.291	0.055	0.111	0.063	-0.081	0.021
NCBP2	-0.127	0.059	0.04	0.276	-0.048	-0.073	0.252	0.248	-0.169	0.207	-0.089	-0.111	0.054	0.287	-0.155	-0.324	0.138	0.031	0.008	0.213	0.288	-0.304	0.08	-0.009	0.009	-0.198	0.117	-0.176	0.1	-0.138	0.282	0.193	0.305	0.061	0.047	0.176	0.176	-0.274	0.306	-0.117	0.063	0.137	0.343	0.272	0.005	0.265	0.031	-0.047	0.135
EIF3D	-0.098	0.248	0.299	0.258	-0.219	0.278	0.117	0.295	0.005	0.099	-0.281	-0.286	-0.005	0.322	-0.079	-0.358	0.119	-0.241	-0.075	-0.033	0.102	-0.32	0.127	0.28	0.019	0.002	0.268	-0.318	-0.238	0.058	0.227	0.034	0.459	-0.123	0.362	0.3	0.192	-0.119	0.164	-0.062	0.179	0.327	0.223	0.229	-0.029	0.05	0.098	-0.09	0.255
EIF4A1	-0.198	0.013	0.289	0.361	-0.236	0.151	0.214	0.431	-0.07	0.342	-0.144	-0.274	-0.049	0.382	-0.266	-0.268	0.176	-0.104	0.107	-0.019	0.135	-0.341	0.105	0.272	0.098	-0.17	0.248	-0.396	-0.05	-0.054	0.305	0.173	0.435	-0.032	0.317	0.231	0.289	-0.192	0.316	-0.195	0.145	0.43	0.448	0.368	0.036	0.154	0.019	0.008	0.016
EIF4G3	0.212	-0.031	0.037	-0.419	0.315	0.02	-0.122	-0.473	0.194	-0.22	0.215	0.458	-0.016	-0.455	0.022	0.553	-0.118	0.029	-0.12	-0.21	-0.369	0.313	-0.119	-0.121	-0.181	0.318	-0.186	0.483	0.065	0.354	-0.249	-0.073	-0.421	0.009	-0.139	-0.169	-0.435	0.172	-0.357	0.156	-0.167	-0.185	-0.378	-0.516	-0.291	-0.358	-0.083	-0.039	-0.12
IFIT5	-0.094	0.048	0.168	0.338	-0.278	0.074	0.108	0.449	-0.134	0.093	-0.367	-0.306	-0.066	0.5	0.034	-0.539	0.063	-0.184	-0.064	0.171	0.249	-0.415	0.215	0.058	0.132	-0.121	0.219	-0.394	-0.253	-0.26	0.265	-0.025	0.501	-0.214	0.349	0.266	0.378	-0.354	0.234	-0.112	0.004	0.288	0.339	0.35	-0.016	0.16	0.113	-0.098	0.242
LSM1	-0.036	0.078	0.059	0.094	-0.065	0.109	0.225	0.134	0.065	-0.08	-0.162	-0.27	-0.043	0.043	0.07	-0.162	0.041	-0.088	-0.092	-0.087	0.156	-0.119	0.136	0.07	-0.043	0.028	0.022	-0.091	-0.12	0.015	-0.046	0.062	0.141	-0.032	0.042	0.119	0.035	-0.082	0.162	-0.124	0.099	-0.07	0.132	0.104	-0.029	0.028	0.01	0.005	0.318
SNUPN	-0.045	0.013	0.125	0.037	0.049	0.168	-0.121	-0.006	0.116	0.02	0.009	-0.048	0.075	0.114	-0.038	-0.054	0.044	-0.061	-0.069	-0.095	-0.125	-0.056	0.07	0.025	0.061	-0.015	0.188	-0.089	-0.156	0.069	0.091	-0.035	0.102	0.061	0.105	0.083	-0.058	-0.03	-0.045	-0.029	0.209	0.145	0.036	0.036	0.061	-0.14	-0.127	-0.078	-0.065
TRMT112	-0.098	0.201	0.188	0.39	-0.329	0.172	-0.052	0.32	-0.273	0.073	-0.255	-0.271	-0.038	0.409	-0.121	-0.427	0.233	-0.106	0.058	0.213	0.229	-0.369	-0.039	0.402	0.122	-0.042	0.094	-0.324	-0.136	-0.223	0.273	0.123	0.403	-0.159	0.387	0.141	0.378	-0.238	0.259	-0.31	0.175	0.246	0.286	0.272	0.074	0.179	0.085	0.013	0.098
RBM15B	-0.076	0.051	-0.067	-0.031	0.185	-0.12	0.096	-0.027	0.313	0.04	0.1	0.026	0.109	0.224	-0.014	0.009	-0.219	-0.125	-0.1	-0.031	-0.016	-0.198	0.21	-0.059	0.03	-0.128	0.089	-0.009	0.08	0.031	0.199	-0.045	0.091	0.155	-0.032	0.018	0.038	-0.284	-0.124	-0.082	-0.068	0.181	-0.131	0.031	0.105	-0.046	0.017	-0.18	0.007
AAK1	0.195	-0.135	0.003	-0.583	0.521	-0.008	-0.188	-0.583	0.221	-0.222	0.398	0.603	0.142	-0.657	0.059	0.726	-0.068	0.102	-0.145	-0.301	-0.486	0.58	-0.167	-0.275	-0.28	0.386	-0.184	0.653	0.267	0.435	-0.312	-0.096	-0.646	0.118	-0.247	-0.348	-0.516	0.262	-0.499	0.206	-0.193	-0.352	-0.496	-0.593	-0.172	-0.485	-0.195	0.08	-0.279
ABCB1	-0.357	0.044	-0.054	0.422	-0.256	-0.139	0.155	0.46	-0.091	0.127	-0.154	-0.142	-0.086	0.392	0.019	-0.292	0.072	-0.031	0.193	0.24	0.186	-0.256	0.027	0.157	0.217	-0.33	0.195	-0.516	-0.06	-0.236	0.214	0.147	0.433	-0.121	0.045	0.196	0.311	-0.187	0.461	-0.206	0.067	0.231	0.383	0.463	0.127	0.252	0.183	0.046	0.112
ABI3	-0.261	0.058	0.065	0.443	-0.432	0.07	0.283	0.723	-0.24	0.121	-0.351	-0.472	-0.147	0.638	-0.103	-0.567	0.131	-0.045	0.024	0.263	0.367	-0.265	0.033	0.042	0.041	-0.264	0.279	-0.623	-0.192	-0.328	0.291	0.069	0.54	-0.182	0.25	0.377	0.447	-0.222	0.564	-0.104	-0.01	0.29	0.496	1	0.103	0.32	0.039	-0.11	0.241
ABI3BP	-0.114	0.12	-0.032	0.385	-0.282	0.027	0.038	0.393	0.005	-0.002	-0.244	-0.215	-0.01	0.471	0.118	-0.353	0.149	-0.095	0.057	0.245	0.456	-0.408	0.158	0.115	0.174	-0.221	0.16	-0.375	-0.187	-0.268	0.253	0.092	0.538	-0.175	0.196	0.173	0.397	-0.306	0.271	-0.153	0.044	0.165	0.172	0.233	0.123	0.148	0.296	-0.053	0.128
ACLY	0.062	-0.044	0.295	-0.11	0.075	0.308	0.079	0.199	-0.055	-0.121	-0.227	0.053	-0.13	0.202	0.076	-0.124	-0.042	-0.187	0.055	-0.063	-0.015	-0.191	0.025	0.151	-0.056	0.22	-0.009	-0.023	-0.304	0.083	0.035	-0.122	0.08	-0.186	0.297	0.246	0.016	-0.247	0.078	-0.092	0.119	0.109	0.057	0.062	-0.207	-0.162	-0.001	-0.151	0.211
ADCK5	0.024	-0.11	-0.137	-0.153	0.216	-0.207	-0.24	-0.075	-0.113	-0.093	0.119	0.187	-0.152	-0.16	0.031	0.166	0.01	0.361	0.038	0.014	-0.044	0.047	-0.205	-0.023	-0.164	-0.086	-0.099	0.168	0.063	-0.15	-0.103	-0.099	-0.173	0.003	-0.18	-0.105	-0.081	-0.033	0.061	-0.076	-0.18	-0.038	-0.103	-0.091	0.026	-0.111	0.031	0.153	-0.046
AGO2	0.101	-0.063	0.435	-0.053	-0.03	0.293	0.215	0.284	0.089	0.065	-0.07	0.021	0.029	0.166	-0.017	0.001	0.148	-0.078	0.038	-0.01	0.092	-0.171	-0.013	0.157	-0.059	0.222	0.425	-0.052	0.16	0.102	0.124	0	0.259	0.03	0.341	0.323	0.139	0.031	0.087	0.007	0.094	0.199	0.2	0.101	0.109	-0.038	0.091	-0.041	0.034
AGT	0.21	0.04	0.383	0.349	-0.32	0.452	0.084	0.339	0.01	0.139	-0.385	-0.394	-0.018	0.524	-0.064	-0.279	0.167	-0.221	-0.039	0.084	0.313	-0.268	0.174	0.249	0.134	0.114	0.307	-0.236	-0.283	-0.054	0.143	0.076	0.384	-0.149	0.557	0.368	0.277	-0.213	0.179	-0.006	0.374	0.401	0.324	0.274	-0.055	0.021	0.103	-0.152	0.226
AKR1B1	-0.092	0.073	0.293	0.462	-0.477	0.265	0.171	0.553	-0.302	0.079	-0.411	-0.475	-0.148	0.601	-0.107	-0.572	0.181	-0.182	0.085	0.369	0.352	-0.492	-0.009	0.256	0.124	-0.013	0.353	-0.568	-0.376	-0.32	0.386	0.018	0.62	-0.326	0.529	0.373	0.448	-0.307	0.359	-0.251	0.167	0.339	0.458	0.521	0.033	0.246	0.177	-0.071	0.136
AKT1	-0.018	0.162	0.321	0.158	-0.107	0.263	-0.001	0.112	0.108	0.021	0.047	-0.04	0.106	0.123	0.045	0.082	0.177	-0.146	-0.078	-0.108	-0.04	-0.03	0.237	0.264	-0.014	0.094	0.165	0.032	0.081	0.275	0.17	0.245	0.181	0.068	0.331	0.066	0.082	0.013	0.018	0.104	0.262	0.235	0.113	-0.046	0.028	-0.138	0.05	0.121	-0.134
AKT1S1	-0.041	0.337	0.002	0.166	-0.263	0.018	-0.08	0.002	-0.196	-0.096	-0.093	-0.219	-0.043	0.055	0.019	-0.054	0.147	-0.001	-0.2	0.063	0.152	0.081	-0.051	0.085	0.017	-0.044	0.03	-0.129	-0.07	-0.078	-0.071	0.169	0.136	-0.008	0.097	-0.088	0.065	0.063	-0.009	-0.008	0.003	0.138	0.103	0.105	0.034	0.063	-0.127	-0.026	0.144
AKT3	0.32	-0.184	0.29	-0.489	0.298	0.241	0.079	-0.258	0.137	-0.105	0.186	0.312	-0.018	-0.356	0.027	0.583	-0.161	-0.117	-0.133	-0.537	-0.484	0.38	0	-0.025	-0.281	0.46	-0.084	0.481	0.091	0.528	-0.287	-0.131	-0.458	0.197	0.052	-0.115	-0.481	0.276	-0.424	0.418	-0.012	-0.195	-0.257	-0.418	-0.245	-0.393	-0.058	-0.006	-0.164
AKTIP	0.062	-0.166	-0.019	-0.288	-0.01	-0.091	-0.104	-0.009	-0.332	-0.26	0.007	0.158	-0.315	-0.083	0.138	0.162	-0.05	0.234	0.115	-0.025	-0.135	0.138	-0.153	0.041	-0.034	-0.022	-0.08	0.085	-0.221	-0.027	0.003	-0.133	-0.131	0.048	-0.017	-0.199	-0.106	0.09	-0.108	-0.124	-0.028	-0.092	-0.07	-0.086	-0.104	-0.033	-0.028	-0.106	-0.159
ALDH2	-0.32	0.128	-0.056	0.367	-0.27	-0.082	0.194	0.333	-0.086	0.051	-0.201	-0.313	0.098	0.383	-0.026	-0.479	0.099	-0.032	0.15	0.408	0.32	-0.325	-0.045	0.032	0.123	-0.208	0.22	-0.499	-0.076	-0.319	0.387	0.086	0.45	-0.203	0.062	0.213	0.41	-0.254	0.431	-0.294	-0.056	0.137	0.225	0.372	0.098	0.181	0.282	-0.016	0.159
ALDOA	0.298	-0.227	0.03	-0.479	0.034	0.109	-0.16	-0.304	-0.037	-0.186	0.159	0.196	-0.039	-0.478	0.077	0.464	-0.079	0.085	-0.123	-0.391	-0.383	0.576	-0.198	-0.069	-0.221	0.391	-0.059	0.35	0.139	0.278	-0.513	-0.22	-0.424	0.135	-0.11	-0.245	-0.411	0.601	-0.474	0.326	-0.195	-0.331	-0.314	-0.309	-0.002	-0.193	-0.143	0.007	-0.078
ALKBH3	-0.004	-0.119	0.098	0.087	-0.026	0.042	-0.093	0.09	0.075	0.014	-0.093	-0.024	-0.082	0.063	-0.02	0.05	0.191	0.08	-0.025	-0.002	0.018	-0.1	0.242	0.206	0.011	-0.015	-0.056	-0.032	-0.027	0.109	-0.022	-0.122	0.061	0.033	0.069	0.027	-0.009	-0.057	0.008	0.08	0.108	0.18	-0.025	-0.104	0.088	-0.15	0.104	0.18	0.035
ANAPC1	0.067	0.102	0.049	0.113	-0.04	0.102	0.052	-0.051	0.04	-0.017	0.151	-0.144	0.069	0.031	0.02	-0.028	0.051	-0.032	-0.111	-0.179	-0.074	0.031	0.188	-0.025	0.025	-0.011	-0.083	-0.061	0.015	0.204	0.131	0.254	-0.089	0.278	0.033	-0.059	-0.018	0.053	-0.141	0.084	0.199	0.075	0.008	0.019	0.009	0.042	-0.057	0.046	-0.035
ANLN	0.29	0.124	0.776	0.232	-0.246	0.798	0.173	0.378	-0.026	0.121	-0.358	-0.306	-0.002	0.481	-0.056	-0.359	0.208	-0.3	-0.076	-0.058	-0.019	-0.276	0.173	0.427	-0.005	0.447	0.332	-0.182	-0.387	0.23	0.359	0.169	0.28	-0.245	0.895	0.527	0.302	-0.237	0.143	0.092	0.439	0.473	0.384	0.236	-0.334	-0.037	0.05	-0.12	-0.014
ANXA5	-0.249	0.195	0.122	0.596	-0.427	0.092	0.201	0.615	-0.165	0.177	-0.419	-0.521	-0.06	0.745	-0.026	-0.694	0.145	-0.194	0.075	0.351	0.525	-0.639	0.136	0.188	0.273	-0.311	0.266	-0.653	-0.269	-0.444	0.432	0.125	0.736	-0.249	0.371	0.403	0.611	-0.459	0.581	-0.296	0.101	0.448	0.488	0.582	0.128	0.321	0.21	-0.082	0.23
APEX1	-0.066	0.117	0.497	0.349	-0.2	0.41	0.209	0.491	-0.107	0.15	-0.305	-0.339	0.041	0.627	-0.128	-0.468	0.186	-0.188	-0.062	0.288	0.333	-0.438	0.063	0.243	0.1	0.083	0.467	-0.344	-0.168	-0.182	0.431	0.166	0.576	-0.243	0.628	0.402	0.449	-0.407	0.357	-0.219	0.178	0.48	0.474	0.447	-0.028	0.16	0.113	-0.118	0.094
ARF1	0.053	-0.246	-0.431	-0.417	0.163	-0.336	-0.112	-0.365	-0.042	-0.08	0.145	0.156	-0.197	-0.507	0.007	0.333	-0.242	0.206	0	-0.121	-0.2	0.392	-0.147	-0.274	-0.175	-0.026	-0.291	0.252	0.134	0.029	-0.466	-0.355	-0.347	0.146	-0.532	-0.269	-0.34	0.461	-0.276	0.231	-0.389	-0.385	-0.366	-0.239	-0.02	0.052	-0.133	-0.006	0.076
ARG2	-0.006	-0.091	-0.039	0.167	0.138	-0.104	-0.027	0.101	0.148	0.112	0.043	0.079	-0.038	0.143	0	-0.022	0.004	-0.13	0.068	0.062	0.045	-0.187	0.137	-0.083	0.07	-0.167	0.085	0.043	0.012	-0.135	0.033	-0.103	0.025	-0.124	-0.067	0.192	0.004	-0.26	0.176	-0.127	0.064	0.095	0.034	0.064	-0.078	0.018	0.033	0.037	0.059
ARID1A	-0.233	0.223	0.101	0.216	-0.203	0.064	0.338	0.277	-0.145	0.005	-0.047	-0.331	-0.151	0.371	-0.216	-0.276	0.083	-0.091	-0.008	0.214	0.362	-0.361	-0.129	0.115	0.049	-0.162	0.164	-0.285	-0.206	-0.216	0.286	0.227	0.374	-0.127	0.175	0.226	0.305	-0.31	0.351	-0.43	0.075	0.309	0.289	0.396	0.021	0.275	0.011	-0.076	0.049
ARID1B	-0.09	0.084	0.157	0.218	0.084	0	0.16	0.037	0.115	0.082	0.011	-0.052	-0.043	0.05	-0.254	0.017	0.228	0.015	-0.058	-0.042	0.181	-0.186	0.104	0.156	-0.016	-0.05	0.059	-0.009	0.058	0.105	0.148	0.12	0.125	0.116	0.102	-0.082	0.02	-0.286	0.075	-0.217	0.087	0.14	0.109	-0.033	-0.04	0.032	0.083	0.032	-0.017
ARID4B	-0.042	0.019	0.164	0.031	0.055	0.085	0.15	0.183	0.027	0.136	-0.055	0.034	0.13	0.303	-0.005	-0.105	-0.102	-0.072	0.015	0.158	0.081	-0.188	0.03	0.124	0.078	-0.02	0.152	-0.043	-0.076	-0.148	0.191	0.126	0.205	-0.067	0.169	0.126	0.069	-0.262	0.043	-0.175	0.143	0.05	0.171	0.097	-0.053	0.013	0.261	-0.258	-0.019
ARPC1B	-0.326	0.002	0.041	0.574	-0.402	0.03	0.258	0.75	-0.153	0.289	-0.359	-0.426	-0.081	0.675	-0.088	-0.641	0.154	-0.072	0.079	0.32	0.54	-0.509	0.144	0.092	0.188	-0.331	0.322	-0.614	-0.138	-0.404	0.319	0.113	0.704	-0.16	0.254	0.36	0.461	-0.27	0.593	-0.242	0.113	0.257	0.611	0.694	0.155	0.374	0.129	-0.129	0.318
ARRB1	-0.117	-0.02	0.098	0.485	-0.521	0.082	0.171	0.491	-0.263	0.026	-0.386	-0.467	-0.113	0.435	-0.149	-0.487	0.162	-0.082	0.125	0.253	0.358	-0.341	-0.03	0.133	0.017	-0.021	0.318	-0.519	-0.227	-0.345	0.256	0.025	0.573	-0.108	0.295	0.281	0.343	-0.093	0.324	-0.207	0.072	0.142	0.414	0.461	-0.015	0.347	0.133	-0.17	0.291
ASAH1	-0.096	0.145	0.381	0.458	-0.352	0.335	0.305	0.589	-0.06	0.229	-0.447	-0.489	-0.018	0.711	-0.031	-0.642	0.32	-0.214	0.07	0.338	0.369	-0.524	0.149	0.245	0.056	0.021	0.342	-0.49	-0.293	-0.211	0.54	0.163	0.572	-0.259	0.624	0.545	0.523	-0.409	0.417	-0.119	0.224	0.486	0.498	0.53	-0.042	0.23	0.293	-0.157	0.188
ASPH	-0.336	0.188	0.03	0.646	-0.286	-0.027	0.204	0.543	-0.034	0.255	-0.263	-0.518	0.011	0.637	-0.049	-0.62	0.149	-0.129	-0.006	0.364	0.561	-0.558	0.227	0.066	0.271	-0.391	0.291	-0.52	-0.112	-0.456	0.415	0.217	0.617	-0.084	0.234	0.343	0.488	-0.471	0.551	-0.33	0.07	0.424	0.446	0.578	0.159	0.417	0.144	-0.046	0.244
ASXL2	-0.02	0.081	0.139	0.107	-0.107	0.106	0	0.142	-0.032	0.172	-0.233	-0.148	0.006	0.177	0.015	-0.243	0.007	-0.038	-0.104	0.154	0.038	-0.132	-0.089	0.016	0.085	0.022	0.067	-0.125	-0.098	-0.157	0.016	0.009	0.134	-0.195	0.198	0.145	0.194	-0.152	0.046	-0.035	0	0.185	0.132	0.171	0.034	0.065	0.075	-0.27	0.099
ATG101	-0.017	0.169	0.018	0.006	0.036	-0.006	0.107	-0.015	0.14	0.057	-0.044	0.003	0.021	0.03	-0.017	0.03	-0.079	-0.223	-0.069	-0.097	-0.081	0.029	0.072	-0.249	-0.079	-0.104	-0.044	0.064	-0.071	0.108	-0.018	0.109	-0.069	-0.048	-0.018	0.049	-0.072	0.008	-0.093	0.181	-0.064	0.044	-0.027	0.093	-0.127	-0.122	-0.015	0.037	-0.01
ATG12	0.091	0.038	0.22	-0.155	-0.061	0.126	-0.043	0.043	-0.257	-0.114	-0.105	0.039	-0.214	0.028	-0.181	0.078	0.029	-0.038	0.068	-0.107	-0.059	0.109	-0.326	0.126	-0.18	0.176	0.035	0.126	-0.081	0.136	0.016	-0.101	-0.063	-0.012	0.178	-0.045	0.021	0.167	-0.114	0.091	-0.07	0.147	0.049	-0.004	-0.143	-0.069	-0.003	-0.069	-0.106
ATG16L1	0.154	-0.107	0.042	-0.213	0.352	0.119	-0.024	-0.262	0.204	-0.045	0.342	0.144	-0.127	-0.222	-0.058	0.374	0.05	0.028	-0.135	-0.177	-0.03	0.077	0.001	-0.027	-0.139	0.148	-0.066	0.473	0.068	0.207	-0.174	-0.124	-0.447	0.195	-0.048	-0.12	-0.253	0.072	-0.309	0.029	-0.035	0.026	-0.264	-0.307	-0.051	-0.123	-0.211	0.026	-0.054
ATG5	0.176	-0.046	0.007	-0.288	0.243	-0.024	0.024	-0.245	0.164	-0.095	0.276	0.232	-0.096	-0.317	-0.031	0.301	-0.141	0.075	-0.049	-0.09	-0.056	0.213	-0.249	-0.202	-0.241	0.142	-0.031	0.406	0.013	0.119	-0.19	-0.049	-0.375	0.007	-0.141	-0.081	-0.223	0.127	-0.139	0.055	0.02	-0.16	-0.258	-0.262	-0.08	-0.133	-0.067	-0.045	-0.081
ATG7	0.006	-0.049	0.242	0.063	-0.162	0.162	0.248	0.309	-0.031	0.198	-0.269	-0.144	0.115	0.188	0.042	-0.136	0.209	0.008	-0.061	0.012	0.127	-0.076	0.115	0.059	-0.143	0.019	0.207	-0.104	0.155	-0.012	0.082	0.07	0.257	0.138	0.207	0.202	0.112	0.118	0.02	0.181	0.06	0.189	0.325	0.244	0.089	0.059	0.109	-0.115	0.124
ATM	-0.115	0.193	0.14	0.316	-0.26	0.13	0.049	0.407	-0.096	-0.025	-0.098	-0.314	0.031	0.387	0.168	-0.286	0.116	-0.085	0.074	0.022	0.285	-0.163	0.112	0.287	0.269	-0.132	0.218	-0.309	-0.144	-0.122	0.178	0.135	0.309	-0.016	0.241	0.134	0.336	-0.178	0.412	-0.174	0.04	0.353	0.345	0.326	0.129	0.26	0.156	0.036	0.074
ATP6V0A2	0.077	-0.02	-0.067	-0.255	0.126	-0.162	-0.084	-0.301	0	-0.091	0.206	0.272	0.022	-0.388	0.116	0.438	-0.06	0.088	-0.177	-0.337	-0.202	0.496	0	-0.017	0.12	-0.142	-0.205	0.334	0.218	0.232	-0.315	0.113	-0.347	0.308	-0.302	-0.386	-0.359	0.344	-0.255	0.269	-0.052	-0.125	-0.082	-0.206	-0.033	-0.076	-0.213	0.018	-0.187
ATP6V0C	-0.072	-0.175	-0.393	-0.222	0.104	-0.436	-0.107	-0.299	0.047	0.012	0.411	0.219	0.052	-0.479	-0.057	0.466	-0.022	0.304	-0.064	-0.271	-0.129	0.38	0.016	-0.126	0.043	-0.305	-0.14	0.255	0.475	0.071	-0.305	0.004	-0.326	0.54	-0.575	-0.394	-0.345	0.461	-0.28	0.12	-0.235	-0.284	-0.151	-0.211	0.21	0.09	-0.225	0.118	-0.1
ATRX	-0.273	0.183	-0.115	0.298	-0.007	-0.222	0.035	0.08	0.005	0.251	0.058	-0.086	0.131	0.266	-0.225	-0.264	-0.001	0.045	0.052	0.225	0.141	-0.356	-0.039	0.129	0.156	-0.332	0.081	-0.209	0.197	-0.196	0.335	0.171	0.284	0.014	-0.083	0.083	0.284	-0.238	0.211	-0.256	-0.066	0.196	0.122	0.157	0.197	0.251	0.082	-0.014	-0.052
ATXN10	-0.072	0.12	0.154	0.253	-0.495	0.124	0.055	0.34	-0.215	0.012	-0.286	-0.348	0.015	0.146	-0.029	-0.297	0.079	0.02	0.047	0.021	0.02	-0.103	-0.078	0.14	-0.125	0.018	0.281	-0.532	-0.097	0.023	0.201	0.093	0.492	-0.12	0.15	0.122	0.168	0.257	0.14	0.057	-0.022	0.05	0.294	0.292	0.033	0.111	0.18	-0.071	0.109
AXL	0.01	-0.116	0.129	0.127	-0.014	0.081	0.035	0.152	0.086	0.089	0.029	-0.136	0.058	0.177	0.023	-0.107	0.051	-0.18	-0.155	-0.065	0.1	-0.111	0.28	-0.083	0.086	-0.128	0.26	-0.157	-0.023	0.007	0.138	-0.116	0.11	0.106	0.095	0.155	0.096	-0.082	0.008	0.155	-0.025	0.329	0.186	0.123	-0.098	0.064	0	0.002	0.078
BAG3	-0.362	0.176	-0.121	0.656	-0.419	-0.12	0.142	0.537	-0.203	0.177	-0.364	-0.57	-0.006	0.604	-0.002	-0.606	0.184	-0.026	0.008	0.409	0.611	-0.408	0.183	0.01	0.221	-0.448	0.193	-0.602	-0.1	-0.479	0.266	0.247	0.658	-0.056	0.127	0.216	0.433	-0.328	0.491	-0.219	-0.024	0.291	0.461	0.588	0.192	0.449	0.118	-0.139	0.301
BAP18	-0.054	0.053	0.192	0.307	-0.258	0.211	0.07	0.359	-0.128	0.196	-0.172	-0.22	0.019	0.341	-0.303	-0.366	0.21	0.069	0.051	0.172	0.184	-0.196	-0.052	0.164	-0.054	0.067	0.311	-0.373	-0.127	-0.079	0.249	0.095	0.371	-0.2	0.295	0.186	0.256	-0.192	0.29	-0.246	0.134	0.126	0.296	0.391	0.072	0.125	0.036	-0.097	0.077
BAZ1A	-0.055	-0.132	0.017	-0.131	-0.064	-0.048	0.004	0.206	0.055	-0.036	-0.136	0.155	-0.023	-0.025	0.136	-0.029	0.126	-0.057	0.138	0.08	-0.091	-0.146	-0.054	0.162	-0.114	0.068	0.016	-0.147	-0.052	0.025	0.083	-0.134	0.191	0.088	0.064	0.213	0.09	0.022	0.01	0.011	0.002	-0.034	0.011	-0.07	0.167	-0.049	0.246	-0.067	0.047
BCL2L1	-0.062	0.006	0.022	-0.023	-0.051	0.015	0.135	0.126	-0.317	0	-0.156	-0.157	-0.193	0.168	0.002	-0.148	0.01	0.077	0.227	0.174	0.175	-0.129	-0.185	0.014	0.081	-0.056	-0.19	0.034	-0.164	-0.15	-0.064	0.065	0.026	-0.083	0.078	-0.002	0.1	-0.163	0.233	-0.104	-0.13	0.138	0.208	0.126	-0.093	0.064	0.039	0.033	0.048
BCL2L2	-0.03	0.139	0.268	0.169	0.15	0.197	0.025	-0.078	0.043	0.276	0.191	0.031	0.156	0.076	-0.266	-0.072	0.174	-0.02	0.045	0.061	0.108	-0.202	0.093	0.157	0.11	0.065	0.229	0.071	0.138	0.087	0.186	0.166	0.104	-0.039	0.225	-0.013	0.104	-0.182	-0.066	-0.189	0.199	0.136	0.115	-0.05	0.044	0.002	-0.105	0.148	-0.035
BCLAF1	-0.345	0.168	-0.152	0.256	0.224	-0.237	0.11	-0.042	0.17	0.256	0.227	-0.091	0.074	0.182	-0.155	-0.067	0.056	-0.04	-0.215	0.308	0.311	-0.298	0.145	-0.197	0.108	-0.288	0	0.079	0.275	-0.217	0.106	0.194	0.069	0.11	-0.109	-0.026	0.073	-0.404	0.145	-0.295	-0.155	0.169	-0.022	0.055	0.113	0.198	-0.047	-0.057	0.013
BECN1	0.046	-0.055	-0.001	-0.445	0.509	-0.133	0.141	-0.378	0.195	-0.002	0.38	0.502	0.051	-0.44	0.059	0.429	-0.191	-0.091	0.096	-0.132	-0.303	0.318	-0.009	-0.066	-0.13	0.113	-0.283	0.521	0.243	0.293	-0.174	0.074	-0.482	0.17	-0.246	-0.303	-0.367	0.022	-0.354	0.042	0.065	-0.163	-0.234	-0.396	-0.021	-0.234	-0.123	0.026	-0.215
BIN1	0.48	0.079	0.825	0.008	-0.125	1	0.108	0.168	0.05	0.009	-0.251	-0.235	0.154	0.2	0.032	-0.101	0.223	-0.23	-0.138	-0.272	-0.136	0.089	0.102	0.332	-0.141	0.671	0.341	0.059	-0.282	0.448	0.056	0.127	0.041	-0.165	0.817	0.482	0.046	0.048	-0.038	0.276	0.404	0.347	0.266	0.07	-0.319	-0.181	-0.071	-0.113	0.02
BLVRA	-0.249	0.083	-0.01	0.229	-0.07	-0.067	0.087	0.272	-0.02	0.175	-0.116	-0.099	-0.089	0.362	-0.028	-0.263	0.172	-0.116	0.209	0.447	0.304	-0.556	0.029	0.137	0.03	-0.143	0.119	-0.162	-0.112	-0.272	0.259	-0.099	0.35	-0.195	0.16	0.23	0.272	-0.319	0.239	-0.295	-0.015	0.199	0.075	0.122	0.227	0.062	0.202	0.048	0.042
BMPR2	0.179	-0.204	-0.34	-0.31	0.145	-0.307	-0.151	-0.328	-0.055	-0.109	0.291	0.067	-0.064	-0.471	0.058	0.353	-0.151	0.267	-0.065	-0.238	-0.013	0.282	-0.023	-0.153	-0.067	-0.073	-0.206	0.4	0.384	0.05	-0.456	-0.212	-0.441	0.459	-0.511	-0.319	-0.376	0.573	-0.329	0.346	-0.304	-0.375	-0.257	-0.296	0.087	0.228	-0.188	0.092	0.006
BMS1	-0.079	0.077	0.024	-0.069	0.182	0.003	-0.058	0.023	0.042	0.102	-0.069	0.243	0.168	-0.096	0.227	-0.045	-0.001	0	0.193	0.121	-0.055	0.076	0.004	-0.061	0.026	-0.059	-0.115	0.098	0.036	0.064	0.06	0.183	-0.038	-0.116	-0.023	0.032	-0.014	-0.047	0.065	0.073	0.076	-0.052	0.138	-0.084	-0.096	-0.09	0.235	0.02	-0.05
BNIP3L	-0.136	0.165	-0.106	0.117	0.082	-0.039	-0.087	-0.105	0.236	-0.049	0.098	0.08	0.054	-0.137	-0.039	0.091	-0.104	-0.107	-0.196	-0.166	-0.157	-0.035	0.101	-0.017	0.018	-0.047	-0.074	-0.006	0.01	0.197	0.007	-0.018	0.002	0.025	-0.114	-0.103	-0.174	-0.062	-0.085	0.099	-0.002	-0.057	-0.069	-0.141	0.029	-0.1	-0.038	0.079	-0.062
BRAF	0.226	-0.124	0.04	-0.542	0.28	0.045	-0.131	-0.429	0.047	-0.286	0.224	0.482	0.004	-0.592	0.117	0.614	-0.038	0.077	0.099	-0.383	-0.522	0.551	-0.166	-0.014	-0.216	0.356	-0.194	0.478	0.143	0.495	-0.37	-0.122	-0.481	0.139	-0.198	-0.327	-0.421	0.445	-0.453	0.252	-0.083	-0.249	-0.354	-0.473	-0.138	-0.381	-0.118	0.183	-0.202
BRCA1	0.007	-0.029	-0.153	-0.05	0.102	-0.137	0.005	-0.171	0.052	-0.036	0.196	0.071	0.037	-0.099	0.201	0.177	-0.071	-0.103	-0.093	-0.116	-0.087	0.175	0.116	-0.15	0.101	-0.162	-0.19	0.095	0.045	0.083	-0.061	0.067	-0.241	0.269	-0.189	-0.032	-0.127	0.041	-0.081	0.157	-0.087	0.009	-0.187	-0.066	0.051	0.151	-0.025	-0.02	-0.007
BRD4	-0.055	-0.073	0.104	0.152	0.165	0.04	0.222	0.184	0.131	0.283	-0.031	-0.206	0.039	0.31	-0.035	-0.207	0.18	-0.042	-0.147	0.164	0.246	-0.313	0.204	0.013	-0.028	-0.104	0.131	-0.075	0.102	-0.045	0.222	0.059	0.145	0.109	0.119	0.219	0.18	-0.312	0.148	0.007	-0.005	0.327	0.159	0.19	0.096	0.146	0.136	-0.103	0.115
BRIP1	-0.097	-0.027	0.039	0.287	-0.086	0.019	0.03	0.299	-0.074	0.109	-0.089	-0.059	0.085	0.344	0.021	-0.253	-0.036	-0.073	0.212	0.221	0.204	-0.252	0.137	-0.007	-0.018	-0.135	0.137	-0.096	-0.001	-0.2	0.154	0.121	0.233	-0.14	0.169	0.19	0.23	-0.305	0.318	0.005	0.093	0.204	0.231	0.214	0.034	0.08	0.198	0.005	0.028
BUB1	-0.016	-0.052	0.064	0.163	0.114	0.127	-0.052	0.077	0.146	0.221	0.049	-0.22	0.025	0.07	-0.065	-0.164	0.086	0.012	-0.07	-0.029	-0.019	-0.069	0.238	0.051	-0.024	0.049	0.053	-0.008	0.032	0.09	0.064	-0.146	-0.044	0.037	0.14	0.092	0.104	-0.135	0.062	0.127	0.062	0.261	-0.063	0.115	0.026	0.009	-0.026	0.135	0.033
CALR	-0.161	-0.008	-0.105	0.452	-0.311	-0.143	0.273	0.441	-0.034	0.165	-0.148	-0.304	0	0.402	-0.041	-0.347	0.103	-0.122	0.082	0.071	0.373	-0.399	0.259	0.044	0.128	-0.437	0.127	-0.514	-0.093	-0.26	0.289	0.053	0.477	-0.083	-0.009	0.236	0.206	-0.201	0.372	0.032	0.172	0.08	0.342	0.381	0.172	0.23	0.219	-0.001	0.169
CAPNS1	-0.225	0.055	0.089	0.465	-0.281	0.059	0.232	0.502	-0.029	0.133	-0.297	-0.459	-0.051	0.617	-0.038	-0.496	0.115	-0.201	0.046	0.329	0.386	-0.519	0.327	0.029	0.113	-0.224	0.196	-0.48	-0.149	-0.296	0.373	0.096	0.52	-0.155	0.31	0.354	0.431	-0.415	0.392	-0.145	0.061	0.311	0.274	0.456	0.084	0.19	0.203	-0.008	0.184
CARM1	0.01	0.075	0.035	-0.113	-0.047	0.039	0.142	-0.054	0.062	-0.015	0.144	0.01	0.025	-0.148	-0.125	0.186	-0.113	0.009	-0.118	-0.211	-0.184	0.227	-0.007	-0.002	-0.196	0.074	0.035	0.036	0.096	0.3	0.045	0.044	-0.074	0.228	-0.068	-0.063	-0.191	0.272	-0.212	0.174	0.047	-0.145	-0.059	0.042	0.044	-0.04	-0.065	-0.032	-0.103
CAV1	-0.269	0.06	-0.149	0.403	-0.133	-0.186	0.113	0.27	0.01	0.079	-0.084	-0.21	-0.034	0.431	0.007	-0.36	0.025	-0.054	-0.072	0.185	0.52	-0.428	0.143	-0.081	0.33	-0.415	0.097	-0.384	-0.047	-0.335	0.207	0.154	0.444	-0.038	-0.016	0.016	0.375	-0.394	0.427	-0.283	-0.017	0.216	0.285	0.314	0.118	0.273	0.004	0.026	0.148
CAVIN1	-0.254	0.07	-0.222	0.372	-0.141	-0.24	0.104	0.239	0.017	0.124	-0.107	-0.169	-0.052	0.367	-0.019	-0.306	0.057	-0.051	0.032	0.237	0.567	-0.411	0.096	-0.037	0.386	-0.419	0.041	-0.365	-0.071	-0.382	0.113	0.095	0.47	-0.066	-0.12	-0.009	0.354	-0.335	0.444	-0.333	0.003	0.138	0.232	0.202	0.176	0.208	0.116	0.002	0.159
CBS	-0.168	0.21	0.156	0.428	-0.227	0.099	0.049	0.329	-0.126	-0.01	-0.304	-0.256	0.03	0.4	0.02	-0.305	0.177	-0.19	0.02	0.196	0.209	-0.232	0.067	0.099	0.103	-0.094	0.232	-0.353	-0.13	-0.167	0.25	0.123	0.474	-0.088	0.29	0.307	0.303	-0.258	0.294	-0.16	0.152	0.345	0.203	0.355	0.066	0	0.238	-0.115	0.089
CBX5	0.013	0.093	0.241	0.376	-0.203	0.18	0.134	0.43	-0.158	0.231	-0.226	-0.43	-0.138	0.595	-0.203	-0.492	0.066	-0.053	-0.025	0.258	0.451	-0.552	0.19	0.194	0.171	-0.122	0.355	-0.369	-0.16	-0.306	0.38	-0.022	0.468	-0.104	0.367	0.425	0.425	-0.343	0.293	-0.209	0.033	0.42	0.351	0.374	-0.06	0.385	0.141	-0.08	0.175
CBX7	-0.14	0.041	-0.143	0.202	0.043	-0.086	0.043	0.079	-0.039	0.126	0.009	-0.102	0.051	0.147	-0.116	-0.134	0.059	0.158	0.009	0.219	0.278	-0.148	-0.013	-0.148	0.134	-0.205	0.072	-0.114	0.002	-0.138	0.124	0.101	0.138	-0.042	-0.079	-0.047	0.138	-0.204	0.228	-0.102	-0.155	0.196	0.147	0.177	0.007	0.176	-0.052	-0.025	-0.016
CD34	-0.158	-0.064	-0.008	0.151	0.042	-0.097	0.06	0.117	0.117	0.178	0.094	-0.077	-0.034	0.198	-0.219	0.042	-0.023	0.078	-0.013	0.096	0.236	-0.134	0.075	-0.089	0.146	-0.175	0.151	-0.012	0.103	-0.143	0.076	0.128	0.189	-0.007	-0.002	-0.085	0.09	-0.272	0.281	-0.33	-0.054	0.088	0.065	0.105	0.029	0.041	-0.094	0.098	-0.124
CD82	0.265	0.101	0.642	0.146	-0.356	0.676	0.203	0.332	-0.016	0.075	-0.336	-0.314	0.01	0.412	-0.025	-0.27	0.092	-0.332	-0.132	-0.17	-0.063	-0.152	0.17	0.367	-0.025	0.407	0.385	-0.221	-0.319	0.228	0.197	0.13	0.288	-0.141	0.723	0.455	0.19	-0.024	0.017	0.167	0.294	0.337	0.317	0.24	-0.246	-0.034	0.068	-0.163	0.061
CDC45	0.085	-0.026	-0.049	0.163	0.048	0.033	-0.163	-0.033	0.184	0.038	0.039	0.028	0.115	-0.11	0.127	0.109	0.101	-0.155	-0.175	0.053	0.003	0.046	0.126	-0.049	-0.083	0.063	-0.001	0.167	0.101	0.013	-0.016	0.053	-0.144	0.096	0.01	0.068	-0.12	0.085	-0.031	0.107	0.275	0.028	-0.092	-0.121	0.005	-0.044	0.159	0.018	0.111
CDC73	-0.082	0.088	0.209	0.399	-0.102	0.201	0.193	0.477	-0.003	0.183	-0.111	-0.345	0.037	0.56	0.058	-0.446	0.233	-0.152	0.087	0.248	0.388	-0.504	0.286	0.187	0.018	-0.131	0.307	-0.247	-0.112	-0.165	0.313	0.074	0.353	-0.094	0.395	0.381	0.409	-0.469	0.376	-0.153	0.194	0.429	0.279	0.356	0.086	0.177	0.258	-0.061	0.086
CDK18	0.195	0.022	0.378	0.119	-0.084	0.504	-0.021	0.23	0.04	0.039	-0.143	-0.207	-0.056	0.251	0.039	-0.239	0.165	-0.096	-0.036	0.016	0.017	-0.229	0.136	0.298	-0.142	0.281	0.114	0.019	-0.197	0.217	0.214	-0.042	0.083	-0.106	0.479	0.336	0.198	-0.006	0.073	0.106	0.273	0.223	0.171	0.111	-0.137	0.054	0.03	0.004	0.036
CDK20	-0.09	0.018	-0.055	0.153	0.021	-0.081	-0.09	0.1	0.195	0.087	0.026	-0.178	-0.172	0.052	0.033	-0.041	0.039	0.102	0.008	0.065	0.013	-0.112	0.216	-0.097	-0.162	-0.095	-0.079	-0.01	0.06	0.077	0.033	-0.037	-0.073	0.041	-0.019	-0.001	0.093	-0.089	0.156	0.106	0.016	0.156	-0.097	0.013	0.019	-0.056	0.074	0.262	-0.116
CDK4	-0.188	0.152	-0.019	0.324	-0.228	-0.075	0.09	0.308	-0.148	-0.019	-0.3	-0.206	-0.061	0.494	0.083	-0.302	0.062	-0.172	0.146	0.25	0.204	-0.394	0.086	0.216	0.06	-0.17	0.072	-0.333	-0.058	-0.169	0.324	0.055	0.44	-0.097	0.178	0.232	0.39	-0.188	0.187	-0.127	-0.084	0.251	0.182	0.265	0.132	0.164	0.251	-0.015	0.143
CDK5	0.162	-0.188	-0.126	-0.472	0.283	-0.071	-0.239	-0.414	-0.049	-0.247	0.198	0.344	-0.116	-0.554	0.16	0.458	-0.115	0.107	-0.061	-0.244	-0.346	0.506	-0.19	-0.133	-0.124	0.272	-0.159	0.402	0.02	0.172	-0.443	-0.265	-0.457	0.091	-0.311	-0.272	-0.46	0.378	-0.353	0.111	-0.12	-0.361	-0.346	-0.37	-0.207	-0.183	-0.168	-0.04	0.099
CDK6	0.222	0.048	0.367	-0.039	-0.216	0.345	0.109	0.278	-0.142	-0.014	-0.183	-0.087	-0.225	0.359	0.067	-0.068	0.118	-0.132	-0.007	-0.172	-0.039	-0.005	0.192	0.39	0.054	0.095	0.117	-0.041	-0.253	0.24	0.062	-0.029	0.081	-0.055	0.452	0.134	0.138	-0.053	-0.03	0.169	0.139	0.364	0.184	0.218	-0.12	-0.069	0.003	-0.004	-0.163
CDKN1B	0.178	0.258	0.615	0.355	-0.1	0.612	0.183	0.301	0.087	0.053	-0.244	-0.248	0.105	0.511	-0.035	-0.242	0.272	-0.277	-0.089	0.086	0.208	-0.281	0.156	0.33	-0.015	0.311	0.337	-0.106	-0.304	0.18	0.36	0.243	0.327	-0.188	0.706	0.418	0.249	-0.418	0.17	-0.059	0.382	0.477	0.338	0.189	-0.233	-0.071	0.097	-0.128	0.038
CDKN2AIP	-0.008	0.173	0.244	0.402	-0.196	0.274	0.08	0.318	-0.013	0.02	-0.393	-0.268	0.047	0.423	0.131	-0.376	0.201	-0.093	0.105	0.262	0.322	-0.363	0.188	0.208	0.074	0.022	0.191	-0.257	-0.137	-0.06	0.195	0.124	0.447	-0.235	0.351	0.372	0.325	-0.288	0.331	-0.129	0.156	0.334	0.288	0.165	-0.09	0.126	0.216	-0.069	0.291
CDKN2AIP.1	-0.008	0.173	0.244	0.402	-0.196	0.274	0.08	0.318	-0.013	0.02	-0.393	-0.268	0.047	0.423	0.131	-0.376	0.201	-0.093	0.105	0.262	0.322	-0.363	0.188	0.208	0.074	0.022	0.191	-0.257	-0.137	-0.06	0.195	0.124	0.447	-0.235	0.351	0.372	0.325	-0.288	0.331	-0.129	0.156	0.334	0.288	0.165	-0.09	0.126	0.216	-0.069	0.291
CEBPB	0.259	0.089	0.437	0.051	-0.236	0.476	0.054	0.172	-0.188	-0.091	-0.177	-0.087	-0.034	0.184	-0.011	-0.03	0.208	-0.197	0.117	-0.198	-0.135	0.039	-0.021	0.397	0.015	0.277	0.162	-0.036	-0.173	0.219	0.146	0.101	0.054	-0.053	0.522	0.255	0.145	0.001	0.007	0.083	0.283	0.33	0.214	0.143	-0.149	-0.113	-0.096	0.047	-0.116
CHD5	-0.177	0.059	-0.058	-0.089	0.275	-0.191	-0.067	-0.151	0.033	-0.048	0.242	0.164	0.085	-0.135	0.029	0.076	0.019	0.128	0.007	0.003	-0.095	-0.059	0.012	-0.068	0.029	-0.125	-0.139	0.154	0.28	0.026	0.068	0.153	-0.111	0.202	-0.166	-0.193	0.036	-0.117	-0.093	-0.142	-0.155	0.038	-0.122	-0.106	0.028	0.014	-0.138	0.064	-0.169
CHUK	-0.009	0.077	0.211	0.227	-0.612	0.193	0.134	0.464	-0.358	-0.058	-0.467	-0.451	-0.26	0.401	0.036	-0.37	0.122	-0.149	0.11	0.049	0.139	-0.279	-0.071	0.237	0.051	-0.018	0.324	-0.568	-0.407	-0.114	0.138	-0.074	0.582	-0.115	0.387	0.337	0.319	0.106	0.245	0.006	0.053	0.295	0.351	0.43	-0.02	0.126	0.199	-0.216	0.159
CIT	0.073	-0.177	-0.333	-0.438	0.51	-0.339	-0.132	-0.541	0.167	-0.123	0.572	0.497	0.044	-0.673	0.11	0.71	-0.122	0.147	-0.087	-0.211	-0.144	0.49	-0.055	-0.239	-0.109	-0.038	-0.298	0.744	0.479	0.175	-0.469	-0.114	-0.694	0.462	-0.563	-0.395	-0.458	0.314	-0.376	0.182	-0.175	-0.334	-0.471	-0.527	0.043	-0.063	-0.188	0.151	-0.146
CKB	-0.118	-0.047	-0.022	0.053	0.224	-0.066	0	0.1	0.019	0.087	-0.008	-0.02	-0.072	0.238	-0.094	-0.238	-0.087	-0.082	-0.055	0.417	0.212	-0.285	-0.117	-0.115	0.054	-0.037	0.079	0.025	-0.147	-0.361	0.219	-0.058	0.018	-0.261	0.102	0.137	0.214	-0.529	0.142	-0.303	-0.018	0.115	-0.036	0.106	-0.047	0.043	0.109	-0.067	0.051
CLPP	-0.148	-0.125	-0.261	0.152	-0.272	-0.247	-0.017	0.145	-0.246	-0.02	-0.191	-0.125	-0.023	0.086	0.036	-0.22	-0.083	0.084	0.072	0.142	0.227	-0.036	0.054	0.004	0.181	-0.32	-0.094	-0.292	0.013	-0.289	-0.083	0.075	0.238	0.057	-0.23	-0.038	0.05	0.156	0.14	0.001	-0.103	-0.195	0.134	0.125	0.153	0.265	0.179	-0.092	0.208
CLU	-0.074	0.085	-0.171	0.444	-0.234	-0.136	0.053	0.348	-0.13	0.185	-0.09	-0.411	-0.049	0.435	-0.049	-0.44	0.172	0.076	0.017	0.456	1	-0.392	0.108	-0.003	0.279	-0.382	0.21	-0.252	0.037	-0.457	0.095	0.011	0.392	-0.063	-0.019	0.082	0.373	-0.179	0.421	-0.198	-0.053	0.142	0.309	0.367	0.196	0.507	0.096	-0.061	0.485
CNOT6L	-0.077	0.024	0.023	-0.105	0.038	-0.064	0.008	0.084	-0.102	-0.181	-0.136	0.095	-0.223	0.048	0.102	0.011	-0.02	0.119	0.193	0.129	0.049	0.076	-0.149	-0.061	-0.036	0.015	-0.051	0.041	-0.043	-0.14	-0.066	-0.013	0.011	-0.158	0.004	-0.12	0.071	-0.114	0.025	-0.168	-0.12	0.092	0.046	0.02	-0.086	-0.068	0.06	0.004	-0.087
CNOT6L.1	-0.077	0.024	0.023	-0.105	0.038	-0.064	0.008	0.084	-0.102	-0.181	-0.136	0.095	-0.223	0.048	0.102	0.011	-0.02	0.119	0.193	0.129	0.049	0.076	-0.149	-0.061	-0.036	0.015	-0.051	0.041	-0.043	-0.14	-0.066	-0.013	0.011	-0.158	0.004	-0.12	0.071	-0.114	0.025	-0.168	-0.12	0.092	0.046	0.02	-0.086	-0.068	0.06	0.004	-0.087
COX5B	-0.086	-0.121	-0.252	-0.391	0.532	-0.353	-0.183	-0.469	0.078	-0.102	0.412	0.767	-0.051	-0.467	-0.052	0.47	-0.131	0.088	0.052	0.01	-0.323	0.245	-0.17	-0.19	-0.004	0.006	-0.361	0.471	0.119	0.095	-0.138	-0.117	-0.519	-0.015	-0.379	-0.371	-0.375	-0.155	-0.243	-0.076	-0.092	-0.273	-0.416	-0.45	-0.05	-0.33	-0.094	0.088	-0.287
CPT1C	0	-0.047	-0.212	-0.116	-0.167	-0.221	-0.126	-0.155	-0.161	0.104	0.183	-0.002	-0.02	-0.281	-0.146	0.131	-0.117	0.287	0.056	-0.194	-0.147	0.331	-0.189	-0.121	0.001	-0.121	-0.017	-0.005	0.264	0.004	-0.328	-0.052	-0.201	0.129	-0.292	-0.212	-0.155	0.471	-0.089	0.112	-0.198	-0.184	-0.055	0.022	0.158	0.112	-0.146	0.151	0.004
CREG1	-0.013	0.085	0.329	0.179	-0.042	0.243	0.214	0.199	-0.008	0.086	-0.183	-0.176	-0.118	0.256	-0.193	-0.161	0.083	-0.203	-0.079	-0.012	0.034	-0.165	0.039	0.03	0.006	0.122	0.119	-0.103	-0.27	0.045	0.191	0.079	0.158	-0.134	0.346	0.179	0.158	-0.346	0.253	-0.114	0.166	0.339	0.078	0.212	-0.218	-0.046	0.054	-0.054	0.006
CSNK1A1	0.042	0.242	0.284	0.291	-0.26	0.162	0.161	0.34	-0.02	0.101	-0.169	-0.153	-0.016	0.356	0.078	-0.321	0.072	-0.15	0.016	0.249	0.319	-0.316	0.087	0.248	0.046	-0.064	0.29	-0.227	-0.059	-0.096	0.335	0.231	0.405	-0.17	0.323	0.344	0.272	-0.137	0.221	-0.066	0.103	0.251	0.372	0.281	-0.044	0.394	0.215	-0.099	0.261
CSNK2A1	0.034	-0.112	-0.027	-0.403	-0.014	-0.134	0.086	-0.076	-0.14	-0.105	0.059	0.151	-0.109	-0.284	-0.094	0.228	-0.235	-0.05	0.108	-0.256	-0.308	0.276	-0.351	0.002	-0.099	0.13	0.043	-0.033	-0.022	0.043	-0.228	-0.172	-0.074	0.023	-0.155	-0.044	-0.197	0.318	-0.133	0.147	-0.133	-0.273	-0.111	-0.061	-0.018	-0.08	-0.01	-0.101	-0.093
CTH	-0.172	0.146	0.237	0.203	-0.226	0.138	0.119	0.35	0.016	0.078	-0.159	-0.134	0.14	0.264	-0.071	-0.211	0.062	-0.16	-0.021	0.011	-0.009	-0.199	-0.056	0.084	-0.105	-0.049	0.307	-0.358	-0.032	-0.02	0.197	0.039	0.436	-0.151	0.253	0.266	0.21	-0.033	0.166	0.001	0.094	0.098	0.283	0.257	0.146	-0.047	0.147	0.002	-0.002
CTNNAL1	-0.273	0.036	-0.066	0.248	-0.172	-0.088	0.253	0.255	0.014	0.169	-0.04	-0.428	-0.147	0.35	-0.07	-0.247	-0.076	-0.172	-0.116	0.068	0.257	-0.352	0.086	-0.06	0.087	-0.301	0.174	-0.283	-0.107	-0.268	0.111	0.023	0.302	0.084	0.055	0.182	0.18	-0.183	0.258	-0.18	-0.037	0.235	0.179	0.365	0.222	0.259	-0.068	-0.091	0.11
CTNNB1	-0.214	0.046	-0.151	0.409	-0.365	-0.253	0.048	0.303	-0.372	0.021	-0.187	-0.355	-0.067	0.393	-0.062	-0.491	0.008	0.107	0.196	0.478	0.419	-0.425	-0.058	0.055	0.146	-0.395	0.334	-0.498	-0.04	-0.524	0.412	-0.009	0.606	-0.137	0.027	0.084	0.445	-0.094	0.289	-0.183	-0.052	0.147	0.28	0.398	0.131	0.428	0.205	-0.107	0.127
CTSB	-0.313	0.012	-0.259	0.281	-0.119	-0.272	-0.031	0.23	-0.172	0.105	-0.138	-0.143	-0.159	0.33	0.022	-0.44	0.101	0.158	0.227	1	0.456	-0.405	-0.074	-0.09	0.125	-0.255	0.059	-0.301	-0.068	-0.462	0.312	-0.024	0.312	-0.272	-0.047	0.078	0.408	-0.275	0.301	-0.372	-0.101	0.08	0.079	0.263	0.118	0.284	0.216	-0.071	0.152
CTSD	-0.231	0.115	0.037	0.461	-0.317	-0.027	0.196	0.366	-0.173	0.192	-0.248	-0.381	-0.032	0.559	-0.019	-0.597	0.228	-0.059	0.061	0.578	0.514	-0.415	0.127	0.125	0.299	-0.217	0.164	-0.469	-0.146	-0.327	0.478	0.202	0.481	-0.178	0.274	0.158	0.458	-0.363	0.372	-0.261	0.055	0.298	0.382	0.456	0.115	0.334	0.172	-0.101	0.157
CUL4B	0.08	-0.014	0.025	0.054	-0.116	0.007	0.04	-0.006	-0.119	-0.101	0.094	-0.052	-0.181	-0.089	-0.062	0.243	0.115	-0.073	0.078	-0.052	0.062	0.06	0.011	0.206	-0.06	0.07	0.025	0.181	0.071	0.045	-0.217	-0.004	-0.072	0.249	0.024	-0.079	-0.082	0.139	-0.078	-0.047	-0.007	0.065	-0.082	-0.037	0.1	0.02	-0.023	0.084	-0.05
CUX1	-0.213	0.161	0.116	0.402	0.065	0.071	0.035	0.144	0.129	0.259	0.063	-0.139	0.203	0.281	-0.154	-0.278	0.158	-0.136	-0.129	0.195	0.257	-0.359	0.075	0.002	0.16	-0.246	0.13	-0.125	-0.013	-0.092	0.323	0.318	0.197	-0.071	0.141	0.245	0.21	-0.35	0.358	-0.127	0.192	0.291	0.226	0.175	0.009	0.121	0.159	0.102	0.088
CYB5R3	-0.354	0.074	-0.162	0.516	-0.385	-0.113	0.098	0.516	-0.181	0.08	-0.293	-0.421	0.03	0.579	0.074	-0.628	0.143	-0.08	0.07	0.419	0.463	-0.459	0.07	0.025	0.195	-0.362	0.211	-0.667	-0.152	-0.516	0.308	0.03	0.621	-0.27	0.119	0.292	0.481	-0.308	0.499	-0.308	-0.045	0.193	0.365	0.559	0.318	0.288	0.142	-0.048	0.234
CYBB	-0.334	0.072	0.057	0.608	-0.43	0.036	0.147	0.712	-0.23	0.153	-0.382	-0.396	-0.091	0.706	-0.055	-0.595	0.244	-0.123	0.136	0.376	0.481	-0.532	0.116	0.209	0.162	-0.258	0.296	-0.612	-0.204	-0.4	0.389	0.067	0.712	-0.217	0.327	0.4	0.525	-0.348	0.602	-0.241	0.071	0.325	0.442	0.632	0.161	0.319	0.237	-0.028	0.239
DDAH2	-0.244	0.141	0.13	0.65	-0.506	0.18	0.17	0.572	-0.208	0.214	-0.424	-0.596	0.036	0.697	-0.083	-0.737	0.187	-0.084	0.025	0.346	0.457	-0.537	0.181	0.152	0.197	-0.264	0.353	-0.687	-0.281	-0.414	0.44	0.179	0.75	-0.213	0.403	0.412	0.531	-0.346	0.49	-0.196	0.141	0.36	0.518	0.58	0.117	0.35	0.122	-0.125	0.214
DDB1	0.166	0.043	0.433	-0.07	0.021	0.368	0.141	-0.111	0.195	0.066	0.165	0.17	0.188	-0.165	-0.128	0.316	0.244	-0.171	-0.054	-0.283	-0.199	0.164	0.051	0.192	-0.05	0.312	0.145	0.345	0.225	0.465	-0.039	0.223	-0.172	0.135	0.285	-0.063	-0.144	0.116	-0.19	0.11	0.239	0.142	0.003	-0.224	-0.04	-0.298	-0.055	0.093	-0.212
DDB2	-0.184	0.133	0.01	0.119	-0.117	-0.048	0.207	0.105	-0.012	0.089	0.058	-0.24	-0.092	0.229	-0.198	-0.091	-0.036	0.003	-0.025	0.118	0.137	-0.166	-0.004	0.049	0.035	-0.056	0.052	-0.183	0.096	0.016	0.101	0.034	0.141	-0.011	0.009	0.008	0.206	-0.105	0.133	-0.305	-0.268	0.178	-0.022	0.196	0.068	0.169	-0.016	0.102	0.088
DEK	0.167	0.066	0.458	0.34	-0.209	0.424	0.077	0.405	-0.121	0.14	-0.3	-0.346	-0.041	0.539	-0.132	-0.505	0.222	-0.148	-0.116	0.167	0.316	-0.506	0.111	0.219	0.077	0.133	0.489	-0.308	-0.246	-0.165	0.373	-0.061	0.49	-0.197	0.586	0.533	0.38	-0.31	0.223	-0.088	0.157	0.422	0.364	0.353	-0.085	0.184	0.11	-0.2	0.244
DEPTOR	-0.001	0.272	0.468	0.401	-0.192	0.518	0.169	0.39	0.132	0.177	-0.275	-0.376	0.16	0.532	-0.092	-0.448	0.146	-0.24	-0.133	0.064	0.129	-0.358	0.137	0.302	0.006	0.157	0.407	-0.37	-0.241	0.005	0.486	0.189	0.444	-0.211	0.622	0.475	0.402	-0.339	0.278	-0.124	0.38	0.458	0.344	0.354	-0.084	0.022	0.134	-0.124	0.087
DHCR24	0.306	0.061	0.403	-0.117	-0.01	0.437	-0.029	0.085	-0.04	-0.024	0.029	-0.098	0.096	0.164	0.084	-0.046	0.006	-0.228	-0.015	-0.222	-0.09	-0.027	0.132	0.231	-0.104	0.229	0.136	0.047	-0.041	0.251	-0.052	-0.091	-0.018	-0.101	0.356	0.226	0.037	0.053	-0.123	0.19	0.143	0.119	0.105	-0.018	-0.128	-0.141	-0.047	-0.017	-0.126
DHX9	-0.013	0.294	0.463	0.301	0.033	0.314	0.133	0.221	0.034	0.12	-0.033	-0.182	0.107	0.332	-0.085	-0.261	0.263	-0.155	-0.052	0.176	0.288	-0.462	0.099	0.303	0.014	0.073	0.39	-0.063	-0.024	0.013	0.398	0.16	0.362	-0.122	0.449	0.301	0.269	-0.389	0.175	-0.178	0.212	0.402	0.28	0.1	-0.046	0.063	0.147	-0.033	-0.018
DICER1	0.004	-0.032	0.241	0.182	-0.074	0.304	0.028	0.139	0.044	0.24	-0.067	-0.18	0.209	0.091	-0.084	-0.09	0.042	-0.046	0.002	-0.227	-0.129	-0.018	0.226	0.08	0.001	0.053	0.122	-0.192	0.095	0.219	0.11	0.215	0.164	0.094	0.205	0.128	0.077	0.024	0.112	0.091	0.236	0.128	0.309	0.088	0.049	-0.006	-0.122	0.11	-0.021
DIDO1	-0.147	0.212	0.08	0.304	-0.234	0.086	0.206	0.276	0.071	0.088	-0.07	-0.377	-0.056	0.274	-0.061	-0.252	0.029	-0.074	-0.266	0.072	0.192	-0.299	0.091	-0.026	-0.063	-0.086	0.2	-0.225	-0.106	-0.089	0.176	0.119	0.241	-0.009	0.2	0.25	0.162	-0.179	0.292	-0.019	-0.061	0.242	0.157	0.318	0.054	0.15	0.054	-0.026	0.181
DKC1	-0.228	0.194	0.186	0.446	-0.359	0.1	0.247	0.424	-0.045	0.18	-0.258	-0.397	-0.154	0.549	-0.072	-0.464	0.271	-0.191	0.026	0.292	0.351	-0.488	0.14	0.235	0.154	-0.153	0.253	-0.465	-0.141	-0.172	0.339	0.11	0.559	-0.141	0.404	0.32	0.429	-0.342	0.344	-0.259	0.093	0.405	0.299	0.377	0.187	0.232	0.198	-0.025	0.152
DLC1	-0.119	0.19	0.112	-0.004	-0.024	-0.016	0.203	0.129	0.017	-0.039	-0.113	-0.028	0.026	0.236	0.169	-0.172	-0.121	-0.299	0.005	0.136	0.052	-0.179	0.015	-0.122	0.143	-0.039	0.019	-0.179	-0.28	-0.072	0.196	0.144	0.206	-0.095	0.131	0.067	0.063	-0.317	0.07	-0.118	-0.06	0.092	0.106	0.137	-0.065	-0.003	0.188	-0.114	0.02
DNMT1	-0.009	-0.011	0.171	0.153	0.08	0.215	0.078	0.22	0.21	0.258	0.031	-0.084	-0.029	0.254	-0.131	-0.051	0.096	-0.102	-0.133	-0.138	0.1	-0.171	0.131	0.12	-0.036	0.045	0.107	0.001	-0.105	0.063	0.152	-0.039	0.11	0.048	0.281	0.169	0.075	-0.223	0.064	0.006	0.161	0.253	0.032	0.127	-0.134	0.047	0.017	-0.108	0.058
DOT1L	-0.17	-0.021	-0.077	0.147	-0.132	-0.135	0.145	0.121	0.001	-0.023	-0.08	-0.094	0.009	0.248	0.149	-0.129	-0.046	-0.064	-0.096	0.044	0.184	-0.281	0.138	-0.038	0.148	-0.291	0.088	-0.2	0	-0.27	0.136	0.123	0.217	0.115	-0.031	0.152	0.248	-0.182	0.225	-0.078	-0.099	0.167	0.163	0.166	0.005	0.253	0.151	0.004	0.124
DPY30	0.208	0.006	0.158	-0.039	-0.002	0.23	-0.068	0.08	0.037	0.008	0.059	0.049	0.016	0.058	-0.032	0.002	0.092	-0.03	0.076	-0.058	0.022	-0.118	0.123	0.102	-0.072	0.149	0.109	0.1	0.089	0.115	0.141	-0.114	-0.028	0.085	0.223	0.213	0.108	0.102	-0.162	0.182	0.173	0.036	-0.054	-0.054	-0.049	0.045	0	0.042	0.021
DUSP3	0.221	-0.246	-0.096	-0.477	0.221	-0.006	-0.036	-0.23	-0.047	-0.161	-0.02	0.305	-0.229	-0.217	0.1	0.201	-0.185	0.024	0.139	0.033	-0.255	0.127	-0.198	-0.156	-0.213	0.278	-0.244	0.332	-0.123	0.062	-0.227	-0.401	-0.39	-0.153	-0.097	-0.005	-0.208	0.186	-0.294	0.19	-0.169	-0.281	-0.303	-0.244	-0.245	-0.234	-0.013	-0.066	-0.056
DYRK1A	-0.006	0.132	-0.196	0.022	0.086	-0.129	-0.24	-0.305	0.019	-0.104	0.295	0.054	0.082	-0.217	0.023	0.182	-0.054	0.071	-0.086	-0.085	-0.186	0.131	-0.018	-0.069	-0.095	-0.023	-0.07	0.19	0.277	0.124	-0.066	-0.101	-0.25	0.17	-0.191	-0.095	-0.007	0.159	-0.194	0.081	-0.135	0.042	-0.266	-0.168	0.051	0.06	-0.112	0.166	-0.122
EEF1E1	-0.091	-0.116	-0.048	-0.091	0.031	-0.091	0.119	-0.206	-0.106	0.178	0.112	0.031	0.058	-0.128	-0.261	0.003	0.01	0.067	-0.091	-0.036	0.037	0.083	-0.029	-0.203	0.19	-0.104	-0.04	-0.011	0.017	-0.091	-0.113	0.13	-0.081	0.085	-0.157	-0.143	-0.184	-0.006	-0.075	-0.073	-0.029	-0.074	0.078	0.005	-0.089	0.032	-0.281	-0.124	0.152
EGFR	-0.333	0.122	0.01	0.417	-0.077	-0.123	0.262	0.311	-0.037	0.135	-0.098	-0.275	0.008	0.488	-0.149	-0.366	0.01	-0.197	-0.07	0.325	0.339	-0.539	0.082	-0.021	0.135	-0.308	0.167	-0.356	-0.162	-0.406	0.478	0.286	0.477	-0.011	0.158	0.124	0.323	-0.606	0.311	-0.349	0.094	0.325	0.251	0.327	0.069	0.19	0.229	-0.159	0.089
EGLN1	-0.163	0.188	0.129	0.38	-0.533	0.06	0.189	0.419	-0.321	0.02	-0.485	-0.512	-0.124	0.484	-0.063	-0.53	0.034	-0.122	-0.022	0.173	0.204	-0.219	0.02	0.095	0.092	-0.193	0.204	-0.565	-0.259	-0.239	0.271	0.129	0.524	-0.108	0.282	0.224	0.309	-0.035	0.242	0.013	0.004	0.268	0.47	0.506	-0.058	0.351	0.098	-0.223	0.151
EHMT2	-0.044	-0.013	-0.009	0.129	-0.11	-0.051	0.076	0.109	-0.057	-0.018	-0.041	0.081	0.023	0.127	0.04	-0.16	0.193	-0.137	0.215	0.285	0.124	-0.22	-0.016	0.121	0.023	-0.062	-0.048	-0.092	-0.077	-0.034	0.269	0.041	0.133	-0.02	0.045	0.162	0.152	-0.132	0.074	-0.02	0.097	0.115	0.017	-0.034	-0.012	0.095	0.32	0.032	0.031
EIF2AK2	-0.135	-0.042	-0.096	-0.084	0.025	-0.092	0.046	0.058	-0.079	-0.039	-0.094	-0.088	-0.03	0.096	0.135	-0.185	-0.154	-0.129	-0.055	0.077	0.083	-0.096	-0.006	-0.093	0.054	-0.025	0.058	-0.039	-0.016	-0.191	-0.088	-0.239	0.103	-0.111	-0.052	-0.026	0.046	-0.088	0.078	-0.177	-0.155	-0.101	0.007	0.098	-0.067	0.053	-0.088	-0.21	0.287
EIF4E	0.005	0.012	-0.18	-0.092	0.085	-0.227	0.049	-0.079	0.061	-0.214	0.051	0.301	0.019	-0.129	0.285	0.015	-0.073	-0.068	0.226	0.156	-0.011	-0.051	-0.066	-0.102	-0.135	-0.075	-0.235	0.084	0.006	-0.042	0.12	0.042	-0.136	-0.116	-0.17	-0.08	0.055	-0.078	-0.018	-0.022	-0.065	-0.163	-0.198	-0.179	-0.008	-0.064	0.322	0.011	-0.043
EIF4G2	0.114	-0.052	0.098	0.177	0.002	0.088	-0.019	0.254	-0.007	-0.026	-0.167	-0.106	-0.1	0.295	-0.018	-0.21	-0.007	-0.054	0.025	0.128	0.219	-0.329	0.091	0.013	-0.153	0.011	0.176	-0.132	-0.225	-0.097	0.189	-0.158	0.275	-0.179	0.149	0.335	0.076	-0.266	0.161	0.009	0.013	0.074	0.043	0.128	-0.215	0.047	0.216	-0.174	0.242
ELAVL1	-0.086	0.185	0.03	-0.032	0.296	-0.068	0.067	-0.09	0.182	0.138	0.142	0.071	0.186	0.077	0.05	-0.078	0.029	-0.056	-0.228	0.175	0.158	-0.209	0.187	-0.022	0.154	-0.151	-0.007	0.151	0.14	-0.064	0.169	0.188	-0.011	0.05	-0.057	-0.077	-0.034	-0.308	-0.068	-0.139	0.018	0.075	0.076	-0.088	0.015	0.029	0.032	-0.089	0.003
ELOA	-0.212	0.081	-0.057	0.286	-0.081	-0.117	0.16	0.282	0.156	0.047	-0.075	-0.118	0.009	0.282	-0.115	-0.239	-0.011	-0.035	-0.075	-0.038	0.147	-0.342	0.179	0.039	0.022	-0.216	-0.032	-0.216	0.011	-0.116	0.22	0.233	0.224	0.007	0.051	0.035	0.081	-0.293	0.172	-0.087	-0.012	0.108	0.218	0.249	0.217	0.081	0.11	0.005	0.008
ENDOG	-0.141	0.1	0.015	-0.038	0.088	-0.067	0.014	-0.063	-0.134	-0.012	0.044	0.134	0.029	0.067	-0.048	-0.015	0.001	-0.161	-0.086	-0.04	-0.143	-0.021	0.004	0.132	0.157	-0.098	-0.044	0.024	-0.003	0.046	0.081	0.053	-0.051	0.035	0.021	-0.076	0.082	-0.204	-0.015	-0.115	0.048	0.095	0.029	0.03	0.01	-0.07	-0.187	0.033	-0.156
ENG	-0.068	0.009	0.067	0.173	-0.019	0.01	0.071	0.31	-0.024	0.006	-0.146	0.069	0.041	0.348	0.127	-0.143	0.108	-0.088	0.033	0.116	0.261	-0.135	0.119	0.139	0.231	-0.178	0.104	-0.191	-0.061	-0.089	0.097	-0.021	0.25	-0.108	0.073	0.137	0.19	-0.25	0.307	-0.109	0.077	0.21	0.297	0.237	-0.016	-0.004	0.125	0.028	0.131
ENO1	-0.233	0.079	-0.032	0.576	-0.562	-0.032	0.114	0.568	-0.3	0.128	-0.448	-0.639	-0.068	0.621	-0.019	-0.743	0.049	-0.053	0.037	0.409	0.485	-0.45	0.107	0.054	0.227	-0.363	0.293	-0.706	-0.236	-0.561	0.33	0.048	0.684	-0.187	0.242	0.313	0.542	-0.235	0.471	-0.208	0.043	0.251	0.46	0.618	0.143	0.466	0.203	-0.14	0.261
EP300	-0.027	0.229	0.222	0.01	-0.016	0.161	0.146	0.046	-0.095	-0.04	0.016	-0.083	0.022	0.072	0.111	0.028	0.008	-0.242	-0.277	-0.1	0.083	-0.07	0.049	0.093	0.051	0.064	0.048	0.053	-0.088	0.021	0.025	0.199	0.1	0.074	0.209	0.037	-0.004	-0.077	0.022	-0.113	0.186	0.128	0.146	0.018	-0.03	-0.032	0.01	-0.068	-0.031
EPHA3	0.036	-0.248	-0.316	-0.265	0.423	-0.288	-0.143	-0.518	0.192	-0.036	0.478	0.418	0.121	-0.528	-0.043	0.611	-0.098	0.209	-0.057	-0.199	-0.216	0.364	-0.003	-0.316	-0.042	-0.049	-0.312	0.47	0.354	0.098	-0.293	0.033	-0.531	0.315	-0.506	-0.388	-0.445	0.168	-0.31	0.103	-0.142	-0.236	-0.426	-0.426	-0.04	-0.218	-0.218	0.164	-0.223
EPHA5	0.185	-0.354	-0.278	-0.345	0.217	-0.293	-0.222	-0.312	-0.04	-0.168	0.253	0.392	-0.005	-0.476	0.063	0.432	-0.269	0.236	0.115	-0.259	-0.257	0.414	-0.108	-0.142	-0.036	0.026	-0.155	0.291	0.301	0.057	-0.361	-0.238	-0.374	0.219	-0.464	-0.298	-0.346	0.432	-0.248	0.252	-0.138	-0.415	-0.295	-0.323	-0.052	-0.038	-0.072	0.103	-0.134
ERBB2	-0.142	0.165	-0.078	0.204	-0.118	-0.065	-0.068	0.134	-0.161	0.223	-0.1	-0.255	0.034	0.187	-0.027	-0.286	0.089	0.294	0.072	0.213	0.295	-0.233	-0.07	0.059	0.147	-0.227	0.251	-0.206	-0.001	-0.322	0.181	0.095	0.319	-0.06	0.009	0.086	0.241	-0.092	0.242	-0.266	-0.016	0.137	0.228	0.156	0.172	0.239	0.068	-0.061	0.128
ERCC1	-0.005	-0.006	0.12	0.213	-0.208	0.15	-0.093	0.153	-0.108	0.032	-0.124	-0.177	-0.175	0.296	0.043	-0.142	0.161	-0.091	-0.077	0.059	0.009	-0.114	0.194	0.1	0.042	-0.063	0.022	-0.226	-0.146	0.057	0.174	-0.037	0.113	0.073	0.238	0.195	0.194	-0.07	-0.012	0.019	0.063	0.361	0.077	0.154	-0.063	0.098	0.026	-0.031	-0.01
ESPL1	0.034	-0.21	-0.096	0.064	0.025	-0.144	-0.031	0.065	-0.035	0.188	-0.108	-0.075	0.037	0.023	-0.009	-0.166	-0.068	0.337	-0.055	0.197	0.227	-0.014	0.107	-0.228	0.047	-0.165	0.043	-0.034	0.179	-0.254	-0.046	0.105	0.029	0.028	-0.113	-0.151	0.012	-0.027	0.038	-0.011	0.002	-0.107	0.25	0.071	0.066	0.114	-0.043	-0.057	0.102
EWSR1	-0.091	0.105	0.117	0.23	0.13	0.101	-0.05	0	0.063	0.219	0.046	-0.167	0.215	0.153	-0.159	-0.181	0.18	0.003	-0.212	0.02	0.257	-0.196	0.214	0.016	0.171	-0.088	0.197	-0.012	0.255	-0.142	0.122	0.198	0.118	0.148	0.122	0.081	0.107	-0.252	0.093	-0.189	0.061	0.204	0.113	0.099	0.139	0.155	-0.094	-0.092	0.176
FASN	0.289	-0.054	0.445	0.1	-0.178	0.379	-0.063	0.136	-0.123	0.074	-0.01	-0.129	-0.117	0.167	-0.094	-0.165	0.164	-0.027	0.056	-0.018	0.154	-0.277	0.13	0.207	-0.057	0.191	0.256	0.001	-0.063	0.076	0.111	-0.078	0.087	-0.087	0.427	0.278	0.227	0.029	0.004	0.081	0.206	0.192	0.202	0.003	-0.17	0.037	-0.104	0.17	0.013
FBXO22	0.21	0.049	0.485	0.036	-0.133	0.321	0.272	0.224	-0.223	0.023	-0.354	-0.098	-0.18	0.24	-0.177	-0.224	0.123	-0.033	0.102	-0.102	0.001	-0.115	-0.137	0.316	-0.088	0.219	0.081	-0.132	-0.213	0.164	0.16	0.109	0.203	-0.096	0.427	0.229	0.158	-0.119	0.05	0.013	0.207	0.148	0.395	0.204	-0.246	0.032	-0.013	-0.132	0.038
FBXO31	-0.146	0.081	-0.134	0.068	0.124	-0.082	-0.089	0.046	0.274	0.229	0.053	0.063	0.176	0.014	0.182	0.028	-0.008	0.027	-0.051	0.01	0.067	0.016	0.204	-0.054	0.04	-0.191	0.04	-0.002	0.049	-0.038	-0.029	0.106	0.098	0.202	-0.159	0.006	-0.107	0.021	0.02	0.093	0.078	0.041	0.072	-0.055	0.135	0.049	0.078	-0.078	0.058
FBXO4	-0.147	0.144	-0.061	0.359	-0.261	0.015	-0.086	0.165	0.02	0.082	-0.03	-0.343	-0.001	0.2	-0.157	-0.241	0.106	-0.005	-0.131	0.231	0.209	-0.282	0.073	-0.077	0.114	-0.161	0.216	-0.291	-0.129	-0.239	0.172	0.058	0.233	-0.119	0.078	0.118	0.246	-0.164	0.232	-0.117	0.021	0.232	0.056	0.197	0.07	0.193	0.092	0.214	0.068
FBXW11	0.05	0.173	0.342	-0.032	-0.218	0.237	0.163	0.197	0.013	-0.006	-0.046	0.01	0.124	0.088	0.045	0.035	0.081	-0.103	0.049	-0.262	-0.093	0.106	-0.044	0.231	-0.005	0.073	0.239	-0.184	-0.022	0.226	0.108	0.166	0.21	0.082	0.22	0.161	-0.009	0.172	-0.014	0.165	0.027	0.202	0.295	0.161	-0.036	0.008	0.043	-0.104	-0.033
FDPS	0.05	0.164	0.192	0.259	-0.323	0.179	-0.073	0.157	-0.124	0.101	-0.087	-0.207	0.013	0.249	0.024	-0.297	0.096	-0.041	0.105	0.07	0.127	-0.217	0.105	0.276	0.139	-0.005	0.226	-0.199	0.003	0.005	0.072	0.065	0.274	-0.045	0.293	0.131	0.244	0.032	0.126	-0.061	0.16	0.206	0.253	0.111	0.176	0.059	0.049	0.203	-0.006
FERMT1	-0.235	0.119	0.063	0.395	-0.386	0.051	0.154	0.417	-0.143	0.106	-0.398	-0.408	-0.089	0.476	-0.053	-0.392	0.115	0.015	0.204	0.267	0.303	-0.361	0.033	0.084	0.023	-0.122	0.268	-0.528	-0.182	-0.244	0.227	-0.003	0.683	-0.225	0.228	0.195	0.379	-0.181	0.353	-0.212	-0.031	0.291	0.293	0.365	0.102	0.095	0.178	-0.073	0.216
FERMT2	-0.298	0.184	0.101	0.547	-0.508	0.041	0.179	0.593	-0.229	0.188	-0.488	-0.481	0.007	0.648	-0.086	-0.648	0.102	-0.105	0.142	0.312	0.392	-0.517	0.027	0.194	0.167	-0.279	0.388	-0.758	-0.249	-0.344	0.401	0.11	1	-0.249	0.295	0.314	0.499	-0.247	0.497	-0.291	0.13	0.285	0.505	0.54	0.154	0.258	0.211	-0.158	0.22
FGFR2	0.273	-0.157	0.366	0.075	0.023	0.403	-0.08	0.158	0.192	0.071	-0.043	-0.104	-0.005	0.204	-0.08	-0.156	0.183	0.065	-0.11	-0.037	-0.018	-0.18	0.25	0.049	-0.065	0.259	0.259	0.02	-0.164	0.15	0.25	-0.003	0.034	-0.024	0.444	0.31	0.128	-0.213	0.005	0.074	0.282	0.329	0.025	0.04	-0.112	-0.123	0.023	0.068	-0.075
FGFR3	-0.233	-0.012	-0.259	0.182	-0.265	-0.263	-0.038	0.028	-0.127	-0.078	-0.128	-0.226	-0.108	0.137	-0.042	-0.276	-0.148	0.137	0.028	0.226	0.052	-0.223	-0.058	-0.126	0.135	-0.234	0	-0.341	-0.032	-0.345	0.38	0.077	0.26	-0.031	-0.112	-0.049	0.277	-0.036	0.113	-0.127	-0.156	0.035	-0.004	0.159	0.071	0.215	0.058	0.036	-0.015
FIS1	0.088	-0.083	0.284	-0.23	0.263	0.253	0.188	-0.04	0.234	-0.068	-0.009	0.182	0.198	0.099	0.143	0.093	-0.013	-0.252	-0.17	-0.093	-0.074	0.023	0.04	-0.107	-0.045	0.198	0.104	0.112	-0.137	0.072	0.098	0.136	-0.06	-0.087	0.19	0.17	-0.043	-0.256	-0.026	0.024	-0.009	0.091	-0.04	-0.039	-0.186	-0.314	-0.012	-0.149	0.054
FLT1	-0.222	0.067	-0.034	0.413	-0.062	-0.097	0.089	0.401	-0.072	0.249	-0.008	-0.216	-0.104	0.459	-0.139	-0.419	0.149	0.04	0.034	0.325	0.583	-0.426	0.122	0.17	0.249	-0.36	0.119	-0.269	-0.04	-0.306	0.193	0.068	0.343	-0.04	0.085	0.169	0.3	-0.358	0.423	-0.222	0.075	0.314	0.35	0.376	0.15	0.438	0.066	-0.011	0.211
FNTB	0.17	0.067	0.49	0.227	-0.176	0.537	0.176	0.405	0.075	0.115	-0.285	-0.268	0.095	0.535	0.062	-0.409	0.056	-0.257	0.073	0.033	0.061	-0.438	0.184	0.26	-0.032	0.198	0.24	-0.278	-0.321	0.068	0.373	0.067	0.334	-0.298	0.62	0.515	0.338	-0.346	0.252	-0.023	0.301	0.346	0.258	0.248	-0.154	-0.059	0.105	-0.084	0.032
FOXO3	0.013	-0.13	0.126	-0.064	0.119	0.095	0.247	0.023	0.179	0.053	0.149	0.032	0.144	0.063	0.19	0.019	0.065	-0.118	-0.059	-0.103	0.044	-0.048	0.225	-0.09	-0.039	0.019	0.069	0.065	0.196	0.133	0.08	0.101	-0.027	0.251	0.046	0.085	0.052	-0.089	-0.039	0.079	0.086	0.085	0.137	-0.077	0.046	0.062	-0.033	-0.077	0.039
FSCN1	0.506	-0.118	0.588	-0.231	-0.012	0.688	-0.072	-0.072	-0.038	0.025	-0.023	0.024	0.023	-0.098	-0.085	0.095	0.09	-0.116	-0.145	-0.365	-0.303	0.189	-0.032	0.247	-0.12	0.67	0.18	0.214	-0.106	0.373	-0.136	-0.066	-0.229	-0.073	0.571	0.193	-0.106	0.242	-0.235	0.316	0.22	0.093	-0.007	-0.124	-0.308	-0.163	-0.155	-0.05	-0.049
FXN	-0.105	0.068	-0.311	-0.114	0.207	-0.368	-0.082	-0.19	0.019	-0.035	0.158	0.364	-0.141	-0.196	0.014	0.106	-0.202	0.004	0.03	0.15	-0.168	0.027	-0.131	-0.132	0.008	-0.101	-0.235	0.098	-0.063	-0.082	0.008	-0.142	-0.232	-0.085	-0.328	-0.096	-0.168	-0.116	-0.052	-0.08	-0.006	-0.273	-0.223	-0.089	0.019	-0.063	0.113	-0.057	-0.067
FXR1	0.07	0.151	0.23	0.324	-0.166	0.209	0.167	0.244	-0.054	0.129	-0.069	-0.243	0.092	0.468	-0.164	-0.323	0.036	-0.104	0.126	0.116	0.262	-0.404	0.079	0.252	0.047	-0.042	0.245	-0.287	-0.154	-0.068	0.449	0.145	0.303	-0.205	0.322	0.279	0.268	-0.337	0.255	-0.099	0.126	0.259	0.26	0.256	-0.12	0.133	0.217	-0.092	0.04
G6PD	-0.116	0.196	0.172	0.41	-0.346	0.222	0.149	0.46	0.052	0.197	-0.256	-0.46	0.125	0.503	0.084	-0.495	0.243	-0.24	-0.116	0.22	0.389	-0.444	0.192	0.183	0.076	-0.095	0.235	-0.305	-0.068	-0.14	0.23	0.174	0.427	-0.048	0.381	0.342	0.43	-0.254	0.338	-0.069	0.082	0.342	0.387	0.392	0.199	0.128	0.103	0.016	0.184
GADD45GIP1	-0.099	0.185	0.051	0.072	0.001	-0.013	0.007	0.051	0.104	0.05	0.145	-0.032	0.044	0.079	0.083	-0.039	-0.066	-0.119	-0.112	-0.123	-0.113	-0.063	0.151	0.083	0.149	-0.071	0.06	-0.056	-0.144	0.047	0.07	0.028	0.014	-0.001	0.107	-0.135	0.039	-0.238	0.001	-0.131	0.105	0.203	-0.043	0.061	0.038	-0.126	0.024	0.063	-0.098
GAPDH	-0.075	0.098	0.262	0.423	-0.261	0.278	0.19	0.489	-0.077	0.144	-0.292	-0.429	0.034	0.619	0.033	-0.599	0.136	-0.281	-0.125	0.352	0.441	-0.511	0.221	0.155	0.114	-0.046	0.278	-0.354	-0.28	-0.312	0.341	0.117	0.407	-0.207	0.512	0.427	0.432	-0.466	0.3	-0.153	0.202	0.376	0.342	0.425	0.071	0.229	0.191	-0.141	0.235
GGCT	0.128	-0.128	-0.218	-0.074	-0.237	-0.074	-0.211	-0.052	-0.185	-0.066	-0.145	-0.035	-0.08	-0.165	-0.009	-0.001	-0.132	0.157	0.191	-0.117	-0.088	0.171	-0.173	-0.09	-0.083	-0.044	-0.012	-0.088	-0.037	-0.067	-0.218	-0.25	-0.008	-0.02	-0.212	-0.051	-0.154	0.496	-0.119	0.252	-0.074	-0.288	-0.072	-0.066	-0.024	0.047	0.007	-0.017	0.049
GJA1	-0.393	0.145	-0.231	0.576	-0.389	-0.245	0.082	0.458	-0.214	0.099	-0.343	-0.484	-0.057	0.559	-0.005	-0.658	0.108	0.014	0.079	0.577	0.583	-0.487	0.055	-0.01	0.184	-0.452	0.161	-0.594	-0.122	-0.555	0.355	0.128	0.625	-0.143	0.055	0.213	0.51	-0.291	0.447	-0.252	-0.059	0.245	0.373	0.532	0.218	0.475	0.187	-0.149	0.275
GMPS	0.074	-0.032	0.133	-0.406	0.682	0.043	-0.025	-0.441	0.418	-0.001	0.447	0.574	0.151	-0.395	-0.031	0.495	0.005	-0.066	-0.144	-0.15	-0.347	0.138	-0.008	-0.118	-0.162	0.271	-0.147	0.663	0.165	0.389	-0.044	0.046	-0.549	0.116	-0.064	-0.191	-0.322	-0.173	-0.402	0.017	0.068	-0.069	-0.41	-0.534	-0.082	-0.475	-0.081	0.083	-0.336
GNG11	-0.292	0.088	-0.278	0.361	-0.057	-0.271	-0.014	0.158	0.126	0.065	-0.016	-0.121	0.033	0.293	0.065	-0.265	0.09	0.033	-0.022	0.394	0.317	-0.322	0.241	-0.153	0.105	-0.385	0.108	-0.273	0.033	-0.325	0.254	0.15	0.324	-0.047	-0.1	0.047	0.285	-0.334	0.188	-0.182	-0.045	0.232	0.068	0.205	0.169	0.148	0.129	0.053	0.026
GRIK2	0.012	-0.19	-0.278	-0.075	0.096	-0.316	-0.214	-0.276	-0.093	0.083	0.234	0.112	-0.066	-0.293	-0.081	0.266	-0.044	0.16	0.034	-0.147	-0.077	0.156	0	0.059	0.059	-0.18	-0.132	0.247	0.31	-0.015	-0.264	-0.191	-0.304	0.237	-0.369	-0.345	-0.182	0.278	-0.189	0.11	-0.108	-0.126	-0.144	-0.277	0.115	0.152	-0.143	0.079	-0.161
GRK6	0.202	0.104	0.32	-0.114	-0.111	0.338	0.047	0	0.025	-0.034	-0.037	-0.123	0.127	-0.028	0.031	0.15	-0.003	-0.124	-0.015	-0.233	-0.2	0.278	-0.04	0.17	-0.122	0.255	0.153	0.053	0.108	0.411	-0.124	-0.069	0.003	-0.052	0.205	0.132	-0.057	0.394	-0.099	0.332	0.031	0.035	0.046	-0.022	-0.125	-0.068	0.032	-0.053	-0.125
GRN	-0.11	0.136	0.342	0.351	-0.302	0.266	0.311	0.533	-0.207	0.299	-0.388	-0.356	0.035	0.515	-0.009	-0.457	0.213	-0.061	0.079	0.079	0.309	-0.261	0.065	0.246	0.115	-0.165	0.34	-0.421	-0.121	-0.14	0.278	0.281	0.505	-0.094	0.369	0.313	0.273	-0.138	0.38	-0.048	0.207	0.354	1	0.496	0.009	0.272	-0.003	-0.121	0.181
GRSF1	-0.275	0.048	-0.116	0.033	0.121	-0.242	-0.022	-0.026	-0.064	0.164	0.068	0.061	0.032	0.089	-0.154	-0.181	-0.011	0.142	-0.011	0.274	-0.034	-0.241	-0.126	-0.063	0.08	-0.207	-0.014	-0.203	-0.008	-0.203	0.431	0.06	0.035	-0.059	-0.119	-0.025	0.134	-0.272	0.033	-0.212	-0.107	0.031	0.003	0.084	0.04	-0.017	-0.011	-0.056	-0.055
GSK3A	0.298	-0.097	0.063	-0.509	0.341	0.022	-0.218	-0.54	0.055	-0.191	0.412	0.555	0.137	-0.71	0.089	0.673	-0.026	0.092	-0.076	-0.418	-0.411	0.564	-0.249	-0.014	-0.187	0.362	-0.063	0.617	0.283	0.37	-0.389	-0.111	-0.573	0.2	-0.212	-0.334	-0.496	0.497	-0.45	0.254	-0.087	-0.314	-0.361	-0.577	-0.093	-0.274	-0.14	0.085	-0.149
GSK3B	0.243	-0.14	0.049	-0.579	0.298	-0.03	-0.15	-0.529	0.075	-0.256	0.334	0.59	-0.002	-0.633	0.017	0.709	-0.061	0.1	-0.067	-0.42	-0.491	0.542	-0.268	-0.013	-0.192	0.381	-0.121	0.504	0.183	0.399	-0.323	-0.16	-0.5	0.149	-0.218	-0.359	-0.5	0.397	-0.492	0.103	-0.178	-0.274	-0.396	-0.543	-0.15	-0.366	-0.21	0.025	-0.173
HDAC1	-0.133	0.106	0.233	0.351	-0.216	0.232	0.249	0.368	-0.114	0.167	-0.233	-0.465	-0.009	0.54	-0.107	-0.426	0.17	-0.044	-0.142	0.158	0.435	-0.372	0.027	0.088	0.115	-0.097	0.218	-0.353	-0.136	-0.234	0.34	0.256	0.405	-0.044	0.376	0.218	0.377	-0.318	0.325	-0.236	0.103	0.394	0.435	0.466	-0.011	0.226	-0.077	-0.207	0.189
HDAC2	-0.079	0.129	0.269	0.32	-0.01	0.243	0.063	0.108	-0.073	0.195	-0.071	-0.214	0.151	0.334	-0.141	-0.254	0.303	0.024	-0.037	0.011	0.207	-0.253	0.184	0.195	0.207	-0.091	0.182	-0.116	0.103	0.005	0.331	0.271	0.164	0.132	0.323	0.068	0.254	-0.304	0.137	-0.124	0.157	0.454	0.351	0.175	0.016	0.124	-0.173	0.01	-0.043
HDAC3	0.018	0.007	0.236	0.138	-0.046	0.15	-0.108	0.142	0.014	0.046	-0.055	0.052	0.111	0.088	0.122	-0.111	0.132	-0.018	0.29	0.075	0.014	-0.048	0.114	0.164	0.075	-0.078	0.223	-0.044	0.039	0.096	0.131	0.14	0.159	-0.041	0.17	0.022	0.053	0.054	0.036	0.102	0.178	0.246	0.164	-0.029	0.036	-0.097	0.109	0.073	-0.155
HDAC4	-0.064	0.187	-0.02	0.149	0.248	-0.012	-0.063	-0.093	0.209	0.052	0.212	-0.013	0.012	-0.117	-0.01	0.06	0.055	0.126	-0.088	0.061	0.125	-0.088	0.157	-0.102	-0.131	-0.026	-0.119	0.291	0.27	0.245	0.065	0.051	-0.161	0.065	-0.042	-0.041	-0.055	-0.088	0.052	0.114	0.121	0.094	-0.121	-0.22	-0.023	0.09	0.106	0.23	-0.04
HDAC7	0.097	-0.168	0.007	0.145	0.043	0.076	-0.261	0.058	0.056	0.073	0.121	0.014	0.097	0.006	-0.133	-0.013	0.187	0.14	0.002	-0.027	0.077	-0.095	0.177	0.2	-0.058	0.06	0.065	0.069	0.197	-0.054	0.035	-0.226	-0.005	0.077	0.067	0.109	-0.021	-0.062	0.031	0.078	0.113	0.057	-0.054	-0.066	0.191	0.036	-0.003	0.108	0.036
HEPACAM	-0.238	0.201	0.093	0.676	-0.404	0.103	0.131	0.493	-0.153	0.216	-0.411	-0.635	0.031	0.675	-0.107	-0.676	0.207	-0.06	-0.033	0.454	0.536	-0.472	0.2	0.062	0.155	-0.242	0.346	-0.603	-0.172	-0.384	0.453	0.206	0.708	-0.158	0.344	0.312	0.522	-0.359	0.44	-0.192	0.131	0.419	0.467	0.555	0.052	0.365	0.144	-0.131	0.245
HIF1AN	0.269	-0.095	0.229	-0.231	0.312	0.224	-0.034	-0.182	0.08	-0.062	0.151	0.289	0.143	-0.146	0.052	0.358	-0.019	-0.17	0.008	-0.285	-0.214	0.1	0.113	0.13	-0.135	0.349	-0.053	0.341	0.024	0.291	-0.09	-0.074	-0.251	0.168	0.118	0.059	-0.293	-0.002	-0.294	0.182	0.056	-0.089	-0.155	-0.329	-0.149	-0.288	-0.031	0.048	-0.017
HK3	0.025	-0.082	-0.298	-0.444	0.349	-0.324	-0.117	-0.528	0.163	-0.163	0.417	0.533	0	-0.649	0.014	0.653	-0.108	0.23	-0.029	-0.281	-0.352	0.554	-0.115	-0.122	-0.151	0.037	-0.31	0.497	0.349	0.31	-0.374	-0.067	-0.558	0.308	-0.502	-0.44	-0.444	0.294	-0.383	0.048	-0.179	-0.314	-0.403	-0.439	0.041	-0.245	-0.305	0.112	-0.199
HMGA1	-0.07	0.012	0.069	0.196	-0.196	0	0.068	0.187	-0.2	0.131	-0.133	-0.186	-0.004	0.295	-0.115	-0.32	0.174	0.095	0.073	0.138	0.221	-0.256	-0.184	0.052	0.114	-0.095	0.247	-0.321	-0.033	-0.231	0.198	0.142	0.265	-0.028	0.112	0.173	0.223	-0.063	0.2	-0.064	-0.209	0.17	0.323	0.319	0.065	0.28	0.023	-0.01	0.173
HMGB1	0.026	0.192	0.531	0.429	-0.333	0.522	0.166	0.518	-0.184	0.082	-0.441	-0.443	0.029	0.664	-0.047	-0.62	0.247	-0.176	0.06	0.315	0.349	-0.487	0.066	0.338	0.08	0.18	0.46	-0.435	-0.272	-0.132	0.477	0.126	0.605	-0.307	0.729	0.49	0.548	-0.321	0.337	-0.127	0.253	0.489	0.493	0.447	-0.083	0.218	0.197	-0.133	0.1
HMGB2	-0.155	0.251	0.383	0.495	-0.253	0.314	0.175	0.472	-0.101	0.118	-0.351	-0.398	0.136	0.656	-0.078	-0.563	0.228	-0.149	0.016	0.335	0.374	-0.43	0.051	0.19	0.149	-0.052	0.411	-0.488	-0.195	-0.182	0.498	0.295	0.632	-0.256	0.507	0.31	0.485	-0.44	0.375	-0.244	0.199	0.439	0.472	0.479	0.025	0.198	0.223	-0.156	0.089
HMGB3	-0.488	0.29	-0.143	0.237	0.06	-0.293	0.095	-0.007	0.061	0.078	0.033	0.007	0.028	0.12	-0.15	-0.1	-0.076	-0.018	0.03	0.193	0.057	-0.279	-0.052	-0.094	0.146	-0.368	-0.012	-0.192	0.083	-0.179	0.254	0.286	0.279	-0.08	-0.192	-0.156	0.074	-0.28	0.151	-0.394	0.063	0.129	0.08	0.049	0.194	0.043	0.067	0.126	-0.103
HNRNPA1	-0.14	0.022	0.106	0.148	0.207	0.035	0.195	0.136	0.045	0.096	-0.024	-0.017	0.094	0.285	-0.132	-0.205	0.101	0.025	-0.066	0.336	0.265	-0.38	0.128	-0.057	-0.05	-0.035	0.037	-0.072	0.13	-0.083	0.393	0.153	0.212	-0.018	0.15	0.229	0.193	-0.403	0.108	-0.132	0.031	0.134	0.09	0.108	0.024	0.178	0.107	-0.136	0.106
HNRNPA3	-0.226	0.053	-0.063	-0.121	0.423	-0.223	0.146	-0.195	0.049	-0.056	0.268	0.225	0.053	-0.025	-0.051	0.119	0.003	0.006	-0.108	0.272	0.148	-0.19	0.032	-0.152	0.016	-0.106	-0.105	0.243	0.269	-0.077	0.202	0.082	-0.101	0.098	-0.138	-0.119	-0.015	-0.315	-0.072	-0.209	-0.163	0.045	-0.116	-0.153	0.045	0.097	-0.015	-0.03	-0.089
HNRNPAB	-0.043	0.265	0.276	0.346	0.002	0.213	0.104	0.111	0	0.088	-0.009	-0.041	0.137	0.217	-0.11	-0.136	0.273	-0.086	-0.087	0.075	0.294	-0.229	0.094	0.124	0.101	0.013	0.138	-0.056	0.005	0.028	0.253	0.37	0.198	-0.01	0.25	0.068	0.152	-0.298	0.176	-0.195	0.186	0.277	0.222	0.104	-0.037	0.029	-0.002	0.04	0.105
HNRNPC	-0.145	0.206	0.161	0.321	0.019	0.068	0.235	0.197	0.188	0.108	0.02	-0.141	0.164	0.352	0.063	-0.224	0.082	-0.184	-0.105	0.184	0.359	-0.339	0.301	0.108	0.188	-0.212	0.151	-0.097	0.055	-0.083	0.328	0.337	0.25	0.006	0.184	0.056	0.191	-0.463	0.222	-0.183	0.14	0.32	0.226	0.169	0.046	0.153	0.105	-0.062	-0.033
HNRNPD	-0.163	0.275	0.231	0.094	0.106	0.066	0.124	-0.032	0.035	0.09	0.014	0.044	0.102	0.052	-0.198	-0.065	0.135	-0.003	-0.168	0.112	0.037	-0.216	-0.089	-0.05	-0.008	0.027	0.179	-0.017	0.176	0.058	0.307	0.205	0.184	-0.044	0.17	0.069	0.114	-0.189	0.04	-0.128	0.054	0.21	0.142	0.04	-0.001	0.018	-0.082	-0.037	-0.099
HRAS	0.113	-0.146	-0.147	-0.496	0.343	-0.067	-0.161	-0.422	0.154	-0.146	0.267	0.348	0.041	-0.598	0.033	0.448	-0.096	0.172	-0.223	-0.26	-0.334	0.484	-0.164	-0.281	-0.27	0.262	-0.188	0.437	0.161	0.217	-0.383	-0.18	-0.475	0.106	-0.279	-0.28	-0.48	0.353	-0.351	0.309	-0.275	-0.307	-0.337	-0.362	-0.007	-0.284	-0.223	0.111	-0.092
HS2ST1	-0.269	0.007	-0.171	0.13	-0.155	-0.189	0.056	0.131	-0.055	0.074	-0.04	-0.075	0.223	0.076	-0.001	-0.212	-0.048	0.005	-0.055	0.104	0.043	-0.151	0.012	-0.149	0.12	-0.26	-0.012	-0.275	0.153	-0.218	0.087	0.197	0.271	0.073	-0.16	-0.068	0.097	0.063	0.097	-0.121	-0.156	-0.136	0.042	0.162	0.163	0.211	0.091	0.025	0.144
HSF1	-0.034	0.214	0.156	0.161	0.004	0.12	0.004	0.237	0.045	0.25	-0.049	-0.191	0.063	0.269	0.029	-0.244	0.097	-0.1	-0.205	0.003	0.236	-0.188	0.116	0.022	0.129	-0.163	0.186	-0.098	-0.132	-0.126	0.116	0.192	0.197	0.039	0.204	0.174	0.116	-0.178	0.077	0.051	0.118	0.263	0.299	0.17	0.003	0.137	0.071	-0.187	0.076
HSP90AA1	0.228	-0.085	0.179	0.095	0.11	0.177	0.123	0.146	0	0.037	-0.019	-0.05	-0.039	0.165	-0.066	-0.047	-0.076	-0.131	0.041	-0.089	0.059	-0.191	0.169	0.107	-0.149	0.119	-0.019	0.003	-0.199	0.134	0.213	-0.078	-0.053	-0.075	0.169	0.155	-0.103	-0.232	-0.009	0.198	0.184	-0.044	0.055	0.025	-0.228	-0.041	0.117	0.002	0.005
HSP90AB1	0.228	-0.078	0.115	-0.032	0.253	0.09	0.128	0.051	-0.002	-0.007	0.11	0.046	-0.03	0.019	0.014	0.089	-0.109	-0.097	0.057	-0.126	0.036	-0.118	0.102	0.088	-0.159	0.059	-0.078	0.099	-0.08	0.171	0.153	-0.091	-0.135	0	0.024	0.127	-0.168	-0.097	-0.078	0.278	0.15	-0.137	-0.002	-0.08	-0.167	0.046	0.153	0.009	-0.002
HSPA1A	0.001	0.14	0.203	0.322	0.051	0.209	0.215	0.323	0.015	0.141	-0.082	-0.288	0.088	0.39	-0.038	-0.3	0.155	-0.188	-0.096	0.167	0.455	-0.343	0.172	0.071	0.024	-0.096	0.24	-0.096	-0.179	-0.178	0.2	0.115	0.259	-0.111	0.264	0.224	0.161	-0.433	0.214	-0.084	0.216	0.211	0.249	0.266	0.007	0.089	0.156	-0.131	0.125
HSPA2	0.302	0.123	0.754	0.257	-0.274	0.813	0.2	0.373	-0.072	0.094	-0.404	-0.412	0.068	0.544	-0.082	-0.444	0.198	-0.33	-0.118	-0.071	0.036	-0.299	0.176	0.377	0.02	0.398	0.382	-0.261	-0.42	0.153	0.348	0.144	0.344	-0.265	0.873	0.557	0.307	-0.299	0.143	0.072	0.43	0.48	0.411	0.316	-0.259	-0.053	0.014	-0.164	0.052
HSPA5	-0.243	-0.041	-0.449	0.11	0.057	-0.487	0.127	0.042	-0.057	0.105	0.2	-0.055	-0.035	0.073	-0.005	-0.099	-0.196	0.001	0.049	0.075	0.245	-0.243	0.069	-0.165	0.113	-0.484	-0.214	-0.148	0.118	-0.285	0.023	-0.041	-0.001	0.042	-0.441	-0.147	-0.024	-0.19	0.201	-0.086	-0.253	-0.225	-0.028	0.133	0.193	0.225	0.072	0.048	0.07
HSPA9	-0.171	-0.119	-0.365	-0.242	0.397	-0.411	0.019	-0.194	0.092	-0.09	0.243	0.419	-0.131	-0.252	0.112	0.237	-0.142	0.039	0.079	0.192	-0.062	0.009	-0.092	-0.233	-0.141	-0.1	-0.288	0.239	0.026	-0.078	-0.017	-0.167	-0.372	0.035	-0.416	-0.207	-0.225	-0.187	-0.108	-0.053	-0.276	-0.349	-0.37	-0.231	0.006	-0.133	0.05	0.007	-0.045
HSPB1	-0.23	0.146	-0.024	0.617	-0.341	-0.002	0.137	0.562	-0.16	0.2	-0.322	-0.558	0.026	0.644	0.021	-0.643	0.181	-0.027	0.041	0.451	0.724	-0.518	0.207	0.052	0.205	-0.385	0.258	-0.527	-0.096	-0.476	0.336	0.176	0.651	-0.101	0.189	0.311	0.468	-0.318	0.478	-0.186	0.064	0.263	0.477	0.55	0.183	0.484	0.175	-0.119	0.347
HTRA1	0.031	0.079	0.138	0.279	-0.141	0.135	0.133	0.332	-0.088	0.156	-0.141	-0.229	-0.041	0.42	-0.019	-0.396	0.11	-0.076	-0.03	0.245	0.574	-0.32	0.11	0.208	0.293	-0.135	0.119	-0.29	-0.123	-0.197	0.197	0.194	0.341	-0.069	0.24	0.224	0.284	-0.232	0.297	-0.206	0.196	0.241	0.389	0.295	0.009	0.472	0.095	-0.151	0.433
HYOU1	-0.093	-0.133	-0.538	-0.274	0.054	-0.536	-0.037	-0.337	-0.046	-0.072	0.365	0.261	0.001	-0.469	-0.003	0.314	-0.214	0.199	0.102	-0.133	-0.171	0.306	-0.086	-0.257	0.006	-0.28	-0.398	0.087	0.318	0.052	-0.217	-0.106	-0.356	0.22	-0.678	-0.388	-0.316	0.358	-0.177	0.158	-0.255	-0.446	-0.251	-0.195	0.156	0.066	-0.14	0.147	-0.045
IFI16	-0.196	0.087	0.256	0.496	-0.439	0.226	0.256	0.738	-0.192	0.142	-0.463	-0.5	-0.145	0.741	0.027	-0.59	0.211	-0.115	0.15	0.256	0.444	-0.453	0.123	0.212	0.125	-0.142	0.346	-0.543	-0.231	-0.205	0.319	0.102	0.633	-0.219	0.472	0.406	0.49	-0.269	0.57	-0.123	0.068	0.426	0.565	0.655	0.069	0.266	0.187	-0.032	0.25
IFNGR1	0.099	0.144	0.386	0.203	-0.256	0.377	0.199	0.333	-0.136	-0.027	-0.328	-0.187	-0.112	0.433	-0.067	-0.27	0.032	-0.016	-0.005	0.024	0.154	-0.153	-0.022	0.285	-0.037	0.159	0.099	-0.203	-0.209	0.023	0.177	0.162	0.313	-0.317	0.509	0.273	0.22	-0.224	0.268	-0.051	0.194	0.236	0.312	0.306	-0.162	0.007	0.089	-0.136	0.111
IGFBP3	-0.009	-0.084	0.137	0.149	-0.163	0.107	0.047	0.123	-0.075	0.105	-0.113	-0.147	-0.13	0.172	-0.238	-0.201	0.147	-0.015	0.093	0.019	0.116	-0.178	0.041	0.283	0.161	0.065	0.093	-0.204	-0.198	-0.016	0.123	-0.055	0.156	0.049	0.193	0.031	0.171	-0.146	0.129	-0.143	0.21	0.202	0.135	0.042	0.021	0.086	0.037	-0.059	0.029
IGFBP5	-0.062	-0.094	-0.274	0.253	-0.446	-0.22	-0.087	0.254	-0.285	-0.021	-0.088	-0.322	-0.102	0.068	0.071	-0.199	0.081	0.159	0.139	0.109	0.337	-0.226	0.016	0.121	0.131	-0.307	0.04	-0.265	0.128	-0.33	-0.092	-0.068	0.209	0.236	-0.15	0.074	0.225	0.304	0.175	0.038	-0.158	-0.029	0.11	0.219	0.352	0.454	0.152	0.103	0.208
IGFBP7	-0.272	0.118	0	0.311	-0.25	0.013	0.104	0.417	-0.117	0.097	-0.282	-0.187	0.007	0.47	0.084	-0.37	0.162	-0.09	0.113	0.191	0.409	-0.316	0.03	0.156	0.318	-0.298	0.1	-0.447	-0.109	-0.153	0.137	0.108	0.537	-0.169	0.134	0.131	0.365	-0.242	0.498	-0.261	0.153	0.288	0.401	0.332	0.179	0.05	0.039	-0.012	0.127
IKBKG	-0.171	0.162	-0.128	0.389	-0.313	-0.082	0.023	0.338	-0.078	0.069	-0.274	-0.337	-0.037	0.371	0.077	-0.384	0.081	0.128	-0.019	0.293	0.425	-0.127	-0.002	-0.081	0.076	-0.257	0.11	-0.353	-0.084	-0.278	0.09	0.303	0.294	0.002	0.029	0.096	0.221	-0.11	0.328	-0.109	-0.159	0.192	0.238	0.489	0.128	0.216	0.093	-0.075	0.239
IL6ST	0.023	0.112	-0.04	0.353	-0.116	-0.02	-0.074	0.075	0.106	0.062	-0.05	-0.132	0.126	0.234	0.026	-0.279	0.098	0.028	0.08	0.251	0.163	-0.268	0.185	0.027	0.068	-0.154	0.148	-0.169	0.009	-0.102	0.43	0.155	0.186	0.057	0.127	0.21	0.253	-0.163	0.112	0.033	0.109	0.299	0.078	0.056	0.095	0.234	0.241	0.037	0.098
ILF3	-0.125	0.093	0.322	0.1	0.013	0.192	0.243	0.206	0.069	0.044	-0.021	-0.071	0.061	0.293	-0.063	-0.254	0.104	-0.295	-0.022	0.308	0.166	-0.387	-0.011	0.108	0.008	0.098	0.344	-0.145	-0.006	-0.071	0.351	0.054	0.372	-0.198	0.319	0.385	0.27	-0.312	0.201	-0.295	0.141	0.241	0.149	0.175	0.041	0.065	0.204	-0.177	0.05
ILK	-0.385	0.154	-0.111	0.591	-0.359	-0.153	0.189	0.554	-0.106	0.189	-0.377	-0.442	-0.052	0.697	-0.01	-0.66	0.091	-0.098	0.134	0.487	0.604	-0.618	0.124	0.059	0.273	-0.446	0.2	-0.651	-0.147	-0.506	0.427	0.124	0.773	-0.221	0.133	0.261	0.579	-0.444	0.592	-0.401	0.03	0.295	0.437	0.53	0.193	0.36	0.257	-0.107	0.267
IMMT	-0.201	-0.117	-0.514	-0.35	0.507	-0.577	-0.162	-0.48	0.165	-0.09	0.421	0.553	0.037	-0.54	0.012	0.52	-0.226	0.217	-0.006	-0.042	-0.29	0.402	-0.211	-0.471	-0.102	-0.161	-0.355	0.355	0.297	0.016	-0.279	-0.156	-0.522	0.13	-0.686	-0.437	-0.399	0.005	-0.203	-0.07	-0.319	-0.391	-0.478	-0.373	0.035	-0.224	-0.151	0.137	-0.148
INCENP	-0.024	-0.033	-0.236	0.031	-0.086	-0.135	0.117	0.017	0.013	0.034	-0.017	0.002	0.036	0.06	-0.049	0.007	-0.052	0.025	0.125	-0.007	0.025	-0.066	-0.042	0.078	0.072	-0.095	-0.149	-0.061	-0.135	-0.1	-0.101	-0.019	0.021	0.097	-0.135	-0.087	-0.11	0.012	-0.029	0	-0.004	-0.05	0.053	-0.007	0.117	0.05	0.045	-0.084	0.115
INPP4B	-0.102	-0.094	-0.357	-0.273	0.182	-0.4	-0.01	-0.151	-0.14	-0.102	0.212	0.255	-0.086	-0.201	0.191	0.232	-0.14	0.155	0.124	0.095	-0.049	0.238	-0.083	-0.034	-0.003	-0.096	-0.325	0.202	0.163	-0.07	-0.188	-0.087	-0.296	0.18	-0.354	-0.322	-0.137	0.032	-0.09	-0.119	-0.271	-0.27	-0.206	-0.134	0.109	0.104	0.01	-0.001	-0.03
IRAK4	-0.171	0.088	-0.125	0.173	0.093	-0.075	0.05	0.084	0.189	0.082	0.197	-0.077	0.149	0.013	0.132	-0.057	0.018	-0.046	-0.032	0.042	0.155	-0.107	-0.028	-0.095	0.038	-0.105	-0.009	-0.005	0.104	-0.038	-0.037	0.256	-0.009	0.05	-0.116	-0.004	0.05	-0.119	0.247	-0.14	0.107	0.053	0.063	-0.017	0.182	0.028	0.094	0.146	0.054
ITGB3	-0.13	-0.071	-0.007	0.328	-0.199	-0.003	0.011	0.342	-0.052	0.127	-0.141	-0.193	-0.127	0.366	-0.274	-0.258	0.033	0.153	-0.236	0.158	0.23	-0.305	0.048	0.034	-0.132	-0.152	0.204	-0.243	-0.029	-0.189	0.185	-0.084	0.297	-0.026	0.127	0.169	0.291	-0.197	0.208	-0.151	0.062	0.151	0.2	0.414	0.097	0.149	0.015	-0.124	0.155
ITGB4	-0.299	0.171	-0.024	0.653	-0.505	-0.043	0.128	0.57	-0.259	0.123	-0.406	-0.569	-0.062	0.721	-0.021	-0.729	0.141	-0.06	0.153	0.438	0.553	-0.572	0.154	0.131	0.286	-0.403	0.303	-0.711	-0.214	-0.512	0.467	0.15	0.776	-0.205	0.261	0.32	0.625	-0.367	0.58	-0.296	0.112	0.349	0.49	0.602	0.146	0.433	0.247	-0.03	0.237
ITPK1	0.139	0.196	0.464	0.257	-0.156	0.447	0.158	0.258	-0.147	0.007	-0.313	-0.249	0.047	0.44	-0.089	-0.307	0.21	-0.093	-0.005	0.045	0.152	-0.212	0.021	0.281	-0.117	0.257	0.231	-0.233	-0.204	0.125	0.379	0.199	0.34	-0.198	0.562	0.244	0.248	-0.275	0.121	-0.127	0.259	0.336	0.345	0.236	-0.127	0.008	0.041	-0.11	0.073
ITPKB	-0.251	0.214	0.124	0.634	-0.427	0.103	0.202	0.626	-0.144	0.207	-0.385	-0.552	0.004	0.716	-0.023	-0.687	0.222	-0.15	-0.007	0.43	0.576	-0.538	0.21	0.205	0.189	-0.271	0.316	-0.582	-0.182	-0.373	0.46	0.223	0.708	-0.137	0.397	0.373	0.54	-0.415	0.49	-0.2	0.13	0.439	0.534	0.59	0.132	0.437	0.203	-0.171	0.275
ITPR1	0.177	-0.089	0.081	-0.457	0.504	-0.068	-0.051	-0.456	0.194	-0.008	0.434	0.547	0.141	-0.483	0.032	0.522	0.028	0.076	0.009	-0.178	-0.22	0.198	-0.024	0.057	-0.028	0.124	-0.134	0.605	0.432	0.343	-0.162	-0.021	-0.454	0.264	-0.199	-0.226	-0.289	0.209	-0.439	0.098	0.002	-0.137	-0.291	-0.563	0.119	-0.15	-0.062	0.123	-0.286
ITPR2	-0.21	0.089	0.146	0.563	-0.425	0.046	0.226	0.601	-0.182	0.214	-0.305	-0.454	-0.006	0.68	-0.03	-0.599	0.226	-0.113	0.131	0.381	0.512	-0.612	0.217	0.299	0.246	-0.35	0.321	-0.562	-0.068	-0.352	0.511	0.228	0.702	-0.038	0.336	0.353	0.576	-0.325	0.464	-0.243	0.128	0.401	0.542	0.551	0.237	0.433	0.244	-0.025	0.189
ITPR3	-0.072	0.01	0.055	0.156	0.106	-0.073	0.03	0.049	0.174	0.148	0.204	0.087	0.132	0.012	-0.026	0.105	0.156	-0.032	0.064	-0.046	0.065	-0.252	0.115	0.268	0.096	-0.164	0.13	0.045	0.311	0.053	0.126	0.066	0.151	0.191	-0.024	0.037	0.116	-0.057	0.052	-0.104	0.09	0.114	0.041	-0.108	0.329	0.153	0.094	0.182	-0.102
ITSN2	0.055	-0.16	-0.262	-0.589	0.328	-0.256	-0.164	-0.502	-0.039	-0.176	0.408	0.518	-0.052	-0.58	0.04	0.575	-0.128	0.251	0.052	-0.206	-0.314	0.623	-0.249	-0.271	-0.028	0.05	-0.313	0.475	0.275	0.248	-0.415	-0.097	-0.556	0.156	-0.456	-0.459	-0.415	0.418	-0.313	0.147	-0.213	-0.351	-0.392	-0.39	-0.017	-0.192	-0.263	0.09	-0.215
JAK2	-0.226	0.061	-0.022	0.43	-0.197	-0.068	0.119	0.284	-0.054	0.134	-0.006	-0.15	0.09	0.286	-0.14	-0.363	0.089	-0.078	0.014	0.262	0.314	-0.331	0.103	0.06	0.201	-0.285	0.15	-0.192	0.1	-0.294	0.24	0.117	0.321	-0.006	0.106	0.211	0.314	-0.251	0.389	-0.141	0.151	0.289	0.205	0.278	0.112	0.328	0.123	-0.036	0.124
JPT1	0.259	-0.115	-0.157	-0.302	0.001	-0.062	-0.208	-0.358	-0.017	-0.176	0.114	0.224	0.039	-0.452	-0.013	0.452	-0.062	0.16	-0.145	-0.479	-0.355	0.546	-0.107	-0.085	-0.162	0.149	-0.167	0.256	0.079	0.307	-0.373	-0.11	-0.397	0.253	-0.293	-0.289	-0.432	0.511	-0.361	0.356	-0.129	-0.336	-0.189	-0.283	-0.109	-0.184	-0.17	-0.015	-0.064
JUND	0.061	0.102	0.216	0.025	-0.039	0.142	0.128	0.219	-0.145	0.028	-0.127	-0.115	-0.041	0.22	-0.05	-0.149	-0.07	0.034	0.092	0.026	0.181	-0.077	-0.099	0.096	0.077	-0.08	0.137	-0.054	-0.108	-0.047	0.023	0.101	0.221	-0.043	0.223	0.083	0.064	-0.131	0.133	-0.023	0.09	0.18	0.292	0.252	-0.05	0.122	-0.047	-0.154	0.024
KCNA1	0.228	0.044	0.514	-0.217	0.428	0.397	0.12	-0.177	0.315	0.034	0.221	0.417	0.108	-0.06	-0.09	0.291	0.036	-0.261	-0.171	-0.19	-0.281	0.027	0.104	0.117	-0.066	0.404	-0.012	0.462	-0.062	0.385	0.137	0.186	-0.328	-0.067	0.383	0.08	-0.186	-0.381	-0.234	-0.016	0.271	0.176	-0.15	-0.301	-0.228	-0.394	-0.038	-0.007	-0.267
KDM1A	-0.05	0.193	0.21	0.29	-0.069	0.138	-0.063	0.264	-0.061	0.188	-0.128	-0.019	0.052	0.323	-0.147	-0.299	0.178	0.103	0.186	0.293	0.228	-0.309	0.086	0.24	-0.011	-0.057	0.157	-0.152	0.031	-0.056	0.301	0.177	0.331	-0.208	0.262	0.121	0.265	-0.212	0.136	-0.099	0.124	0.295	0.202	0.174	0.049	0.136	0.129	0.052	0.074
KDM6B	-0.085	-0.033	0.14	0.343	-0.047	0.072	0.056	0.286	0.075	0.35	-0.129	-0.13	0.091	0.185	-0.069	-0.247	0.206	-0.032	0.056	0.081	0.128	-0.264	0.245	0.095	0.048	-0.055	0.089	-0.18	0.041	-0.024	0.181	0.206	0.246	0.09	0.207	0.145	0.233	-0.238	0.209	-0.063	0.205	0.109	0.23	0.102	0.038	0.117	0.231	0.024	0.022
KIF2C	0.083	-0.005	-0.005	0.175	-0.051	0.107	-0.3	-0.002	-0.211	0.079	-0.046	-0.063	0.104	0.002	-0.038	-0.13	0.111	0.284	0.092	0.045	0.04	0.085	0.011	0.153	0.015	0.035	0.079	-0.05	0.141	0.036	-0.038	0.062	0.061	-0.034	0.086	-0.022	0.147	0.082	0.074	-0.039	0.107	0.055	0.048	0.057	0.097	0.046	-0.115	0.078	0.077
KNDC1	-0.054	-0.088	-0.312	-0.415	0.245	-0.391	-0.128	-0.52	0.013	-0.127	0.464	0.368	-0.012	-0.647	-0.095	0.508	-0.152	0.267	-0.011	-0.178	-0.318	0.326	-0.188	-0.311	-0.175	-0.053	-0.29	0.335	0.407	0.135	-0.166	-0.066	-0.416	0.319	-0.523	-0.346	-0.375	0.43	-0.364	0.121	-0.3	-0.378	-0.416	-0.43	0.061	-0.036	-0.178	0.14	-0.132
KRT19	-0.115	0.151	0.013	0.076	-0.046	0.018	0.186	0.041	0.005	-0.014	0.036	-0.126	0.031	0.106	-0.009	0.043	-0.068	-0.227	-0.046	-0.151	-0.05	-0.059	0.083	0.017	-0.008	-0.045	-0.012	-0.1	-0.006	-0.033	-0.029	0.051	0.062	0.087	0.036	0.012	0.005	-0.092	-0.01	0.035	-0.029	0.114	0.068	0.078	0.043	-0.006	-0.09	0.022	0.048
KSR2	0.132	-0.008	0.123	-0.212	0.244	0.139	-0.102	-0.163	0.167	-0.019	0.062	0.071	0.053	-0.296	0.004	0.254	-0.139	0.078	-0.338	-0.286	-0.284	0.394	0.053	-0.033	-0.183	0.284	-0.03	0.226	0.085	0.256	-0.224	-0.036	-0.262	0.073	-0.072	-0.066	-0.351	0.229	-0.201	0.095	0.042	-0.157	-0.152	-0.089	-0.182	-0.049	-0.154	-0.063	0.054
LAMP2	0.375	0.153	0.806	0.202	-0.32	0.793	0.155	0.384	-0.07	-0.026	-0.42	-0.325	0.048	0.47	0.035	-0.328	0.239	-0.258	-0.079	-0.053	0.036	-0.164	0.094	0.462	-0.032	0.473	0.389	-0.208	-0.384	0.221	0.33	0.199	0.326	-0.235	0.876	0.481	0.269	-0.174	0.124	0.068	0.365	0.475	0.397	0.287	-0.289	-0.046	0.089	-0.149	0.058
LAYN	0.262	-0.025	0.306	0.221	-0.236	0.372	0.03	0.172	0.052	0.028	-0.3	-0.151	-0.074	0.214	-0.085	-0.16	0.154	0.065	0.09	-0.045	-0.002	-0.029	0.216	0.167	-0.162	0.226	-0.063	-0.098	-0.107	0.236	0.167	0.166	0.024	-0.141	0.422	0.192	0.146	-0.117	0.059	0.161	0.207	0.189	0.153	0.109	-0.162	-0.066	-0.065	0.071	0.012
LBR	-0.005	0.187	0.413	0.458	-0.359	0.424	0.067	0.58	-0.186	0.115	-0.318	-0.505	-0.081	0.654	-0.126	-0.587	0.166	-0.091	-0.018	0.18	0.332	-0.444	0.038	0.376	0.068	0.02	0.485	-0.491	-0.296	-0.168	0.357	0.038	0.589	-0.321	0.616	0.473	0.498	-0.243	0.413	-0.104	0.168	0.461	0.517	0.578	0	0.241	0.1	-0.062	0.138
LCN2	0.017	0.067	0.227	0.202	-0.209	0.264	0.166	0.355	0.018	0.127	-0.252	-0.226	-0.105	0.331	-0.012	-0.139	0.131	0.016	0.086	0.018	0.128	-0.017	0.132	0.166	-0.042	0.094	0.086	-0.073	-0.129	0.133	0.07	0.302	0.129	-0.047	0.359	0.212	0.184	-0.069	0.276	0.042	0.173	0.358	0.323	0.305	-0.086	-0.006	0.122	0.028	0.021
LEO1	0.016	0.029	0.245	0.309	-0.042	0.243	-0.118	0.231	0.03	0.152	0.007	-0.108	0.061	0.33	-0.203	-0.237	0.26	-0.032	-0.023	0.122	0.126	-0.347	0.191	0.328	-0.046	-0.016	0.274	-0.161	-0.138	-0.09	0.311	0.041	0.279	-0.079	0.318	0.319	0.18	-0.239	0.107	-0.051	0.216	0.299	0.12	0.169	0.061	0.057	0.099	-0.055	0.02
LGALS3	-0.386	0.172	-0.203	0.504	-0.285	-0.193	0.046	0.324	-0.175	0.097	-0.242	-0.382	0.044	0.444	0.055	-0.552	0.203	-0.044	0.082	0.464	0.481	-0.491	0.069	-0.005	0.286	-0.456	0.181	-0.464	-0.096	-0.511	0.342	0.135	0.569	-0.078	0.074	0.185	0.438	-0.337	0.445	-0.3	0.028	0.225	0.296	0.426	0.274	0.385	0.125	-0.032	0.218
LIMA1	-0.254	0.201	-0.011	0.655	-0.398	0.001	0.219	0.534	-0.084	0.212	-0.381	-0.513	-0.055	0.666	-0.037	-0.58	0.18	-0.086	-0.043	0.333	0.585	-0.477	0.247	0.048	0.24	-0.418	0.218	-0.572	-0.193	-0.364	0.309	0.234	0.649	-0.115	0.214	0.291	0.429	-0.4	0.501	-0.141	0.104	0.397	0.49	0.558	0.12	0.36	0.177	-0.173	0.285
LIMK1	0.253	0.035	0.427	-0.365	0.323	0.36	-0.005	-0.214	0.195	-0.165	0.282	0.406	0.103	-0.241	0.076	0.426	0.048	-0.178	-0.152	-0.324	-0.349	0.271	-0.051	0.076	-0.193	0.47	0.008	0.455	0.105	0.489	-0.063	0.014	-0.394	0.042	0.23	0.051	-0.218	0.058	-0.29	0.103	0.122	0.092	-0.151	-0.295	-0.121	-0.406	-0.143	0.076	-0.192
LMNA	0	0.185	0.413	0.532	-0.404	0.467	0.181	0.542	-0.123	0.193	-0.454	-0.551	0.037	0.756	-0.029	-0.672	0.269	-0.197	0.003	0.267	0.476	-0.522	0.205	0.303	0.223	-0.019	0.374	-0.527	-0.29	-0.188	0.382	0.222	0.679	-0.236	0.64	0.491	0.603	-0.386	0.47	-0.201	0.291	0.517	0.538	0.512	0.023	0.228	0.128	-0.129	0.228
LMNB1	-0.272	0.196	0.122	0.61	-0.37	0.107	0.274	0.611	-0.126	0.21	-0.324	-0.586	-0.02	0.69	-0.057	-0.642	0.193	-0.115	-0.024	0.399	0.552	-0.542	0.198	0.159	0.137	-0.284	0.364	-0.522	-0.082	-0.353	0.394	0.151	0.637	-0.075	0.337	0.396	0.545	-0.376	0.547	-0.22	0.04	0.479	0.501	0.623	0.141	0.45	0.197	-0.086	0.267
LPAR1	0.267	0.154	0.609	0.204	-0.342	0.629	0.085	0.371	-0.098	0.155	-0.33	-0.311	-0.011	0.35	-0.06	-0.271	0.194	-0.171	-0.104	-0.201	-0.036	-0.088	0.144	0.354	0.004	0.379	0.325	-0.237	-0.15	0.307	0.145	0.147	0.295	-0.12	0.671	0.396	0.172	0.014	0.059	0.126	0.274	0.312	0.377	0.274	-0.146	0.026	-0.027	-0.025	0.136
LRRK2	-0.023	-0.087	-0.039	0.052	-0.01	0.071	-0.229	0.087	0.044	-0.066	-0.152	0.128	0.142	-0.035	0.2	0.027	0.106	0.018	0.298	0.026	-0.171	0.065	0.16	0.15	-0.065	0.093	-0.119	-0.013	0.024	0.177	-0.001	-0.034	0.027	0.114	0.042	-0.046	0.005	0.027	0.066	0.068	0.136	-0.027	0.001	-0.063	0.048	-0.247	0.122	0.148	-0.084
MAD1L1	-0.076	0.019	0.307	0.279	-0.023	0.221	0.324	0.277	0.11	0.217	-0.13	-0.207	0	0.392	-0.246	-0.319	0.126	-0.182	-0.075	0.074	0.191	-0.368	0.271	0.175	0.068	-0.083	0.174	-0.161	-0.052	0.014	0.37	0.246	0.345	0.05	0.372	0.272	0.245	-0.363	0.167	-0.077	0.266	0.358	0.306	0.234	-0.009	0.164	0.018	-0.081	-0.036
MAD2L1	-0.016	-0.018	0.098	-0.052	-0.106	0.037	0.152	0.191	0.056	-0.004	-0.001	-0.021	-0.15	0.164	-0.081	-0.035	-0.014	-0.268	0.026	-0.001	0.025	-0.102	-0.008	0.14	0.104	0.008	0.029	-0.053	-0.146	-0.024	0.163	-0.077	0.102	-0.068	0.171	0.128	0.029	-0.168	0.112	-0.005	-0.007	0.184	0.009	0.099	0.034	0.078	0.091	-0.093	-0.092
MAGOHB	-0.111	-0.001	0.024	0.043	0.014	0.035	-0.024	0.178	-0.153	0.092	-0.115	-0.137	-0.073	0.255	0.129	-0.331	-0.028	-0.08	-0.055	0.217	0.202	-0.252	0	0.011	0.062	-0.112	0.125	-0.103	-0.199	-0.2	0.101	-0.113	0.245	-0.098	0.127	0.119	0.139	-0.196	0.153	-0.104	-0.036	0.256	0.167	0.167	-0.004	0.151	0.054	-0.255	0.177
MAP2K1	0.174	-0.145	-0.13	-0.255	-0.022	-0.021	-0.173	-0.1	-0.292	-0.215	-0.179	-0.086	-0.252	-0.197	0.105	0.043	-0.166	0.157	0.005	0.094	0.043	0.274	-0.193	-0.016	-0.085	0.174	-0.127	0.106	-0.084	-0.097	-0.308	-0.323	-0.172	-0.127	-0.124	-0.081	-0.134	0.363	-0.141	0.129	-0.192	-0.265	-0.132	-0.027	-0.187	0.252	-0.007	-0.21	0.168
MAP2K2	0.126	-0.041	-0.067	-0.075	-0.074	0.045	-0.218	0.061	-0.272	-0.19	-0.259	-0.105	-0.188	-0.005	0.13	-0.16	-0.077	0.137	0.105	0.307	0.13	0.072	-0.185	0.035	-0.066	0.184	-0.028	-0.01	-0.193	-0.165	-0.146	-0.312	-0.009	-0.294	0.049	0.109	0.096	0.102	0.058	0.078	-0.114	-0.144	-0.064	0.067	-0.121	0.194	0.132	-0.167	0.159
MAP2K3	0.012	-0.013	0.314	0.125	-0.092	0.177	0.226	0.365	0.034	0.224	-0.05	-0.091	-0.028	0.349	0.01	-0.252	0.135	-0.138	-0.055	0.193	0.278	-0.24	0.131	0.133	0.116	-0.033	0.265	-0.111	-0.078	-0.099	0.164	0.073	0.216	-0.048	0.356	0.301	0.232	-0.258	0.273	-0.052	0.188	0.319	0.313	0.287	-0.003	0.213	0.167	-0.046	0.022
MAP2K6	0.111	-0.085	0.259	-0.009	0.277	0.201	0.13	0.199	0.064	0.13	-0.061	0.045	0.026	0.262	0.1	-0.148	0.023	-0.029	-0.015	0.173	0.165	-0.323	0.191	0.178	0.039	0.113	0.129	0.04	-0.084	-0.132	0.132	-0.039	0.102	-0.156	0.25	0.377	0.03	-0.312	0.04	-0.054	0.104	0.136	0.139	0.043	-0.002	0.135	0.189	-0.125	0.109
MAP2K7	0.218	0.017	0.524	-0.157	0.282	0.453	0.053	0.021	0.178	-0.036	0.001	0.14	0.033	0.118	-0.098	0.166	0.07	-0.162	-0.188	-0.207	-0.202	-0.059	0.047	0.149	-0.188	0.411	0.158	0.282	-0.135	0.278	0.168	-0.038	-0.099	-0.07	0.411	0.241	-0.02	-0.242	-0.129	0.053	0.154	0.226	-0.003	-0.148	-0.272	-0.312	0.042	-0.072	-0.095
MAP3K5	-0.208	-0.039	-0.145	0.281	-0.262	-0.252	0.157	0.377	-0.235	0.082	-0.129	-0.362	-0.109	0.356	0.045	-0.317	-0.079	-0.024	-0.021	0.127	0.391	-0.279	0.065	0.023	0.153	-0.424	0.152	-0.359	0.057	-0.467	0.173	0.063	0.355	0.223	-0.081	0.192	0.275	-0.042	0.302	-0.065	-0.125	0.149	0.339	0.424	0.24	0.524	0.114	-0.116	0.259
MAP3K7	0.007	0.02	-0.024	-0.044	0.167	-0.099	0.081	-0.083	0.142	0.08	0.125	0.181	0.13	0.03	0.105	0.082	-0.084	0.047	0.2	0.13	0.015	-0.092	0.072	-0.19	-0.018	-0.09	0.004	0.12	0.051	0.078	0.097	0.25	0.007	-0.128	-0.065	-0.132	-0.062	-0.146	-0.04	0.049	-0.113	0.003	-0.07	-0.14	-0.069	-0.149	0.146	0.013	-0.157
MAPK1	-0.082	-0.036	-0.325	0.264	-0.508	-0.217	0.001	0.292	-0.339	0.059	-0.233	-0.555	-0.093	0.146	0.11	-0.394	-0.018	0.166	0.095	0.196	0.41	-0.095	0.037	-0.049	0.093	-0.355	0.105	-0.445	0.051	-0.388	-0.107	-0.088	0.377	0.125	-0.2	0.09	0.216	0.397	0.232	0.123	-0.192	-0.106	0.236	0.378	0.198	0.591	0.073	-0.065	0.34
MAPK12	-0.23	0.142	0.017	0.308	-0.242	-0.018	-0.028	0.269	-0.095	0.143	-0.224	-0.272	-0.073	0.361	-0.122	-0.334	0.182	-0.082	0.064	0.3	0.213	-0.319	-0.02	0.089	0.062	-0.202	0.187	-0.38	-0.226	-0.204	0.286	-0.056	0.442	-0.19	0.172	0.174	0.308	-0.191	0.225	-0.2	-0.038	0.256	0.183	0.242	0.06	0.187	0.213	0.02	0.047
MAPK14	-0.163	0.111	0.016	0.264	-0.235	0.021	-0.054	0.384	-0.232	0.021	-0.283	-0.39	-0.226	0.402	-0.07	-0.423	0.019	0.196	-0.023	0.204	0.312	-0.245	-0.066	0.114	0.056	-0.22	0.169	-0.334	-0.242	-0.295	0.222	0.002	0.415	-0.204	0.173	0.081	0.326	-0.206	0.371	-0.216	-0.055	0.37	0.299	0.431	0.036	0.231	-0.054	-0.074	0.187
MAPK9	0.051	-0.009	0.132	-0.268	-0.022	0.102	-0.002	0.047	-0.114	-0.2	-0.096	-0.059	-0.306	-0.029	-0.026	-0.039	-0.233	0.03	-0.22	-0.215	-0.141	0.083	-0.083	-0.019	-0.092	0.09	-0.059	0.049	-0.211	0.051	-0.066	-0.128	-0.032	0.02	0.103	-0.022	0.001	0.088	-0.082	0.064	-0.092	0.031	-0.073	0.092	-0.192	0.014	-0.116	-0.099	0.041
MAPKAPK5	0.018	0.124	0.254	0.09	-0.249	0.205	0.073	0.21	-0.067	-0.137	-0.144	-0.085	-0.114	0.119	0.026	-0.011	0.105	-0.126	0.161	0.039	-0.006	-0.114	-0.093	0.22	-0.172	0.118	0.117	-0.119	-0.256	0.112	0.004	0.036	0.229	-0.222	0.274	0.23	0.142	-0.017	0.217	-0.076	0.213	0.164	0.134	0.062	-0.032	-0.198	0.183	0.125	-0.059
MARCKS	-0.291	-0.017	-0.304	0.471	-0.525	-0.24	0.086	0.391	-0.361	0.052	-0.303	-0.604	-0.103	0.402	-0.043	-0.556	0.064	0.066	0.174	0.311	0.358	-0.394	0.036	0.021	0.075	-0.374	0.173	-0.603	-0.156	-0.462	0.203	-0.076	0.56	-0.057	-0.036	0.069	0.363	-0.024	0.366	-0.095	-0.092	0.1	0.297	0.444	0.235	0.358	0.177	0.017	0.158
MAST1	0.29	-0.151	0.006	-0.505	0.458	0.004	-0.148	-0.524	0.274	-0.077	0.329	0.461	0.018	-0.521	0.124	0.522	-0.073	0.027	-0.134	-0.284	-0.298	0.303	-0.088	-0.195	-0.201	0.332	-0.224	0.684	0.206	0.335	-0.311	-0.206	-0.637	0.239	-0.186	-0.194	-0.388	0.196	-0.428	0.171	-0.131	-0.214	-0.433	-0.577	-0.189	-0.291	-0.236	0.074	-0.095
MATK	0.002	0.045	0.063	-0.079	0.321	-0.014	-0.044	-0.185	0.166	-0.162	0.316	0.391	0.07	-0.179	0.144	0.272	-0.14	-0.117	0.051	-0.02	-0.138	0.085	0.024	-0.09	-0.021	0.075	-0.175	0.391	0.118	0.162	-0.039	0.094	-0.304	-0.053	-0.07	-0.039	-0.186	-0.15	-0.019	-0.035	-0.01	-0.011	-0.229	-0.285	-0.202	-0.148	-0.006	0.204	-0.212
MAVS	-0.15	0.268	0.141	0.657	-0.443	0.141	0.116	0.5	-0.199	0.161	-0.509	-0.433	0.052	0.598	-0.056	-0.526	0.25	-0.131	0.134	0.244	0.428	-0.335	0.13	0.25	0.188	-0.208	0.237	-0.559	-0.223	-0.206	0.293	0.275	0.656	-0.177	0.32	0.292	0.424	-0.281	0.449	-0.149	0.259	0.36	0.519	0.456	0.014	0.22	0.175	-0.111	0.247
MCAM	0.257	0.117	0.559	0.132	-0.363	0.672	0.097	0.337	-0.061	0.036	-0.357	-0.322	-0.027	0.363	-0.026	-0.358	0.2	-0.154	-0.028	-0.14	0.003	-0.185	-0.027	0.353	-0.034	0.472	0.273	-0.311	-0.364	0.188	0.185	0.094	0.333	-0.206	0.727	0.41	0.299	-0.056	0.194	0.017	0.268	0.309	0.357	0.286	-0.059	-0.027	-0.03	-0.059	0.099
MCM3AP	0.065	0.022	0.182	-0.017	0.206	0.191	-0.021	-0.053	0.188	0.075	0.23	0.116	0.162	-0.086	0.048	0.324	0.142	-0.042	-0.112	-0.373	-0.226	0.152	0.229	0.283	0.005	0.071	0.065	0.272	0.168	0.307	-0.086	0.032	-0.17	0.294	0.099	0.028	-0.169	0.007	-0.089	0.164	0.073	0.28	-0.022	-0.104	0.094	-0.159	-0.098	0.114	-0.22
MCM7	-0.127	-0.06	0.118	-0.01	0.11	0.063	0.176	0.16	0.019	0.093	-0.025	-0.009	-0.029	0.077	-0.07	-0.188	0.062	-0.071	0.029	0.029	-0.007	-0.104	-0.038	0.139	0.027	0.027	-0.015	-0.026	-0.061	-0.036	0.113	0.064	-0.009	-0.007	0.127	0.076	0.086	-0.243	0.132	-0.043	0	0.15	0.139	0.188	-0.04	0.09	0.005	-0.024	0.008
MCRS1	-0.217	0.071	-0.078	0.22	0.013	-0.062	-0.006	0.017	0.01	0.158	0.129	-0.17	0.035	0.09	-0.152	-0.071	0.03	0.051	-0.286	0.06	0.222	-0.032	-0.002	-0.076	0.189	-0.203	0.107	-0.141	0.044	-0.109	0.094	0.169	0.105	0.052	-0.072	-0.041	0.107	-0.114	0.222	-0.149	-0.103	0.144	0.083	0.185	0.103	0.182	-0.092	0.06	0.056
MCU	-0.112	-0.084	-0.332	-0.202	0.476	-0.428	-0.141	-0.462	0.179	-0.044	0.376	0.525	0.035	-0.564	-0.052	0.495	-0.072	0.183	-0.064	-0.143	-0.295	0.413	-0.163	-0.33	-0.041	-0.089	-0.301	0.295	0.198	0.053	-0.22	-0.017	-0.478	0.103	-0.561	-0.391	-0.407	-0.036	-0.15	-0.052	-0.153	-0.307	-0.393	-0.353	-0.024	-0.249	-0.153	0.173	-0.185
MDC1	-0.134	0.131	0.028	0.444	-0.162	0.062	-0.013	0.191	0.012	0.191	-0.144	-0.235	0.107	0.285	-0.111	-0.309	0.197	0.01	0.087	0.102	0.166	-0.199	0.168	0.167	0.091	-0.175	0.025	-0.282	0.181	0.03	0.294	0.159	0.267	-0.042	0.163	0.161	0.311	-0.171	0.333	-0.028	0.147	0.325	0.203	0.255	0.122	0.129	0.001	0.104	0.022
MDH1	0.163	-0.105	0.169	-0.495	0.524	0.149	-0.073	-0.348	0.187	-0.189	0.292	0.466	-0.004	-0.371	0.205	0.402	-0.08	-0.159	-0.171	-0.056	-0.206	0.252	-0.07	-0.124	-0.12	0.385	-0.196	0.602	0.012	0.229	-0.239	-0.044	-0.524	-0.06	0.013	-0.167	-0.366	-0.064	-0.31	-0.016	-0.001	-0.179	-0.382	-0.431	-0.111	-0.317	-0.067	-0.034	-0.083
MDK	-0.052	0.132	-0.029	0.305	-0.157	-0.112	0.141	0.34	-0.09	0.168	-0.098	-0.184	-0.038	0.405	0.058	-0.339	0.131	-0.02	0.021	0.367	0.546	-0.32	0.15	0.118	0.2	-0.268	0.134	-0.256	0.077	-0.256	0.247	0.155	0.298	0.08	0.055	0.177	0.245	-0.164	0.205	-0.116	0.007	0.144	0.332	0.35	0.176	0.528	0.138	-0.184	0.452
MDP1	0.083	0.105	0.014	0.337	-0.267	0.084	-0.165	0.094	0.014	0.05	-0.061	-0.134	0.119	0.14	-0.049	-0.233	0.005	-0.038	-0.042	0.101	0.143	-0.141	0.096	0.181	0.02	-0.054	-0.011	-0.108	-0.015	-0.061	0.122	0.143	0.109	-0.09	0.176	0.063	0.258	-0.073	0.142	0.038	0.26	0.094	0.074	0.069	0.025	0.053	0.098	0.013	-0.045
ME1	-0.172	-0.109	-0.435	0.156	-0.359	-0.372	-0.059	0.114	-0.248	0.075	-0.054	-0.243	-0.026	0.006	-0.047	-0.205	-0.042	0.173	0.062	0.125	0.239	-0.105	-0.054	-0.139	0.163	-0.352	-0.082	-0.317	0.087	-0.414	-0.135	-0.027	0.175	0.051	-0.365	-0.104	0.07	0.22	0.167	-0.03	-0.291	-0.219	0.051	0.245	0.311	0.242	-0.101	0.063	0.188
ME2	-0.287	-0.002	-0.276	0.307	-0.228	-0.345	-0.016	0.181	-0.117	0.081	-0.131	-0.128	-0.097	0.251	-0.004	-0.305	-0.096	0.036	0.115	0.184	0.102	-0.253	0.012	-0.083	0.162	-0.401	-0.023	-0.534	-0.103	-0.303	0.266	0.105	0.325	-0.232	-0.199	0.033	0.137	-0.194	0.302	-0.195	0.004	-0.06	0.125	0.276	0.1	0.108	0.026	-0.023	0.037
MECP2	-0.095	0.017	0.031	0.035	0.179	-0.119	-0.01	-0.134	0.031	0.13	0.19	0.104	0.095	0.03	-0.119	-0.02	0.103	0.193	-0.035	0.076	0.105	-0.178	-0.087	0.011	0.151	-0.114	0.135	0.076	0.222	-0.113	0.148	0.146	-0.004	0.02	-0.024	-0.137	0.1	-0.186	0.03	-0.175	-0.157	0.08	0.108	-0.025	0.123	0.145	-0.028	0.116	-0.078
MED12L	-0.081	0.202	0.193	0.178	-0.191	0.075	0.083	0.194	-0.111	0.157	-0.028	-0.08	0.008	0.114	-0.088	0.061	0.098	0.01	0.168	-0.138	-0.049	0.012	-0.03	0.279	-0.054	-0.021	0.034	-0.143	0.089	0.206	0.105	0.221	0.197	0.021	0.187	-0.044	0.066	-0.007	0.214	0.017	0.095	0.256	0.143	0.089	0.034	-0.025	0.157	0.196	-0.086
MEN1	0.001	-0.035	0.199	0.321	-0.134	0.163	0.082	0.239	0.013	0.001	-0.058	-0.103	-0.007	0.208	-0.395	-0.149	0.142	-0.069	-0.033	-0.015	0.072	-0.274	0.107	0.165	-0.138	0.067	0.137	-0.137	-0.017	0	0.244	-0.069	0.229	-0.107	0.234	0.189	0.054	-0.189	0.144	-0.027	0.264	0.089	0.245	0.176	0.024	0.005	-0.007	0.13	0.004
MET	0.171	-0.123	-0.055	-0.477	0.5	-0.086	-0.084	-0.472	0.11	-0.183	0.284	0.366	0.073	-0.465	0.086	0.546	-0.131	0.039	-0.042	-0.275	-0.308	0.419	-0.184	-0.234	-0.14	0.223	-0.071	0.53	0.175	0.248	-0.298	-0.094	-0.511	0.217	-0.267	-0.268	-0.381	0.149	-0.372	0.174	-0.157	-0.142	-0.382	-0.437	-0.167	-0.346	-0.062	0.027	-0.171
METTL14	-0.095	0.17	0.254	0.465	-0.214	0.242	-0.002	0.285	-0.035	0.213	-0.281	-0.39	0.052	0.488	-0.185	-0.356	0.25	-0.032	-0.075	0.248	0.251	-0.441	0.219	0.234	0.133	-0.079	0.249	-0.31	-0.119	-0.1	0.391	0.148	0.464	-0.11	0.369	0.211	0.33	-0.348	0.259	-0.221	0.141	0.428	0.298	0.293	-0.016	0.106	0.047	-0.051	0.122
MIF	0.083	-0.006	0.343	0.148	-0.421	0.337	0.078	0.265	-0.115	0.05	-0.205	-0.251	-0.118	0.109	-0.183	-0.047	0.172	-0.017	-0.131	-0.236	-0.003	0.025	0.024	0.19	-0.038	0.114	0.255	-0.21	-0.114	0.123	0.012	0.079	0.284	0.025	0.339	0.113	-0.013	0.281	-0.003	0.107	0.185	0.161	0.328	0.219	-0.009	0.035	-0.062	-0.005	0.026
MINK1	0.014	-0.11	-0.344	-0.041	-0.31	-0.244	-0.163	-0.053	-0.253	-0.116	-0.056	-0.184	0.018	-0.211	0.123	0.037	-0.064	0.307	0.028	-0.025	0.002	0.345	-0.063	-0.154	0.043	-0.149	-0.027	-0.211	0.212	-0.08	-0.218	-0.05	0.035	0.196	-0.355	-0.177	-0.085	0.572	-0.069	0.248	-0.254	-0.284	-0.026	0.058	0.125	0.308	-0.014	-0.017	0.145
MITF	0.051	-0.028	0.173	0.295	-0.202	0.22	0.009	0.34	-0.209	0.121	-0.219	-0.164	-0.07	0.255	0.075	-0.282	0.306	0.259	0.311	0.165	0.151	-0.142	0.067	0.337	0.017	-0.04	0.137	-0.144	-0.116	-0.032	0.152	0.121	0.224	-0.096	0.312	0.073	0.307	-0.129	0.255	-0.134	0.289	0.287	0.33	0.144	-0.015	0.05	0.112	0.084	-0.036
MKRN1	0.034	0.036	-0.02	-0.038	0.01	-0.023	-0.002	-0.157	0.175	-0.05	0.074	0.167	-0.009	-0.214	-0.103	0.25	0.063	0.076	-0.08	-0.131	-0.131	0.162	0.15	0.036	-0.232	0.117	-0.249	0.128	0.107	0.236	0.048	0.137	-0.161	0.081	-0.012	-0.203	-0.231	0.117	-0.255	0.134	0.042	-0.18	-0.172	-0.131	-0.056	-0.137	-0.16	0.096	-0.075
MMEL1	0.027	0.119	0.011	-0.042	0.35	0.05	0.062	-0.19	1	0.195	0.198	0.178	0.279	-0.161	0.106	0.161	-0.064	-0.144	-0.184	-0.172	-0.13	0.047	0.197	-0.178	-0.059	0.053	0.026	0.249	0.139	0.227	0.012	0.13	-0.229	0.056	-0.073	0.06	-0.141	-0.124	-0.087	0.063	0.169	-0.019	-0.207	-0.24	-0.019	-0.205	0.041	0.027	-0.003
MMP9	-0.02	-0.099	0.13	0.043	0.082	0.074	0.155	0.221	0.029	-0.093	0.001	0.015	-0.07	0.114	0.058	0.044	0.089	-0.049	-0.021	0.061	0.092	-0.044	0.129	-0.019	-0.107	0.019	-0.024	0.096	0.033	0.064	0.081	0.035	-0.003	0.154	0.153	0.127	0.037	-0.162	0.125	-0.001	0.202	0.211	0.143	0.086	-0.071	-0.016	0.067	0.069	0.001
MOB3A	0.057	0.056	0.244	0.179	-0.271	0.222	0.173	0.317	-0.052	-0.03	-0.252	-0.205	0.011	0.314	0.159	-0.27	0.109	-0.377	0.064	0.187	0.209	-0.27	0.053	0.222	0.121	0.025	0.257	-0.245	-0.255	-0.17	0.213	0.033	0.322	-0.137	0.291	0.372	0.246	-0.051	0.211	-0.031	0.167	0.165	0.28	0.148	-0.053	0.159	0.366	-0.147	0.17
MORC3	-0.028	0.093	0.135	0.217	-0.256	0.117	0.099	0.12	-0.027	0.091	-0.155	-0.171	-0.117	0.218	-0.284	-0.127	0.09	-0.022	-0.161	0.014	0.037	-0.171	0.077	-0.063	-0.16	-0.037	0.175	-0.106	-0.064	-0.03	0.119	0.075	0.241	-0.099	0.241	0.131	0.075	-0.059	0.083	0.108	0.107	0.16	0.176	0.196	-0.035	-0.084	0.03	-0.009	-0.032
MORF4L1	0.041	0.109	0.263	0.192	-0.201	0.239	0.029	0.148	-0.074	0.015	0.048	-0.229	-0.034	0.278	0.012	-0.188	0.097	-0.185	-0.055	0.039	0.168	-0.268	0.181	0.298	0.086	0.06	0.26	-0.104	-0.048	-0.032	0.219	0.088	0.185	-0.05	0.372	0.185	0.326	-0.151	0.15	-0.079	0.108	0.327	0.117	0.156	0.096	0.144	0.069	0.029	-0.081
MOSPD2	0.313	0.099	0.758	0.278	-0.302	0.811	0.175	0.363	-0.081	0.171	-0.345	-0.375	0.048	0.479	-0.056	-0.349	0.24	-0.242	-0.076	-0.132	0.022	-0.235	0.281	0.437	0.02	0.403	0.344	-0.219	-0.327	0.248	0.277	0.191	0.283	-0.199	0.868	0.48	0.278	-0.189	0.126	0.128	0.45	0.481	0.414	0.233	-0.239	-0.056	0.016	-0.071	0.008
MRTFA	0.134	-0.092	-0.312	-0.23	-0.214	-0.214	-0.141	-0.191	-0.288	-0.285	0.078	0.044	-0.149	-0.393	0.165	0.217	-0.058	0.249	0.168	-0.062	-0.079	0.405	-0.293	-0.058	-0.115	0.06	-0.2	0.147	0.111	0.026	-0.329	-0.156	-0.257	0.174	-0.309	-0.302	-0.124	0.571	-0.146	0.191	-0.222	-0.354	-0.195	-0.135	-0.023	0.162	-0.002	0.063	-0.006
MRTFB	0.068	-0.12	-0.39	-0.192	-0.172	-0.269	-0.162	-0.208	-0.195	-0.124	0.123	-0.027	-0.029	-0.422	0.13	0.176	-0.058	0.269	0.022	-0.052	0.035	0.44	-0.104	-0.13	-0.041	-0.086	-0.2	0.163	0.36	-0.003	-0.465	-0.113	-0.262	0.359	-0.438	-0.254	-0.157	0.687	-0.179	0.309	-0.256	-0.379	-0.144	-0.127	0.117	0.314	-0.099	0.017	0.109
MSN	-0.279	0.16	0.106	0.677	-0.503	0.093	0.193	0.66	-0.203	0.2	-0.479	-0.629	-0.015	0.8	-0.069	-0.803	0.17	-0.131	0.074	0.416	0.549	-0.641	0.173	0.169	0.229	-0.333	0.359	-0.721	-0.27	-0.489	0.509	0.165	0.798	-0.232	0.398	0.411	0.639	-0.447	0.569	-0.291	0.148	0.425	0.545	0.661	0.135	0.383	0.218	-0.122	0.263
MST1R	0.197	-0.107	0.1	-0.162	0.151	0.051	-0.13	-0.122	0.073	-0.138	0.073	0.072	-0.075	-0.147	0.182	0.192	0.066	-0.016	-0.118	-0.136	-0.186	0.111	0.177	0.005	-0.01	0.103	-0.098	0.246	0.03	0.178	-0.033	-0.047	-0.301	0.224	0.042	-0.076	-0.178	0.058	-0.313	0.214	-0.027	0.098	-0.233	-0.27	-0.102	-0.112	0.067	0.135	-0.031
MT1G	-0.107	0.128	0.102	0.437	-0.273	0.17	0.177	0.383	-0.08	0.047	-0.378	-0.404	-0.022	0.44	0.003	-0.365	0.114	-0.075	-0.043	0.29	0.35	-0.127	0.081	0.092	-0.009	-0.087	0.183	-0.309	-0.128	-0.2	0.137	0.045	0.434	-0.19	0.254	0.308	0.159	-0.221	0.324	-0.068	0.076	0.232	0.322	0.478	-0.045	0.191	0.066	-0.147	0.271
MTDH	0.036	0.256	0.175	0.196	-0.003	0.154	0.001	0.003	0.117	0.054	-0.022	-0.024	0.135	0.137	-0.105	-0.053	0.104	-0.051	-0.039	0.015	0.114	-0.174	0.114	0.052	0.044	0.027	0.033	-0.058	-0.016	0.16	0.22	0.222	0.134	-0.108	0.179	0.166	0.024	-0.204	0.09	0.013	0.06	0.165	0.123	-0.044	-0.156	0.005	0.039	0.001	0.046
MTHFD2L	-0.176	-0.061	-0.153	-0.031	0.095	-0.14	0.052	0.059	0.034	-0.13	-0.157	0.076	-0.249	0.047	0.167	-0.016	-0.036	-0.052	0.045	0.116	-0.021	-0.094	-0.002	-0.096	-0.077	-0.107	-0.265	-0.025	-0.12	-0.051	-0.022	-0.063	-0.003	-0.008	-0.107	-0.02	0.051	-0.179	0.012	-0.125	0.033	0.004	-0.118	0.023	-0.108	0.012	0.141	-0.098	0.102
MTOR	0.05	0.157	0.242	0.23	-0.29	0.184	-0.082	0.197	-0.157	0.043	-0.212	-0.166	0.09	0.068	-0.062	-0.133	0.121	0.04	0.073	-0.178	-0.059	0.042	-0.082	0.313	-0.025	0.022	0.219	-0.229	0.004	0.114	0.145	0.084	0.361	-0.045	0.227	0.048	0.115	0.194	0.048	0.188	0.228	0.18	0.287	0.132	-0.05	0.086	0.181	-0.048	0.041
MVK	0.115	0.09	0.445	0.049	-0.262	0.443	0.049	0.187	0.032	-0.013	-0.19	-0.145	-0.083	0.286	-0.031	-0.193	0.113	-0.204	-0.083	-0.122	-0.066	-0.164	0.191	0.306	0.12	0.196	0.199	-0.13	-0.206	0.135	0.112	0.02	0.213	-0.198	0.529	0.243	0.24	-0.155	0.048	-0.063	0.182	0.309	0.121	0.151	-0.014	-0.168	-0.045	0.095	-0.106
MVP	0.416	0.051	0.629	-0.104	-0.048	0.732	0.049	0.065	0.077	-0.014	-0.179	-0.11	0.031	0.122	-0.027	-0.02	0.074	-0.204	-0.163	-0.343	-0.226	-0.056	0.03	0.254	-0.131	0.542	0.142	0.114	-0.313	0.377	0.03	0.074	-0.064	-0.121	0.648	0.33	0.028	-0.064	-0.097	0.166	0.313	0.275	0.099	0.009	-0.283	-0.326	-0.142	-0.049	-0.065
MYBBP1A	-0.239	0.209	-0.151	0.131	-0.005	-0.225	0.029	-0.014	0.03	0.073	0.066	0.083	0.279	-0.052	0.166	-0.019	0.049	-0.106	-0.015	-0.014	0.019	-0.017	0.096	0.032	0.225	-0.222	-0.072	-0.048	0.327	-0.029	0.032	0.252	0.076	0.074	-0.193	-0.089	0.07	-0.016	0.159	0	-0.028	-0.06	0.075	0.02	0.187	0.085	0.085	0.064	0.032
MYD88	-0.071	0.088	-0.066	0.27	-0.203	-0.018	0.02	0.119	-0.099	-0.031	-0.09	-0.235	-0.098	0.174	0.128	-0.244	0.173	-0.202	-0.029	0.136	0.244	-0.207	0.348	0.101	0.147	-0.191	-0.054	-0.231	-0.175	-0.087	0.179	0.061	0.185	0.047	0.054	0.073	0.145	-0.131	0.16	-0.073	0.238	0.154	0.068	0.112	-0.053	0.115	0.024	0.193	0.193
MYLK	-0.171	0.132	0.106	0.621	-0.496	0.11	0.147	0.565	-0.162	0.11	-0.423	-0.487	-0.023	0.734	-0.034	-0.671	0.155	-0.144	0.14	0.34	0.502	-0.591	0.191	0.174	0.247	-0.267	0.277	-0.69	-0.291	-0.385	0.519	0.169	0.793	-0.291	0.373	0.356	0.596	-0.38	0.529	-0.236	0.224	0.326	0.454	0.512	0.041	0.283	0.239	-0.077	0.2
NACC1	-0.114	0.186	0.127	0.198	0.139	0.112	0.071	0.002	0.215	0.247	-0.013	0.054	0.315	0.099	-0.046	0.017	0.134	0.023	0.044	0.007	0.122	-0.009	0.059	0.094	0.177	-0.018	0.163	0.018	0.18	0.091	0.018	0.371	0.108	0.046	0.035	-0.042	-0.01	-0.104	0.06	-0.213	0.035	0.046	0.124	-0.033	0.005	-0.061	-0.047	-0.057	0.137
NADK	0.138	-0.109	0.335	-0.01	-0.047	0.359	0.114	0.198	0.116	0.141	-0.087	-0.055	0.122	0.087	-0.082	-0.138	0.018	-0.095	-0.095	-0.151	-0.115	-0.132	-0.051	0.245	-0.06	0.23	0.265	0.005	-0.138	0.067	0.068	-0.02	0.098	-0.06	0.354	0.156	0.032	-0.025	0.064	0.036	0.317	0.154	0.224	0.039	-0.028	-0.114	-0.012	-0.079	-0.029
NAMPT	-0.221	0.067	0.012	0.381	-0.459	0.063	0.192	0.545	-0.266	0.08	-0.493	-0.529	-0.108	0.54	0.003	-0.593	0.052	-0.102	0.087	0.292	0.341	-0.426	0.019	0.077	0.013	-0.207	0.177	-0.569	-0.278	-0.282	0.226	0.003	0.605	-0.213	0.23	0.345	0.362	-0.155	0.429	-0.079	-0.08	0.222	0.428	0.519	0.049	0.278	0.253	-0.208	0.262
NBN	-0.196	0.116	0.079	0.316	-0.149	0.053	0.095	0.291	-0.01	0.306	-0.218	-0.223	0.055	0.319	0.007	-0.323	0.26	-0.112	0.086	0.155	0.226	-0.283	0.137	0.272	0.272	-0.162	0.126	-0.329	-0.018	-0.096	0.265	0.158	0.427	0.001	0.195	0.201	0.309	-0.244	0.295	-0.161	0.13	0.35	0.304	0.189	0.084	0.155	0.093	-0.043	0.099
NBR1	0.007	0.256	0.258	0.321	-0.169	0.28	-0.024	0.184	-0.153	0.135	-0.169	-0.393	0.009	0.296	-0.069	-0.288	0.174	-0.021	-0.283	0.001	0.197	-0.124	0.132	0.13	0.07	-0.004	0.202	-0.172	-0.121	-0.074	0.081	0.194	0.202	-0.032	0.335	0.091	0.213	-0.227	0.216	-0.072	0.068	0.359	0.337	0.324	0	0.16	-0.069	-0.063	0.128
NCAPG2	-0.053	0.255	0.199	0.331	-0.099	0.23	0.144	0.113	0.229	0.254	-0.019	-0.295	0.199	0.171	-0.136	-0.123	0.115	-0.213	-0.197	-0.218	0.113	-0.097	0.145	0.062	0.173	-0.096	0.22	-0.125	0.016	0.076	0.1	0.229	0.236	0.077	0.2	0.203	0.075	-0.099	0.199	-0.028	0.227	0.285	0.227	0.185	0.007	0.07	-0.105	0.074	0.018
NDRG1	0.201	0.307	0.662	0.375	-0.318	0.736	0.135	0.398	-0.061	0.061	-0.42	-0.453	0.056	0.548	-0.064	-0.411	0.211	-0.244	-0.155	-0.005	0.189	-0.24	0.124	0.327	0	0.327	0.343	-0.265	-0.38	0.167	0.266	0.23	0.426	-0.223	0.803	0.467	0.271	-0.268	0.227	0.025	0.341	0.503	0.416	0.371	-0.22	0.026	0.011	-0.194	0.117
NEDD4	-0.052	-0.004	-0.075	-0.02	-0.132	-0.085	0.113	0.089	-0.073	0.02	-0.1	-0.1	-0.062	-0.069	0.167	-0.025	-0.116	-0.046	0.036	-0.089	-0.114	0.148	-0.229	-0.094	-0.085	-0.122	0.142	-0.133	-0.077	-0.023	-0.09	-0.001	0.138	-0.082	-0.078	0.035	0.015	0.226	0.107	0.153	-0.099	-0.026	0.052	0.117	-0.117	0.091	0.215	-0.142	-0.073
NEK1	-0.139	0.148	0.023	0.271	-0.238	-0.066	0.137	0.287	-0.033	-0.087	-0.215	-0.191	-0.051	0.412	0.09	-0.359	-0.072	-0.198	0.032	0.154	0.169	-0.395	0.223	0.074	0.115	-0.234	-0.057	-0.315	-0.182	-0.206	0.287	0.118	0.346	-0.112	0.148	0.205	0.251	-0.33	0.245	-0.074	0.127	0.037	0.196	0.175	0.062	0.142	0.161	-0.076	0.069
NEK4	-0.114	0.068	-0.153	0.208	0.055	-0.111	0.004	-0.073	0.257	0.277	0.08	-0.088	0.17	-0.016	-0.108	-0.02	0.003	-0.049	-0.039	-0.01	-0.016	0.099	0.168	-0.119	-0.011	-0.177	-0.016	-0.025	0.3	0.048	-0.049	0.184	-0.033	0.081	-0.186	-0.041	-0.029	0.097	0.03	0.06	-0.07	0.064	-0.006	0.04	0.105	0.069	-0.017	0.016	0.005
NEK6	-0.249	0.115	0.12	0.568	-0.473	0.066	0.159	0.636	-0.244	0.11	-0.422	-0.494	-0.099	0.646	-0.032	-0.619	0.218	-0.087	0.126	0.344	0.42	-0.578	0.119	0.214	0.096	-0.303	0.288	-0.599	-0.238	-0.326	0.448	0.149	0.706	-0.144	0.357	0.37	0.475	-0.264	0.44	-0.178	0.079	0.353	0.493	0.547	0.098	0.287	0.273	-0.019	0.163
NEK9	-0.224	0.235	0.142	0.696	-0.611	0.165	0.159	0.582	-0.148	0.191	-0.438	-0.657	0.002	0.677	-0.096	-0.634	0.182	-0.12	0.058	0.253	0.442	-0.476	0.199	0.232	0.166	-0.265	0.369	-0.7	-0.211	-0.265	0.387	0.246	0.756	-0.175	0.391	0.338	0.507	-0.217	0.473	-0.115	0.206	0.43	0.52	0.595	0.166	0.274	0.148	-0.046	0.204
NF1	0.277	-0.163	0.227	-0.413	0.002	0.272	-0.166	-0.275	0.073	-0.122	0.022	0.214	0.126	-0.394	0.039	0.386	-0.041	0.115	-0.101	-0.438	-0.558	0.464	-0.16	-0.031	-0.205	0.448	0.098	0.189	0.044	0.445	-0.173	-0.071	-0.226	0.088	0.042	-0.116	-0.315	0.505	-0.33	0.283	0.001	-0.171	-0.163	-0.301	-0.225	-0.392	-0.132	-0.021	-0.135
NF2	-0.084	0.087	0.068	0.428	-0.098	0.011	0.1	0.33	0.078	0.252	-0.165	-0.249	0.133	0.409	0.021	-0.406	0.067	-0.098	0.039	0.283	0.362	-0.416	0.275	0.021	0.139	-0.298	0.164	-0.346	-0.15	-0.231	0.333	0.326	0.443	-0.095	0.141	0.263	0.247	-0.362	0.307	-0.112	0.154	0.138	0.277	0.259	-0.006	0.199	0.267	-0.103	0.125
NFKB2	-0.225	0.154	0.197	0.541	-0.288	0.12	0.169	0.488	-0.101	0.32	-0.184	-0.379	0.088	0.498	-0.336	-0.499	0.127	-0.113	0.031	0.129	0.319	-0.385	0.113	0.269	0.111	-0.216	0.274	-0.41	-0.022	-0.21	0.238	0.182	0.507	-0.143	0.269	0.217	0.341	-0.324	0.491	-0.235	0.22	0.309	0.485	0.518	0.195	0.223	0.088	0.019	0.071
NHEJ1	-0.074	-0.09	0.053	0.161	0.081	0.003	-0.02	0.237	0.045	0.134	0.024	-0.215	-0.092	0.247	-0.138	-0.127	0.012	0.065	0.09	0.185	0.269	-0.291	0.153	-0.012	-0.048	-0.021	0.184	0.012	0.034	-0.109	0.037	-0.177	0.062	-0.045	0.104	0.13	0.181	-0.296	0.236	-0.186	-0.091	0.195	-0.005	0.122	0.004	0.016	-0.021	0.16	0.017
NLK	0.029	-0.09	-0.116	-0.093	0.176	-0.096	-0.252	-0.139	-0.105	0.083	0.077	0.196	0.081	-0.233	-0.194	0.063	-0.09	0.296	0.024	0.001	-0.121	0.119	-0.217	-0.046	-0.087	-0.002	-0.041	0.202	0.19	-0.091	-0.032	-0.075	-0.126	0.114	-0.16	-0.159	-0.07	0.194	-0.142	-0.007	0.025	-0.178	-0.101	-0.077	0.001	0.029	-0.036	-0.015	0.011
NLRX1	-0.236	0.1	0.07	0.329	-0.353	-0.068	0.224	0.431	-0.2	0.089	-0.295	-0.275	-0.021	0.461	-0.068	-0.382	0.041	-0.1	0.077	0.075	0.217	-0.297	0.061	0.211	0.211	-0.337	0.184	-0.616	-0.143	-0.309	0.292	0.154	0.614	-0.098	0.132	0.12	0.345	-0.246	0.328	-0.226	0.021	0.226	0.412	0.432	0.172	0.209	0.152	-0.099	0.166
NOLC1	-0.049	0.24	0.007	0.004	0.132	-0.066	-0.035	-0.193	-0.05	0.002	0.163	0.16	0.021	-0.12	-0.148	0.164	0.111	0.086	-0.109	-0.036	0.026	0.053	-0.069	0.025	0.041	-0.029	-0.063	0.227	0.256	0.148	0.001	0.167	-0.112	0.136	-0.047	-0.19	-0.107	-0.016	-0.093	-0.08	0.009	0.001	0.001	-0.088	0.04	0.006	-0.174	0.003	-0.022
NOTCH1	0.169	0.184	0.556	0.376	-0.371	0.622	0.097	0.432	-0.038	0.014	-0.425	-0.385	0.15	0.532	0.02	-0.429	0.243	-0.219	-0.058	-0.06	0.077	-0.183	0.237	0.358	0.03	0.194	0.347	-0.4	-0.285	0.141	0.298	0.222	0.507	-0.184	0.679	0.417	0.326	-0.18	0.232	0.056	0.426	0.463	0.443	0.385	-0.06	0.032	0.099	-0.102	0.067
NPM1	-0.161	0.076	0.074	0.216	0.089	0.008	0.197	0.159	0.102	0.33	0.021	-0.225	0.1	0.275	-0.003	-0.245	0.216	-0.107	-0.011	0.278	0.271	-0.442	0.28	0.031	0.128	-0.245	0.115	-0.056	0.058	-0.124	0.26	0.17	0.167	0.078	0.094	0.17	0.207	-0.31	0.155	-0.069	0.118	0.196	0.189	0.098	0.073	0.212	0.228	-0.019	0.079
NQO1	-0.232	-0.008	-0.028	0.132	-0.158	-0.108	0.13	0.279	-0.07	0.012	-0.086	-0.228	-0.015	0.266	0.144	-0.26	0.014	-0.108	0.124	0.263	0.266	-0.268	0.064	0.02	0.092	-0.203	0.194	-0.296	-0.037	-0.236	0.217	0.04	0.306	-0.064	0.024	0.124	0.283	-0.126	0.219	-0.187	-0.056	0.131	0.134	0.314	0.2	0.242	0.097	0.082	0.044
NRAS	0.09	-0.23	-0.286	-0.463	0.249	-0.172	-0.104	-0.406	0.046	-0.196	0.226	0.346	-0.092	-0.576	0.111	0.47	-0.028	0.188	0.045	-0.097	-0.261	0.475	-0.195	-0.29	-0.247	0.174	-0.296	0.426	0.114	0.17	-0.397	-0.191	-0.514	0.126	-0.358	-0.308	-0.371	0.374	-0.268	0.28	-0.29	-0.276	-0.391	-0.375	-0.026	-0.22	-0.107	0.148	-0.134
NRF1	0.073	0.178	0.286	0.287	-0.111	0.228	0.106	0.22	0.121	0.085	-0.039	-0.212	0.164	0.288	0.116	-0.212	0.017	-0.367	-0.054	0.054	0.164	-0.176	0.26	0.098	0.046	0.023	0.322	-0.084	0.087	0.088	0.202	0.065	0.226	-0.089	0.267	0.355	0.237	-0.126	0.252	0.11	0.261	0.284	0.125	0.115	-0.017	0.082	0.311	0.081	-0.02
NSUN2	-0.23	0.311	0.31	0.426	-0.278	0.221	0.282	0.319	-0.003	0.268	-0.199	-0.363	0.089	0.367	-0.181	-0.493	0.162	-0.18	-0.037	0.182	0.207	-0.337	-0.001	0.203	0.084	-0.11	0.175	-0.411	-0.123	-0.021	0.353	0.345	0.431	-0.14	0.36	0.238	0.402	-0.269	0.318	-0.149	0.194	0.386	0.372	0.344	0.028	0.216	0.041	-0.08	0.05
NUAK1	0.208	-0.082	0.117	-0.583	0.521	0.104	-0.08	-0.573	0.251	-0.143	0.475	0.494	0.088	-0.594	0.069	0.586	0.01	0.028	-0.096	-0.281	-0.376	0.369	-0.09	-0.08	-0.191	0.357	-0.16	0.765	0.266	0.482	-0.23	-0.084	-0.661	0.253	-0.098	-0.261	-0.36	0.258	-0.473	0.193	-0.064	-0.172	-0.387	-0.633	-0.142	-0.336	-0.22	0.118	-0.3
NUDT5	0.051	0.186	0.53	0.497	-0.374	0.494	0.256	0.557	-0.075	0.14	-0.405	-0.545	0.07	0.701	-0.07	-0.576	0.2	-0.322	-0.131	0.162	0.392	-0.46	0.204	0.279	0.088	0.054	0.465	-0.455	-0.323	-0.142	0.436	0.166	0.575	-0.212	0.67	0.516	0.463	-0.414	0.365	-0.097	0.262	0.484	0.516	0.484	-0.089	0.12	0.162	-0.135	0.195
NUTF2	0.011	-0.031	0.094	0.359	-0.545	0.141	0.09	0.476	-0.367	0.133	-0.453	-0.481	-0.131	0.46	-0.145	-0.605	0.084	0.059	0.28	0.196	0.268	-0.32	-0.07	0.243	0.091	-0.105	0.27	-0.641	-0.241	-0.294	0.244	-0.027	0.603	-0.221	0.279	0.36	0.441	0.022	0.342	-0.106	0.132	0.186	0.457	0.481	0.072	0.382	0.127	-0.077	0.178
OGT	0.051	-0.257	-0.413	-0.483	0.381	-0.426	-0.246	-0.523	0.047	-0.154	0.379	0.46	-0.097	-0.642	0.118	0.489	-0.215	0.281	-0.026	-0.099	-0.296	0.436	-0.186	-0.357	-0.129	-0.024	-0.326	0.493	0.33	0.063	-0.346	-0.283	-0.599	0.224	-0.593	-0.354	-0.331	0.356	-0.316	0.152	-0.259	-0.415	-0.492	-0.436	-0.05	-0.083	-0.192	0.056	-0.108
OPA1	-0.038	-0.252	-0.527	-0.427	0.335	-0.479	-0.133	-0.373	0.133	-0.216	0.305	0.397	-0.018	-0.573	0.242	0.461	-0.216	0.202	-0.036	-0.082	-0.203	0.348	-0.131	-0.366	-0.142	-0.089	-0.313	0.38	0.29	0.001	-0.392	-0.304	-0.441	0.198	-0.65	-0.345	-0.417	0.269	-0.182	0.119	-0.286	-0.469	-0.424	-0.352	0.1	-0.104	-0.065	0.062	0.024
ORC1	-0.085	0.112	-0.027	0.053	-0.043	-0.054	-0.095	-0.008	-0.091	-0.079	-0.15	0.143	-0.127	-0.131	-0.048	0.092	0.129	0.264	0.075	0.016	-0.144	0.024	-0.11	0.025	-0.2	0.005	-0.105	-0.034	-0.092	0.062	0.036	-0.042	0.087	-0.104	-0.008	-0.12	-0.075	0.031	-0.006	0.028	0.015	0.01	-0.019	-0.043	-0.039	-0.185	-0.017	0.123	-0.036
P3H1	-0.21	0.083	-0.121	0.187	0.007	-0.136	-0.006	0.064	-0.156	0.063	0.058	-0.135	0.002	0.123	-0.176	-0.175	-0.027	0.143	0.086	0.119	0.112	-0.166	-0.003	0.07	0.059	-0.167	-0.009	-0.065	0.142	-0.196	0.146	0.045	0.123	-0.057	-0.028	-0.118	0.246	-0.148	0.149	-0.23	-0.004	0.01	0.099	0.168	0.105	0.084	-0.135	0.056	-0.097
PAK2	0.163	0	0.448	0.134	-0.201	0.514	0.1	0.295	-0.07	0.123	-0.231	-0.441	0.057	0.283	-0.084	-0.215	0.101	-0.215	-0.208	-0.214	0.06	-0.042	0.161	0.232	-0.001	0.272	0.337	-0.193	-0.214	0.133	0.032	-0.037	0.269	-0.018	0.455	0.224	0.094	0.032	-0.035	0.188	0.173	0.187	0.319	0.256	-0.133	0.048	-0.152	-0.11	0.075
PAK4	-0.154	0.072	0.133	0.44	-0.34	0.198	0.132	0.476	-0.143	0.094	-0.385	-0.497	-0.183	0.468	-0.179	-0.361	0.239	0.015	0.096	0.144	0.243	-0.302	0.092	0.175	-0.029	-0.062	0.127	-0.426	-0.19	-0.027	0.208	-0.052	0.433	-0.053	0.297	0.316	0.333	-0.171	0.375	-0.031	0.051	0.384	0.255	0.424	-0.038	0.188	0.063	0.002	0.148
PAPSS2	-0.309	0.106	0.034	0.401	-0.067	0.037	0.133	0.441	0.008	0.15	-0.156	-0.268	0.093	0.427	0.035	-0.238	0.123	-0.137	-0.089	0.19	0.274	-0.109	0.083	0.079	0.174	-0.166	0.135	-0.211	-0.046	-0.155	0.082	0.178	0.334	-0.046	0.163	0.093	0.205	-0.322	0.419	-0.157	0.043	0.3	0.337	0.414	0.079	0.144	0.096	-0.09	0.11
PARK7	-0.136	0.095	0.061	0.477	-0.242	0.032	0.084	0.316	-0.19	0.187	-0.294	-0.436	-0.116	0.505	-0.152	-0.572	0.098	-0.07	-0.041	0.427	0.474	-0.51	0.119	0.057	0.217	-0.194	0.276	-0.465	-0.239	-0.496	0.363	0.021	0.521	-0.228	0.252	0.253	0.378	-0.419	0.293	-0.25	0.101	0.2	0.299	0.411	0.046	0.303	0.078	-0.138	0.218
PARP1	0.146	0.178	0.657	0.406	-0.333	0.681	0.208	0.524	-0.09	0.167	-0.442	-0.485	0.025	0.704	-0.053	-0.54	0.248	-0.251	-0.05	0.137	0.264	-0.427	0.216	0.411	0.085	0.221	0.449	-0.4	-0.368	-0.023	0.423	0.201	0.545	-0.244	0.816	0.561	0.451	-0.339	0.314	-0.067	0.368	0.54	0.518	0.462	-0.165	0.13	0.112	-0.175	0.166
PBRM1	-0.085	0.296	0.314	0.35	-0.194	0.284	0.108	0.346	0.128	0.119	-0.145	-0.299	0.011	0.412	-0.037	-0.344	0.118	-0.275	-0.114	0.03	0.188	-0.378	0.256	0.205	0.131	-0.053	0.222	-0.204	-0.234	0.103	0.332	0.079	0.382	-0.095	0.412	0.257	0.31	-0.322	0.267	0.021	0.317	0.388	0.262	0.239	-0.07	0.057	0.146	0.007	0.008
PCGF2	0.027	0.069	0.329	0.236	-0.059	0.337	0.208	0.261	0.042	0.109	-0.228	-0.199	0.08	0.396	-0.079	-0.263	0.023	-0.315	-0.149	-0.16	0.065	-0.232	0.289	0.222	0.13	0.071	0.107	-0.16	-0.027	0.089	0.22	0.114	0.274	0.048	0.395	0.323	0.196	-0.241	0.073	0.03	0.28	0.319	0.296	0.231	-0.062	0.089	-0.059	-0.148	0.147
PDCD10	-0.098	-0.049	-0.334	-0.041	0.032	-0.335	-0.025	-0.152	0.163	-0.045	0.142	0.068	-0.021	-0.263	-0.043	0.184	-0.071	0.11	-0.252	-0.233	-0.155	0.182	0.078	-0.185	-0.064	-0.207	-0.289	0.123	0.295	0.07	-0.25	-0.089	-0.245	0.187	-0.398	-0.191	-0.144	0.107	-0.036	0.059	-0.203	-0.149	-0.263	-0.028	0.147	-0.059	-0.135	0.143	-0.036
PDCD11	-0.01	0.214	0.096	0.13	-0.06	0.112	0.012	0.136	0.129	0.011	-0.004	0.082	0.067	0.027	-0.07	-0.092	0.015	-0.119	-0.023	-0.086	-0.071	-0.108	0.018	0.179	-0.129	0.079	-0.05	0.009	0.064	0.205	0.149	0.094	0.04	-0.027	0.139	0.209	0.045	-0.029	0.036	0.141	0.182	0.001	0.003	0.035	0.088	-0.002	0.164	0.117	-0.02
PDCD4	-0.276	0.137	-0.065	0.557	-0.327	-0.068	0.197	0.526	-0.102	0.217	-0.268	-0.492	-0.057	0.61	-0.085	-0.58	0.025	0.025	-0.013	0.347	0.496	-0.443	0.149	0.092	0.184	-0.321	0.286	-0.522	-0.056	-0.431	0.333	0.121	0.575	-0.036	0.157	0.227	0.49	-0.322	0.467	-0.275	0.043	0.28	0.46	0.538	0.174	0.46	0.093	-0.123	0.275
PDPK1	0.101	0.012	0.028	-0.367	0.248	0.046	-0.049	-0.276	0.157	-0.147	0.314	0.272	0.153	-0.456	0.143	0.359	-0.021	-0.14	-0.2	-0.288	-0.21	0.286	-0.146	-0.05	-0.137	0.302	-0.022	0.401	0.316	0.289	-0.281	-0.135	-0.345	0.286	-0.116	-0.051	-0.318	0.396	-0.349	0.275	-0.146	-0.22	-0.236	-0.351	0.181	-0.121	-0.119	-0.001	-0.014
PDZD2	0.065	0.084	-0.11	-0.373	0.364	-0.077	-0.171	-0.474	0.222	-0.041	0.334	0.348	0.082	-0.525	-0.008	0.579	-0.113	-0.024	-0.14	-0.332	-0.386	0.496	-0.015	-0.167	-0.061	0.071	-0.25	0.532	0.252	0.395	-0.331	0.053	-0.501	0.334	-0.276	-0.342	-0.387	0.262	-0.403	0.215	-0.081	-0.117	-0.389	-0.401	-0.02	-0.338	-0.238	0.201	-0.255
PEA15	-0.022	-0.037	-0.267	0.256	-0.583	-0.116	-0.007	0.347	-0.361	0.006	-0.299	-0.526	-0.113	0.206	0.09	-0.4	-0.012	0.177	0.145	0.188	0.386	-0.094	0.01	0.003	0.068	-0.28	0.114	-0.42	0.047	-0.335	-0.089	-0.135	0.37	0.079	-0.099	0.179	0.234	0.447	0.218	0.179	-0.116	-0.089	0.244	0.398	0.223	0.505	0.09	-0.075	0.306
PEBP1	0.158	0.201	0.531	0.274	-0.358	0.504	0.171	0.355	-0.027	0.13	-0.328	-0.413	0.035	0.505	-0.088	-0.437	0.129	-0.302	-0.073	0.024	0.152	-0.278	0.133	0.273	0.151	0.209	0.444	-0.376	-0.292	-0.05	0.395	0.098	0.442	-0.215	0.648	0.394	0.347	-0.218	0.099	-0.075	0.321	0.311	0.311	0.334	-0.058	0.086	0.086	-0.126	0.121
PELP1	0.11	0.217	0.334	0.233	-0.297	0.329	0.069	0.172	-0.247	-0.041	-0.255	-0.16	-0.038	0.323	-0.053	-0.205	0.317	-0.1	0.134	0.128	0.091	-0.115	-0.026	0.41	0.115	0.132	0.18	-0.251	-0.198	0.091	0.329	0.169	0.336	-0.187	0.44	0.132	0.179	-0.045	0.078	-0.092	0.236	0.245	0.249	0.205	-0.111	0.064	0.064	-0.12	-0.004
PES1	-0.206	0.23	0.079	0.301	-0.084	0.021	0.059	0.203	0.086	0.217	0.011	-0.194	0.237	0.237	0.058	-0.274	0.2	-0.14	-0.102	0.017	0.176	-0.194	0.252	0.024	0.078	-0.178	0.172	-0.249	0.093	-0.011	0.177	0.229	0.189	0.222	0.085	0.129	0.224	-0.214	0.124	0	0.012	0.246	0.23	0.228	0.122	0.172	0.042	0.007	0.152
PEX19	-0.205	0.189	-0.117	0.31	-0.345	-0.04	-0.051	0.232	-0.215	0.033	-0.327	-0.353	0.062	0.31	0.059	-0.347	0.098	0.111	0.221	0.175	0.113	-0.086	0.074	-0.011	0.103	-0.186	-0.069	-0.472	-0.058	-0.077	0.235	0.278	0.335	0.047	0.047	0.042	0.221	-0.001	0.181	-0.033	0.062	0.121	0.236	0.305	0.206	0.124	0.086	-0.007	0.098
PHB	-0.082	-0.082	-0.35	-0.364	0.423	-0.361	-0.113	-0.452	0.179	-0.177	0.409	0.487	-0.003	-0.461	0.113	0.56	-0.18	-0.073	-0.035	-0.171	-0.254	0.343	-0.151	-0.259	-0.056	-0.07	-0.299	0.392	0.136	0.066	-0.316	-0.15	-0.535	0.113	-0.532	-0.327	-0.419	0.056	-0.261	0.015	-0.216	-0.368	-0.511	-0.416	-0.034	-0.249	-0.028	0.063	-0.054
PHB2	0.001	-0.029	-0.008	-0.141	0.16	0.066	-0.051	-0.057	0.015	-0.188	-0.198	0.115	-0.041	-0.063	0.123	0.029	-0.063	-0.026	-0.013	-0.021	-0.053	0.072	-0.055	-0.063	-0.11	0.12	-0.119	0.079	-0.123	0.04	-0.152	-0.135	0.003	-0.131	-0.052	0.025	-0.109	-0.069	0.015	-0.103	-0.014	-0.073	-0.129	-0.055	-0.191	-0.157	-0.037	-0.159	0.244
PHGDH	-0.09	0.121	0.34	0.581	-0.466	0.328	0.194	0.584	-0.162	0.157	-0.42	-0.615	0.009	0.736	-0.08	-0.71	0.176	-0.189	-0.021	0.334	0.412	-0.582	0.21	0.257	0.138	-0.072	0.398	-0.625	-0.317	-0.345	0.504	0.119	0.687	-0.258	0.587	0.508	0.601	-0.381	0.428	-0.159	0.245	0.471	0.492	0.554	0.007	0.318	0.221	-0.104	0.181
PI4KB	0.069	0.081	0.099	0.034	-0.027	0.23	-0.014	0.05	0.045	-0.094	0.039	-0.17	-0.013	0.046	0.076	0.016	0.071	-0.008	-0.088	-0.003	0.054	0.133	0.103	0.054	-0.095	0.146	0.139	-0.08	-0.075	0.139	0.035	0.026	0.086	-0.072	0.166	0.035	0	0.054	-0.059	0.078	0.019	0.093	0.005	0.121	-0.101	0.09	-0.036	-0.089	0.113
PIK3C2A	-0.205	0.1	-0.111	0.561	-0.372	-0.145	0.038	0.33	-0.048	0.065	-0.223	-0.273	0.084	0.41	0.045	-0.35	0.113	-0.015	0.165	0.177	0.291	-0.322	0.223	0.116	0.181	-0.428	0.046	-0.501	-0.057	-0.161	0.373	0.351	0.467	0.046	0.012	0.097	0.318	-0.268	0.374	-0.067	0.152	0.265	0.273	0.296	0.151	0.185	0.303	0.073	0.122
PIK3CA	0.014	0.099	0.39	0.2	0.099	0.313	0.046	0.095	0.238	0.238	0.039	0.112	0.266	0.088	-0.29	0.013	0.156	-0.072	-0.034	-0.057	-0.055	-0.075	0.094	0.28	-0.03	0.195	0.229	0.031	0.025	0.269	0.214	0.234	0.131	0.009	0.307	0.096	-0.009	-0.189	0.005	-0.051	0.279	0.299	0.13	-0.002	0.032	-0.193	0.022	0.049	-0.136
PIN1	0.112	-0.11	-0.07	-0.464	0.312	-0.102	-0.254	-0.413	0.017	-0.221	0.203	0.403	-0.073	-0.515	0.086	0.399	-0.055	0.09	-0.18	0.004	-0.348	0.38	-0.256	-0.182	-0.161	0.296	-0.17	0.421	0.076	0.092	-0.285	-0.243	-0.475	-0.048	-0.18	-0.145	-0.352	0.198	-0.3	0.087	-0.197	-0.26	-0.351	-0.362	-0.104	-0.173	-0.09	-0.039	-0.089
PIR	-0.121	0.049	0.195	0.467	-0.367	0.166	0.155	0.431	-0.178	0.142	-0.401	-0.46	-0.027	0.57	-0.162	-0.547	0.053	-0.167	0.063	0.286	0.308	-0.514	0.128	0.068	0.159	-0.14	0.205	-0.491	-0.322	-0.337	0.406	0.115	0.535	-0.239	0.375	0.353	0.423	-0.398	0.36	-0.198	0.126	0.296	0.255	0.42	-0.018	0.165	0.173	-0.098	0.138
PLD2	-0.203	0.087	0.184	0.513	-0.337	0.089	0.126	0.5	-0.064	0.275	-0.324	-0.399	0.068	0.623	0.004	-0.648	0.126	-0.085	0.158	0.39	0.347	-0.584	0.211	0.232	0.228	-0.285	0.338	-0.572	-0.146	-0.334	0.539	0.285	0.608	-0.17	0.36	0.327	0.6	-0.362	0.406	-0.287	0.188	0.381	0.485	0.42	0.144	0.282	0.265	0.017	0.078
PLK1	-0.159	0.298	-0.032	0.102	-0.043	-0.126	0.121	-0.084	-0.093	-0.064	-0.017	-0.1	0.107	-0.028	0.076	-0.099	0.031	-0.091	0.105	0	0.071	0.025	-0.116	-0.167	0.029	-0.15	-0.101	-0.025	-0.033	0.02	0.036	0.244	0.03	0.043	-0.095	-0.142	0.151	-0.068	0.077	-0.121	-0.12	-0.023	0.044	-0.031	-0.059	-0.002	0.018	0.088	-0.025
PML	-0.304	0.174	0.017	0.605	-0.261	-0.026	0.137	0.457	-0.079	0.305	-0.19	-0.405	0.055	0.567	-0.166	-0.513	0.196	-0.041	-0.028	0.314	0.54	-0.501	0.035	0.04	0.228	-0.318	0.297	-0.398	0.007	-0.368	0.266	0.174	0.544	-0.046	0.199	0.271	0.447	-0.38	0.517	-0.309	0.038	0.374	0.421	0.488	0.21	0.349	0.061	-0.034	0.29
PMVK	-0.192	0.372	0.227	0.317	-0.322	0.231	0.243	0.396	-0.074	0.125	-0.289	-0.504	0.003	0.559	-0.012	-0.487	0.08	-0.192	-0.083	0.212	0.302	-0.312	0.084	0.076	0.133	-0.078	0.289	-0.463	-0.26	-0.247	0.321	0.226	0.543	-0.141	0.393	0.395	0.371	-0.284	0.343	-0.171	0.052	0.392	0.325	0.496	0.075	0.173	0.111	-0.16	0.2
PNPT1	-0.196	-0.022	-0.146	0.093	0.096	-0.235	0.072	0.146	0.033	0.18	-0.104	0.089	0.004	0.225	-0.04	-0.239	-0.022	0.05	0.146	0.25	0.101	-0.248	-0.062	-0.096	0.089	-0.208	-0.037	-0.217	-0.101	-0.282	0.203	-0.004	0.072	-0.138	-0.119	0.149	0.107	-0.351	0.164	-0.146	-0.104	-0.002	-0.001	0.161	-0.025	0.02	0.131	-0.04	0.04
PON1	0.128	-0.106	-0.01	0.106	0.037	-0.007	-0.129	0.036	0.084	0.153	-0.009	0.035	-0.048	0.175	-0.026	-0.111	0.036	0.025	0.03	0.081	0.169	-0.286	0.099	0.07	0.121	-0.107	0.099	-0.048	-0.081	-0.117	0.083	-0.132	0.096	-0.177	0.028	0.107	0.275	-0.161	0.069	-0.111	0.192	0.015	0.078	0.011	0	0.051	-0.011	0.091	0.052
POT1	-0.064	0.166	0.248	0.095	-0.218	0.205	0.141	0.11	0.006	0.071	-0.085	-0.18	0.081	0.211	-0.028	-0.113	0.067	-0.322	-0.117	-0.109	-0.024	-0.058	0.101	0.115	0.13	-0.016	0.247	-0.113	-0.134	0.013	0.109	0.117	0.246	0.1	0.278	0.101	0.15	-0.028	-0.065	0.058	0.069	0.226	0.206	0.16	0.021	0.061	-0.059	-0.159	-0.045
PPIB	-0.08	0.055	0.202	0.31	-0.296	0.302	0.111	0.428	-0.249	-0.024	-0.494	-0.415	-0.067	0.56	-0.023	-0.59	0.071	-0.139	0.063	0.283	0.278	-0.425	0.006	0.159	0.079	0.02	0.166	-0.504	-0.405	-0.224	0.28	-0.071	0.54	-0.382	0.406	0.386	0.395	-0.317	0.368	-0.168	0.185	0.218	0.301	0.422	-0.107	0.12	0.102	-0.214	0.294
PPM1B	-0.094	0.221	0.109	0.259	-0.352	0.249	0.075	0.179	-0.092	-0.011	-0.247	-0.478	-0.193	0.279	-0.067	-0.247	0.032	-0.044	-0.042	-0.087	0.006	-0.109	-0.022	0.133	-0.083	0.053	-0.023	-0.225	-0.267	0.064	0.08	0.14	0.24	-0.12	0.344	0.078	0.237	-0.069	0.182	-0.032	0.189	0.271	0.097	0.269	-0.062	0.07	-0.047	0.069	-0.018
PPP1R13B	-0.045	-0.061	-0.347	0.031	0.155	-0.298	-0.175	-0.233	0.192	0.108	0.231	0.136	0.333	-0.345	0.097	0.183	-0.012	0.191	0.016	0.005	-0.018	0.221	0.073	-0.265	-0.006	-0.239	-0.105	0.169	0.443	0.003	-0.205	0.127	-0.19	0.249	-0.441	-0.226	-0.151	0.22	-0.039	0.093	-0.045	-0.23	-0.111	-0.166	0.162	-0.022	-0.086	0.136	-0.057
PPP2R1A	0.264	-0.112	0.09	-0.367	0.122	0.136	-0.131	-0.286	-0.011	-0.201	0.055	0.366	-0.017	-0.483	-0.027	0.343	-0.072	0.019	0.078	-0.178	-0.4	0.367	-0.295	0	-0.216	0.457	-0.06	0.213	-0.046	0.29	-0.292	-0.263	-0.262	-0.171	-0.061	-0.132	-0.386	0.434	-0.366	0.248	0.026	-0.379	-0.215	-0.38	-0.137	-0.242	-0.009	-0.049	-0.094
PPP2R5A	-0.005	0.081	0.262	0.299	-0.271	0.25	0.152	0.237	-0.161	0.19	-0.202	-0.322	0.082	0.29	-0.339	-0.321	0.072	-0.084	0.01	-0.107	0.045	-0.146	0.084	0.178	0.047	0.015	0.219	-0.41	-0.097	0.035	0.212	0.223	0.41	-0.056	0.282	0.097	0.191	-0.072	0.171	-0.031	0.223	0.156	0.322	0.311	-0.009	0.109	-0.074	-0.076	0.016
PRKAA2	0.045	-0.022	-0.088	-0.353	-0.064	-0.05	0.061	-0.186	-0.122	-0.075	0.086	-0.032	-0.196	-0.347	0.104	0.275	-0.117	-0.016	-0.161	-0.154	-0.143	0.333	-0.196	-0.027	-0.088	0.053	-0.049	0.201	0.001	0.118	-0.385	-0.145	-0.161	0.255	-0.198	-0.172	-0.299	0.523	-0.252	0.181	-0.072	-0.206	-0.112	-0.139	0.035	0.099	-0.016	-0.187	0.12
PRKCD	0.073	-0.185	-0.306	-0.136	-0.338	-0.116	-0.099	0.039	-0.206	-0.123	-0.136	-0.162	-0.099	-0.249	0.163	0.017	-0.113	0.19	0.146	-0.169	-0.132	0.358	-0.121	-0.077	-0.083	-0.017	-0.073	-0.149	-0.001	-0.001	-0.371	-0.267	-0.063	0.094	-0.26	-0.062	-0.103	0.634	-0.044	0.294	-0.173	-0.324	-0.022	0.1	0.009	0.143	-0.049	0.01	0.152
PRKCH	0.226	-0.117	0.151	-0.32	0.028	0.167	-0.175	-0.297	-0.009	-0.2	0.141	0.234	-0.036	-0.387	-0.028	0.42	0.038	0.072	-0.032	-0.369	-0.435	0.539	-0.181	0.033	-0.067	0.373	0.102	0.195	0.091	0.354	-0.256	-0.095	-0.295	0.006	-0.012	-0.275	-0.299	0.488	-0.445	0.124	0.006	-0.163	-0.204	-0.256	-0.083	-0.302	-0.173	0.09	-0.201
PRKD1	0.024	-0.095	0.03	0.283	-0.147	0.057	-0.016	0.337	-0.175	0.097	-0.296	-0.33	-0.192	0.411	-0.069	-0.397	0.068	0.076	-0.074	0.104	0.242	-0.321	0.201	0.05	0.06	-0.128	0.004	-0.271	-0.229	-0.287	0.286	0.015	0.195	0.008	0.2	0.101	0.202	-0.279	0.099	-0.063	0.072	0.237	0.297	0.305	-0.02	0.18	0.1	-0.109	0.095
PRKDC	-0.085	0.239	0.58	0.382	-0.245	0.458	0.226	0.427	-0.08	0.144	-0.244	-0.317	0.058	0.537	-0.15	-0.388	0.321	-0.196	0.026	0.153	0.191	-0.454	0.087	0.408	0.073	0.132	0.489	-0.343	-0.12	0.049	0.429	0.241	0.576	-0.168	0.64	0.408	0.444	-0.299	0.281	-0.235	0.206	0.552	0.454	0.308	-0.005	0.066	0.165	-0.039	0.041
PRKN	0.153	-0.18	-0.176	-0.359	0.083	-0.122	-0.091	-0.279	0.016	-0.128	0.165	0.159	-0.001	-0.376	0.183	0.373	-0.034	0.164	-0.011	-0.232	-0.164	0.445	-0.045	-0.083	-0.023	0.121	-0.114	0.3	0.22	0.206	-0.464	-0.168	-0.363	0.253	-0.3	-0.384	-0.247	0.397	-0.265	0.206	-0.156	-0.206	-0.221	-0.284	0.056	-0.116	-0.078	0.025	-0.118
PRMT1	0.004	-0.1	0.246	0.007	-0.148	0.094	0.013	0.161	-0.245	0.116	-0.059	0.006	-0.16	0.032	-0.136	0.064	0.217	0.024	0.239	-0.052	-0.148	-0.082	-0.162	0.231	-0.014	0.157	0.249	-0.124	-0.026	0.019	0.085	-0.068	0.154	0.051	0.22	0.027	0.125	0.112	-0.008	-0.135	-0.041	0.249	0.176	0.011	-0.038	-0.046	0.057	0.085	-0.176
PRODH	-0.344	0.229	-0.001	0.339	-0.346	-0.113	0.147	0.289	-0.163	0.076	-0.219	-0.308	-0.062	0.427	-0.072	-0.488	0.034	-0.115	0.018	0.341	0.273	-0.325	0.021	0.041	0.186	-0.291	0.106	-0.48	-0.176	-0.332	0.291	0.185	0.527	-0.21	0.152	0.179	0.411	-0.257	0.305	-0.254	-0.025	0.256	0.283	0.386	0.151	0.267	0.138	-0.047	0.136
PROX1	0.043	-0.007	0.31	0.294	-0.193	0.3	0.161	0.279	-0.051	-0.054	-0.262	-0.261	-0.183	0.384	-0.216	-0.2	0.181	-0.196	-0.113	0.07	0.055	-0.234	0.116	0.234	-0.089	0.11	0.061	-0.245	-0.205	0.076	0.277	0.13	0.259	-0.13	0.383	0.298	0.209	-0.199	0.151	-0.069	0.252	0.265	0.192	0.265	-0.097	0.054	0.026	0.011	-0.003
PRPF19	-0.3	0.225	-0.102	-0.096	0.099	-0.178	0.023	-0.156	0.15	-0.051	0.052	0.192	0.265	-0.095	0.085	0.057	0.004	-0.019	0.015	0.075	-0.103	0.033	-0.094	-0.069	0.059	-0.146	-0.186	0.033	0.227	0.051	0.089	0.231	0.018	-0.052	-0.196	-0.219	-0.044	-0.059	0.009	-0.144	-0.133	-0.008	-0.065	-0.089	0.118	-0.167	0.023	0.029	-0.087
PSMA2	-0.191	-0.124	-0.341	0.261	-0.151	-0.271	-0.015	0.16	-0.107	0.089	0.09	-0.139	-0.04	0.152	0.083	-0.252	0.04	0.044	0.136	0.423	0.392	-0.323	0.019	-0.121	0.056	-0.315	0.029	-0.185	0.123	-0.513	0.047	-0.093	0.098	-0.003	-0.189	0.185	0.291	-0.064	0.272	-0.175	-0.122	-0.016	0.034	0.235	0.249	0.463	0.113	0.122	0.2
PSMA5	-0.293	-0.037	-0.22	0.219	-0.259	-0.25	0.225	0.281	-0.107	0.065	-0.044	-0.295	-0.174	0.34	0.075	-0.338	-0.103	-0.112	0.101	0.458	0.443	-0.433	0.015	-0.133	0.118	-0.314	0.078	-0.29	-0.026	-0.492	0.14	0.026	0.304	-0.088	-0.055	0.181	0.386	-0.207	0.391	-0.332	-0.156	0.036	0.097	0.335	0.206	0.397	0.204	-0.023	0.151
PSMB1	-0.14	-0.052	-0.092	0.245	-0.264	-0.029	0.044	0.418	-0.222	0.093	-0.285	-0.362	-0.155	0.422	-0.04	-0.55	0.01	0.055	0.138	0.392	0.401	-0.473	0.033	0.116	0.033	-0.137	0.132	-0.35	-0.089	-0.458	0.113	-0.216	0.373	-0.18	0.134	0.35	0.428	-0.175	0.381	-0.219	-0.102	0.167	0.166	0.414	0.19	0.442	0.161	-0.036	0.367
PSMB5	-0.021	-0.013	-0.032	0.137	-0.259	-0.01	0.01	0.11	-0.159	0.064	0.015	-0.166	-0.19	0.011	-0.035	-0.072	0.116	0.051	0.172	0.063	0.11	-0.117	0.008	0.201	0.05	-0.124	0.047	-0.106	0.026	-0.076	-0.052	-0.038	0.07	0.121	0.059	0.098	0.171	0.11	0.119	-0.074	0.15	0.089	0.052	0.098	0.136	0.304	-0.013	0.107	0.074
PSMD14	-0.111	-0.031	-0.257	-0.161	0.003	-0.234	0.085	-0.113	-0.021	0.077	0.174	-0.007	0.022	-0.053	-0.091	-0.091	-0.183	0.062	-0.079	0.191	0.087	-0.091	-0.136	-0.207	-0.001	-0.18	-0.098	0.051	0.217	-0.351	-0.045	0.06	-0.103	-0.034	-0.233	0.01	0.07	0.057	0.004	-0.094	-0.173	-0.257	-0.089	0.099	0.11	0.252	-0.06	-0.052	0.132
PTEN	0.002	-0.019	-0.126	-0.174	0.137	-0.117	-0.226	-0.367	-0.051	-0.177	0.219	0.22	0.031	-0.412	0.039	0.424	-0.106	0.182	-0.036	-0.169	-0.285	0.36	-0.17	-0.126	-0.107	0.083	-0.126	0.309	0.229	0.104	-0.201	0.059	-0.287	0.083	-0.252	-0.409	-0.281	0.319	-0.247	-0.011	-0.055	-0.247	-0.247	-0.336	-0.053	-0.064	-0.023	0.07	-0.092
PTK2	0.135	-0.054	-0.211	0.038	-0.364	-0.046	-0.094	-0.017	-0.263	-0.08	-0.165	-0.263	-0.045	-0.129	0.02	-0.011	-0.083	0.26	0.042	-0.149	0.06	0.312	-0.01	0.02	-0.073	-0.053	-0.004	-0.181	0.133	0.008	-0.274	-0.148	0.057	0.127	-0.183	-0.103	-0.039	0.573	-0.07	0.278	-0.179	-0.244	0.021	0.116	0.003	0.243	-0.112	-0.015	0.212
PTPN1	-0.09	0.087	0.151	0.256	-0.245	0.201	0.206	0.251	0.066	0.276	-0.212	-0.237	0.281	0.313	0.053	-0.323	0.068	-0.197	0.18	-0.003	0.051	0.009	0.185	0.17	0.241	-0.084	0.129	-0.392	0.024	0.14	0.071	0.244	0.276	-0.051	0.184	0.079	0.198	-0.008	0.145	0.055	0.099	0.207	0.282	0.238	0.078	0.027	0.031	-0.06	0.072
PTPN6	-0.25	0.114	0.136	0.577	-0.414	0.156	0.152	0.765	-0.144	0.216	-0.386	-0.442	-0.084	0.654	-0.049	-0.629	0.262	-0.084	0.067	0.274	0.428	-0.382	0.122	0.223	0.102	-0.219	0.31	-0.551	-0.143	-0.245	0.314	0.048	0.566	-0.172	0.372	0.449	0.472	-0.264	0.582	-0.131	0.185	0.389	0.53	0.709	0.18	0.327	0.162	-0.09	0.292
PURB	-0.135	0.052	-0.176	-0.147	0.481	-0.241	-0.185	-0.533	0.128	0.114	0.475	0.378	0.202	-0.502	-0.216	0.332	-0.076	0.124	-0.168	-0.074	-0.18	0.13	-0.134	-0.104	0.078	-0.03	-0.062	0.389	0.376	0.075	-0.143	0.027	-0.324	0.195	-0.35	-0.317	-0.313	0.077	-0.277	-0.07	-0.003	-0.251	-0.293	-0.452	0.058	-0.053	-0.17	0.024	-0.145
PYGL	-0.418	0.149	-0.18	0.518	-0.431	-0.206	0.197	0.574	-0.233	0.181	-0.322	-0.481	-0.024	0.57	0.024	-0.611	0.091	-0.034	0.164	0.503	0.526	-0.503	0.107	0.076	0.219	-0.507	0.209	-0.635	-0.132	-0.51	0.27	0.1	0.743	-0.109	0.042	0.25	0.459	-0.284	0.512	-0.321	-0.032	0.218	0.432	0.589	0.286	0.453	0.174	-0.079	0.3
RACK1	-0.252	0.107	0.207	0.319	-0.175	0.076	0.143	0.176	-0.08	0.184	-0.017	-0.106	0.044	0.248	-0.25	-0.177	0.14	-0.048	-0.033	0.069	-0.038	-0.255	0.104	0.163	0.01	-0.063	0.121	-0.348	0.194	0.101	0.41	0.202	0.325	-0.032	0.234	0.136	0.223	-0.083	0.109	-0.113	0.128	0.224	0.257	0.232	0.063	0.016	-0.078	0.001	-0.068
RAD21	-0.122	0.145	0.269	0.516	-0.199	0.285	0.234	0.441	0.062	0.236	-0.206	-0.49	0.073	0.576	-0.023	-0.515	0.132	-0.142	-0.099	0.204	0.357	-0.49	0.264	0.189	0.031	-0.07	0.383	-0.396	-0.159	-0.152	0.339	0.205	0.57	-0.111	0.438	0.422	0.399	-0.388	0.423	-0.188	0.23	0.444	0.38	0.422	0.086	0.241	0.132	-0.131	0.256
RAD23B	0.062	-0.016	-0.112	0.007	-0.062	0.051	-0.062	-0.095	-0.095	-0.234	0.028	-0.16	-0.042	-0.103	0.111	0.017	-0.067	-0.065	-0.141	0.012	0.099	0.009	0.02	-0.141	-0.148	0.13	-0.072	-0.027	-0.012	-0.106	-0.079	-0.206	-0.053	-0.058	-0.02	0.176	0.042	0.128	0.014	0.19	-0.189	-0.157	-0.108	-0.058	-0.047	0.153	-0.041	-0.007	0.163
RAF1	0.22	-0.059	0.135	-0.334	0.091	0.167	-0.133	-0.254	0.033	-0.229	0.233	0.209	-0.113	-0.319	0.059	0.412	0.017	-0.04	-0.027	-0.326	-0.33	0.385	-0.035	0.077	-0.131	0.265	-0.014	0.311	0.018	0.41	-0.246	-0.178	-0.303	0.021	0.02	-0.145	-0.178	0.295	-0.227	0.229	0.016	-0.029	-0.307	-0.252	-0.171	-0.231	-0.195	0.243	-0.293
RAN	0.153	-0.081	0.166	-0.062	-0.056	0.239	0.085	0.072	0.148	-0.236	-0.33	-0.007	0.069	0.059	0.258	-0.161	-0.001	-0.188	-0.065	0.128	0.019	-0.071	-0.035	0.036	-0.19	0.295	0.08	-0.108	-0.188	0.018	0.051	-0.145	0.094	-0.233	0.185	0.342	0	0.016	-0.054	0.094	0.035	-0.059	-0.019	-0.017	-0.047	-0.088	0.184	-0.305	0.172
RANBP9	0.273	-0.083	0.04	-0.227	0.174	0.126	-0.168	-0.225	0.047	-0.112	0.235	0.214	0.048	-0.287	0.105	0.365	0.038	0.072	0.112	-0.192	-0.195	0.229	-0.105	0.216	-0.17	0.181	-0.164	0.415	0.126	0.283	-0.162	-0.107	-0.387	0.041	-0.008	-0.09	-0.166	0.296	-0.211	0.243	0.254	-0.131	-0.233	-0.333	-0.078	-0.043	0.122	0.086	-0.123
RAP1GAP	0.308	-0.194	-0.135	-0.462	0.013	-0.058	-0.203	-0.345	-0.084	-0.238	0.171	0.231	-0.159	-0.53	0.059	0.386	-0.152	0.188	-0.045	-0.248	-0.32	0.44	-0.289	-0.128	-0.306	0.34	-0.159	0.372	0.054	0.209	-0.414	-0.326	-0.477	0.044	-0.219	-0.232	-0.403	0.54	-0.372	0.282	-0.245	-0.438	-0.317	-0.35	-0.128	-0.116	-0.138	0.052	-0.02
RAPGEF4	-0.065	-0.234	-0.484	-0.443	0.457	-0.566	-0.149	-0.521	0.151	-0.084	0.501	0.553	-0.002	-0.663	0.067	0.651	-0.218	0.247	-0.019	-0.202	-0.3	0.482	-0.125	-0.339	-0.046	-0.148	-0.291	0.476	0.437	0.085	-0.358	-0.138	-0.549	0.334	-0.722	-0.5	-0.453	0.267	-0.275	0.043	-0.328	-0.419	-0.45	-0.439	0.081	-0.093	-0.177	0.132	-0.161
RASSF4	-0.138	0.103	0.037	0.149	-0.155	0.005	0.111	0.232	-0.094	-0.04	-0.255	-0.003	0.119	0.229	0.201	-0.213	0.015	-0.222	0.285	0.25	0.073	-0.164	0.011	0.224	0.117	-0.097	0.008	-0.21	-0.103	0	0.143	0.094	0.292	-0.187	0.106	0.201	0.156	-0.106	0.162	-0.009	0.116	0.075	0.15	0.122	-0.009	-0.015	0.362	0.027	0.09
RASSF5	-0.013	-0.054	-0.078	-0.001	0.035	-0.004	0.001	-0.085	0.112	0.122	0.073	-0.149	0.011	-0.036	-0.052	-0.026	0.05	0.088	-0.033	-0.035	-0.014	0.037	0.061	-0.026	0	0.05	0.005	-0.031	-0.019	0.079	-0.065	0.037	-0.074	0.08	-0.049	-0.078	-0.077	0.014	-0.057	-0.002	-0.124	-0.008	-0.031	-0.04	-0.037	0.005	-0.111	-0.104	0.006
RB1	-0.25	0.116	-0.039	0.475	-0.168	-0.058	0.072	0.38	-0.02	0.167	-0.162	-0.308	-0.062	0.388	-0.05	-0.428	0.275	-0.025	0.015	0.292	0.409	-0.435	0.143	0.009	0.11	-0.377	0.021	-0.292	-0.119	-0.279	0.259	0.18	0.375	-0.009	0.109	0.24	0.335	-0.359	0.474	-0.109	0.094	0.34	0.338	0.361	0.123	0.276	0.111	0.076	0.05
RBBP4	-0.093	0.17	0.315	0.413	-0.14	0.217	0.23	0.447	-0.145	0.175	-0.252	-0.322	0.03	0.62	-0.052	-0.529	0.18	-0.138	0.124	0.326	0.413	-0.559	0.15	0.274	0.148	-0.15	0.264	-0.325	-0.14	-0.233	0.483	0.217	0.488	-0.214	0.453	0.356	0.48	-0.529	0.404	-0.225	0.214	0.456	0.441	0.4	-0.001	0.236	0.18	-0.092	0.031
RBL2	0.038	0.048	0.181	-0.201	0.001	0.109	0.26	0.047	0.064	-0.058	-0.013	0.015	0.132	0.103	0.288	0.056	-0.143	-0.212	-0.098	-0.219	0.021	0.123	0.1	-0.03	0.147	0.017	0.096	0.022	0.074	0.105	-0.135	0.173	0.043	0.116	0.08	0.026	-0.007	-0.051	0.038	0.05	-0.173	0.084	0.2	0.085	0.004	-0.006	-0.202	-0.104	0.006
RBM39	0.011	0.048	0.249	0.197	0.161	0.152	0.131	0.194	-0.013	0.195	0.037	-0.113	0.014	0.352	-0.085	-0.155	0.206	-0.158	0.115	0.148	0.362	-0.41	0.058	0.287	0.177	-0.112	0.235	-0.003	-0.055	-0.119	0.209	0.059	0.2	-0.023	0.25	0.218	0.152	-0.351	0.193	-0.136	0.169	0.341	0.195	0.101	0.006	0.152	0.139	-0.049	0.044
RBP1	0.05	0.131	0.419	0.088	-0.049	0.397	0.092	0.287	0.136	0.081	-0.117	-0.074	0.052	0.361	-0.067	-0.218	0.097	-0.131	-0.082	-0.093	-0.055	-0.285	0.029	0.217	0.091	0.127	0.171	-0.257	-0.341	0.035	0.343	0.205	0.251	-0.322	0.46	0.324	0.228	-0.417	0.229	-0.256	0.349	0.325	0.206	0.198	0.01	-0.193	0.084	0.025	-0.098
RBPJ	0.048	0.062	0.348	0.136	-0.098	0.343	0.304	0.315	-0.028	-0.027	-0.114	-0.318	-0.038	0.436	0.061	-0.306	0.156	-0.293	-0.196	0.038	0.266	-0.223	0.148	-0.011	0.016	0.084	0.314	-0.187	-0.258	-0.059	0.225	0.078	0.236	-0.05	0.427	0.28	0.174	-0.294	0.159	0.056	0.052	0.4	0.326	0.392	-0.134	0.112	0.017	-0.189	0.117
RBX1	0.136	0.046	0.211	0.057	-0.12	0.24	-0.027	-0.012	-0.017	0.009	0.023	0.166	0.096	-0.034	0.007	0.116	0.169	-0.138	0.112	-0.018	-0.138	0.048	0.031	0.321	0.045	0.157	0.041	0.001	-0.116	0.154	0.104	0.154	0.042	0.031	0.202	0.048	-0.078	0.055	-0.148	-0.004	0.307	0.122	0.08	-0.09	-0.007	-0.086	0.016	0.057	-0.169
RCC1	0	0.035	0.346	0.318	0.085	0.317	0.119	0.321	0.048	0.275	-0.093	-0.261	0.168	0.502	-0.119	-0.397	0.198	-0.214	-0.217	0.15	0.301	-0.421	0.226	0.126	0.101	0.011	0.371	-0.096	-0.041	-0.137	0.353	0.063	0.27	-0.044	0.429	0.331	0.318	-0.5	0.214	-0.161	0.222	0.413	0.362	0.32	-0.026	0.157	-0.036	-0.161	0.043
RECK	-0.025	0.035	0.175	0.385	-0.277	0.087	0.063	0.361	-0.093	0.087	-0.341	-0.14	0.113	0.444	-0.035	-0.439	0.22	-0.137	0.063	0.117	0.175	-0.379	0.197	0.164	0.228	-0.166	0.173	-0.374	-0.155	-0.139	0.36	0.095	0.438	-0.086	0.298	0.229	0.296	-0.263	0.234	-0.041	0.206	0.255	0.337	0.251	-0.046	0.043	0.217	0.045	0.15
RELA	-0.166	0.164	0.179	0.499	-0.434	0.153	0.138	0.59	-0.266	0.121	-0.429	-0.485	0.037	0.619	-0.093	-0.642	0.159	-0.066	0.165	0.249	0.396	-0.419	0.01	0.276	0.143	-0.199	0.247	-0.606	-0.167	-0.275	0.399	0.19	0.667	-0.188	0.375	0.336	0.53	-0.269	0.504	-0.126	0.137	0.329	0.499	0.557	0.132	0.315	0.179	-0.095	0.143
RHOA	0.261	0.012	0.554	0.162	-0.378	0.574	-0.061	0.249	-0.176	0.072	-0.261	-0.231	0.058	0.198	-0.123	-0.19	0.239	-0.039	0.032	-0.098	-0.025	-0.064	-0.08	0.312	-0.035	0.393	0.512	-0.239	-0.178	0.14	0.126	-0.004	0.385	-0.22	0.601	0.267	0.187	0.181	0.023	0.113	0.224	0.23	0.316	0.156	-0.089	-0.088	0.002	-0.058	-0.022
RNASEH2A	-0.113	0.212	0.123	0.203	0.05	0.183	-0.087	0.169	0.222	0.082	0.07	-0.063	0.131	0.104	0.04	-0.218	0.173	-0.069	-0.03	0.02	0.043	-0.222	0.11	0.206	-0.029	0.017	0.152	-0.105	-0.052	0.057	0.101	0.068	0.142	-0.078	0.137	0.252	0.188	-0.146	0.148	-0.094	0.175	0.129	0.014	0.045	0.134	0.007	0.112	0.115	0.009
RNASEH2B	-0.149	-0.028	0.067	0.213	-0.136	0.083	0.004	0.085	-0.024	0.233	-0.102	-0.135	0.113	0.168	-0.065	-0.293	0.18	-0.001	0.151	0.245	0.158	-0.235	0.098	0.124	0.122	-0.092	0.15	-0.235	0.043	-0.117	0.056	-0.025	0.28	-0.087	0.099	0.158	0.222	-0.075	0.208	-0.077	0.078	0.317	0.228	0.086	0.183	0.027	-0.129	0.067	0.047
RNASEL	-0.181	0.084	0.037	0.111	-0.266	-0.068	0.177	0.306	-0.097	-0.009	-0.141	-0.226	-0.209	0.22	0.125	-0.142	0.143	-0.094	0.021	0.005	0.063	-0.116	0.098	0.155	0.069	-0.159	-0.001	-0.272	-0.019	-0.018	0.11	0.061	0.226	0.026	0.127	0.098	0.271	-0.104	0.258	-0.12	-0.005	0.248	0.117	0.214	0.108	0.095	0.187	0.108	0.038
RPL11	-0.017	0.021	0.247	0.166	-0.041	0.287	0.037	0.279	-0.06	0.03	-0.215	-0.105	-0.029	0.395	-0.077	-0.282	0.101	-0.075	-0.07	0.081	0.13	-0.289	0.137	0.168	0.029	0.072	0.111	-0.165	-0.166	-0.008	0.316	-0.026	0.282	-0.136	0.378	0.214	0.192	-0.312	0.213	-0.129	0.21	0.282	0.165	0.231	-0.214	0.051	-0.02	-0.119	0.188
RPS14	-0.077	0.09	-0.117	0.004	0.052	-0.158	-0.155	-0.178	0.097	0.202	0.157	0.1	0.145	-0.156	-0.135	0.068	-0.031	0.114	0.023	-0.146	-0.109	0.058	0.014	-0.061	0.189	-0.075	0.086	-0.01	0.258	0.028	-0.083	-0.014	-0.057	0.05	-0.231	-0.211	-0.074	0.064	-0.073	-0.037	-0.235	-0.17	-0.066	-0.101	0.079	-0.002	-0.13	0.218	0.017
RPS6KB1	0.051	0.01	0.303	-0.051	-0.021	0.287	0.062	0.087	-0.011	-0.047	-0.029	-0.065	-0.057	0.083	-0.121	0.101	-0.025	-0.046	-0.093	-0.103	-0.138	0.038	0.065	0.094	-0.1	0.24	0.069	0.075	-0.083	0.241	0.145	0.05	0.106	0.016	0.275	-0.036	-0.046	0.025	-0.125	-0.017	0.206	0.027	0.053	0.081	-0.194	-0.124	-0.079	-0.049	-0.065
RPS9	-0.213	-0.066	-0.252	-0.051	0.026	-0.295	0.034	-0.06	-0.069	0.029	0.162	-0.048	-0.034	-0.063	0.072	-0.121	-0.121	0.13	-0.14	0.277	0.187	-0.192	0.026	-0.253	0	-0.231	-0.071	-0.097	0.147	-0.244	0.08	-0.046	0.096	-0.014	-0.23	-0.025	0.028	-0.048	0.069	-0.068	-0.213	-0.181	0.002	0.057	0.167	0.254	-0.025	-0.039	0.188
RPTOR	0.049	0.107	0.06	0.064	-0.124	0.099	-0.082	-0.189	-0.074	-0.026	0.064	-0.058	0.181	-0.283	-0.113	0.144	0.125	-0.032	-0.01	-0.252	-0.136	0.279	-0.1	0.14	-0.063	0.106	-0.031	0.02	0.19	0.216	-0.069	0.147	0.025	0.095	-0.045	-0.276	-0.13	0.379	-0.188	0.135	0.149	-0.127	-0.059	-0.141	0.028	-0.044	-0.091	0.024	0.001
RRAS2	-0.272	0.123	-0.195	0.604	-0.549	-0.13	0.023	0.441	-0.243	0.193	-0.432	-0.604	-0.07	0.476	-0.078	-0.591	0.015	0.011	0.092	0.252	0.37	-0.309	0.013	0.012	0.239	-0.398	0.22	-0.721	-0.229	-0.462	0.207	0.089	0.689	-0.142	0.028	0.152	0.392	-0.083	0.474	-0.21	0.079	0.161	0.396	0.577	0.131	0.331	0.078	-0.085	0.236
RRM1	-0.025	0.257	0.043	0.263	-0.408	0.084	0.094	0.197	-0.088	0.084	-0.254	-0.307	0.065	0.212	0.034	-0.31	0.033	-0.104	-0.027	-0.062	0.129	-0.151	0.192	0.06	0.144	-0.136	0.099	-0.348	-0.071	0.081	0.28	0.251	0.355	0.082	0.133	0.081	0.112	0.132	0.091	0.145	0.228	0.07	0.262	0.196	0	0.166	0.077	0.029	0.157
RRM2	-0.068	0.038	0.188	0.104	-0.07	0.149	0.053	0.133	-0.083	0.161	-0.102	-0.01	0.051	0.226	0.014	-0.109	0.086	-0.077	0.149	0.065	0.013	-0.156	-0.053	0.166	0.073	0.083	0.203	-0.094	-0.124	-0.077	0.194	0.038	0.18	-0.091	0.287	0.154	0.207	-0.237	0.21	-0.19	0.171	0.133	0.104	0.054	-0.017	-0.107	0.042	0.025	-0.152
RRM2B	-0.055	0.098	0.281	0.197	-0.08	0.251	0.172	0.222	0.102	0.078	-0.053	0.019	0.092	0.399	0.116	-0.138	0.12	-0.314	0.28	0.095	0.013	-0.214	0.153	0.247	0.12	0.083	0.252	-0.188	-0.171	0.075	0.287	0.06	0.25	-0.206	0.397	0.316	0.258	-0.364	0.191	-0.186	0.161	0.249	0.151	0.105	-0.025	-0.136	0.138	0.06	-0.068
RTN4	0.409	-0.083	0.356	-0.295	-0.058	0.46	-0.09	-0.186	0.072	-0.222	-0.023	0.153	0.035	-0.216	0.016	0.318	0.034	-0.031	-0.145	-0.416	-0.447	0.33	-0.119	0.034	-0.211	0.535	0.017	0.182	-0.238	0.451	-0.1	-0.063	-0.271	-0.076	0.285	0.035	-0.269	0.241	-0.253	0.346	0.062	-0.026	-0.087	-0.225	-0.31	-0.422	-0.151	-0.029	-0.174
RUVBL2	-0.287	0.115	-0.093	0.598	-0.36	-0.093	0.212	0.536	-0.145	0.239	-0.322	-0.567	-0.105	0.672	-0.012	-0.624	0.057	-0.097	0.019	0.372	0.527	-0.582	0.219	0.056	0.231	-0.481	0.221	-0.598	-0.274	-0.563	0.36	0.112	0.62	-0.202	0.161	0.272	0.449	-0.48	0.496	-0.289	0.117	0.314	0.404	0.547	0.12	0.377	0.21	-0.105	0.228
S100A6	-0.263	0.087	-0.071	0.579	-0.557	-0.049	0.164	0.584	-0.249	0.18	-0.449	-0.558	-0.058	0.666	-0.054	-0.708	0.177	-0.054	0.191	0.353	0.541	-0.565	0.129	0.113	0.267	-0.417	0.225	-0.693	-0.202	-0.475	0.363	0.087	0.721	-0.158	0.208	0.308	0.583	-0.258	0.512	-0.231	0.075	0.271	0.464	0.602	0.249	0.383	0.182	-0.065	0.275
SAMHD1	-0.268	0.175	0.212	0.621	-0.316	0.188	0.243	0.697	-0.06	0.243	-0.379	-0.481	-0.022	0.717	-0.113	-0.584	0.241	-0.193	-0.03	0.317	0.504	-0.402	0.119	0.198	0.17	-0.192	0.342	-0.503	-0.248	-0.276	0.348	0.129	0.58	-0.174	0.398	0.421	0.454	-0.428	0.592	-0.196	0.091	0.465	0.539	0.681	0.024	0.315	0.141	-0.118	0.248
SAT2	-0.076	0.033	0.079	0.363	-0.128	0.057	0.125	0.26	0.033	0.108	-0.049	-0.151	-0.004	0.358	-0.025	-0.257	0.152	-0.049	-0.023	0.166	0.28	-0.347	0.169	0.106	0.178	-0.165	0.114	-0.238	-0.169	-0.145	0.354	0.146	0.317	-0.035	0.189	0.127	0.227	-0.369	0.248	-0.176	0.297	0.201	0.214	0.17	0.012	0.154	0.209	-0.051	0.005
SELENBP1	-0.284	0.048	-0.037	0.533	-0.421	-0.088	0.088	0.538	-0.226	0.116	-0.319	-0.558	-0.034	0.584	-0.015	-0.599	0.103	-0.024	0.073	0.436	0.511	-0.473	0.156	0.101	0.209	-0.396	0.288	-0.61	-0.146	-0.503	0.403	0.055	0.65	-0.102	0.128	0.275	0.508	-0.226	0.453	-0.212	0.053	0.264	0.428	0.532	0.124	0.425	0.231	-0.041	0.208
SELENOH	-0.319	0.091	-0.13	0.24	-0.045	-0.245	0.184	0.189	-0.151	0.161	-0.192	-0.213	-0.045	0.305	-0.113	-0.347	0.014	-0.033	0.15	0.337	0.371	-0.375	-0.067	-0.046	0.069	-0.261	-0.029	-0.207	0.005	-0.384	0.248	0.093	0.283	-0.029	-0.032	0.023	0.309	-0.312	0.295	-0.288	-0.182	0.069	0.166	0.261	0.093	0.243	0.185	-0.13	0.123
SETD1A	-0.157	-0.006	0.07	-0.018	-0.121	0.016	0.359	0.244	-0.061	-0.043	-0.209	-0.123	-0.103	0.249	0.112	-0.002	-0.104	-0.265	-0.061	0.002	0.032	0.014	0.138	-0.064	0.108	-0.082	-0.104	-0.162	-0.169	-0.054	0.052	0.143	0.172	0.005	0.118	0.052	0.028	-0.161	0.189	0.06	-0.136	0.167	0.152	0.285	-0.134	-0.005	0.15	-0.176	0.043
SFN	0.153	-0.113	-0.328	-0.341	-0.054	-0.257	-0.203	-0.442	-0.205	-0.156	0.252	0.093	-0.114	-0.58	-0.071	0.343	-0.069	0.186	0.037	-0.171	-0.182	0.485	-0.291	-0.116	-0.112	0.056	-0.219	0.206	0.203	0.088	-0.38	-0.234	-0.446	0.181	-0.442	-0.314	-0.31	0.627	-0.293	0.292	-0.263	-0.405	-0.355	-0.291	0.033	0.117	-0.125	0.099	-0.02
SFRP1	0.106	0.001	0.205	0.161	-0.241	0.12	0.094	0.294	-0.193	0.032	-0.233	-0.202	-0.04	0.338	0.057	-0.321	0.202	-0.019	0.037	0.176	0.369	-0.196	0.09	0.237	0.254	-0.039	0.178	-0.272	-0.077	-0.121	0.223	0.077	0.252	0.048	0.239	0.19	0.215	-0.006	0.135	-0.054	0.142	0.138	0.421	0.299	0.017	0.347	0.03	-0.274	0.268
SIAH1	-0.012	0.03	0.106	0.117	0.003	0.072	0.051	0.138	0.176	0.108	-0.08	-0.125	0.101	0.032	0.117	-0.119	-0.041	-0.045	0.009	-0.039	-0.03	0.052	0.104	-0.016	-0.062	-0.037	0.041	-0.105	0.06	0.144	0.036	0.189	-0.024	0.064	0.021	0.049	-0.002	0.055	-0.019	0.06	0.142	0.043	0.135	0.074	-0.029	0.023	0.1	-0.001	0.035
SIN3B	-0.029	0.024	-0.074	0.147	0.142	-0.042	-0.087	-0.084	0.248	0.042	0.132	0.152	0.224	-0.09	0.127	0.07	-0.017	0	-0.05	-0.075	-0.091	-0.025	0.12	0.152	0.079	-0.144	0.019	0.124	0.148	0.017	0.041	0.149	-0.012	0.1	-0.074	-0.052	-0.096	-0.083	-0.075	-0.032	0.179	0.029	0.015	-0.207	0.175	0.062	0.043	0.006	-0.074
SIRT1	-0.032	0.17	0.127	0.243	-0.143	0.11	0.078	0.337	-0.098	0.092	-0.156	-0.05	0.037	0.27	0.017	-0.166	0.189	-0.052	0.24	0.06	0.073	-0.143	-0.079	0.238	0.015	-0.033	0.108	-0.132	-0.105	-0.024	0.172	0.161	0.245	-0.13	0.261	0.242	0.195	-0.138	0.237	0.031	0.155	0.167	0.235	0.233	-0.066	0.055	0.27	-0.051	-0.021
SIRT2	0.434	0.084	0.837	0.031	-0.17	0.917	0.133	0.233	-0.001	0	-0.321	-0.211	0.004	0.299	-0.033	-0.151	0.159	-0.276	-0.125	-0.227	-0.173	-0.025	0.083	0.384	-0.099	0.639	0.292	-0.034	-0.4	0.401	0.177	0.113	0.103	-0.25	0.878	0.465	0.105	-0.084	-0.027	0.181	0.414	0.384	0.274	0.122	-0.394	-0.201	-0.032	-0.153	-0.013
SIRT3	-0.299	-0.053	-0.505	0.184	-0.108	-0.468	-0.131	0.117	-0.123	-0.047	-0.07	-0.04	-0.001	0.07	0.138	-0.179	-0.048	0.202	0.102	0.302	0.174	-0.143	-0.007	-0.095	0.21	-0.356	-0.136	-0.269	0.126	-0.369	0.028	-0.163	0.134	0.007	-0.38	-0.169	0.126	-0.071	0.159	-0.179	-0.316	-0.09	0	0.163	0.21	0.298	0.007	0.006	0.192
SIRT6	-0.06	0.131	0.116	-0.014	0.001	0.097	0.116	0.136	0.164	0.105	-0.05	0.085	0.144	0.105	0.096	-0.073	0.011	-0.02	0.238	-0.037	-0.007	-0.057	-0.112	0.11	0.067	-0.059	0.104	-0.101	-0.07	0.043	0.06	0.111	0.124	-0.163	0.091	0.159	0.042	-0.031	0.209	-0.06	0.096	0.083	0.19	0.02	0.153	-0.111	0.101	-0.073	-0.093
SLC16A7	0.069	-0.035	-0.085	-0.32	0.533	-0.117	-0.214	-0.55	0.272	-0.084	0.436	0.59	0.166	-0.509	-0.018	0.638	0.042	0.088	-0.003	-0.157	-0.376	0.277	-0.091	-0.124	-0.162	0.196	-0.16	0.614	0.328	0.371	-0.176	-0.109	-0.514	0.201	-0.238	-0.23	-0.346	0.037	-0.399	0.092	-0.108	-0.127	-0.452	-0.587	-0.017	-0.399	-0.161	0.218	-0.332
SLC25A5	0.031	-0.083	-0.059	-0.441	0.543	-0.185	-0.145	-0.563	0.249	-0.122	0.474	0.71	0.058	-0.592	-0.05	0.687	-0.089	0.014	-0.141	-0.275	-0.478	0.375	-0.156	-0.168	-0.101	0.14	-0.231	0.54	0.157	0.244	-0.158	-0.019	-0.561	0.068	-0.304	-0.363	-0.499	0.009	-0.387	-0.052	-0.01	-0.273	-0.45	-0.53	-0.121	-0.456	-0.185	0.106	-0.267
SMAD1	-0.106	0.261	0.233	0.331	-0.416	0.253	0.068	0.378	-0.177	0.033	-0.314	-0.486	-0.134	0.395	-0.036	-0.375	0.172	-0.091	-0.036	0.072	0.259	-0.252	0.007	0.153	0.042	-0.09	0.255	-0.402	-0.257	-0.085	0.228	0.179	0.502	-0.108	0.374	0.313	0.322	-0.013	0.312	-0.047	0.137	0.356	0.248	0.412	-0.065	0.191	0.092	-0.119	0.192
SMAD2	-0.009	0.103	0.312	0.293	-0.408	0.333	0.083	0.44	-0.102	0.137	-0.475	-0.414	0.122	0.49	0.062	-0.485	0.047	-0.22	-0.008	0.069	0.152	-0.227	0.233	0.248	0.113	0.027	0.29	-0.471	-0.138	-0.043	0.214	0.109	0.613	-0.159	0.43	0.385	0.333	0.001	0.215	0.083	0.188	0.245	0.358	0.402	-0.024	0.128	0.116	-0.208	0.255
SMAD3	-0.062	0.229	0.18	0.175	-0.321	0.211	0.063	0.185	-0.095	0.032	-0.252	-0.309	0.15	0.179	-0.022	-0.289	-0.083	-0.103	-0.099	-0.014	0.035	0.042	-0.064	0.036	0.026	0.018	0.233	-0.298	-0.013	-0.006	0.064	0.135	0.339	-0.135	0.207	0.23	0.154	0.127	0.18	0.114	-0.008	0.17	0.152	0.31	0.016	0.093	0.073	-0.16	0.196
SMAD5	-0.035	0.225	0.316	0.333	-0.377	0.289	0.163	0.39	-0.202	0.017	-0.315	-0.501	-0.142	0.447	-0.003	-0.369	0.17	-0.07	-0.08	0.05	0.301	-0.253	0.064	0.191	0.106	-0.078	0.172	-0.299	-0.221	-0.03	0.181	0.269	0.42	-0.121	0.416	0.203	0.354	-0.132	0.364	-0.06	0.08	0.386	0.304	0.428	-0.116	0.177	0.072	-0.071	0.141
SMARCA2	-0.106	0.11	0.152	0.157	0.079	0.006	0.207	0.181	0.055	-0.015	0.012	0.006	0.079	0.297	0.109	-0.062	0.054	-0.112	0.118	0.151	0.186	-0.324	0.18	0.136	0.018	-0.085	0.074	-0.057	0.127	-0.008	0.24	0.248	0.268	0.042	0.161	0.15	0.171	-0.341	0.16	-0.153	0.121	0.147	0.182	0.037	0.116	0.104	0.195	0.011	0.002
SMARCA4	-0.051	0.065	0.262	-0.122	0.013	0.171	0.241	0.191	-0.107	-0.024	-0.055	-0.097	-0.076	0.312	0.01	-0.086	0.006	-0.271	-0.198	-0.014	0.027	-0.115	-0.054	0.212	-0.047	0.08	0.103	-0.084	-0.114	-0.066	0.169	0.05	0.143	0.048	0.28	0.215	0.151	-0.132	-0.058	-0.061	-0.06	0.173	0.103	0.226	-0.11	0.144	0.066	-0.277	0.081
SMARCB1	-0.013	0.22	-0.037	0.376	-0.039	-0.002	-0.113	0.062	0.17	0.01	-0.015	-0.072	0.216	0.201	-0.103	-0.196	0.152	-0.035	-0.016	0.144	0.172	-0.214	0.151	-0.111	0.024	-0.15	0.059	-0.147	0.003	-0.044	0.26	0.049	0.146	-0.143	0.011	0.223	0.135	-0.254	0.216	0.113	0.022	0.199	-0.067	0.121	-0.018	0.034	0.138	0.151	0.015
SMARCD1	0.019	0.158	0.303	0.247	-0.058	0.357	-0.011	0.135	0.005	0.079	-0.057	-0.216	0.017	0.164	-0.228	-0.102	0.21	0.008	-0.196	-0.034	0.135	-0.089	0.052	0.235	-0.022	0.146	0.293	-0.007	-0.037	0.078	0.098	0.129	0.157	0.021	0.324	0.184	0.163	-0.13	0.155	-0.164	0.281	0.328	0.198	0.173	-0.072	0.041	-0.066	-0.029	0.082
SMC1A	0.002	0.172	0.418	0.498	-0.29	0.463	0.227	0.51	-0.066	0.152	-0.431	-0.476	0.018	0.688	-0.021	-0.597	0.194	-0.247	-0.02	0.155	0.371	-0.476	0.249	0.281	0.098	0.033	0.344	-0.407	-0.276	-0.105	0.374	0.182	0.569	-0.186	0.611	0.511	0.449	-0.376	0.393	-0.138	0.343	0.482	0.429	0.456	-0.086	0.2	0.167	-0.177	0.297
SMC2	-0.086	0.053	0.237	0.182	-0.164	0.184	0.2	0.409	0.024	0.217	-0.044	-0.369	0.002	0.387	-0.154	-0.365	-0.02	-0.083	-0.198	0.051	0.231	-0.306	0.194	0.096	0.005	-0.063	0.357	-0.225	-0.001	-0.176	0.157	0.005	0.272	-0.009	0.297	0.263	0.253	-0.222	0.171	-0.088	0.081	0.217	0.406	0.396	0.084	0.245	0	-0.088	0.139
SMG1	0.077	-0.001	0.12	0.234	0.018	0.128	-0.104	0.067	0.027	0.167	0.151	-0.085	0.259	-0.054	-0.026	-0.028	0.274	0.135	-0.095	-0.067	0.26	-0.07	0.229	0.146	0.042	-0.145	0.147	0.123	0.311	0.011	0.008	0.236	0.05	0.294	0.062	0.095	0.066	0.119	0.065	0.102	0.247	0.146	0.139	-0.03	0.143	0.253	0.041	0.115	0.153
SMURF2	-0.057	0.042	-0.072	0.154	-0.17	-0.097	-0.107	-0.022	-0.244	-0.095	0.103	-0.052	-0.075	-0.054	-0.219	0.016	-0.021	0.172	0.172	0.031	0.054	0.012	-0.028	0.036	-0.033	-0.06	-0.022	-0.05	0.135	-0.031	-0.046	0.054	0.099	-0.034	-0.055	-0.042	0.117	0.024	0.129	-0.12	-0.08	-0.035	-0.049	0.02	-0.009	0.122	-0.081	0.285	-0.057
SOD1	0.013	0.161	0.232	0.405	-0.364	0.226	0.124	0.463	-0.236	0.038	-0.279	-0.401	-0.056	0.477	0.104	-0.433	0.153	-0.136	-0.039	0.187	0.393	-0.284	0.115	0.232	0.097	-0.154	0.176	-0.323	-0.263	-0.283	0.301	0.196	0.39	-0.146	0.373	0.269	0.294	-0.166	0.323	-0.015	0.22	0.34	0.438	0.422	0.038	0.261	0.2	-0.145	0.116
SOD2	-0.378	0.067	-0.113	0.277	-0.112	-0.184	0.138	0.234	-0.032	0.053	0.002	-0.278	-0.047	0.294	-0.03	-0.301	0.059	-0.143	-0.056	0.259	0.262	-0.317	0.163	-0.119	0.117	-0.307	0.012	-0.249	-0.051	-0.198	0.209	0.073	0.159	0.053	-0.046	-0.009	0.199	-0.282	0.195	-0.261	-0.08	0.06	0.123	0.313	0.202	0.14	-0.015	0.097	0.017
SORBS2	-0.254	-0.007	-0.502	0.14	-0.122	-0.44	-0.112	-0.019	-0.063	-0.011	-0.011	-0.038	-0.085	-0.062	0.062	-0.051	-0.067	0.188	0.13	0.1	0.34	-0.035	-0.058	-0.155	0.248	-0.463	-0.164	-0.219	0.102	-0.288	-0.198	-0.058	0.198	0.065	-0.494	-0.238	0.071	0.159	0.229	-0.15	-0.195	-0.234	0.002	-0.016	0.182	0.219	0.006	0.07	0.125
SOX10	0.235	0.147	0.696	0.361	-0.335	0.729	0.219	0.486	-0.063	0.185	-0.424	-0.453	-0.009	0.624	-0.053	-0.449	0.283	-0.24	-0.079	0.042	0.154	-0.261	0.263	0.337	0.019	0.292	0.411	-0.319	-0.36	0.159	0.328	0.263	0.412	-0.177	0.832	0.517	0.318	-0.27	0.207	0.077	0.372	0.556	0.506	0.427	-0.211	0.076	0.09	-0.176	0.115
SOX2	-0.314	0.208	-0.127	0.594	-0.262	-0.155	-0.005	0.221	-0.136	0.186	-0.201	-0.337	0.139	0.401	-0.184	-0.379	0.111	0.111	0.088	0.4	0.391	-0.388	-0.004	0.067	0.16	-0.359	0.185	-0.409	0.006	-0.383	0.317	0.323	0.549	-0.073	0.032	0.008	0.325	-0.284	0.334	-0.351	0.044	0.182	0.285	0.258	0.171	0.223	0.117	0.012	0.035
SOX5	-0.072	0.036	0.052	0.17	-0.197	-0.031	0.09	0.347	-0.13	0.133	-0.214	-0.304	-0.139	0.308	0.05	-0.283	-0.041	0.054	0.17	0.155	0.178	-0.3	0.151	0.007	-0.011	-0.18	0.129	-0.204	0.024	-0.174	0.198	0.029	0.241	-0.093	0.17	0.117	0.25	-0.172	0.24	0.025	-0.041	0.295	0.224	0.297	0.099	0.069	0.103	0.132	-0.012
SPAG9	-0.146	0.345	0.181	0.197	0.1	0.128	0	0.054	0.158	0.155	0.091	0.129	0.238	0.224	-0.033	-0.071	0.184	-0.211	0	0.159	0.009	-0.158	0.075	0.134	0.075	-0.003	0.064	-0.005	0.06	0.099	0.265	0.302	0.15	-0.108	0.245	0.166	0.153	-0.342	0.088	-0.134	0.158	0.25	0.049	0.021	0.083	-0.053	0.054	-0.021	-0.049
SPARC	-0.262	-0.005	-0.021	0.496	-0.471	-0.049	0.095	0.511	-0.214	0.109	-0.489	-0.525	-0.156	0.58	-0.023	-0.584	0.106	-0.036	0.09	0.359	0.368	-0.431	0.132	-0.027	0.198	-0.319	0.268	-0.681	-0.326	-0.514	0.324	0.051	0.649	-0.144	0.235	0.264	0.504	-0.331	0.455	-0.197	0.002	0.332	0.377	0.552	0.111	0.193	0.152	-0.076	0.154
SRC	-0.198	0.016	-0.094	0.038	0.113	-0.269	0.116	0.022	0.008	0.102	0.106	-0.037	-0.021	-0.108	-0.101	0.042	0.074	0.049	-0.038	0.116	0.085	-0.029	-0.152	-0.012	0.017	-0.107	0.09	0.071	0.23	-0.031	-0.119	-0.048	0.056	0.153	-0.2	-0.091	0.023	-0.026	0.05	-0.11	-0.171	0.063	0.018	-0.03	0.231	0.132	0.034	0.09	-0.053
SREBF1	-0.034	0.118	0.033	0.065	-0.148	-0.029	0.001	0.173	-0.144	-0.189	-0.123	-0.091	-0.231	0.062	-0.018	-0.031	0.082	0.016	0.099	-0.029	-0.11	-0.027	-0.057	0.249	0.032	-0.113	-0.116	-0.082	-0.227	0.076	0.161	0.008	0.034	-0.043	0.074	0.09	0.116	-0.086	0.163	-0.034	0.164	0.2	0.033	0.14	-0.081	0.009	0.229	0.131	-0.152
SRSF1	-0.136	0.155	0.296	0.246	0.12	0.166	0.308	0.196	0.125	0.196	0.039	-0.188	0.131	0.428	-0.063	-0.283	0.11	-0.266	-0.059	0.194	0.286	-0.5	0.229	0.198	0.147	-0.11	0.207	-0.06	0.077	-0.052	0.41	0.164	0.246	-0.028	0.333	0.273	0.316	-0.532	0.245	-0.151	0.15	0.447	0.266	0.167	0.017	0.18	0.146	-0.069	-0.049
SRSF2	-0.181	0.237	0.165	0.412	0.044	0.083	0.124	0.254	0.148	0.24	-0.062	-0.156	0.104	0.389	-0.175	-0.36	0.165	-0.169	-0.063	0.257	0.338	-0.448	0.102	0.154	0.092	-0.19	0.183	-0.083	0.055	-0.144	0.312	0.135	0.308	-0.162	0.245	0.31	0.276	-0.403	0.345	-0.134	0.26	0.311	0.257	0.212	0.064	0.199	0.152	-0.081	0.007
SRSF3	-0.125	0.076	0.245	0.307	0.145	0.127	0.137	0.2	0.028	0.248	0.057	-0.227	0.081	0.359	-0.103	-0.254	0.212	-0.011	-0.163	0.185	0.342	-0.314	0.184	0.122	0.124	-0.121	0.251	-0.006	0.149	-0.115	0.262	0.193	0.174	0.058	0.284	0.17	0.293	-0.421	0.244	-0.179	0.128	0.379	0.242	0.22	0.006	0.222	0.001	-0.071	-0.026
SSX2IP	0.02	0.046	0.082	-0.15	0.117	0.045	-0.062	-0.021	0.097	-0.098	-0.017	0.112	0.114	-0.04	0.127	0.105	-0.028	-0.02	0.016	-0.129	-0.173	0.047	0.094	-0.006	0.086	0.016	-0.008	0.05	-0.109	0.119	0.041	-0.113	0.013	0.04	0.027	-0.071	-0.13	-0.05	-0.08	0.067	0.074	0.021	-0.074	-0.091	-0.02	-0.292	0.142	0.062	-0.17
STAG2	0.036	0.206	0.551	0.562	-0.367	0.495	0.193	0.519	-0.101	0.264	-0.381	-0.516	0.054	0.672	-0.167	-0.522	0.301	-0.172	0.016	0.14	0.353	-0.436	0.198	0.352	0.109	0.024	0.474	-0.431	-0.185	-0.078	0.405	0.265	0.555	-0.163	0.659	0.449	0.472	-0.319	0.39	-0.103	0.293	0.602	0.563	0.482	-0.065	0.182	0.161	0.004	0.14
STAT1	-0.058	-0.007	0.133	0.387	-0.288	0.132	0.079	0.378	-0.088	0.236	-0.284	-0.359	0	0.435	-0.098	-0.389	0.227	-0.031	-0.109	0.08	0.248	-0.209	0.127	0.083	0.083	-0.023	0.277	-0.29	-0.083	-0.139	0.129	-0.031	0.287	-0.079	0.288	0.137	0.245	-0.132	0.231	-0.104	0.013	0.188	0.309	0.377	0.055	0.124	-0.03	-0.087	0.231
STAT3	-0.286	0.154	0.028	0.676	-0.497	0.006	0.179	0.671	-0.193	0.241	-0.447	-0.563	-0.041	0.731	-0.091	-0.781	0.154	-0.122	0.119	0.397	0.504	-0.575	0.158	0.156	0.209	-0.349	0.334	-0.733	-0.259	-0.482	0.436	0.179	0.799	-0.235	0.315	0.329	0.571	-0.382	0.513	-0.257	0.155	0.329	0.541	0.657	0.163	0.374	0.21	-0.128	0.26
STAT5A	-0.215	0.141	0.1	0.63	-0.379	0.054	0.045	0.536	-0.103	0.228	-0.364	-0.47	0.032	0.608	-0.145	-0.623	0.268	-0.046	0.09	0.276	0.332	-0.549	0.141	0.287	0.188	-0.277	0.263	-0.615	-0.124	-0.276	0.504	0.204	0.631	-0.084	0.313	0.298	0.538	-0.344	0.415	-0.243	0.22	0.404	0.464	0.492	0.209	0.252	0.219	0.061	0.146
STAT5B	-0.196	0.129	0.178	0.609	-0.408	0.141	0.069	0.574	-0.104	0.215	-0.412	-0.508	-0.015	0.632	-0.155	-0.626	0.309	-0.007	0.076	0.24	0.315	-0.505	0.133	0.29	0.13	-0.215	0.259	-0.629	-0.2	-0.22	0.498	0.229	0.634	-0.089	0.392	0.321	0.527	-0.34	0.399	-0.19	0.198	0.464	0.486	0.525	0.176	0.208	0.171	0.062	0.12
STAT6	-0.075	0.12	0.016	-0.085	0.13	-0.042	0.064	-0.079	0.267	-0.005	0.116	0.251	0.136	-0.1	0.09	0.201	-0.005	-0.148	0.041	-0.231	-0.182	-0.012	0.181	0.038	0.056	-0.09	-0.113	0.132	0.134	0.377	0.073	0.125	0.007	0.186	-0.038	-0.086	-0.056	0.023	-0.088	0.13	0.134	0.053	-0.088	-0.195	0.085	-0.255	0.024	0.17	-0.168
STIM1	0.002	-0.064	-0.477	-0.06	-0.259	-0.342	-0.167	-0.122	-0.25	-0.064	0.153	-0.106	-0.174	-0.188	0.056	0.045	-0.108	0.314	0.17	0.191	0.224	0.113	-0.098	-0.059	0.029	-0.202	-0.143	0.025	0.23	-0.12	-0.233	-0.141	-0.088	0.226	-0.382	-0.263	0	0.508	-0.095	0.109	-0.28	-0.275	-0.167	-0.057	0.191	0.385	-0.076	-0.024	0.115
STK32C	0.054	-0.071	-0.329	-0.2	-0.082	-0.224	-0.19	-0.276	-0.072	-0.104	0.133	0.079	-0.014	-0.489	0.121	0.353	-0.061	0.219	-0.057	-0.323	-0.191	0.499	-0.045	-0.081	-0.033	-0.024	-0.265	0.209	0.288	0.198	-0.461	-0.013	-0.359	0.373	-0.426	-0.362	-0.252	0.631	-0.194	0.289	-0.213	-0.288	-0.19	-0.214	0.038	0.059	-0.2	0.165	0.023
STK4	0.068	0.172	0.448	0.312	-0.325	0.514	0.317	0.413	0.042	0.115	-0.366	-0.416	0.144	0.469	0.104	-0.411	0.135	-0.391	-0.156	0.001	0.189	-0.24	0.179	0.17	0.057	0.106	0.271	-0.316	-0.34	0.034	0.257	0.229	0.397	-0.178	0.558	0.491	0.236	-0.188	0.313	0.149	0.343	0.322	0.444	0.34	-0.16	0.014	0.126	-0.224	0.169
STUB1	-0.261	0.153	-0.013	0.306	-0.296	-0.072	0.056	0.217	-0.129	0.141	-0.014	-0.333	0.017	0.237	0.046	-0.36	0.096	-0.054	0.027	0.329	0.244	-0.235	-0.01	0.045	0.048	-0.243	0.154	-0.352	0.125	-0.258	0.243	0.249	0.389	0.012	0.109	0.113	0.38	0.062	0.159	-0.118	0.057	0.154	0.172	0.307	0.146	0.366	0.073	-0.042	0.065
SUMO2	-0.054	-0.124	-0.005	-0.068	0.04	-0.008	0.172	0.099	0.197	0.153	-0.063	-0.013	0.18	0.114	0.085	-0.161	-0.023	0.019	-0.109	0.136	0.192	-0.137	0.097	-0.187	0.042	-0.076	0.151	-0.06	0.223	-0.155	-0.065	-0.089	0.161	-0.025	-0.029	0.224	0.059	-0.062	0.115	-0.02	-0.234	-0.027	0.116	0.099	0.155	0.082	-0.054	-0.166	0.152
SUMO3	-0.097	-0.243	-0.181	-0.161	-0.038	-0.201	0.033	0.063	-0.286	-0.049	0.058	0.019	-0.321	0.03	0.018	-0.03	-0.102	0.044	0.132	0.189	0.125	-0.045	-0.093	0.001	0.132	-0.158	-0.046	0.021	0.049	-0.259	-0.199	-0.333	0.032	-0.011	-0.106	-0.05	0.063	0.096	0.025	-0.106	-0.104	-0.109	0.021	0.082	0.144	0.236	-0.126	-0.037	-0.031
SUPT5H	-0.086	0.15	0.201	0.372	-0.121	0.172	0.256	0.34	0.103	0.128	-0.199	-0.312	0.063	0.472	0.062	-0.273	0.277	-0.242	-0.114	0.172	0.313	-0.398	0.423	0.167	0.041	-0.061	0.136	-0.204	0.033	-0.092	0.264	0.184	0.335	0.026	0.319	0.302	0.303	-0.399	0.212	-0.092	0.154	0.368	0.288	0.247	0.041	0.174	0.215	-0.005	0.232
SYK	-0.231	0.125	0.092	0.473	-0.435	0.116	0.242	0.762	-0.175	0.143	-0.441	-0.444	-0.136	0.66	0.098	-0.574	0.184	-0.054	0.194	0.322	0.388	-0.374	0.114	0.223	0.098	-0.211	0.229	-0.542	-0.263	-0.279	0.325	0.068	0.546	-0.128	0.336	0.375	0.519	-0.25	0.532	-0.162	0.119	0.329	0.531	0.677	0.047	0.306	0.219	-0.099	0.249
SYT1	0.067	-0.164	-0.442	-0.475	0.39	-0.451	-0.218	-0.627	0.063	-0.132	0.478	0.507	0.052	-0.735	0.085	0.656	-0.172	0.253	0.007	-0.226	-0.29	0.582	-0.136	-0.247	-0.08	-0.063	-0.315	0.557	0.478	0.163	-0.487	-0.146	-0.62	0.369	-0.682	-0.509	-0.488	0.475	-0.434	0.166	-0.281	-0.467	-0.502	-0.527	0.07	-0.041	-0.18	0.114	-0.133
SYT7	0.115	-0.132	-0.359	-0.488	0.356	-0.312	-0.311	-0.602	0.077	-0.19	0.409	0.448	0.065	-0.757	0.082	0.655	-0.133	0.273	-0.039	-0.297	-0.326	0.579	-0.12	-0.263	-0.177	0.049	-0.324	0.596	0.409	0.263	-0.506	-0.161	-0.636	0.371	-0.599	-0.48	-0.536	0.587	-0.468	0.335	-0.262	-0.508	-0.479	-0.555	-0.006	-0.139	-0.212	0.174	-0.124
TAGLN	-0.241	0.049	-0.297	0.198	-0.086	-0.221	0.014	0.104	-0.004	0.051	-0.029	-0.073	-0.043	0.127	-0.041	-0.149	0.037	0.058	0.097	0.12	0.428	-0.205	-0.011	-0.059	0.266	-0.344	-0.075	-0.247	-0.034	-0.242	-0.07	-0.002	0.334	-0.077	-0.238	-0.146	0.212	-0.129	0.319	-0.259	-0.041	0.019	0.138	0.079	0.14	0.091	0.019	0.067	0.065
TBK1	0.141	-0.107	-0.089	-0.425	0.158	0.032	-0.144	-0.359	0.08	-0.08	0.219	0.193	0.028	-0.426	0.17	0.406	-0.117	0.113	-0.149	-0.353	-0.348	0.514	-0.019	-0.278	-0.175	0.241	-0.103	0.403	0.226	0.347	-0.344	-0.084	-0.438	0.271	-0.214	-0.252	-0.356	0.476	-0.383	0.379	-0.075	-0.22	-0.211	-0.3	-0.128	-0.32	-0.358	0.032	-0.121
TBPL1	-0.11	0.128	0.026	-0.183	0.027	-0.027	0.035	-0.17	-0.108	-0.052	0.097	0.064	-0.175	-0.098	-0.205	0.133	0.071	0.03	-0.134	-0.028	-0.111	-0.007	-0.284	0.108	0.009	0.02	0	0.117	-0.125	0.059	0.084	-0.04	-0.045	0.113	0.028	-0.143	-0.138	0.057	-0.181	-0.092	-0.081	0.059	-0.03	-0.039	0.059	-0.046	-0.109	-0.115	-0.072
TERF2	-0.102	0.11	0.07	0.182	0.217	0.033	0.085	0.113	0.147	0.241	0.137	-0.141	0.188	0.178	0.005	-0.224	0.04	-0.168	-0.083	0.285	0.226	-0.383	0.138	-0.093	-0.026	-0.125	0.204	-0.035	0.005	-0.107	0.159	0.052	0.246	-0.073	0.05	0.291	0.145	-0.291	0.194	-0.053	0.009	0.151	0.065	0.062	0.035	0.171	0.148	-0.033	0.087
TERT	0.036	0.088	0.05	0.029	-0.123	0.068	-0.067	0.035	-0.286	-0.21	-0.084	0.003	-0.066	0.031	0.114	-0.006	0.037	0.077	0.151	-0.001	0.006	0.052	-0.077	0.151	0.012	0.015	-0.054	0.012	-0.061	-0.007	0.046	0.113	0.098	-0.123	0.141	-0.066	0.143	0.016	0.158	-0.13	0.074	0.036	0.148	0.055	-0.095	0.078	-0.014	0.099	-0.099
TFDP1	0.04	-0.318	-0.067	-0.06	0.053	-0.041	-0.017	0.112	0.162	0.102	-0.111	0.116	0.083	0.061	0.174	-0.013	0.016	-0.008	0.189	-0.034	-0.07	-0.029	0.167	0.066	0.061	0.013	-0.167	-0.076	0.068	0.047	0.054	-0.022	-0.007	0.088	-0.066	0.086	-0.002	-0.011	0.033	0.104	0.087	0.033	0.074	-0.072	0.039	0.045	0.012	0.004	0.019
TFG	0.108	-0.169	0.043	-0.062	0.141	0.11	0.038	-0.06	0.185	0.08	0.132	0.09	-0.023	0.036	-0.071	0.237	0.081	0.054	-0.155	-0.122	-0.021	0.073	0.173	-0.188	-0.08	0.036	-0.069	0.219	0.036	0.065	-0.016	0.12	-0.213	0.072	0.065	-0.021	-0.081	-0.112	-0.105	0.001	0.189	0.047	-0.04	-0.054	-0.08	-0.157	-0.149	-0.031	-0.102
TGFB1I1	-0.19	0.044	-0.178	0.277	-0.104	-0.144	0.084	0.192	0.038	0.115	-0.029	-0.128	-0.015	0.27	-0.027	-0.217	0.07	0.029	0.041	0.194	0.512	-0.298	0.028	-0.058	0.297	-0.323	0.106	-0.273	-0.041	-0.278	0.042	0.055	0.403	-0.107	-0.126	-0.048	0.296	-0.237	0.403	-0.34	-0.004	0.057	0.175	0.156	0.143	0.13	0.06	0.029	0.141
TGFB2	-0.026	-0.182	-0.052	-0.023	-0.029	-0.129	0.151	0.101	-0.09	0.081	-0.109	-0.055	-0.131	0.098	-0.04	-0.084	-0.022	0.092	-0.091	-0.019	0.168	-0.059	0.042	0.003	0.101	-0.167	-0.19	-0.109	0.044	-0.05	0.066	0.042	0.087	0.183	-0.072	0.012	0.02	-0.085	0.07	-0.057	0.045	0.03	0.076	0.113	0.083	0.162	-0.109	-0.214	0.118
TGFBI	-0.302	0.05	-0.198	0.441	-0.285	-0.199	0.101	0.372	-0.127	0.152	-0.226	-0.277	-0.076	0.439	-0.04	-0.474	0.063	0.005	0.089	0.253	0.558	-0.474	0.041	0.011	0.276	-0.438	0.059	-0.538	-0.142	-0.397	0.235	0.077	0.584	-0.152	-0.014	0.076	0.415	-0.302	0.51	-0.277	0.029	0.194	0.352	0.386	0.136	0.303	0.091	0.004	0.233
TIGAR	0.321	-0.119	0.434	-0.132	0.199	0.396	0.017	0.011	0.118	0.045	0.052	0.18	-0.081	0.015	0.047	0.177	0.155	-0.175	-0.115	-0.073	-0.183	-0.016	0.132	0.06	-0.161	0.4	0.111	0.331	-0.088	0.263	0.04	-0.06	-0.292	-0.029	0.427	0.261	-0.02	-0.175	-0.148	0.238	0.198	0.241	-0.16	-0.146	-0.277	-0.208	0.067	0.044	-0.144
TIMELESS	-0.04	-0.113	0.074	0.105	-0.102	0.049	0.136	0.285	0.018	0.099	-0.161	-0.147	-0.045	0.296	0.082	-0.162	0.024	-0.069	0.076	0.003	0.111	-0.299	0.227	-0.021	-0.009	-0.071	0.102	-0.171	0.011	-0.044	0.187	0.053	0.254	0.141	0.189	0.248	0.123	-0.108	0.172	0.024	0.182	0.138	0.325	0.184	0.06	0.063	-0.017	-0.05	0.06
TLR2	-0.047	0.142	0.113	0.154	-0.067	0.175	-0.026	0.218	0.128	-0.022	-0.089	-0.066	-0.078	0.184	-0.065	-0.154	0.052	-0.067	0.049	0.143	0.038	-0.263	0.064	0.131	0.017	0.038	0.037	-0.153	-0.221	0.141	0.207	-0.117	0.262	-0.273	0.203	0.184	0.12	-0.193	0.238	-0.04	0.156	0.168	0.031	0.072	-0.003	-0.093	0.083	0.09	-0.067
TLR3	-0.207	0.175	0.022	0.373	-0.342	-0.024	0.099	0.447	-0.135	0.11	-0.29	-0.241	-0.093	0.465	-0.056	-0.405	0.095	-0.1	-0.046	0.233	0.292	-0.383	0.062	0.045	0.117	-0.216	0.135	-0.379	-0.21	-0.284	0.273	0.121	0.479	-0.109	0.204	0.244	0.289	-0.313	0.333	-0.171	0.078	0.158	0.309	0.427	0.044	0.244	0.177	-0.146	0.274
TMEM9B	0.221	0.023	0.257	-0.12	-0.038	0.214	0.003	-0.019	-0.036	-0.21	0.073	-0.053	-0.146	0.026	0.028	0.157	-0.014	-0.098	-0.236	-0.056	-0.045	0.013	-0.034	-0.027	0.021	0.165	0.205	0.087	-0.239	-0.016	0.005	-0.005	-0.021	-0.089	0.231	0.078	-0.172	0.034	-0.128	-0.018	0.091	0.069	0.052	0.006	-0.175	-0.042	0.097	-0.1	-0.033
TOM1	-0.016	0.149	-0.128	-0.078	0.253	-0.046	-0.087	-0.209	0.201	0.013	0.171	0.142	0.245	-0.095	0.124	0.163	0.021	0.065	-0.153	0.143	0.088	0.131	0.049	-0.205	0.037	0.052	-0.181	0.31	0.143	0.04	-0.064	0.237	-0.257	0.097	-0.124	-0.179	-0.149	-0.132	-0.147	-0.02	-0.163	-0.02	-0.125	-0.197	0.027	-0.075	0.072	-0.042	-0.005
TOP1	-0.076	0.023	-0.007	-0.037	0.272	-0.124	0.13	-0.132	0.251	0.091	0.265	0.223	0.066	-0.088	0.022	0.195	-0.022	-0.068	0.032	-0.025	-0.044	-0.161	0.001	0.003	-0.037	-0.081	-0.031	0.168	0.157	0.121	0.068	0.13	-0.128	0.058	-0.128	0.002	-0.127	-0.136	0.001	-0.035	-0.02	-0.055	-0.091	-0.175	0.054	-0.099	0.159	0.183	-0.092
TOPBP1	-0.013	-0.11	0.067	0.092	-0.2	0.004	0.107	0.2	-0.134	0.049	-0.078	-0.108	-0.189	0.143	-0.159	-0.042	0.089	0.14	0.119	0.065	0.118	-0.105	-0.14	0.042	-0.077	0.007	0.017	-0.038	0.009	-0.118	0.146	-0.012	0.092	-0.026	0.149	0.16	0.211	-0.007	0.246	-0.063	0.023	0.16	0.15	0.14	-0.027	0.133	0.04	0.155	0.014
TP53BP1	-0.298	0.201	-0.313	0.186	0.003	-0.417	0.012	-0.041	0.033	-0.027	0.144	0.003	0.066	0.059	0.005	-0.027	-0.011	0.046	0.005	0.185	0.206	-0.254	-0.019	-0.035	0.127	-0.385	-0.035	-0.068	0.251	-0.148	0.176	0.081	0.181	0.141	-0.273	-0.125	0.107	-0.116	0.087	-0.141	-0.169	0.004	-0.042	-0.028	0.262	0.262	0.116	-0.009	-0.022
TP53BP2	-0.24	0.165	-0.036	0.569	-0.317	-0.061	0.099	0.429	-0.163	0.108	-0.332	-0.426	0.097	0.591	0.025	-0.51	0.14	-0.08	0.134	0.38	0.51	-0.365	0.233	0.063	0.269	-0.372	0.174	-0.506	-0.072	-0.389	0.315	0.291	0.621	-0.054	0.173	0.202	0.394	-0.366	0.406	-0.179	0.105	0.348	0.387	0.435	0.123	0.363	0.158	-0.161	0.233
TP53I3	-0.242	0.011	-0.128	0.323	-0.243	-0.167	0.118	0.273	-0.055	0.155	-0.289	-0.27	-0.284	0.33	-0.197	-0.339	0.026	0.012	0.088	0.269	0.235	-0.549	0.038	0.099	0.078	-0.335	0.016	-0.291	-0.184	-0.348	0.301	-0.023	0.355	-0.096	0.056	0.173	0.324	-0.235	0.325	-0.274	-0.005	0.127	0.117	0.245	0.087	0.19	0.176	0.07	0.088
TPP1	-0.137	0.222	0.2	0.519	-0.245	0.2	0.173	0.35	-0.02	0.302	-0.316	-0.508	0.043	0.602	-0.052	-0.601	0.212	-0.096	-0.057	0.389	0.458	-0.418	0.184	0.098	0.313	-0.131	0.231	-0.396	-0.224	-0.211	0.454	0.279	0.46	-0.173	0.401	0.274	0.356	-0.454	0.397	-0.181	0.162	0.435	0.447	0.434	0.01	0.299	0.077	-0.076	0.202
TPR	-0.153	0.248	0.3	0.504	-0.05	0.223	0.252	0.318	0.068	0.275	-0.114	-0.354	0.134	0.553	-0.113	-0.438	0.231	-0.162	-0.134	0.28	0.402	-0.496	0.314	0.2	0.148	-0.159	0.251	-0.197	0.017	-0.1	0.434	0.332	0.369	-0.025	0.416	0.307	0.364	-0.52	0.286	-0.169	0.256	0.475	0.377	0.317	0.031	0.234	0.114	-0.061	0.085
TRA2B	-0.215	0.154	0.032	0.199	0.16	-0.059	0.155	0.121	0.171	0.223	0.086	-0.055	0.117	0.289	-0.06	-0.184	0.073	0	-0.027	0.314	0.273	-0.389	0.163	-0.037	0.059	-0.19	0.042	0.007	0.165	-0.133	0.362	0.271	0.202	0.066	0.114	0.107	0.249	-0.402	0.17	-0.188	0.017	0.253	0.025	0.109	0.024	0.143	0.099	-0.009	0.002
TRIM28	-0.036	0.273	0.381	0.374	-0.035	0.355	0.147	0.228	0.127	0.197	-0.124	-0.258	0.216	0.412	-0.153	-0.328	0.155	-0.07	-0.088	0.081	0.238	-0.336	0.192	0.127	0.081	0.037	0.335	-0.157	0.038	0.05	0.342	0.268	0.378	-0.102	0.42	0.292	0.269	-0.373	0.276	-0.162	0.16	0.457	0.286	0.235	-0.083	0.084	-0.033	-0.084	0.113
TRPM7	-0.014	0.137	-0.091	-0.063	-0.016	-0.062	-0.009	0.032	0.108	-0.06	0.08	0.051	-0.126	-0.029	0.137	0.203	-0.059	0.117	-0.155	-0.339	-0.085	0.213	0.108	-0.031	-0.044	-0.155	-0.134	0.066	0.036	0.063	-0.095	0.086	-0.092	0.194	-0.07	0.014	-0.099	0.114	0	0.17	0.037	0.091	-0.006	0.079	0.044	-0.028	-0.016	-0.031	-0.034
TRRAP	0.029	0.138	0.402	0.21	-0.011	0.331	0.1	0.263	0.06	0.208	-0.002	-0.19	0.111	0.31	-0.011	-0.122	0.313	-0.173	-0.145	-0.004	0.129	-0.242	0.185	0.357	0.061	-0.022	0.352	-0.063	-0.077	0.018	0.303	0.155	0.261	0.095	0.394	0.32	0.233	-0.225	0.159	-0.067	0.292	0.505	0.331	0.208	0.014	0.099	0.043	0.011	-0.046
TSC22D1	0.205	0.099	0.309	-0.173	0.352	0.266	0.071	-0.25	0.265	0.102	0.207	0.222	0.267	-0.092	-0.151	0.334	-0.028	-0.11	-0.131	-0.289	-0.166	0.293	0.09	0.072	0.021	0.285	0.076	0.373	0.205	0.443	-0.141	0.25	-0.24	0.13	0.133	-0.057	-0.238	-0.102	-0.249	0.114	0.076	0.1	-0.121	-0.238	-0.059	-0.265	-0.066	-0.044	-0.101
TXN	0.113	-0.004	0.223	0.102	-0.372	0.289	-0.007	0.218	-0.32	-0.074	-0.392	-0.308	-0.196	0.265	-0.137	-0.243	0.103	0.03	0.12	-0.005	-0.068	-0.066	-0.096	0.159	-0.097	0.161	0.214	-0.34	-0.363	-0.01	0.209	-0.087	0.348	-0.147	0.374	0.119	0.187	0.073	-0.001	-0.024	0.117	0.127	0.213	0.287	-0.118	-0.054	0.003	-0.092	0.02
TXNIP	-0.162	0.247	0.081	0.318	-0.08	0.102	0.056	0.275	0.015	0.087	-0.192	-0.273	0.075	0.373	0	-0.271	0.046	-0.051	0.037	0.299	0.228	-0.166	0.004	0.159	0.052	-0.105	0.173	-0.265	-0.134	-0.041	0.233	0.195	0.355	-0.148	0.185	0.159	0.206	-0.292	0.309	-0.188	0.151	0.362	0.202	0.271	-0.034	0.15	0.176	-0.038	0.116
TYK2	-0.081	0.242	0.061	0.161	-0.175	0.099	-0.006	0.226	0.02	0.066	-0.103	-0.292	-0.118	0.287	0.098	-0.227	-0.028	-0.063	-0.121	0.053	0.025	-0.225	0.002	0.16	0.048	-0.097	0.128	-0.216	-0.26	-0.05	0.24	0.068	0.21	-0.113	0.196	0.13	0.159	-0.062	0.054	-0.123	0.133	0.124	0.145	0.16	-0.015	0.131	0.2	-0.075	-0.006
UBE2I	-0.039	0.013	0.102	0.044	0.043	-0.022	0.225	0.257	-0.085	0.019	-0.028	-0.117	-0.043	0.29	0.138	-0.195	0.008	-0.215	-0.007	0.283	0.413	-0.368	0.068	0.129	0.097	-0.115	0.171	0.014	0.002	-0.248	0.119	-0.056	0.128	0.027	0.1	0.181	0.162	-0.182	0.075	-0.122	-0.021	0.116	0.142	0.09	0.065	0.258	0.324	-0.102	0.168
UBE2N	0.028	0.001	-0.062	-0.139	0.05	0.048	0.046	-0.076	0.088	-0.18	-0.181	0.064	-0.021	-0.128	0.116	0.06	-0.061	-0.148	-0.069	-0.099	-0.057	0.112	-0.086	-0.049	-0.151	0.136	-0.122	0.157	-0.09	0.087	-0.211	-0.187	-0.106	-0.083	-0.086	0.065	-0.201	0.092	-0.024	0.074	0.029	-0.101	-0.164	-0.071	-0.094	-0.168	0.056	-0.193	0.287
UBE2V1	0.04	0.011	-0.134	-0.138	-0.021	0.009	0	-0.232	0.156	0.02	0.071	0.085	0.023	-0.33	-0.294	0.226	-0.174	0.045	-0.029	-0.299	-0.235	0.292	-0.188	-0.128	-0.152	0.164	-0.109	0.139	0.06	0.204	-0.216	-0.131	-0.171	-0.082	-0.16	-0.17	-0.223	0.279	-0.127	0.222	-0.058	-0.302	-0.255	-0.139	-0.048	-0.237	-0.2	0.022	-0.111
UBE2V2	0.199	-0.048	-0.095	-0.342	0.215	0.05	-0.079	-0.451	0.039	-0.157	0.263	0.304	-0.055	-0.48	-0.133	0.531	-0.103	0.018	0.008	-0.298	-0.311	0.424	-0.121	-0.062	-0.194	0.325	-0.246	0.508	0.13	0.332	-0.365	-0.215	-0.557	0.058	-0.148	-0.225	-0.383	0.256	-0.316	0.279	-0.084	-0.224	-0.364	-0.377	-0.103	-0.318	-0.277	0.133	-0.199
UBE3A	0.088	0.076	-0.129	-0.403	0.117	-0.036	-0.218	-0.425	-0.013	-0.168	0.17	0.351	0.092	-0.521	0.127	0.391	-0.168	-0.022	-0.013	-0.31	-0.433	0.47	-0.305	-0.112	-0.055	0.197	-0.158	0.326	0.086	0.247	-0.358	-0.099	-0.368	0.035	-0.233	-0.301	-0.379	0.443	-0.33	0.297	-0.156	-0.252	-0.313	-0.383	-0.077	-0.286	-0.113	-0.041	-0.147
UBTD1	-0.123	0.172	0.006	0.381	-0.257	-0.035	-0.02	0.279	-0.294	0.133	-0.299	-0.253	-0.098	0.294	-0.032	-0.379	0.172	0.014	0.278	0.336	0.306	-0.35	0.001	0.198	0.204	-0.245	0.032	-0.355	-0.208	-0.291	0.215	0.069	0.341	-0.119	0.11	0.299	0.374	-0.113	0.307	-0.116	0.13	0.232	0.34	0.246	0.045	0.241	0.181	0.115	0.164
ULK3	0.074	-0.088	0.061	-0.288	0.269	0.026	-0.024	-0.251	0.08	-0.077	0.174	0.253	0.015	-0.265	0.095	0.204	-0.029	-0.084	-0.008	-0.123	-0.192	0.029	-0.09	-0.094	-0.049	0.136	-0.041	0.222	-0.026	0.099	-0.124	-0.058	-0.155	0.018	-0.112	-0.016	-0.232	0.05	-0.247	-0.028	0.041	-0.163	-0.202	-0.317	-0.042	-0.143	0.029	-0.122	0.062
UTP6	-0.05	0.181	0.04	0.315	0.009	0.073	-0.258	-0.006	0.17	0.187	0.134	0.015	0.367	-0.019	-0.099	-0.056	0.096	-0.033	-0.023	-0.13	0.049	0.012	0.185	0.072	0.148	-0.054	0.114	0.065	0.241	0.074	-0.015	0.148	0.031	0.041	0.013	-0.085	-0.039	-0.032	0.109	0.039	0.226	0.075	0.132	-0.032	0.09	-0.019	-0.108	0.165	-0.09
VCAN	0.169	0.165	0.698	0.397	-0.341	0.691	0.219	0.464	-0.119	0.12	-0.468	-0.446	0.07	0.621	-0.092	-0.524	0.266	-0.276	-0.056	0.121	0.187	-0.291	0.158	0.383	0.085	0.291	0.489	-0.372	-0.372	0.043	0.449	0.198	0.522	-0.298	0.839	0.529	0.412	-0.282	0.271	-0.045	0.372	0.523	0.506	0.423	-0.214	0.092	0.09	-0.196	0.117
WIPI1	-0.016	0.094	0.19	0.174	-0.066	0.209	0.041	0.211	0.13	0.239	-0.025	-0.075	0.218	0.152	0.002	-0.165	0.114	-0.029	-0.1	-0.076	0.139	-0.164	0.099	-0.008	0.006	-0.069	0.208	-0.109	-0.042	-0.056	0.216	0.18	0.178	0.014	0.177	0.257	0.162	-0.127	0.211	0.08	0.08	0.244	0.26	0.164	-0.016	0.059	0.057	-0.064	0.069
WNT2B	-0.061	-0.092	0.007	0.038	0.163	0.024	0.038	0.102	-0.02	-0.027	0.168	-0.027	-0.02	0.122	0.133	-0.122	0.118	-0.048	-0.009	0.113	0.168	-0.229	0.109	0.068	0.075	-0.096	-0.051	-0.049	-0.099	-0.071	0.26	0.041	0.055	0.03	0.087	0.123	0.15	-0.207	0.106	-0.056	0.072	0.165	0.11	0.018	0.066	0.158	-0.001	0.06	0.012
WNT5A	0.071	0.017	0.323	0.148	-0.001	0.287	0.14	0.196	0.058	0.102	-0.124	-0.058	0.126	0.257	0.123	-0.202	0.082	-0.274	0.069	-0.013	0.052	-0.13	0.15	0.218	0.072	0.149	0.201	-0.081	-0.061	0.098	0.148	0.185	0.086	0.035	0.363	0.333	0.186	-0.173	0.128	-0.009	0.135	0.347	0.178	0.123	0.009	0.098	0.212	-0.056	0.08
WRN	-0.065	0.224	0.066	0.245	-0.169	0.076	0.122	0.129	0.141	0.233	-0.042	-0.147	0.081	0.307	-0.086	-0.14	0.005	-0.117	-0.015	0.013	0.115	-0.091	0.211	0.117	0.074	-0.122	0.037	-0.186	-0.05	0.094	0.168	0.359	0.209	0.063	0.145	0.015	0.15	-0.147	0.028	-0.043	0.115	0.156	0.113	0.175	0.076	-0.01	0.051	0.015	0.081
WWP1	0.221	0.078	0.605	0.029	-0.157	0.53	0.071	0.155	-0.038	-0.056	-0.166	-0.029	0.051	0.184	0.073	-0.009	0.136	-0.228	-0.019	-0.247	-0.19	0.036	0.136	0.439	0.04	0.316	0.229	-0.016	-0.175	0.403	0.115	0.174	0.139	-0.094	0.576	0.145	0.016	-0.02	-0.065	0.178	0.376	0.301	0.307	0.008	-0.165	-0.174	0.007	0.051	-0.166
XIAP	0.015	-0.018	0.331	0.224	-0.12	0.216	0.04	0.422	0.074	0.165	-0.226	-0.171	-0.053	0.422	0.005	-0.387	0.108	-0.123	0.069	0.071	0.15	-0.378	0.159	0.253	0.097	-0.061	0.212	-0.222	-0.151	-0.075	0.269	0.031	0.32	-0.081	0.399	0.298	0.329	-0.294	0.218	-0.049	0.286	0.308	0.302	0.228	0.035	0.055	0.116	-0.032	-0.061
XPC	0.01	0.245	0.278	0.404	-0.209	0.247	0.085	0.246	0.03	0.18	-0.151	-0.367	0.019	0.302	-0.172	-0.289	0.208	0.016	-0.035	0.125	0.261	-0.256	0.134	0.174	0.051	0.006	0.24	-0.179	-0.122	-0.04	0.247	0.315	0.269	-0.2	0.346	0.173	0.269	-0.227	0.314	-0.225	0.391	0.21	0.292	0.241	-0.044	0.077	0.141	0.08	0.078
XPO1	0.19	0.057	0.568	0.181	-0.312	0.493	0.217	0.479	-0.145	0.051	-0.356	-0.227	0.036	0.38	0.059	-0.237	0.196	-0.202	0.142	0.005	0.138	-0.166	0.016	0.4	-0.07	0.234	0.486	-0.266	-0.236	0.093	0.17	0.045	0.485	-0.21	0.568	0.347	0.248	-0.009	0.166	0.073	0.187	0.276	0.412	0.257	-0.08	-0.049	0.235	-0.095	0.043
YAP1	-0.353	0.288	-0.165	0.554	-0.224	-0.162	0.094	0.382	-0.015	0.154	-0.227	-0.394	0.071	0.504	0.117	-0.453	0.109	-0.072	-0.073	0.361	0.577	-0.354	0.169	-0.046	0.237	-0.442	0.108	-0.435	-0.07	-0.382	0.204	0.294	0.534	-0.057	0.015	0.085	0.348	-0.394	0.46	-0.253	-0.015	0.276	0.324	0.374	0.182	0.314	0.149	-0.128	0.242
YBX1	-0.004	0.188	0.374	0.562	-0.424	0.374	0.129	0.621	-0.137	0.21	-0.439	-0.49	-0.008	0.668	-0.055	-0.571	0.236	-0.17	0.039	0.106	0.332	-0.432	0.199	0.308	0.089	-0.043	0.363	-0.556	-0.25	-0.094	0.323	0.202	0.603	-0.189	0.552	0.466	0.426	-0.292	0.407	-0.057	0.283	0.429	0.521	0.519	-0.028	0.197	0.096	-0.049	0.162
YEATS4	0.171	0.061	0.256	0.187	-0.054	0.227	0.021	0.245	0.106	0.096	-0.191	-0.061	0.126	0.42	0.123	-0.165	0.138	-0.207	-0.01	0.051	0.153	-0.294	0.244	0.241	0.183	-0.042	0.243	-0.055	-0.215	-0.099	0.256	0.028	0.213	-0.091	0.359	0.282	0.159	-0.352	0.065	0.08	0.151	0.328	0.192	0.077	-0.025	-0.024	0.252	-0.105	0.022
YPEL3	0.186	-0.092	0.135	-0.076	0.149	0.155	0.029	0.073	0.205	0.131	0.089	0.103	0.069	0.018	-0.149	0.076	-0.014	-0.006	-0.003	0.005	0.002	-0.048	0.143	0.047	-0.067	0.166	0.114	0.104	0.083	0.054	0.08	-0.07	0.014	-0.082	0.08	0.149	-0.032	-0.129	-0.066	-0.038	0.035	-0.029	0.018	-0.07	-0.106	-0.009	0.031	0.06	-0.003
YWHAB	0.117	-0.16	-0.375	-0.432	0.131	-0.281	-0.246	-0.518	-0.128	-0.146	0.352	0.166	-0.074	-0.634	-0.055	0.427	-0.183	0.216	-0.037	-0.225	-0.269	0.53	-0.294	-0.244	-0.107	0.079	-0.224	0.345	0.244	0.127	-0.478	-0.272	-0.577	0.18	-0.497	-0.433	-0.393	0.585	-0.361	0.291	-0.358	-0.444	-0.462	-0.352	0.01	0.013	-0.2	0.094	-0.088
YWHAZ	0.093	-0.217	-0.369	-0.255	-0.201	-0.263	-0.189	-0.258	-0.311	-0.189	0.109	-0.04	-0.188	-0.447	0.019	0.244	-0.143	0.257	0.097	-0.144	-0.121	0.463	-0.26	-0.124	-0.061	-0.035	-0.161	0.041	0.151	-0.036	-0.419	-0.233	-0.274	0.15	-0.417	-0.355	-0.234	0.685	-0.2	0.221	-0.257	-0.392	-0.23	-0.123	0.059	0.204	-0.093	0.065	-0.009
YY1	-0.052	0.21	0.253	0.481	-0.242	0.209	0.183	0.273	0.077	0.167	-0.167	-0.294	0.182	0.353	-0.17	-0.369	0.177	-0.081	0.03	0.188	0.261	-0.433	0.003	0.182	0.02	-0.058	0.281	-0.281	0.011	-0.055	0.349	0.283	0.383	-0.127	0.307	0.309	0.359	-0.205	0.317	-0.197	0.262	0.237	0.297	0.224	0.077	0.2	0.249	0.035	0.081
ZCCHC10	0.1	-0.189	0.107	-0.047	-0.071	0.141	0.014	0.178	0.085	-0.018	-0.034	0.122	0.129	0.032	-0.008	0.087	0.041	-0.031	-0.126	-0.153	-0.041	0.01	0.04	0.085	-0.059	0.13	0.125	-0.063	0.032	0.076	0.016	-0.022	0.131	0.107	0.09	0.225	-0.037	0.131	0.005	0.049	0.018	-0.009	-0.014	0.098	0.097	0.005	0.08	-0.121	0.118
ZMPSTE24	-0.144	0.022	0.052	0.148	-0.137	0.023	0.123	0.245	-0.007	0.138	0.012	-0.28	-0.12	0.272	-0.088	-0.26	0.059	-0.02	-0.158	0.077	0.264	-0.317	-0.022	0.027	0.102	-0.138	0.172	-0.173	-0.105	-0.392	0.071	-0.017	0.197	-0.049	0.201	0.258	0.235	-0.23	0.348	-0.216	-0.076	0.122	0.132	0.33	0.229	0.175	-0.048	-0.05	0.116
ZMYND11	-0.041	0.165	0.035	0.241	-0.03	0.032	-0.13	0.143	-0.062	0.074	-0.061	-0.084	0.161	0.184	0.087	-0.176	0.037	-0.002	0.078	0.183	0.14	-0.208	0	0.039	-0.048	-0.008	0.143	-0.035	0.08	-0.103	0.14	0.045	0.203	-0.043	0.098	0.226	0.24	-0.098	0.231	0.046	-0.031	0.159	0.082	0.051	-0.018	0.066	0.198	0.16	0.118
ZNF207	0.084	0.204	0.154	0.122	0.044	0.181	0.027	-0.002	0.032	0.151	0.035	-0.061	0.044	0.157	0.085	-0.072	0.238	0.095	0.066	0.086	0.048	-0.132	0.088	0.067	-0.048	0.008	0.11	0.023	0.068	0.063	0.245	0.29	-0.024	0.09	0.22	0.215	0.19	-0.068	-0.031	-0.055	0.122	0.281	0.04	0.09	-0.016	0.038	0.001	0.12	0.03
RAD50	-0.125	0.134	0.255	0.64	-0.438	0.272	0.209	0.594	-0.111	0.188	-0.423	-0.538	-0.067	0.771	-0.103	-0.648	0.281	-0.101	0.051	0.307	0.426	-0.582	0.254	0.292	0.167	-0.153	0.331	-0.551	-0.269	-0.26	0.496	0.181	0.654	-0.21	0.536	0.423	0.574	-0.438	0.468	-0.229	0.25	0.505	0.481	0.564	0.015	0.261	0.183	-0.08	0.16
E2F4	0.09	-0.107	0.035	0.215	0.006	0.073	-0.2	0.098	0.068	0.202	-0.072	-0.075	0.208	0.139	0.139	-0.111	0.068	0.077	0.037	-0.013	0.088	-0.034	0.421	-0.05	0.119	-0.092	0.008	-0.063	0.268	0.076	0.092	0.082	-0.005	0.16	0.061	0.084	0.123	-0.032	0.006	0.162	0.103	0.232	0.083	0.002	0.062	0.02	-0.105	0.197	0.017
AKT2	-0.053	0.072	0.352	0.18	-0.259	0.312	0.262	0.426	0.088	0.157	-0.162	-0.279	-0.04	0.392	0.044	-0.17	0.147	-0.272	-0.097	-0.102	0.116	-0.22	0.159	0.171	-0.037	0.039	0.291	-0.276	-0.209	0.078	0.22	0.062	0.37	-0.089	0.408	0.255	0.16	-0.094	0.151	-0.021	0.188	0.306	0.336	0.269	-0.039	-0.047	0.164	-0.082	0.003
MRAS	-0.17	-0.011	-0.417	0.147	-0.018	-0.457	-0.083	-0.022	-0.219	0.046	0.139	-0.101	-0.045	0.023	0.055	-0.121	-0.08	0.092	0.202	0.267	0.265	-0.19	-0.119	-0.132	0.091	-0.451	-0.009	-0.066	0.046	-0.396	0.024	-0.07	0.073	0.121	-0.319	-0.143	0.11	0.019	0.079	-0.094	-0.017	-0.141	-0.069	0.021	0.203	0.255	0.129	0.008	0.027
SLC25A4	-0.019	-0.113	-0.12	-0.444	0.536	-0.248	-0.167	-0.546	0.266	-0.11	0.486	0.731	0.064	-0.62	-0.081	0.721	-0.117	0.047	-0.109	-0.325	-0.509	0.422	-0.157	-0.193	-0.092	0.102	-0.215	0.512	0.21	0.278	-0.213	-0.066	-0.543	0.134	-0.387	-0.388	-0.528	0.06	-0.377	-0.031	-0.105	-0.278	-0.454	-0.516	-0.082	-0.454	-0.217	0.106	-0.301
SLC25A6	0.005	-0.117	-0.141	-0.449	0.5	-0.249	-0.171	-0.579	0.234	-0.144	0.496	0.708	0.049	-0.655	-0.072	0.731	-0.122	0.052	-0.08	-0.328	-0.515	0.447	-0.155	-0.185	-0.107	0.113	-0.244	0.516	0.229	0.286	-0.237	-0.07	-0.575	0.126	-0.401	-0.395	-0.529	0.128	-0.384	-0.005	-0.096	-0.3	-0.489	-0.529	-0.076	-0.438	-0.212	0.132	-0.295
HLA-A	-0.222	0.068	-0.109	0.442	-0.362	-0.103	0.057	0.38	-0.029	0.141	-0.249	-0.223	0.019	0.352	0.026	-0.399	0.159	-0.03	-0.011	0.235	0.297	-0.273	0.072	0.094	0.15	-0.266	0.105	-0.446	-0.09	-0.224	0.157	0.074	0.424	-0.079	0.024	0.127	0.281	-0.102	0.328	-0.141	-0.01	0.071	0.238	0.34	0.182	0.244	0.151	-0.053	0.198
HLA-B	-0.182	0.054	-0.05	0.543	-0.332	-0.085	0.074	0.452	-0.053	0.204	-0.251	-0.324	0.042	0.465	-0.12	-0.463	0.126	-0.043	-0.047	0.152	0.37	-0.305	0.147	0.072	0.135	-0.302	0.147	-0.397	-0.031	-0.237	0.152	0.082	0.403	-0.088	0.074	0.103	0.275	-0.197	0.41	-0.093	0.113	0.147	0.377	0.46	0.143	0.269	0.09	-0.011	0.222
HLA-C	-0.212	0.102	-0.058	0.475	-0.321	-0.053	0.107	0.427	-0.009	0.158	-0.306	-0.324	0.04	0.434	0.056	-0.442	0.136	-0.043	0.093	0.263	0.378	-0.325	0.165	0.062	0.172	-0.24	0.063	-0.387	-0.068	-0.206	0.251	0.048	0.434	-0.16	0.118	0.173	0.305	-0.153	0.412	-0.1	0.148	0.082	0.338	0.336	0.122	0.255	0.139	-0.043	0.22
HLA-E	-0.206	0.09	0.118	0.269	-0.196	0.071	0.125	0.339	-0.035	0.107	-0.273	-0.209	-0.001	0.468	-0.036	-0.299	0.114	-0.126	-0.004	0.188	0.194	-0.152	-0.043	0.142	0.261	-0.19	0.149	-0.367	-0.098	-0.093	0.214	0.183	0.424	-0.176	0.189	0.148	0.239	-0.234	0.362	-0.206	0.085	0.282	0.353	0.358	0.1	0.056	0.076	-0.123	0.001
HLA-F	-0.143	0.195	0.109	0.446	-0.254	0.148	-0.002	0.314	0.04	0.318	-0.172	-0.311	0.04	0.284	-0.176	-0.357	0.159	0.067	-0.149	-0.024	0.201	-0.085	0.084	0.05	0.063	-0.082	0.275	-0.351	-0.07	-0.06	0.118	0.263	0.367	-0.121	0.239	0.097	0.253	-0.083	0.319	-0.032	0.102	0.238	0.361	0.407	0.08	0.125	-0.102	-0.105	0.095
HLA-G	-0.189	0.058	-0.157	0.353	-0.316	-0.13	0.104	0.302	0.016	0.06	-0.193	-0.274	-0.016	0.288	0.148	-0.331	0.162	-0.148	0.059	0.302	0.286	-0.179	0.065	0.002	0.114	-0.212	0.027	-0.37	-0.111	-0.205	0.148	0.041	0.274	-0.063	-0.007	0.083	0.254	-0.138	0.396	-0.085	-0.056	0.103	0.141	0.26	0.079	0.193	0.169	-0.004	0.193
KRAS	0.191	-0.136	-0.106	-0.528	0.365	-0.09	-0.023	-0.524	0.077	-0.282	0.344	0.414	-0.024	-0.603	0.144	0.543	-0.097	0.085	-0.126	-0.181	-0.212	0.469	-0.161	-0.241	-0.256	0.271	-0.322	0.628	0.175	0.242	-0.386	-0.075	-0.623	0.188	-0.286	-0.407	-0.42	0.249	-0.368	0.175	-0.193	-0.28	-0.391	-0.482	-0.126	-0.237	-0.125	0.095	-0.165
MRE11	-0.079	0.186	0.296	0.535	-0.366	0.321	0.171	0.488	-0.062	0.217	-0.385	-0.512	-0.002	0.675	0.015	-0.519	0.227	-0.255	-0.016	0.218	0.379	-0.474	0.335	0.331	0.189	-0.115	0.35	-0.403	-0.194	-0.18	0.361	0.122	0.572	-0.151	0.511	0.434	0.477	-0.33	0.393	-0.03	0.233	0.463	0.516	0.429	-0.006	0.237	0.115	-0.073	0.156
NFATC2IP	-0.013	-0.011	0.236	0.087	-0.102	0.195	0.036	0.298	-0.069	0.2	-0.198	-0.034	0.127	0.303	0.017	-0.215	0.079	0.009	0.012	0.097	0.129	-0.145	0.198	0.219	0.16	0.011	0.17	-0.119	0.091	0.017	0.139	0.075	0.231	-0.025	0.236	0.19	0.056	-0.082	0.126	0.009	0.011	0.13	0.346	0.159	0.087	0.099	-0.046	-0.011	0.134
NFKB1	-0.101	0.208	0.358	0.622	-0.335	0.369	0.196	0.569	-0.023	0.265	-0.316	-0.601	-0.014	0.678	-0.148	-0.604	0.198	-0.236	-0.093	0.209	0.405	-0.583	0.338	0.255	0.13	-0.07	0.371	-0.476	-0.319	-0.159	0.45	0.171	0.611	-0.19	0.563	0.41	0.451	-0.453	0.431	-0.147	0.28	0.462	0.457	0.491	-0.053	0.194	0.18	0.009	0.18
PIK3CB	0.324	-0.095	0.508	-0.035	0.057	0.458	0.272	0.203	0.11	0.147	-0.218	0.023	0.056	0.209	0.091	-0.071	0.046	-0.268	0.094	-0.139	-0.093	-0.058	0.151	0.251	0.02	0.303	0.083	0.105	-0.147	0.293	0.085	0.172	-0.067	0.023	0.449	0.299	0.03	-0.088	-0.112	0.24	0.265	0.221	0.211	-0.009	-0.207	-0.05	0.215	-0.156	-0.019
PIK3CD	-0.067	0.047	-0.021	0.07	-0.036	-0.056	0.155	0.101	0.12	0.108	0.037	-0.045	-0.075	0.026	-0.114	-0.039	0.093	-0.044	0.153	-0.027	-0.032	-0.026	-0.156	-0.075	-0.033	-0.083	0.03	-0.031	-0.083	0.013	0.005	-0.02	-0.033	-0.033	-0.027	0.1	0.107	-0.038	0.178	-0.005	0.079	0.13	-0.012	0.138	0.02	0.021	0.158	0.035	-0.013
PIK3R1	0.205	-0.174	0.292	-0.236	0.384	0.258	-0.01	-0.074	0.02	0.086	0.192	0.198	0.06	-0.078	-0.176	0.235	-0.007	0.001	-0.125	-0.114	-0.04	0.05	0.017	0.147	-0.14	0.306	0.005	0.414	0.168	0.16	-0.061	-0.115	-0.22	0.108	0.216	0.106	-0.118	-0.052	-0.182	0.15	0.007	0.094	-0.026	-0.146	-0.104	-0.1	-0.182	-0.016	-0.088
PIK3R2	-0.087	-0.068	-0.082	-0.088	0.246	-0.122	-0.081	0.075	-0.016	0.025	-0.002	-0.049	0.054	0.039	0.055	0.002	-0.109	0.04	-0.277	-0.036	0.089	-0.021	-0.029	-0.114	0.03	-0.093	0.029	0.022	0.054	-0.276	-0.025	-0.086	-0.034	0.052	-0.111	0.079	-0.029	-0.162	0.112	-0.125	-0.316	-0.056	0.028	0.145	-0.013	0.126	-0.044	-0.109	0.19
PPID	0.088	-0.003	0.115	-0.241	0.097	0.035	0.014	-0.104	-0.038	-0.078	0.065	-0.058	-0.028	0.002	0.037	-0.025	-0.162	0.035	-0.085	-0.045	-0.054	0.063	-0.038	-0.145	-0.007	0.126	-0.09	0.002	0.007	0.075	-0.022	-0.041	-0.163	-0.085	0.03	-0.023	-0.033	0.059	-0.25	0.054	-0.073	-0.135	0.005	-0.069	-0.078	0.012	-0.018	-0.084	-0.088
PPP1CA	0.139	-0.134	0.299	-0.122	-0.068	0.208	-0.008	-0.021	-0.044	-0.076	0.048	0.089	0.042	-0.216	-0.11	0.148	0.072	-0.045	0.032	-0.163	-0.272	0.128	-0.182	0.111	-0.182	0.35	0.266	-0.023	0.073	0.22	-0.063	-0.089	-0.026	-0.057	0.151	0.066	-0.105	0.366	-0.206	0.16	0.027	-0.148	-0.075	-0.185	-0.043	-0.164	0.098	0.009	-0.093
PPP1CB	0.163	-0.043	0.424	0.001	-0.093	0.361	0.027	0.024	0.012	-0.019	0.151	0.026	0.095	-0.154	-0.147	0.134	0.168	-0.092	-0.051	-0.174	-0.1	0.116	-0.097	0.129	-0.134	0.347	0.362	0.063	0.085	0.234	-0.039	0.046	0.004	-0.026	0.301	0.056	-0.031	0.278	-0.131	0.128	0.153	0.019	0.036	-0.123	-0.066	-0.149	-0.027	0.035	-0.11
PPP1CC	0.078	-0.05	0.305	0.022	-0.069	0.196	0.003	0.004	-0.041	-0.081	0.094	0.115	0.012	-0.171	-0.061	0.153	0.157	-0.062	0.076	-0.028	-0.127	0.042	-0.175	0.095	-0.172	0.266	0.306	0.038	0.066	0.13	0.011	-0.014	0.041	-0.141	0.2	0.038	-0.016	0.227	-0.056	0.02	0.141	-0.031	-0.029	-0.171	-0.037	-0.182	0.164	0.084	-0.19
PPP3CA	0.156	-0.131	-0.143	-0.541	0.572	-0.187	-0.017	-0.517	0.197	-0.132	0.442	0.502	0.052	-0.62	0.127	0.633	-0.192	0.102	-0.006	-0.233	-0.283	0.537	-0.031	-0.169	-0.134	0.18	-0.374	0.672	0.385	0.378	-0.428	-0.032	-0.725	0.295	-0.395	-0.398	-0.458	0.256	-0.458	0.21	-0.163	-0.304	-0.453	-0.511	0.001	-0.144	-0.139	0.084	-0.236
PPP3CB	0.169	-0.221	-0.303	-0.448	0.267	-0.289	-0.147	-0.453	-0.043	-0.217	0.324	0.383	-0.12	-0.699	0.046	0.561	-0.197	0.325	-0.017	-0.232	-0.29	0.634	-0.185	-0.174	-0.168	0.081	-0.339	0.452	0.294	0.223	-0.478	-0.152	-0.571	0.225	-0.52	-0.437	-0.479	0.533	-0.392	0.197	-0.16	-0.457	-0.417	-0.373	-0.056	0.013	-0.157	0.085	-0.123
PPP3CC	0.064	-0.165	-0.191	-0.556	0.594	-0.249	-0.036	-0.513	0.231	-0.086	0.535	0.515	-0.021	-0.641	-0.007	0.637	-0.203	0.12	-0.119	-0.275	-0.351	0.474	-0.186	-0.294	-0.187	0.111	-0.293	0.632	0.344	0.253	-0.359	-0.125	-0.7	0.254	-0.437	-0.324	-0.44	0.199	-0.377	0.156	-0.23	-0.272	-0.507	-0.44	-0.023	-0.104	-0.144	0.041	-0.275
PPP3R1	0.146	-0.137	-0.067	-0.54	0.472	-0.171	0.016	-0.447	0.221	-0.069	0.352	0.48	0.129	-0.619	0.05	0.525	-0.142	0.04	-0.086	-0.26	-0.31	0.474	-0.081	-0.198	-0.133	0.182	-0.247	0.533	0.339	0.367	-0.345	-0.056	-0.593	0.276	-0.382	-0.298	-0.506	0.288	-0.401	0.296	-0.247	-0.321	-0.378	-0.465	-0.002	-0.164	-0.021	0.035	-0.154
MAPK3	-0.055	0.059	-0.186	0.33	-0.543	-0.097	0.04	0.387	-0.321	0.105	-0.277	-0.611	-0.05	0.287	0.091	-0.443	0.041	0.097	0.06	0.231	0.51	-0.174	0.035	0.035	0.15	-0.319	0.163	-0.407	0.028	-0.374	-0.06	-0.007	0.438	0.118	-0.044	0.171	0.28	0.29	0.315	0.09	-0.107	0.047	0.354	0.447	0.237	0.574	0.126	-0.126	0.342
MAPK11	0.118	0.04	0.075	-0.22	-0.049	0.101	0.042	-0.12	-0.143	-0.198	-0.148	0.073	-0.042	-0.101	0.102	0.019	-0.04	-0.011	0.009	-0.094	-0.073	0.188	-0.139	0.046	-0.062	0.111	-0.071	0.083	-0.013	0.095	-0.072	0.056	-0.027	0.096	0.018	-0.042	-0.067	0.156	-0.094	0.012	0.011	-0.136	-0.015	-0.055	-0.101	0.053	0.002	-0.147	0.082
RAD1	-0.019	-0.138	-0.025	0.07	0.018	-0.002	0.174	0.12	0.138	0.13	0.017	-0.046	0.044	0.236	0.208	-0.151	0.002	-0.164	0.068	0.179	0.086	-0.202	0.282	-0.092	0.084	-0.114	0.07	-0.064	0.043	-0.062	0.145	0.145	0.042	0.096	0.04	0.137	0.122	-0.207	0.049	-0.006	-0.054	0.172	0.11	0.078	0.011	0.092	0.103	0.014	0.03
RHEB	-0.007	-0.034	-0.057	-0.093	0.021	0.007	-0.078	-0.059	-0.038	-0.094	-0.15	-0.07	-0.076	-0.002	0	-0.051	-0.189	0.051	0.001	-0.011	-0.07	0.004	0.001	-0.026	-0.064	0.063	-0.026	-0.047	-0.122	-0.031	-0.121	-0.204	0.139	-0.173	-0.056	-0.083	-0.025	-0.026	-0.025	-0.149	-0.092	-0.083	-0.176	0.002	-0.1	-0.049	-0.085	-0.1	0.23
RRAS	-0.176	0.136	-0.092	0.587	-0.476	-0.042	0.111	0.445	-0.135	0.18	-0.378	-0.511	0.009	0.629	0.016	-0.666	0.115	-0.045	0.175	0.407	0.554	-0.54	0.144	0.065	0.273	-0.406	0.216	-0.636	-0.203	-0.393	0.42	0.161	0.7	-0.165	0.163	0.254	0.566	-0.278	0.486	-0.216	0.11	0.277	0.436	0.484	0.169	0.33	0.253	0.014	0.209
ZFP36L1	-0.237	0.17	0.113	0.313	-0.136	0.102	0.089	0.335	-0.213	0	-0.256	-0.127	0.114	0.398	0.113	-0.229	0.207	-0.215	0.033	0.15	0.186	-0.247	0.119	0.325	0.158	-0.118	0.125	-0.226	-0.159	-0.157	0.185	0.184	0.407	-0.053	0.249	0.12	0.216	-0.342	0.265	-0.227	0.224	0.211	0.363	0.188	0.09	-0.005	0.026	-0.062	-0.016
ZFP36L2	0.002	0.063	0.148	0.028	-0.01	-0.008	0.122	0.073	0.006	0.097	-0.082	-0.051	0.034	0.14	0.054	-0.115	0.001	-0.056	0.119	0.017	0.124	-0.073	0.245	-0.028	0.173	-0.12	-0.021	-0.055	0.07	0.048	0.127	0.239	0.107	0.026	0.05	-0.031	0.096	-0.083	0.012	0.02	0.067	0.042	0.162	0.085	-0.098	0.034	-0.054	0.126	-0.03
TGFB1I1.1	-0.19	0.044	-0.178	0.277	-0.104	-0.144	0.084	0.192	0.038	0.115	-0.029	-0.128	-0.015	0.27	-0.027	-0.217	0.07	0.029	0.041	0.194	0.512	-0.298	0.028	-0.058	0.297	-0.323	0.106	-0.273	-0.041	-0.278	0.042	0.055	0.403	-0.107	-0.126	-0.048	0.296	-0.237	0.403	-0.34	-0.004	0.057	0.175	0.156	0.143	0.13	0.06	0.029	0.141
TSC1	0.078	-0.025	-0.123	-0.312	0.282	-0.067	-0.107	-0.399	0.249	-0.021	0.286	0.124	0.118	-0.482	0.081	0.387	-0.082	0.041	-0.215	-0.195	-0.241	0.297	-0.037	-0.248	-0.164	0.108	-0.159	0.444	0.255	0.217	-0.166	-0.019	-0.444	0.349	-0.277	-0.144	-0.336	0.346	-0.322	0.292	-0.037	-0.178	-0.3	-0.401	-0.024	-0.051	-0.131	0.012	-0.062
TSC2	0.068	0.06	-0.022	-0.144	0.048	0.036	-0.103	-0.24	0.053	-0.161	0.087	0.04	0.025	-0.366	0.081	0.288	0.046	0.052	0.036	-0.154	-0.285	0.31	-0.033	0.019	-0.252	0.27	-0.176	0.24	0.131	0.405	-0.056	0.003	-0.256	0.241	-0.084	-0.23	-0.158	0.345	-0.254	0.269	0.022	-0.004	-0.209	-0.305	-0.057	-0.134	0.013	0.099	-0.043
VDAC1	-0.05	-0.175	-0.406	-0.496	0.521	-0.456	-0.165	-0.565	0.16	-0.181	0.46	0.687	-0.009	-0.696	0.11	0.671	-0.209	0.144	-0.028	-0.134	-0.369	0.508	-0.251	-0.333	-0.081	0.014	-0.388	0.529	0.207	0.126	-0.382	-0.13	-0.667	0.157	-0.61	-0.485	-0.518	0.117	-0.301	0.016	-0.26	-0.427	-0.525	-0.526	-0.023	-0.288	-0.066	0.098	-0.199
VDAC2	-0.055	-0.14	-0.149	-0.471	0.633	-0.28	-0.071	-0.48	0.299	-0.112	0.468	0.747	0.083	-0.534	0.046	0.641	-0.125	0.037	-0.099	-0.152	-0.379	0.384	-0.2	-0.268	-0.156	0.119	-0.226	0.561	0.222	0.222	-0.206	-0.068	-0.584	0.113	-0.381	-0.359	-0.458	-0.108	-0.29	-0.087	-0.173	-0.235	-0.462	-0.48	-0.039	-0.455	-0.095	0.066	-0.3
VDAC3	0.025	-0.193	-0.193	-0.462	0.462	-0.306	-0.209	-0.484	0.13	-0.128	0.389	0.654	0.024	-0.646	-0.052	0.624	-0.076	0.201	-0.013	-0.187	-0.369	0.447	-0.254	-0.257	-0.11	0.169	-0.201	0.461	0.267	0.163	-0.301	-0.106	-0.558	0.168	-0.423	-0.43	-0.448	0.137	-0.355	-0.022	-0.211	-0.353	-0.447	-0.477	0.025	-0.386	-0.153	0.066	-0.247
CACNA1D	-0.158	-0.128	-0.165	-0.306	0.155	-0.244	0.094	-0.06	0.061	-0.016	0.164	0.12	0.011	-0.216	0.155	0.186	-0.09	-0.108	0.016	-0.172	-0.124	0.136	-0.039	-0.191	-0.028	-0.075	-0.223	0.068	0.197	0.064	-0.232	0.001	-0.206	0.287	-0.316	-0.211	-0.171	0.226	-0.196	0.141	-0.262	-0.177	-0.054	-0.093	0.173	-0.09	-0.19	0.048	-0.102
CALM2	0.281	-0.055	0.125	-0.375	0.266	0.099	-0.103	-0.396	0.148	0.006	0.315	0.426	0.113	-0.522	-0.014	0.528	0.088	0.102	0.008	-0.46	-0.424	0.417	0.015	0.051	-0.096	0.233	-0.231	0.471	0.225	0.521	-0.185	0.11	-0.53	0.407	-0.099	-0.264	-0.386	0.332	-0.438	0.281	0.092	-0.116	-0.272	-0.453	-0.071	-0.232	-0.088	0.189	-0.218
CALML3	0.166	-0.103	-0.084	-0.476	0.269	-0.073	-0.07	-0.52	0.035	-0.066	0.413	0.46	0.023	-0.608	-0.045	0.555	-0.121	0.061	0.092	-0.327	-0.464	0.441	-0.139	0.014	-0.117	0.198	-0.36	0.481	0.252	0.429	-0.294	0.038	-0.624	0.329	-0.284	-0.347	-0.399	0.425	-0.461	0.25	-0.023	-0.268	-0.427	-0.507	-0.009	-0.195	-0.096	0.168	-0.275
CAPN1	-0.075	0.106	0.35	0.385	-0.318	0.285	0.201	0.514	-0.037	0.116	-0.389	-0.358	-0.034	0.656	-0.118	-0.492	0.218	-0.158	0.02	0.189	0.292	-0.504	0.194	0.238	0.123	-0.064	0.326	-0.443	-0.233	-0.196	0.43	0.133	0.547	-0.177	0.526	0.423	0.424	-0.374	0.287	-0.158	0.179	0.466	0.4	0.479	0.069	0.041	0.187	-0.107	0.159
CAPN2	-0.248	0.183	0.17	0.629	-0.48	0.122	0.237	0.61	-0.195	0.186	-0.421	-0.587	-0.014	0.711	-0.071	-0.722	0.163	-0.2	0.019	0.385	0.502	-0.582	0.136	0.176	0.189	-0.256	0.352	-0.669	-0.253	-0.414	0.478	0.187	0.75	-0.242	0.429	0.395	0.551	-0.409	0.522	-0.243	0.137	0.403	0.5	0.621	0.128	0.345	0.2	-0.108	0.209
SLC25A31	0.102	-0.122	-0.108	-0.486	0.399	-0.239	-0.214	-0.474	-0.001	-0.165	0.368	0.701	-0.025	-0.516	-0.021	0.604	-0.096	0.059	0.058	-0.243	-0.43	0.413	-0.225	-0.008	0.025	0.08	-0.261	0.468	0.099	0.132	-0.242	-0.108	-0.565	0.1	-0.326	-0.366	-0.457	0.079	-0.361	-0.017	-0.089	-0.24	-0.359	-0.43	-0.097	-0.337	-0.163	0.042	-0.263
PIK3R3	-0.005	-0.055	-0.142	-0.038	0.151	-0.136	-0.21	-0.153	-0.105	-0.06	0.098	-0.024	-0.18	-0.055	-0.106	0.156	-0.042	0.166	-0.154	-0.039	0.052	0.044	0.06	0.005	-0.131	-0.097	-0.204	0.195	0.083	-0.105	-0.015	-0.057	-0.22	0.215	-0.125	-0.241	-0.157	0.006	-0.171	-0.046	-0.126	-0.046	-0.094	-0.072	-0.022	0.152	-0.153	0.057	-0.007
SQSTM1	-0.208	0.16	-0.002	0.549	-0.316	-0.053	0.194	0.443	-0.226	0.238	-0.189	-0.421	-0.018	0.47	-0.146	-0.542	0.116	-0.038	0.095	0.393	0.555	-0.495	0.05	0.167	0.128	-0.326	0.151	-0.462	0.011	-0.378	0.287	0.242	0.535	-0.09	0.149	0.276	0.371	-0.256	0.43	-0.275	0.103	0.174	0.45	0.483	0.251	0.652	0.157	-0.166	0.294
BTRC	-0.067	0.234	0.284	0.054	-0.169	0.224	0.275	0.134	0.103	0.245	-0.076	-0.15	0.18	0.1	-0.093	-0.105	0.039	-0.104	-0.044	-0.188	-0.069	0.071	-0.104	0.143	0.023	0.018	0.291	-0.258	0.008	0.218	0.098	0.28	0.241	0.074	0.158	0.125	-0.031	0.184	0.02	0.055	0.014	0.171	0.331	0.239	0.061	0.038	-0.103	-0.176	0.053
MAPKAPK2	-0.333	0.126	0.045	0.556	-0.392	0.01	0.164	0.489	-0.083	0.21	-0.301	-0.508	0.069	0.625	-0.031	-0.644	0.094	-0.082	-0.011	0.301	0.439	-0.479	0.168	0.079	0.215	-0.387	0.316	-0.613	-0.119	-0.424	0.368	0.206	0.65	-0.113	0.223	0.349	0.497	-0.297	0.522	-0.247	0.105	0.358	0.47	0.552	0.167	0.381	0.131	-0.073	0.211
[truncated: 10 more columns]
