# Supplementary material for: Multilayer Proteome and Metabolome‐Based Validation Uncovers Combined Regulatory Roles and Predictive Values of 6 RNA Modifications and Cellular Senescence in Alzheimer's Disease
Source: CNS Neurosci Ther. 2026 Jul 14;32(7):e71021. doi: 10.1002/cns.71021 (PMC13367321; doi:10.1002/cns.71021)
Supplement: Supplementary file 14 — Table S4: Intersection proteins of WGCNA and differential expression analysis. [file CNS-32-e71021-s012.xlsx]

## Sheet: Table S4
Table S4: Intersection proteins of WGCNA and differential expression analysis.
Intersection proteins of WGCNA and differential analysis
Blue module			DEP(difference analysis union)	Intersection protein
AASS	LGALS1	TRAM1	MDK	ABCC4
ABHD14A	LHPP	TRBV10.2	SMOC1	AK1
ACSS3	LIMA1	TRIM21	CTHRC1	AKR1C2
ACY1	LIMS1	TRIM25	SFRP1	AKR1C3
ACYP2	LIX1	TRIM47	NTN3	ALOX5AP
ADD3	LRRC73	TSPAN7	COL25A1	ANO6
ADH5	LRRC75A	TST	HSPB1	ANXA1
AKR7A2	LRRTM3	TUSC2	SELENBP1	ANXA5
AKR7L	LZIC	TYMP	CAPG	APLNR
ALAD	MAGED2	VASN	BAG3	AQP1
ALDH1A1	MAGT1	VAT1	AQP4	BBOX1
ALDH7A1	MAP4	WASF2	S100A6	BDH2
ALDH9A1	MAPKAPK2	ZC2HC1A	AHNAK	C4A
ALOX5	MAVS	ZNF365	CSRP3	C4B
ANXA4	METTL7A		PALLD	CAPN2
APBB1IP	MGLL		NRIP1	CAPS
APOO	MGMT		S100A11	CD109
APRT	MIF4GD		SYNM	CD44
ARHGDIB	MLIP		FAH	CDC20B
ARPC1B	MSI2		PCSK1	CLIC1
ASCC1	MT.CO2		VIM	COTL1
ASPH	MTAP		MLC1	CP
ATF1	MTM1		PLEKHA7	CPVL
ATL3	NAGA		ANXA2	CSRP1
ATP2B2	NBEAL1		FAM107A	CSRP2
ATXN7L2	NCALD		TRBV10-2	CTSH
BRI3BP	NCKAP1L		S100A10	CTSZ
C2CD4C	NDUFA2		NPC2	CYBA
CA4	NDUFAF4		HLA-DRA	CYBB
CACNG2	NDUFB2		AKR1C1	CYP20A1
CACNG3	NDUFB3		PDLIM4	DBI
CACNG8	NDUFB5		NES	DOC2B
CALCOCO2	NDUFC2		AKR1C4	ERBIN
CAPNS1	NDUFS4		TNC	FABP5
CARHSP1	NDUFS6		CNN3	FABP5P3
CASP1	NDUFV3		CD74	FCGR2A
CBLN4	NECAP2		UNC13D	FGF1
CD2AP	NEDD1		ENTPD2	FLNB
CD58	NEK7		CYP4F12	FLNC
CDH12	NFKB2		GJA1	FRMPD1
CDH20	NGEF		VWA5A	FTL
CERS1	NHLRC2		VCAM1	GBP1
CHMP4A	NPEPL1		MYH13	GFAP
CLTA	NT5C		SPARC	GMPR
CNN2	NUBP1		L3HYPDH	GNG12
COA6	NWD2		F11	GYG1
COA7	OARD1		METTL7B	GYG2
COMT	OLFM2		CRYGS	HEPACAM
COX6C	P4HA1		GPNMB	HNMT
COX7A2L	PAXX		KIAA2026	HSPB6
COX7C	PBLD		FCER1G	HSPB8
CPLX2	PCDHA11		ITGA2	ICAM1
CPNE3	PCDHA6		FLNA	IGSF1
CPNE5	PCNA		PRPH	ITGA6
CRB2	PDE4C		GNG13	ITGA7
CREB1	PECR		BICDL2	ITGAX
CRYL1	PGAM2		LIPA	ITGB1
CSAD	PGGT1B		PHYHD1	ITGB2
CTBS	PGM2		MGST1	ITGB4
CTDSP1	PGM3		FBLN1	ITPKB
DCK	PHYKPL		ADIRF	ITPKC
DCTD	PLCD3		FGL2	ITPRID2
DDAH2	PLD2		TGFBI	KCNN3
DDR2	PLXNB1		CD99	KLHL40
DDRGK1	PMVK		HLA-DRB1	KRT8
DLGAP1	PNP		GJB6	LGALS9
DNAAF5	PON2		FAM162B	LSP1
DNAJC9	PRAM1		CD38	MATN2
DNASE2	PRDX1		CYP4F2	MSN
DOCK2	PRDX4		HLA-DRB5	MYLK
DPF2	PRMT3		RWDD3	NEK6
DPP6	PRPF38B		FAM149A	NPTX2
ECE1	PRRT2		ADH1B	NRN1
EFEMP1	PSMB8		NQO1	OLFM1
EIF2D	PTGR2		PRG4	OLFM3
EML3	PTGS1		FBN1	OR1M1
ENGASE	PTPN6		MFAP2	PBXIP1
EPB41L5	PTPRC		TSPAN8	PHGDH
EPHX1	PXN		PDE7B	PI16
EPM2A	PYCARD		TIMP3	PIR
EPPK1	QPRT		DCN	PLCD1
ERLIN2	RAB28		OTOGL	PLEC
ESD	RAB29		NUP210L	PLIN4
EXOSC8	RAB32		COL1A2	PLSCR4
EZR	RAD21		COL1A1	PRDX6
F11R	RBFOX1		SQSTM1	PSAT1
FAM114A1	RBFOX3		PRKG1	PSMB9
FARSB	RCBTB2		PDLIM5	PTBP1
FBXO2	RDX		ASS1	PTER
FCHO2	RGS6		MAOB	RPH3A
FERMT2	RHOBTB3		DTNA	S100A2
FERMT3	RNASET2		PARVA	S100B
FGF14	RND2		KCNN2	SCIN
FGF2	RNPEP		GFRA2	SHMT1
GABRA1	RPE		ITGA3	SKAP2
GABRG2	RPEL1		STON2	SLC14A1
GALK1	RPS6KA5		TSPO	SORD
GCLM	S100A1		MRVI1	STEAP3
GNA13	SAMD14		COLEC12	SYT12
GPRC5B	SAMHD1		PSMB10	SYTL4
GRAMD2B	SCAI		KCNN1	TJP2
GRIA3	SCD5		CPLX1	TPPP3
GRN	SCO2		KANK2	TTBK2
GSTP1	SCRN2		GBP2	UTRN
GYS1	SDSL		PADI2	VGF
H6PD	SEMA4B		NTN1
HAAO	SEPT2		LGALS3
HADHA	SEPT5		VCL
HADHB	SGCB		PDLIM3
HCLS1	SGCD		DES
HDHD2	SGPL1		CYP4F11
HIKESHI	SH3BGRL		PLIN3
HLA.DRA	SIPA1		AVIL
HMGN2	SIRPB1		ABHD14B
HMGN4	SLC12A5		CDC42EP4
HMGN5	SLC2A3		CXCL14
HOMER3	SLC4A10		MT2A
HPCA	SLC4A7		AKR1D1
HPCAL1	SLC4A8		HLA-DPA1
HTR2A	SLC6A7		TMEM47
HVCN1	SLC9A3R1		IL18
IFI16	SMC3		OLFML3
IFIT5	SNCB		LMOD1
IGLON5	SNTB1		HLA-DRB4
IGSF9B	SP100		COL11A1
IL16	STAT3		BAZ2A
INPP5D	STX1A		MT1H
IQGAP1	STX1B		CLASRP
IQGAP2	STXBP1		FAS
IQGAP3	SUCLG2		CXCL12
ITGAM	SYK		XIRP1
ITGB5	SYN3		ABI3BP
JAM2	SYNPO		PDYN
JPT1	SYT2		CRABP1
JUP	TANC1		FBN2
KCNIP4	TAP2		APCS
KCNJ4	TAPBP		OLFML1
KIAA0513	TAX1BP3		MPZ
KIAA1211L	TBXAS1		COL3A1
KIAA1549L	TKT		TMPRSS9
LAMA1	TMX1		TBC1D32
LAP3	TPP1		ECEL1
LCP1	TRADD		ELN
Results of protein difference analysis
	logFC	AveExpr	t	P.Value	adj.P.Val	B	regulate	compared_type
MDK	1.43524507509768	15.5715870734892	9.45261735272042	9.16230155782588e-17	8.43756350460185e-13	26.3649034856991	up-regulated	ClusterB_vs_Control
SMOC1	0.614020355542916	17.0842927225968	9.11536651574739	6.59185644380985e-16	3.03522029955225e-12	24.5750739336205	up-regulated	ClusterB_vs_Control
CTHRC1	0.726610114620559	14.9937675596192	8.06756462189968	2.67366306175584e-13	8.20725437856985e-10	19.1120608777087	up-regulated	ClusterB_vs_Control
SFRP1	0.535451389949534	14.6850942968288	7.21920444470689	2.86098608216982e-11	6.58670520767546e-08	14.8493542347922	up-regulated	ClusterB_vs_Control
NTN1	0.409223038781475	15.8947201632826	6.10651339412724	9.15601172529874e-09	1.68635423956552e-05	9.58428373887502	unchanged	ClusterB_vs_Control
NTN3	0.579198679563252	17.1634100083518	5.96927001432603	1.80180113953102e-08	2.7654644489902e-05	8.96702467508938	up-regulated	ClusterB_vs_Control
NCALD	-0.129384	22.1039562922147	-5.30838	4.14389910908693e-07	0.000497359079225754	6.11300688117848	unchanged	ClusterB_vs_Control
SLIT2	0.160363707276655	17.9899767415575	5.28639722594487	4.5820049689603e-07	0.000497359079225754	6.02171	unchanged	ClusterB_vs_Control
ICAM1	0.352352132289646	17.3088636387008	5.25569849302015	5.27029610930475e-07	0.000497359079225754	5.89460281024525	unchanged	ClusterB_vs_Control
FLT1	0.186231954922558	16.1496438186751	5.25032191467541	5.40079356309864e-07	0.000497359079225754	5.87239074071772	unchanged	ClusterB_vs_Control
SPOCK2	0.174824357091008	17.9157886598339	5.09187428512615	1.10273564456011e-06	0.000923190231886733	5.22455954308953	unchanged	ClusterB_vs_Control
NF1	-0.0708558	18.8282882870573	-5.07028	1.21412110568348e-06	0.000927579570875915	5.13729589850039	unchanged	ClusterB_vs_Control
CSNK1D	0.0945827788896914	18.9777864619219	5.04093800462014	1.38314380455546e-06	0.000927579570875915	5.01912396096736	unchanged	ClusterB_vs_Control
CSNK1E	0.0850979222346346	18.7479809680035	5.03657489280259	1.41015463049873e-06	0.000927579570875915	5.00159162987174	unchanged	ClusterB_vs_Control
G3BP1	0.0946673118629455	17.1831889620473	4.68421504868804	6.48734292998655e-06	0.00384082596349199	3.62056366864357	unchanged	ClusterB_vs_Control
COL25A1	0.625194080362494	15.535832614015	4.66829391932694	6.93862541089266e-06	0.00384082596349199	3.55983366760903	up-regulated	ClusterB_vs_Control
SQSTM1	0.174149148375648	17.7734530641351	4.66316891130492	7.09024230419849e-06	0.00384082596349199	3.54031624769713	unchanged	ClusterB_vs_Control
HSPB1	0.254467874766622	21.8803155644891	4.63950288987062	7.83289743499029e-06	0.00400739735993475	3.4503895698549	unchanged	ClusterB_vs_Control
MAPT	0.148143384667947	24.1900517537051	4.50977233097259	1.34419512528944e-05	0.00651510153094233	2.96334021423267	unchanged	ClusterB_vs_Control
NRN1	-0.234269	19.1557081084081	-4.45664	1.67196522129364e-05	0.00769856386144658	2.76679748059059	unchanged	ClusterB_vs_Control
ITGA3	0.168694829814067	14.9624738691701	4.42509112385453	1.90171522187177e-05	0.00833947403724627	2.65089434145624	unchanged	ClusterB_vs_Control
HPCA	-0.130455	22.0801425010055	-4.36025	2.47291266923064e-05	0.0103513876231568	2.41464	unchanged	ClusterB_vs_Control
RPS6KA2	0.0962909162101759	18.7597891291088	4.31541865553058	2.9608328471046e-05	0.011854917256081	2.25280478017326	unchanged	ClusterB_vs_Control
CDC42	-0.127679	23.5792610226169	-4.21926	4.33781890711934e-05	0.0160982956764803	1.90997489866472	unchanged	ClusterB_vs_Control
ACTN3	-0.0920397	21.3751574433077	-4.21737	4.37026161268331e-05	0.0160982956764803	1.90329166384492	unchanged	ClusterB_vs_Control
PBXIP1	0.162146486761888	18.9520105273254	4.18061152479266	5.04898216228923e-05	0.0178831064355852	1.77385157641901	unchanged	ClusterB_vs_Control
ITPKB	0.146654193701266	17.6066494916195	4.15075294277209	5.67355808397388e-05	0.0193510357019687	1.66934175434812	unchanged	ClusterB_vs_Control
SEC22B	0.0599491442638183	20.5067	4.11526530351229	6.51221020677335e-05	0.0214181942122056	1.54588099474845	unchanged	ClusterB_vs_Control
PPP1CA	-0.0501936	20.1262431051541	-4.10236	6.84555633826551e-05	0.0217381821789955	1.50119572367013	unchanged	ClusterB_vs_Control
PLCL2	-0.0838006	18.0383312982746	-4.07661	7.56017950358437e-05	0.0232072310161695	1.41234765701626	unchanged	ClusterB_vs_Control
CORO6	-0.0975418	19.5009703103156	-4.05792	8.12302204649797e-05	0.0241306161374838	1.34812353491393	unchanged	ClusterB_vs_Control
CLU	0.146640738022846	21.1940766674213	3.99187541604045	0.000104497801533337	0.0300725079475157	1.12303781793237	unchanged	ClusterB_vs_Control
ITGAX	0.160123031275592	16.1998550750945	3.98178828982478	0.000108568299605603	0.0302971354869089	1.08891632780209	unchanged	ClusterB_vs_Control
UGP2	0.0552354338661445	20.8102703918598	3.93427670893116	0.000129859615684133	0.0350696610304747	0.929116149862644	unchanged	ClusterB_vs_Control
NDUFAF8	-0.210111	16.1886828626895	-3.92387	0.000135028316653657	0.0350696610304747	0.894308692635527	unchanged	ClusterB_vs_Control
CGNL1	0.0872998746665985	16.9511845216466	3.91602093441271	0.000139053425829076	0.0350696610304747	0.868118513765208	unchanged	ClusterB_vs_Control
CAP2	-0.0824981	21.3702720666669	-3.90712	0.000143755520994674	0.0350696610304747	0.838472489483213	unchanged	ClusterB_vs_Control
EFNB1	0.140301972436184	16.1445916953069	3.90482359808829	0.000144995601416386	0.0350696610304747	0.830816484522054	unchanged	ClusterB_vs_Control
HTRA1	0.222102771948446	18.2225502467764	3.8983303256603	0.000148551310154684	0.0350696610304747	0.809224127654939	unchanged	ClusterB_vs_Control
RANBP2	0.0561447353146214	17.6709376907777	3.89159388898555	0.000152327770791507	0.0350696610304747	0.786853373831031	unchanged	ClusterB_vs_Control
PPP1CC	-0.0525124	20.0952225421219	-3.83894	0.000185152898026406	0.0415871472664676	0.613073400898333	unchanged	ClusterB_vs_Control
C4A	0.255181956017935	18.9080280800293	3.82959046574855	0.000191646483736728	0.0420207730650364	0.582399653073609	unchanged	ClusterB_vs_Control
ASPH	0.0826765014596269	17.6728107491679	3.80346648745999	0.000210948341226718	0.0445543116441129	0.497044874349015	unchanged	ClusterB_vs_Control
DOCK4	-0.0698641	17.8701030973167	-3.80098	0.000212877588483111	0.0445543116441129	0.488949893665056	unchanged	ClusterB_vs_Control
GJA1	0.182058088510022	20.7938127908834	3.79113693117339	0.000220686021102787	0.0451621681852347	0.456923752531387	unchanged	ClusterB_vs_Control
CXCL14	0.232174479519966	15.0919121947975	3.77281613591334	0.00023594639321868	0.0472354420684961	0.39750067679107	unchanged	ClusterB_vs_Control
C4B	0.246951595518972	18.9062701066958	3.75315210459124	0.000253436587483231	0.0478525131406764	0.333979488266276	unchanged	ClusterB_vs_Control
CNTN1	-0.0550212	22.9275059253379	-3.75259	0.000253950079741719	0.0478525131406764	0.332181978135122	unchanged	ClusterB_vs_Control
STX6	0.0850916819989926	17.1069032791718	3.75187114183023	0.000254617563676093	0.0478525131406764	0.329850874438193	unchanged	ClusterB_vs_Control
DSTN	-0.0720285	22.5543664243542	-3.73892	0.000266852622070902	0.0486078716231352	0.288178377684146	unchanged	ClusterB_vs_Control
RGPD3	0.0575192301390359	16.7565549100051	3.73538659062011	0.000270288339552831	0.0486078716231352	0.276822094356572	unchanged	ClusterB_vs_Control
ALDH1L1	0.140051224030671	20.8898615347186	3.73113921373945	0.000274471639092522	0.0486078716231352	0.263189462332839	unchanged	ClusterB_vs_Control
MGST3	-0.0834175	20.3942060357485	-3.71633	0.000289540606641263	0.0503090461614979	0.215760011984861	unchanged	ClusterB_vs_Control
RPH3A	-0.174767	21.2485643219582	-3.70712	0.000299307180402002	0.0510429597096674	0.186329895587369	unchanged	ClusterB_vs_Control
ERBIN	0.107790834422076	18.6787258383959	3.69663248183048	0.000310803835149479	0.0520398639616646	0.152901632973043	unchanged	ClusterB_vs_Control
PRKCE	-0.0668138	20.4913867024661	-3.68146	0.000328177056785405	0.0538793885985051	0.104679043818934	unchanged	ClusterB_vs_Control
ARHGEF17	0.0676288182393705	16.6252477242846	3.67697283934087	0.000333491709209989	0.0538793885985051	0.0904400411379349	unchanged	ClusterB_vs_Control
ADGRG1	0.125293705050836	17.1721614186109	3.66326734504743	0.000350225188857408	0.0544345835919497	0.0470564612754769	unchanged	ClusterB_vs_Control
OLFML3	0.418159393313569	16.1648716543741	3.66161605897017	0.0003522940408625	0.0544345835919497	0.0418383893578849	unchanged	ClusterB_vs_Control
TRAF2	-0.0593025	16.686709014322	-3.65974	0.000354661202684003	0.0544345835919497	0.035905664317994	unchanged	ClusterB_vs_Control
IRGQ	-0.07942	18.6259984280276	-3.65031	0.000366777066509913	0.0553713115654064	0.00615168759972562	unchanged	ClusterB_vs_Control
DOCK3	-0.0510095	17.5113698456374	-3.61421	0.000416852500483908	0.0619160431767147	-0.107135	unchanged	ClusterB_vs_Control
SWAP70	0.0882932814908131	18.7568474876555	3.58751849452705	0.000457964856746308	0.0669428312028056	-0.190323	unchanged	ClusterB_vs_Control
LYNX1	-0.23835	20.5975864077226	-3.56641	0.000493157017697389	0.070860072796024	-0.255756	unchanged	ClusterB_vs_Control
SLC20A2	0.0925332079328101	16.3678656038602	3.55715708166715	0.000509364864436594	0.070860072796024	-0.284322	unchanged	ClusterB_vs_Control
PRKAB2	0.0906778798079735	17.3344432196374	3.55401785553833	0.000514978828759017	0.070860072796024	-0.294004	unchanged	ClusterB_vs_Control
PSMA7	0.0518929078508528	20.196414129983	3.55370480619119	0.000515541847902444	0.070860072796024	-0.294969	unchanged	ClusterB_vs_Control
MIGA1	-0.100104	17.6977289368045	-3.54831	0.000525330614400563	0.0711436710002174	-0.311579	unchanged	ClusterB_vs_Control
ITGA7	0.102649658585189	17.0641328278376	3.52973083795565	0.000560423379955394	0.0731308174405065	-0.368666	unchanged	ClusterB_vs_Control
ATP11A	0.0754467294264884	17.1537318235807	3.52632599487571	0.000567088092621766	0.0731308174405065	-0.379099	unchanged	ClusterB_vs_Control
AIDA	0.0701509746651823	18.0590208614325	3.52427990793149	0.000571128950050993	0.0731308174405065	-0.385364	unchanged	ClusterB_vs_Control
MRVI1	0.168651749813684	17.2288942565929	3.52395717132462	0.000571768797449937	0.0731308174405065	-0.386352	unchanged	ClusterB_vs_Control
SLIT3	0.0837692360050539	17.8815221858725	3.51842703445397	0.000582838019095588	0.0735254153130311	-0.40327	unchanged	ClusterB_vs_Control
PSMB10	0.18959245024497	15.9052983590328	3.51417565148551	0.000591484398928382	0.0736078355369117	-0.416262	unchanged	ClusterB_vs_Control
PPEF1	-0.139274	15.3330466472969	-3.50902	0.000602130375480163	0.0737432799426071	-0.431996	unchanged	ClusterB_vs_Control
VIM	0.21657253129116	25.2846950247548	3.50593523730705	0.000608588258837891	0.0737432799426071	-0.441405	unchanged	ClusterB_vs_Control
RBBP7	0.0574027895653728	17.8303376262438	3.50076260058733	0.00061956108714802	0.0740978967733262	-0.457163	unchanged	ClusterB_vs_Control
DOC2B	-0.139649	19.1851479639944	-3.48797	0.000647491375173038	0.0762059153064202	-0.496036	unchanged	ClusterB_vs_Control
TNS2	0.0911759843383066	17.7089387157437	3.48518636038116	0.000653737355761451	0.0762059153064202	-0.504497	unchanged	ClusterB_vs_Control
HSPB6	0.180006085192019	17.2058333855896	3.44477042220075	0.000750859590320869	0.086433324590811	-0.626494	unchanged	ClusterB_vs_Control
BRCA2	0.139673851327061	16.6321426901059	3.42119502782169	0.000813605098132264	0.0924998685024694	-0.697107	unchanged	ClusterB_vs_Control
AKAP8L	0.0814729050189236	17.0606714709072	3.40253673578544	0.000866714033123759	0.0973362137931305	-0.752704	unchanged	ClusterB_vs_Control
GAPDH	0.0407192277904507	26.7414729608168	3.39700248430086	0.000883080816459899	0.0979255176376232	-0.769146	unchanged	ClusterB_vs_Control
OTUB1	-0.0556308	20.5901299677989	-3.39362	0.000893228741618021	0.0979255176376232	-0.779186	unchanged	ClusterB_vs_Control
PAFAH1B3	0.105451013766078	19.0763408737631	3.38998820005584	0.000904240718627109	0.0979665032686712	-0.789952	unchanged	ClusterB_vs_Control
SLC4A2	0.127079769172049	15.6481700947577	3.38042407535701	0.000933858575924492	0.0985315273251372	-0.818263	unchanged	ClusterB_vs_Control
PPP1CB	-0.0415593	20.1047242035151	-3.37981	0.000935775604000256	0.0985315273251372	-0.820064	unchanged	ClusterB_vs_Control
STX8	0.0703183292399352	19.0090783176342	3.37798546394329	0.000941554392942999	0.0985315273251372	-0.825471	unchanged	ClusterB_vs_Control
THY1	-0.0640217	22.2674968829645	-3.37229	0.000959744293632855	0.0993065752816288	-0.842274	unchanged	ClusterB_vs_Control
DTNA	0.138464812406593	19.8204399495211	3.35559513033025	0.0010150420104959	0.103861354162852	-0.891446	unchanged	ClusterB_vs_Control
FAM111B	-0.236491	15.5665792431992	-3.34678	0.00104543160536614	0.105260616358626	-0.917329	unchanged	ClusterB_vs_Control
MICALL2	0.0993783575502079	15.6353683643075	3.3431334266104	0.00105823277806582	0.105260616358626	-0.928005	unchanged	ClusterB_vs_Control
BACE1	0.0897971529238575	16.3839878863494	3.34178507488128	0.00106300763615509	0.105260616358626	-0.931954	unchanged	ClusterB_vs_Control
CTSD	0.0737667787352088	23.2850852568417	3.3331179624273	0.0010941841581469	0.107195126727391	-0.957304	unchanged	ClusterB_vs_Control
TPP1	0.0958121652115871	20.8489690166798	3.32179021868033	0.00113622030683999	0.109600262508727	-0.990352	unchanged	ClusterB_vs_Control
SART1	0.0551221427644393	16.6930280761348	3.32012190556781	0.00114253721368637	0.109600262508727	-0.995211	unchanged	ClusterB_vs_Control
FAIM2	0.0827471134272173	20.4508562644699	3.30943611617947	0.00118378229135914	0.111388309101192	-1.02629	unchanged	ClusterB_vs_Control
GTF2I	0.0599504688325929	17.3644277149459	3.30903225748467	0.00118536804125495	0.111388309101192	-1.02746	unchanged	ClusterB_vs_Control
GPC5	0.101218766859802	17.7271753081133	3.30216821800032	0.00121262481178907	0.112798604967328	-1.04737	unchanged	ClusterB_vs_Control
BIRC2	-0.0618125	16.5706929881606	-3.29681	0.00123431209640919	0.113242765170646	-1.0629	unchanged	ClusterB_vs_Control
CHRM3	0.160500822156008	15.5519645287277	3.2935283232532	0.00124776516951874	0.113242765170646	-1.07239	unchanged	ClusterB_vs_Control
DPYD	0.129152122007952	15.6289252329806	3.28772469428817	0.00127190085164799	0.113242765170646	-1.08916	unchanged	ClusterB_vs_Control
SPON1	0.0846075791000622	16.9638659068682	3.2863562108986	0.00127765510286768	0.113242765170646	-1.09311	unchanged	ClusterB_vs_Control
CTSF	0.115660529344899	15.5652101426317	3.28606457403458	0.00127888452359074	0.113242765170646	-1.09395	unchanged	ClusterB_vs_Control
MACROD1	0.0968293103941349	18.6268209280993	3.2802958279003	0.00130343113449048	0.114106594069099	-1.11059	unchanged	ClusterB_vs_Control
PSMC4	0.0441779181790878	19.4874561454334	3.27797692851821	0.00131342154102775	0.114106594069099	-1.11728	unchanged	ClusterB_vs_Control
STAU1	0.0487124055621422	18.5043810691258	3.26560020151956	0.00136796206275566	0.116779719595993	-1.15287	unchanged	ClusterB_vs_Control
PRKCH	-0.0887834	20.4188996448888	-3.26478	0.00137165418357794	0.116779719595993	-1.15523	unchanged	ClusterB_vs_Control
SYNM	0.145712822964335	18.2620306150538	3.26243756346414	0.00138223362319071	0.116779719595993	-1.16195	unchanged	ClusterB_vs_Control
ITPR2	0.0629777878765303	17.8382453181442	3.25009305826948	0.00143927707644069	0.120493659972203	-1.19731	unchanged	ClusterB_vs_Control
LSM14B	0.101255380147908	16.8876242164018	3.24580293661499	0.00145960972324178	0.121095008480483	-1.20957	unchanged	ClusterB_vs_Control
NCBP2	0.0770990851613824	16.0570163963986	3.23882697759639	0.00149324365735294	0.122779293219315	-1.22948	unchanged	ClusterB_vs_Control
PSD2	0.0765445439532826	17.414653357769	3.22981654927768	0.00153775483098075	0.125320214500015	-1.25514	unchanged	ClusterB_vs_Control
ITPRID2	0.1189693204729	16.2002778216077	3.21777934117853	0.00159914631073663	0.129180161189242	-1.28932	unchanged	ClusterB_vs_Control
UTP14A	0.116319054847693	14.9603454595777	3.20943556240997	0.0016430303944134	0.130249071974968	-1.31295	unchanged	ClusterB_vs_Control
DMPK	-0.121812	18.9130403798172	-3.20868	0.00164705412220454	0.130249071974968	-1.31509	unchanged	ClusterB_vs_Control
GAS7	-0.0720945	20.5650533052396	-3.20621	0.00166031266837145	0.130249071974968	-1.32208	unchanged	ClusterB_vs_Control
PPT1	0.0978819888741818	20.9777602472804	3.20266812684596	0.0016794434083926	0.130249071974968	-1.33208	unchanged	ClusterB_vs_Control
TUBB3	-0.0420503	25.4258183230274	-3.202	0.00168309692312099	0.130249071974968	-1.33398	unchanged	ClusterB_vs_Control
RNF20	0.0532016754666316	17.0450523654021	3.1888148109975	0.00175633410083024	0.133716101891142	-1.37113	unchanged	ClusterB_vs_Control
BIN3	0.0797144814060058	15.3858	3.18643943710997	0.00176984224492408	0.133716101891142	-1.37781	unchanged	ClusterB_vs_Control
PLIN4	0.144859179766449	19.2220196935554	3.18615629266075	0.00177145883708539	0.133716101891142	-1.37861	unchanged	ClusterB_vs_Control
MACF1	0.0375786447423962	20.5862150122043	3.18297058235412	0.00178974219440231	0.133997852587405	-1.38756	unchanged	ClusterB_vs_Control
RAC2	-0.109788	22.6644046912617	-3.17936	0.00181068010256142	0.134065568983511	-1.3977	unchanged	ClusterB_vs_Control
CCDC93	0.0447663425323803	17.6264088676466	3.17780473507248	0.00181976285404918	0.134065568983511	-1.40206	unchanged	ClusterB_vs_Control
PDLIM5	0.116310900017108	17.8198203116602	3.17503679466394	0.00183604014029043	0.134101769448243	-1.40982	unchanged	ClusterB_vs_Control
TUB	0.0691325646453969	17.3247434637768	3.17278558424773	0.00184937829513811	0.134101769448243	-1.41613	unchanged	ClusterB_vs_Control
EPDR1	0.130171667426222	18.3487068585921	3.16709660852203	0.00188348675942871	0.135222334195041	-1.43205	unchanged	ClusterB_vs_Control
DGKH	-0.078685	16.307092587267	-3.16533	0.00189419927366275	0.135222334195041	-1.43699	unchanged	ClusterB_vs_Control
PTN	0.29999900979794	18.9421625267261	3.15937727545903	0.00193070244843806	0.136767991135893	-1.45362	unchanged	ClusterB_vs_Control
GALE	0.0519095301391133	17.4304477605495	3.15373789529614	0.00196588768123904	0.137650373954278	-1.46935	unchanged	ClusterB_vs_Control
AMPD2	0.069894289701498	19.1440448559189	3.15135082839385	0.00198095949167523	0.137650373954278	-1.476	unchanged	ClusterB_vs_Control
RHOQ	-0.209655	21.4311082748819	-3.15024	0.00198800084003899	0.137650373954278	-1.47909	unchanged	ClusterB_vs_Control
NEGR1	-0.0823309	21.7908664688031	-3.14548	0.00201848564973714	0.138178838693307	-1.49234	unchanged	ClusterB_vs_Control
NECTIN1	-0.0744016	18.7625405839111	-3.14437	0.00202564265648783	0.138178838693307	-1.49542	unchanged	ClusterB_vs_Control
TECPR2	-0.0810363	17.4541285947038	-3.14085	0.00204855897706976	0.138503373664326	-1.50521	unchanged	ClusterB_vs_Control
LUC7L3	0.0734883945003588	17.0676988589042	3.13621546580899	0.00207904493753822	0.138503373664326	-1.51806	unchanged	ClusterB_vs_Control
HPCAL1	-0.0895122	22.0636945380876	-3.13512	0.00208629433015078	0.138503373664326	-1.52109	unchanged	ClusterB_vs_Control
GPAA1	-0.0744429	16.4052476892333	-3.13448	0.00209056020624838	0.138503373664326	-1.52287	unchanged	ClusterB_vs_Control
THRAP3	0.0461122886861709	19.1622223625818	3.12001230649648	0.00218902643635679	0.142277852144746	-1.5629	unchanged	ClusterB_vs_Control
VGF	-0.180095	19.5847961011149	-3.11761	0.00220581833049778	0.142277852144746	-1.56955	unchanged	ClusterB_vs_Control
EFR3A	0.0577391050658846	17.534083069449	3.11551430537765	0.00222049933923789	0.142277852144746	-1.57531	unchanged	ClusterB_vs_Control
DNAJC8	0.0657046099135101	18.426444208481	3.11523696689154	0.00222245355007625	0.142277852144746	-1.57608	unchanged	ClusterB_vs_Control
NPM1	0.0564543354436218	21.6930567952073	3.11482847019927	0.00222533484199407	0.142277852144746	-1.5772	unchanged	ClusterB_vs_Control
MAPK3	0.0920612292601106	20.5483096048138	3.11272431970381	0.00224023113921035	0.142277852144746	-1.583	unchanged	ClusterB_vs_Control
PPME1	-0.0413986	18.9436011553132	-3.10658	0.00228422771882699	0.144078445634779	-1.59991	unchanged	ClusterB_vs_Control
INPPL1	0.0643880342678393	18.5785274446244	3.10359774547526	0.00230591745202327	0.144457100786955	-1.60812	unchanged	ClusterB_vs_Control
BAG3	0.16251577518889	19.0515716327197	3.09966589625816	0.00233476168714006	0.144715814625877	-1.61892	unchanged	ClusterB_vs_Control
SDC4	0.125862203573583	17.0857986368746	3.09875704210738	0.00234147642298356	0.144715814625877	-1.62142	unchanged	ClusterB_vs_Control
TOM1	0.055336766367045	19.5898273332065	3.09648156677017	0.00235836639336823	0.144787974110187	-1.62766	unchanged	ClusterB_vs_Control
UTRN	0.0865261021333659	17.5876296569246	3.08689324848052	0.00243078237146883	0.147740231972384	-1.65393	unchanged	ClusterB_vs_Control
PLCD1	0.112875488396579	18.8624582620391	3.08543009748811	0.00244201199731917	0.147740231972384	-1.65793	unchanged	ClusterB_vs_Control
GNG4	-0.11152	17.6739132068512	-3.08305	0.00246041934646115	0.147740231972384	-1.66445	unchanged	ClusterB_vs_Control
CSNK1A1	0.0609893740644978	17.9900186488197	3.07951277839879	0.00248791828211825	0.147740231972384	-1.6741	unchanged	ClusterB_vs_Control
RGPD1	0.0507517072056487	16.8085175084474	3.07803691293349	0.00249949162972631	0.147740231972384	-1.67812	unchanged	ClusterB_vs_Control
CHGA	0.144914148680392	19.8271222043852	3.07754434674522	0.0025033652675395	0.147740231972384	-1.67947	unchanged	ClusterB_vs_Control
SYT12	-0.134044	18.1198513532268	-3.07559	0.00251875517642137	0.147740231972384	-1.68479	unchanged	ClusterB_vs_Control
UBE2Z	-0.0442294	17.873426003932	-3.06913	0.00257043435254236	0.149817278180776	-1.70241	unchanged	ClusterB_vs_Control
LGALS3	0.130854990546229	19.0501965141148	3.0665134550463	0.00259158144477684	0.150099833490251	-1.70952	unchanged	ClusterB_vs_Control
LSP1	0.195552082204708	15.1591468436212	3.06185320449891	0.00262970633013169	0.151356034963642	-1.72219	unchanged	ClusterB_vs_Control
TMEM150C	0.142337571727932	15.158209693915	3.05754174577738	0.00266543851631671	0.152459772029569	-1.73389	unchanged	ClusterB_vs_Control
ZC3H14	0.0861059357460192	16.4167334134345	3.05283440233645	0.00270496339242009	0.152599521584802	-1.74665	unchanged	ClusterB_vs_Control
ATG9A	0.0618036126784922	17.4819323717305	3.05281310022814	0.00270514347771336	0.152599521584802	-1.74671	unchanged	ClusterB_vs_Control
DGKG	0.0908563494051045	17.8183989675409	3.05134352632098	0.00271759382559535	0.152599521584802	-1.75069	unchanged	ClusterB_vs_Control
PLCB4	0.0757259285059853	17.2790855320001	3.04939572072471	0.00273417732863158	0.15260023648102	-1.75597	unchanged	ClusterB_vs_Control
MRE11	0.0795105433201329	16.3782128471427	3.0458256169348	0.00276481575820144	0.152793665942984	-1.76562	unchanged	ClusterB_vs_Control
CACNA1B	0.0691380549225222	18.4492	3.04512949828568	0.00277082660576374	0.152793665942984	-1.76751	unchanged	ClusterB_vs_Control
KLHL22	-0.0434106	16.8735551052038	-3.04135	0.00280363546567757	0.153184960955631	-1.77771	unchanged	ClusterB_vs_Control
NRXN2	0.0558166938102183	18.1825402859418	3.03999209902808	0.00281556139134643	0.153184960955631	-1.78139	unchanged	ClusterB_vs_Control
TDRD15	-0.123311	15.3559189785633	-3.0386	0.0028278253189768	0.153184960955631	-1.78515	unchanged	ClusterB_vs_Control
FAM13A	0.100483256142748	15.7235476476647	3.03321929372708	0.00287555540282118	0.154859588915674	-1.79965	unchanged	ClusterB_vs_Control
TMEM245	0.0673425344179179	18.0834736586084	3.02925013322655	0.00291126034771721	0.15587091012865	-1.81034	unchanged	ClusterB_vs_Control
UPF1	0.0356361983935507	19.1441624912238	3.0254239997253	0.00294606531376517	0.156652441652211	-1.82063	unchanged	ClusterB_vs_Control
PPFIBP1	0.0883759881333255	16.8700393800353	3.02231895893822	0.00297459236401389	0.156652441652211	-1.82897	unchanged	ClusterB_vs_Control
PPM1E	-0.116034	17.6868064583487	-3.01864	0.00300870251626869	0.156652441652211	-1.83884	unchanged	ClusterB_vs_Control
AFF4	0.0901092845323817	16.0687491598611	3.01851925057849	0.00300984802355474	0.156652441652211	-1.83917	unchanged	ClusterB_vs_Control
NUBP1	0.10841383002094	16.4974799693267	3.01840529352051	0.0030109113011664	0.156652441652211	-1.83948	unchanged	ClusterB_vs_Control
LANCL2	-0.0606465	19.5027420855974	-3.00817	0.00310784540091484	0.160787349983285	-1.8669	unchanged	ClusterB_vs_Control
ISLR2	0.108450415878472	16.1300539961228	3.00532847568114	0.00313524989230915	0.161202921984024	-1.8745	unchanged	ClusterB_vs_Control
NTMT1	-0.127844	16.694037005395	-3.00372	0.0031508878224698	0.161202921984024	-1.8788	unchanged	ClusterB_vs_Control
KRT18	-0.265223	17.9015111504446	-2.989	0.00329717249939095	0.167733074331425	-1.91804	unchanged	ClusterB_vs_Control
UBASH3B	-0.0630806	17.9917441855925	-2.9864	0.00332360256185078	0.167733074331425	-1.92494	unchanged	ClusterB_vs_Control
KIF5A	-0.0503784	19.9525674213731	-2.98516	0.00333629612513049	0.167733074331425	-1.92823	unchanged	ClusterB_vs_Control
DNPEP	0.0688983182373519	18.4941318866519	2.98369433148789	0.00335138295981997	0.167733074331425	-1.93213	unchanged	ClusterB_vs_Control
CLDN10	0.219128073943125	16.4097784066463	2.98056256970134	0.00338378260045327	0.168439210635536	-1.94045	unchanged	ClusterB_vs_Control
N6AMT1	0.144225209555923	14.5375409702195	2.95875783275727	0.00361747279923814	0.179103801119269	-1.99812	unchanged	ClusterB_vs_Control
SPIRE1	0.039919791605282	17.1847462105005	2.95334563552432	0.00367773111775208	0.181113507290796	-2.01238	unchanged	ClusterB_vs_Control
KLC1	-0.0386586	20.6298664315093	-2.951	0.00370410560458856	0.181442066556681	-2.01854	unchanged	ClusterB_vs_Control
CUEDC2	0.0852355858909633	16.1507573434742	2.94840689762378	0.00373352138135297	0.181894048660878	-2.02537	unchanged	ClusterB_vs_Control
KPNA4	0.053507601520856	19.2614940606024	2.94653832000687	0.00375483163396248	0.181894048660878	-2.03027	unchanged	ClusterB_vs_Control
ALDH1L2	0.104870315624936	19.8985024840437	2.94498878350215	0.00377258804367768	0.181894048660878	-2.03434	unchanged	ClusterB_vs_Control
RGPD4	0.0464847416672782	16.6570931615515	2.92819014309853	0.00397009769544068	0.188105572202137	-2.07834	unchanged	ClusterB_vs_Control
PSMB9	0.126951688325716	16.0251867238682	2.92645834005612	0.00399098982430748	0.188105572202137	-2.08286	unchanged	ClusterB_vs_Control
SYT11	0.0613841030313687	16.9469330269425	2.92270141036648	0.00403665988251393	0.188105572202137	-2.09267	unchanged	ClusterB_vs_Control
TRIM36	-0.0814977	17.723459929671	-2.92263	0.00403752655529591	0.188105572202137	-2.09285	unchanged	ClusterB_vs_Control
TUBB6	-0.0410289	25.4391118691638	-2.91903	0.00408173074102273	0.188105572202137	-2.10223	unchanged	ClusterB_vs_Control
PXDN	0.130949118947528	15.4251577468299	2.91787642141743	0.00409601666450945	0.188105572202137	-2.10524	unchanged	ClusterB_vs_Control
TUBB1	-0.0456083	25.5807884988258	-2.91561	0.00412415501116082	0.188105572202137	-2.11114	unchanged	ClusterB_vs_Control
SPATS2L	0.0935488373949767	16.4378113230008	2.91544545687357	0.00412622453766875	0.188105572202137	-2.11157	unchanged	ClusterB_vs_Control
HSPB8	0.145660416045686	18.1692190842078	2.91419767885532	0.00414180900184338	0.188105572202137	-2.11482	unchanged	ClusterB_vs_Control
KIAA1109	0.0391969703834292	17.5428017971271	2.91416725041477	0.00414218971937403	0.188105572202137	-2.1149	unchanged	ClusterB_vs_Control
SCARA3	0.131154649950016	15.106035366095	2.91161271298235	0.00417426648918146	0.188105572202137	-2.12154	unchanged	ClusterB_vs_Control
IDH2	-0.055089	22.1608048080222	-2.91068	0.00418598453873041	0.188105572202137	-2.12395	unchanged	ClusterB_vs_Control
SRSF2	0.0481865428644213	19.2953341576428	2.91042417788198	0.00418926815227355	0.188105572202137	-2.12463	unchanged	ClusterB_vs_Control
IGHMBP2	0.0675866297171872	15.6667831339034	2.90888609857052	0.00420875511667707	0.188105572202137	-2.12862	unchanged	ClusterB_vs_Control
SUCLG2	0.0843507175729172	18.7381042094527	2.90523151714037	0.00425539118578064	0.188105572202137	-2.13811	unchanged	ClusterB_vs_Control
CGGBP1	0.0879577785033749	14.9174315489007	2.90458205138738	0.00426372840223526	0.188105572202137	-2.1398	unchanged	ClusterB_vs_Control
ADAM11	-0.069724	17.7493176067271	-2.90401	0.00427104700655047	0.188105572202137	-2.14127	unchanged	ClusterB_vs_Control
RGPD5	0.0477636899920704	16.672716458382	2.9038912741348	0.00427261236150215	0.188105572202137	-2.14159	unchanged	ClusterB_vs_Control
DST	0.0356547880380376	20.234321724918	2.90204373385141	0.00429645665761085	0.188105572202137	-2.14638	unchanged	ClusterB_vs_Control
SNTA1	0.0788444842670621	19.7603067430881	2.90100283092144	0.00430994415622227	0.188105572202137	-2.14907	unchanged	ClusterB_vs_Control
NAXD	0.0431977171773923	19.5120491319718	2.8981396862448	0.00434724370689846	0.188316347146826	-2.15649	unchanged	ClusterB_vs_Control
TNS3	0.0973419827461939	17.8533156807337	2.89749585417407	0.00435567183649407	0.188316347146826	-2.15816	unchanged	ClusterB_vs_Control
SCIN	0.217328125670676	18.035456871713	2.89403363060489	0.0044012515437777	0.189397782554434	-2.16711	unchanged	ClusterB_vs_Control
SRGAP2	-0.0460062	19.6767953431421	-2.88785	0.0044837970531728	0.19192271719539	-2.1831	unchanged	ClusterB_vs_Control
CLCN7	0.0648398830747752	16.5193565639933	2.88652488714438	0.00450160787427563	0.19192271719539	-2.1865	unchanged	ClusterB_vs_Control
STK10	0.0658826098455521	17.3774044513457	2.88134303853768	0.00457208173916698	0.194029035649718	-2.19986	unchanged	ClusterB_vs_Control
EXOSC6	0.084681040711331	14.8262248024133	2.87856434081497	0.00461028698263317	0.194752902858114	-2.20701	unchanged	ClusterB_vs_Control
JAK2	0.0577383934321603	15.7275101344644	2.87273	0.00469140731643689	0.19712331875317	-2.22201	unchanged	ClusterB_vs_Control
SLC6A7	0.0996472004666913	16.5006920137804	2.87146620765717	0.00470921165443559	0.19712331875317	-2.22526	unchanged	ClusterB_vs_Control
FARP2	0.0759670305560363	15.6677647943942	2.86971786925412	0.00473387395584154	0.197259028322827	-2.22975	unchanged	ClusterB_vs_Control
ARID2	0.124661452414848	16.8000358366503	2.86269227906421	0.00483417364038616	0.199913707355188	-2.24776	unchanged	ClusterB_vs_Control
ITGAV	0.0476329385647958	19.1313287147006	2.86221907087694	0.00484099866871614	0.199913707355188	-2.24897	unchanged	ClusterB_vs_Control
POLQ	-0.117638	14.4471764401582	-2.85511	0.00494465453080918	0.202673729261066	-2.26716	unchanged	ClusterB_vs_Control
MAPRE3	-0.0443707	22.0782119161057	-2.85462	0.00495185026427841	0.202673729261066	-2.26841	unchanged	ClusterB_vs_Control
SEC14L2	0.0711268551040689	19.1174562972795	2.84949816550668	0.00502780487328722	0.204871925124345	-2.28148	unchanged	ClusterB_vs_Control
VTA1	-0.0590508	19.0794852522478	-2.84247	0.00513378000323984	0.207304953780989	-2.29938	unchanged	ClusterB_vs_Control
ACAP3	-0.0587648	16.7249036821074	-2.84146	0.00514926999839017	0.207304953780989	-2.30196	unchanged	ClusterB_vs_Control
OCIAD2	-0.147064	17.1772645830987	-2.84108	0.00515504771591339	0.207304953780989	-2.30292	unchanged	ClusterB_vs_Control
STAT3	0.0610071824212781	17.1171765314951	2.83588750428053	0.00523495126754374	0.209602896620914	-2.31612	unchanged	ClusterB_vs_Control
KANK2	0.129377843267577	16.1165861125291	2.83284705503455	0.00528227706330237	0.2105822055236	-2.32383	unchanged	ClusterB_vs_Control
RAB1C	0.0482261042073944	20.7286119008334	2.82672188842089	0.00537880550748524	0.212443991821325	-2.33936	unchanged	ClusterB_vs_Control
MTURN	0.121630309940194	18.3876258984705	2.82594306247894	0.00539119393845446	0.212443991821325	-2.34133	unchanged	ClusterB_vs_Control
SELENOH	0.0895598503382722	16.1611491507042	2.82550421712675	0.00539818591445217	0.212443991821325	-2.34244	unchanged	ClusterB_vs_Control
SAFB2	0.0556156873990545	18.1044555790182	2.8208504105881	0.00547284418971895	0.213840192026636	-2.35421	unchanged	ClusterB_vs_Control
PPP6C	-0.0794866	18.5400969925164	-2.82031	0.00548159247871027	0.213840192026636	-2.35558	unchanged	ClusterB_vs_Control
GRM4	0.0971031320670175	15.2896764923283	2.81730630660183	0.00553033057212165	0.213840192026636	-2.36317	unchanged	ClusterB_vs_Control
NIT1	-0.0631601	18.9824444552985	-2.81668	0.00554051209328445	0.213840192026636	-2.36474	unchanged	ClusterB_vs_Control
TTC19	-0.113274	16.9042139923067	-2.81612	0.00554976717280551	0.213840192026636	-2.36617	unchanged	ClusterB_vs_Control
TMEM135	-0.135371	16.4385743421977	-2.81088	0.00563602313893667	0.216258904526949	-2.37938	unchanged	ClusterB_vs_Control
APOE	0.17961584292653	21.6621244860536	2.80871868041839	0.00567191506778221	0.216733053357703	-2.38482	unchanged	ClusterB_vs_Control
PHACTR3	0.0724044932003309	16.3075052872804	2.80573664357868	0.00572184770970292	0.217737584953117	-2.39232	unchanged	ClusterB_vs_Control
FGF2	0.0841991932785753	16.6165111050608	2.80243308714539	0.00577763150742534	0.218009591326762	-2.40063	unchanged	ClusterB_vs_Control
MTX2	-0.054147	19.320419291752	-2.80161	0.00579163637281927	0.218009591326762	-2.4027	unchanged	ClusterB_vs_Control
SLC7A14	0.116587336884638	19.1326748632573	2.79886302418443	0.00583847227725704	0.218009591326762	-2.4096	unchanged	ClusterB_vs_Control
SAFB	0.0496701241276085	18.5045159245114	2.79620465640596	0.00588415447545397	0.218009591326762	-2.41627	unchanged	ClusterB_vs_Control
AHNAK	0.142377620998548	20.8999384396075	2.79546	0.00589702744029769	0.218009591326762	-2.41814	unchanged	ClusterB_vs_Control
LRRC4B	-0.0608154	17.0793672757256	-2.79485	0.00590758914212352	0.218009591326762	-2.41967	unchanged	ClusterB_vs_Control
DDX46	0.0397825610162172	18.6476394456784	2.79439976694027	0.00591535554522035	0.218009591326762	-2.42079	unchanged	ClusterB_vs_Control
OXSR1	-0.067665	19.1131563043367	-2.79382	0.00592541775424575	0.218009591326762	-2.42225	unchanged	ClusterB_vs_Control
LIMA1	0.0807532993477835	17.6592049984856	2.79129848459821	0.00596931939240123	0.218009591326762	-2.42856	unchanged	ClusterB_vs_Control
PDLIM4	0.130609314615084	15.7962340245965	2.78992119713779	0.00599342830764365	0.218009591326762	-2.43201	unchanged	ClusterB_vs_Control
UBA1	0.0450672044682783	22.4756469251688	2.78706313037025	0.00604374082076654	0.218009591326762	-2.43916	unchanged	ClusterB_vs_Control
COX15	0.0682441394119522	16.2716082698908	2.7865309639796	0.00605315126240786	0.218009591326762	-2.44049	unchanged	ClusterB_vs_Control
PLEKHO2	0.0903472048330727	17.3008274518435	2.78496326782325	0.00608095083027068	0.218009591326762	-2.44441	unchanged	ClusterB_vs_Control
PSMF1	0.0611274427620572	17.0280708715472	2.78378570190669	0.00610190868897579	0.218009591326762	-2.44735	unchanged	ClusterB_vs_Control
TIMP2	0.14705040784008	16.9825576530476	2.78237363028989	0.00612712686041258	0.218009591326762	-2.45088	unchanged	ClusterB_vs_Control
GTDC1	0.0885525125574524	15.4251284244219	2.78228281035655	0.00612875205448269	0.218009591326762	-2.4511	unchanged	ClusterB_vs_Control
AGRN	0.0593811665235471	18.3211262160354	2.78107210515542	0.00615045474794678	0.218009591326762	-2.45413	unchanged	ClusterB_vs_Control
CSMD2	-0.044728	16.4373028260047	-2.78081	0.00615511931208147	0.218009591326762	-2.45478	unchanged	ClusterB_vs_Control
SLC38A3	0.0988264428301129	17.331751313619	2.77646413839183	0.00623369672373352	0.21948540308945	-2.46562	unchanged	ClusterB_vs_Control
TULP3	0.174535385074792	15.8025979924383	2.77587275346983	0.00624445386137865	0.21948540308945	-2.46709	unchanged	ClusterB_vs_Control
WNT2B	0.188888351170919	14.8789625017877	2.76144022070816	0.00651226862625619	0.228028447829632	-2.50297	unchanged	ClusterB_vs_Control
TERF2IP	0.0534221928873393	17.5008968183434	2.75948925386716	0.006549261631068	0.228455115001914	-2.50781	unchanged	ClusterB_vs_Control
ZC3HAV1	0.102818991343906	18.3588556402497	2.75659992924952	0.00660439810910864	0.229200487804142	-2.51497	unchanged	ClusterB_vs_Control
ASS1	0.0990706785765347	19.990259996256	2.75576510946411	0.00662040718383123	0.229200487804142	-2.51703	unchanged	ClusterB_vs_Control
PAFAH1B1	-0.0504476	21.3373464816524	-2.75155	0.00670179813042042	0.229509062355619	-2.52746	unchanged	ClusterB_vs_Control
DTNB	0.0668098463853894	19.9240160194466	2.7509536043181	0.00671336509253262	0.229509062355619	-2.52894	unchanged	ClusterB_vs_Control
ARVCF	0.0769153290530973	17.1971287671411	2.75070940599317	0.00671811444746447	0.229509062355619	-2.52954	unchanged	ClusterB_vs_Control
SLC9A6	0.0571582099732417	17.6729585551838	2.74653453602715	0.00679978399184496	0.229509062355619	-2.53985	unchanged	ClusterB_vs_Control
ABCA12	0.234057543016728	16.0885334367508	2.74617862744887	0.00680678787621112	0.229509062355619	-2.54073	unchanged	ClusterB_vs_Control
CLIP3	-0.0502449	16.6767347242251	-2.7459	0.00681221627539962	0.229509062355619	-2.54141	unchanged	ClusterB_vs_Control
AKNAD1	0.261700661532789	15.7526311876516	2.74485997507845	0.00683279462204491	0.229509062355619	-2.54398	unchanged	ClusterB_vs_Control
CCAR1	0.0502073815263451	17.2353051721677	2.74417341348329	0.0068463708241506	0.229509062355619	-2.54568	unchanged	ClusterB_vs_Control
KIF5C	-0.0372266	20.5002389945532	-2.7438	0.00685385835980442	0.229509062355619	-2.54661	unchanged	ClusterB_vs_Control
SGTA	-0.053418	18.8597746359728	-2.74255	0.00687854286134769	0.229509062355619	-2.54968	unchanged	ClusterB_vs_Control
TAGLN3	-0.061258	23.7328423932086	-2.73931	0.00694317242502365	0.230829151126508	-2.55765	unchanged	ClusterB_vs_Control
EHD1	0.0332440814505262	20.841932087952	2.73127970249346	0.00710592460055385	0.235390142613311	-2.57741	unchanged	ClusterB_vs_Control
SLC25A6	-0.0644064	24.8333154456329	-2.72752	0.00718328047416363	0.237099748697394	-2.58664	unchanged	ClusterB_vs_Control
AAK1	-0.0475557	19.0767514983301	-2.72592	0.00721631904814458	0.237339578979869	-2.59055	unchanged	ClusterB_vs_Control
CLIP1	0.0285751517318005	19.1178462453059	2.72116681712627	0.00731571137552936	0.239053271735549	-2.6022	unchanged	ClusterB_vs_Control
ENSA	-0.0576055	19.8923790014066	-2.72095	0.00732034125631718	0.239053271735549	-2.60274	unchanged	ClusterB_vs_Control
IL6ST	0.0569204337646028	15.6551330679752	2.7191982232146	0.00735719601123485	0.239222911052055	-2.60702	unchanged	ClusterB_vs_Control
SON	0.0473668374937226	16.4772653362606	2.71658257216562	0.00741264614441797	0.239222911052055	-2.61342	unchanged	ClusterB_vs_Control
UPF3B	0.0708324396856881	17.0390209573009	2.71650517197334	0.00741429273442867	0.239222911052055	-2.61361	unchanged	ClusterB_vs_Control
MAOB	0.0851046449259911	21.1152816907465	2.71579368248278	0.00742944430023757	0.239222911052055	-2.61535	unchanged	ClusterB_vs_Control
CAPG	0.144786356207948	19.6924578984056	2.71001869165608	0.00755346807474978	0.240197063996221	-2.62944	unchanged	ClusterB_vs_Control
IQSEC3	-0.0489417	19.0505197798781	-2.70995	0.00755497975405669	0.240197063996221	-2.62961	unchanged	ClusterB_vs_Control
IFI44L	0.217057465842668	15.6042937026914	2.70788106115554	0.0075998494843402	0.240197063996221	-2.63465	unchanged	ClusterB_vs_Control
ATP13A2	0.0574465769439172	16.2837693372634	2.70686127735924	0.0076220670967175	0.240197063996221	-2.63714	unchanged	ClusterB_vs_Control
GDPD5	0.0888004016558437	15.8120518865463	2.70549834264147	0.00765185265992865	0.240197063996221	-2.64046	unchanged	ClusterB_vs_Control
IQGAP3	0.110496421274075	16.2360854083472	2.70518391487273	0.00765873911080072	0.240197063996221	-2.64122	unchanged	ClusterB_vs_Control
SH2D5	-0.0774163	17.3521626585617	-2.70488	0.00766532789815016	0.240197063996221	-2.64196	unchanged	ClusterB_vs_Control
MARC2	-0.0835042	19.1394939471109	-2.70475	0.00766836103973167	0.240197063996221	-2.64229	unchanged	ClusterB_vs_Control
TNFRSF21	0.0608828141351268	18.1027984992653	2.69901168809761	0.00779506191544912	0.242391967230069	-2.65624	unchanged	ClusterB_vs_Control
DGKQ	-0.0783286	18.1933234092029	-2.6985	0.0078064637063553	0.242391967230069	-2.65748	unchanged	ClusterB_vs_Control
PRPH	0.176652766394362	21.1661881361648	2.69800973836525	0.00781739757490828	0.242391967230069	-2.65867	unchanged	ClusterB_vs_Control
DACH2	0.192815542117721	16.7921513983734	2.69415315925183	0.00790391091966742	0.242423402167153	-2.66803	unchanged	ClusterB_vs_Control
SNAP29	0.0517250685706081	17.4675212831638	2.69401598374986	0.00790700403025002	0.242423402167153	-2.66837	unchanged	ClusterB_vs_Control
CYBRD1	0.10845060299253	16.2580403642637	2.69357149798896	0.00791703407372966	0.242423402167153	-2.66945	unchanged	ClusterB_vs_Control
RAG1	0.366844926748543	14.8912951986638	2.69212433144899	0.00794976993988333	0.242423402167153	-2.67295	unchanged	ClusterB_vs_Control
HRAS	-0.035854	20.8307304973214	-2.69186	0.00795577354854177	0.242423402167153	-2.6736	unchanged	ClusterB_vs_Control
DBF4B	0.13958208222483	18.5180191431426	2.69095285877935	0.00797635908965658	0.242423402167153	-2.67579	unchanged	ClusterB_vs_Control
WBP2	-0.0757971	21.1405	-2.68646	0.0080789768123739	0.244734531135366	-2.68666	unchanged	ClusterB_vs_Control
LRIG1	0.0790794560503016	17.5522810138798	2.68422722599589	0.00813057540257244	0.24537750565119	-2.69208	unchanged	ClusterB_vs_Control
NRXN1	0.0571952257478259	19.5976780567864	2.68323761827944	0.00815349296658315	0.24537750565119	-2.69447	unchanged	ClusterB_vs_Control
SNX2	0.0323830760191939	19.3071184482402	2.68050373870732	0.00821710874844166	0.246486496626708	-2.70107	unchanged	ClusterB_vs_Control
C5orf30	0.0983934457076838	14.9316435868418	2.67870748272454	0.00825915056126709	0.246943238697106	-2.70541	unchanged	ClusterB_vs_Control
POLDIP3	0.0727266968365168	15.8871951397903	2.67701851308873	0.00829885862546364	0.247286219122172	-2.70948	unchanged	ClusterB_vs_Control
SF3B4	0.100767724612574	16.6528770221929	2.6759390632065	0.00832432706351106	0.247286219122172	-2.71209	unchanged	ClusterB_vs_Control
PPP2CA	-0.0437883	20.6638536926456	-2.67474	0.00835270385682526	0.247331349895511	-2.71498	unchanged	ClusterB_vs_Control
CEP170	0.0345171419262478	18.920906128427	2.67043134635955	0.0084553789441567	0.249569181720318	-2.72536	unchanged	ClusterB_vs_Control
UBL5	-0.129082	17.1284255437545	-2.66816	0.00850984522638179	0.250374328082268	-2.73081	unchanged	ClusterB_vs_Control
ARCN1	0.0321414354146228	18.5909880808519	2.66503247242864	0.00858564770915273	0.251800094756648	-2.73834	unchanged	ClusterB_vs_Control
RTF1	0.048803205185509	15.3867190595888	2.66057109853568	0.00869466083777001	0.254187719539759	-2.74905	unchanged	ClusterB_vs_Control
DNAJC6	-0.0469692	20.3914273305918	-2.65386	0.0088609144584782	0.258228358380145	-2.76512	unchanged	ClusterB_vs_Control
RTFDC1	0.105802167510884	16.5066514624878	2.65086241814821	0.00893622280519394	0.259601500987479	-2.7723	unchanged	ClusterB_vs_Control
FDXR	0.0942852258673383	17.3854284547258	2.64971814349435	0.00896508897789351	0.259621083010759	-2.77504	unchanged	ClusterB_vs_Control
CTNNA2	0.0443060593908591	21.1104254371113	2.64799598261861	0.00900869190655948	0.260065967923217	-2.77915	unchanged	ClusterB_vs_Control
RUFY1	0.0412415074495698	19.0440257853733	2.64431658551055	0.00910249135945496	0.261952634153815	-2.78793	unchanged	ClusterB_vs_Control
GAPDHS	0.0430779369251582	23.4957316750754	2.63988931994437	0.00921652368653638	0.264407995729949	-2.79849	unchanged	ClusterB_vs_Control
PMFBP1	0.175145601260144	13.6741780169284	2.63454717640052	0.00935583462801221	0.266899658244732	-2.8112	unchanged	ClusterB_vs_Control
ERLEC1	-0.0499838	17.6428168240755	-2.63391	0.00937257181871933	0.266899658244732	-2.81271	unchanged	ClusterB_vs_Control
NUP214	0.0434603993441023	17.5000065507926	2.63078809872177	0.00945499771871033	0.266899658244732	-2.82013	unchanged	ClusterB_vs_Control
SGIP1	-0.0547405	19.7579326218656	-2.63053	0.00946178713079727	0.266899658244732	-2.82074	unchanged	ClusterB_vs_Control
AK1	0.0611301308844574	21.8292916386864	2.63004728590032	0.00947465146702893	0.266899658244732	-2.82189	unchanged	ClusterB_vs_Control
CLUH	-0.0374084	18.0978082039781	-2.62995	0.00947727095732733	0.266899658244732	-2.82213	unchanged	ClusterB_vs_Control
CCT7	-0.0383733	21.3171948105948	-2.62759	0.00954021311823233	0.267064462197248	-2.82773	unchanged	ClusterB_vs_Control
GUCY1B1	0.0461571327133612	18.5065335866778	2.62570476110679	0.00959060084353081	0.267064462197248	-2.83219	unchanged	ClusterB_vs_Control
KCTD9	0.12024341680633	14.3980510207708	2.62307485263576	0.00966144186732316	0.267064462197248	-2.83842	unchanged	ClusterB_vs_Control
YAP1	0.138021591030453	15.7548841535854	2.62268992175402	0.00967185008303244	0.267064462197248	-2.83934	unchanged	ClusterB_vs_Control
APLP2	0.0428821156031951	17.352027635198	2.62112204108819	0.00971434872650443	0.267064462197248	-2.84305	unchanged	ClusterB_vs_Control
CACHD1	0.0947305994629133	16.5796267442282	2.62037281775677	0.00973471634700048	0.267064462197248	-2.84482	unchanged	ClusterB_vs_Control
LGI4	0.0759453177757869	17.3069445245498	2.6195704197775	0.00975657216507751	0.267064462197248	-2.84672	unchanged	ClusterB_vs_Control
MAGED2	0.0780239293739271	18.0204047956583	2.61845864077481	0.00978692797913613	0.267064462197248	-2.84935	unchanged	ClusterB_vs_Control
CETN2	0.0701906380412751	18.5803913555791	2.61786013490777	0.00980330466943222	0.267064462197248	-2.85076	unchanged	ClusterB_vs_Control
OPRM1	0.255839730906834	15.8120749498974	2.61677751015809	0.00983299082449514	0.267064462197248	-2.85332	unchanged	ClusterB_vs_Control
CACNG8	-0.104102	18.3415613082811	-2.61607	0.00985230838920644	0.267064462197248	-2.85498	unchanged	ClusterB_vs_Control
VPS41	0.042525656167637	17.1691278711999	2.6141004908522	0.0099067439719357	0.267064462197248	-2.85965	unchanged	ClusterB_vs_Control
GABARAPL2	0.0453122156622996	21.2127382506277	2.6129068795444	0.00993978876748109	0.267064462197248	-2.86246	unchanged	ClusterB_vs_Control
OSBPL8	-0.0402814	17.8641880999494	-2.61227	0.00995757691489717	0.267064462197248	-2.86398	unchanged	ClusterB_vs_Control
ERI3	-0.0559026	19.0553930493073	-2.61089	0.00999585669702577	0.267064462197248	-2.86722	unchanged	ClusterB_vs_Control
SCAF4	0.0586047572795536	16.8171787810742	2.6106974434609	0.0100012183146817	0.267064462197248	-2.86768	unchanged	ClusterB_vs_Control
CTNNA1	0.0497874872041102	20.0216668260332	2.60986171389563	0.0100245432561143	0.267064462197248	-2.86965	unchanged	ClusterB_vs_Control
CAPN7	0.0527075152391596	16.7494579471373	2.6093525634839	0.0100387774673879	0.267064462197248	-2.87085	unchanged	ClusterB_vs_Control
PDHB	-0.0514301	22.0614684326318	-2.60859	0.0100600493436323	0.267064462197248	-2.87264	unchanged	ClusterB_vs_Control
SAMHD1	0.0763069650822601	17.9534156070004	2.60790445843573	0.0100793613287658	0.267064462197248	-2.87426	unchanged	ClusterB_vs_Control
IKBKB	0.0734465485552249	15.9979495290513	2.60654201053836	0.0101176793443268	0.267064462197248	-2.87747	unchanged	ClusterB_vs_Control
COLEC12	0.121094897887573	15.9434420733217	2.60574663065594	0.0101401094656546	0.267064462197248	-2.87934	unchanged	ClusterB_vs_Control
CPE	0.0863637359617684	19.6213193270481	2.60539175438603	0.010150131585301	0.267064462197248	-2.88018	unchanged	ClusterB_vs_Control
ECEL1	0.463688411262419	14.3285013847474	2.60118877756764	0.0102695081898202	0.267864144730793	-2.89006	unchanged	ClusterB_vs_Control
NAPG	-0.036872	21.2694780029152	-2.60098	0.0102755121924887	0.267864144730793	-2.89056	unchanged	ClusterB_vs_Control
TUBAL3	-0.081473	26.2629500420469	-2.59897	0.0103330011791324	0.267864144730793	-2.89527	unchanged	ClusterB_vs_Control
RASSF8	0.0728906269697944	16.4859551944995	2.59873492371826	0.0103397871375768	0.267864144730793	-2.89583	unchanged	ClusterB_vs_Control
ZNF638	0.049295525367171	17.0798424804328	2.59779998101251	0.0103666777050271	0.267864144730793	-2.89802	unchanged	ClusterB_vs_Control
ABR	-0.0459892	20.1393251896903	-2.59723	0.0103831821016314	0.267864144730793	-2.89937	unchanged	ClusterB_vs_Control
CROCC	0.0451795989164623	17.8435621901957	2.59702058986434	0.0103891423868053	0.267864144730793	-2.89985	unchanged	ClusterB_vs_Control
ITM2C	0.0652489404813785	16.7565582578753	2.59618684204434	0.0104132222623112	0.267864144730793	-2.90181	unchanged	ClusterB_vs_Control
SNTB2	0.0475463345407228	19.6151629558759	2.59234245529226	0.0105249042809591	0.269819236390047	-2.91082	unchanged	ClusterB_vs_Control
GFRA2	-0.116782	19.257496493685	-2.59156	0.0105478255077008	0.269819236390047	-2.91266	unchanged	ClusterB_vs_Control
APOB	0.190825084815113	18.2554944549347	2.58987264388836	0.0105972208457568	0.270331874705193	-2.91661	unchanged	ClusterB_vs_Control
UPF2	0.0470193185194709	16.8476944048901	2.58485748909289	0.0107454411834937	0.27048184628237	-2.92834	unchanged	ClusterB_vs_Control
HAPLN3	-0.184433	16.9265276389355	-2.58444	0.0107578777343285	0.27048184628237	-2.92932	unchanged	ClusterB_vs_Control
GPNMB	0.257478893561174	17.1192903601177	2.58439271158445	0.0107592713100298	0.27048184628237	-2.92943	unchanged	ClusterB_vs_Control
PDE12	-0.0403544	18.0422099827673	-2.58414	0.0107666553016302	0.27048184628237	-2.93001	unchanged	ClusterB_vs_Control
PRPF31	0.0456141651025952	17.3367183440697	2.58316696116226	0.0107958220177026	0.27048184628237	-2.93229	unchanged	ClusterB_vs_Control
GOLGA5	0.0458634196019894	16.9590542672276	2.58293038508647	0.010802889318618	0.27048184628237	-2.93284	unchanged	ClusterB_vs_Control
CARD19	-0.0914208	14.3922352077061	-2.58206	0.0108290207868808	0.27048184628237	-2.93488	unchanged	ClusterB_vs_Control
GRIA3	-0.0679555	21.0242759247236	-2.58175	0.010838071590639	0.27048184628237	-2.93559	unchanged	ClusterB_vs_Control
HLA-DRA	0.191951109461396	15.6984	2.58035639245813	0.0108800519216434	0.27056485578836	-2.93885	unchanged	ClusterB_vs_Control
PSMB8	0.0762513484747949	16.7855223222251	2.57946736078382	0.0109068179150835	0.27056485578836	-2.94093	unchanged	ClusterB_vs_Control
GAB3	0.230815678221465	14.0454899920535	2.57871421077044	0.0109295391848485	0.27056485578836	-2.94268	unchanged	ClusterB_vs_Control
PLEC	0.0731595549129267	22.4915107045465	2.57682371832853	0.0109867595341828	0.270607569695595	-2.94709	unchanged	ClusterB_vs_Control
ACIN1	0.0537554971820384	18.9407534037572	2.57540178328995	0.0110299749477588	0.270607569695595	-2.9504	unchanged	ClusterB_vs_Control
TMX1	0.0590185044620561	18.0827815947947	2.57455717473056	0.011055716459106	0.270607569695595	-2.95237	unchanged	ClusterB_vs_Control
SPOCK3	0.121787551380013	15.647187343542	2.57346728982745	0.0110890130624226	0.270607569695595	-2.95491	unchanged	ClusterB_vs_Control
CAVIN2	0.086881672112014	17.8663443917786	2.57338	0.0110915344055634	0.270607569695595	-2.9551	unchanged	ClusterB_vs_Control
PALM3	0.0748468777827469	15.7713660668697	2.57116230835162	0.0111597282306973	0.270607569695595	-2.96027	unchanged	ClusterB_vs_Control
CYFIP2	-0.047663	21.0719234113404	-2.5707	0.0111740800362421	0.270607569695595	-2.96135	unchanged	ClusterB_vs_Control
PSMB7	0.0462453670698046	19.9409397500992	2.56995729875842	0.0111968579340402	0.270607569695595	-2.96307	unchanged	ClusterB_vs_Control
HMOX2	-0.0428567	19.4848784172504	-2.56759	0.0112700324590907	0.270607569695595	-2.96857	unchanged	ClusterB_vs_Control
SRRT	0.0445597189191389	18.5199825954629	2.56741101874553	0.011275680793707	0.270607569695595	-2.96899	unchanged	ClusterB_vs_Control
STK39	-0.0912254	19.3688122669909	-2.56726	0.0112803509460314	0.270607569695595	-2.96934	unchanged	ClusterB_vs_Control
MKX	0.211910115503956	15.6736342571431	2.5671468757769	0.0112838860639709	0.270607569695595	-2.9696	unchanged	ClusterB_vs_Control
HEBP2	0.0960264575586756	18.2030367227804	2.56559953409611	0.0113320600015955	0.271056988453749	-2.9732	unchanged	ClusterB_vs_Control
FXYD1	0.199749249777671	17.9855204057305	2.56234694399557	0.0114339261047532	0.271778972535258	-2.98074	unchanged	ClusterB_vs_Control
MAPK12	0.0786825871861012	15.6450557808123	2.56168177038006	0.0114548591996901	0.271778972535258	-2.98228	unchanged	ClusterB_vs_Control
CISD1	-0.0521399	21.8148129028863	-2.56119	0.0114705131096203	0.271778972535258	-2.98344	unchanged	ClusterB_vs_Control
TJP1	0.065071546833348	19.7793716316713	2.56062011825846	0.0114883407412469	0.271778972535258	-2.98475	unchanged	ClusterB_vs_Control
PPP2CB	-0.0430855	20.771930617261	-2.5592	0.0115332973301171	0.271778972535258	-2.98804	unchanged	ClusterB_vs_Control
PSMA8	0.0576480980504179	18.8251653723482	2.55900902265792	0.0115393178696151	0.271778972535258	-2.98848	unchanged	ClusterB_vs_Control
RNPS1	0.0673838019102817	15.4323569089275	2.55750630981929	0.0115870483672426	0.27207026670929	-2.99196	unchanged	ClusterB_vs_Control
FBXO41	-0.0563295	18.4952374805864	-2.55619	0.0116290292232273	0.27207026670929	-2.995	unchanged	ClusterB_vs_Control
SYNE3	0.0680570581516768	16.6113127196398	2.55534956439279	0.0116558622031196	0.27207026670929	-2.99695	unchanged	ClusterB_vs_Control
SGTB	-0.0752679	19.361116199567	-2.55491	0.0116698615865099	0.27207026670929	-2.99796	unchanged	ClusterB_vs_Control
RBM4B	0.0476950844327426	17.1165751733248	2.55347639774316	0.0117159251290294	0.27245443058897	-3.00128	unchanged	ClusterB_vs_Control
FGGY	0.105558122567029	16.3913718528553	2.54852126328572	0.0118761509435512	0.274360042700137	-3.01272	unchanged	ClusterB_vs_Control
SNX14	-0.0496538	16.4527434479807	-2.54784	0.0118981712195011	0.274360042700137	-3.01428	unchanged	ClusterB_vs_Control
DNAH14	-0.12223	17.5785226340531	-2.54652	0.0119415790523202	0.274360042700137	-3.01735	unchanged	ClusterB_vs_Control
IQGAP2	0.090107650238437	16.4145942460071	2.54617918437887	0.0119525639331488	0.274360042700137	-3.01812	unchanged	ClusterB_vs_Control
ZC3H15	0.054561968976067	17.6035959169675	2.54532920603339	0.0119804041932589	0.274360042700137	-3.02008	unchanged	ClusterB_vs_Control
STXBP5L	-0.0483918	18.5373744961587	-2.5446	0.012004245402002	0.274360042700137	-3.02176	unchanged	ClusterB_vs_Control
ALDH3A2	0.0547496903529101	18.3625776006249	2.54386	0.012028602074127	0.274360042700137	-3.02346	unchanged	ClusterB_vs_Control
TPH2	-0.207377	14.9150761965701	-2.54363	0.0120362099305957	0.274360042700137	-3.024	unchanged	ClusterB_vs_Control
KALRN	-0.0430914	18.2005802439343	-2.54068	0.0121336383203141	0.275191766155819	-3.03078	unchanged	ClusterB_vs_Control
ZNF326	0.0753768685923468	16.8709229314618	2.54018035439473	0.0121502953403914	0.275191766155819	-3.03194	unchanged	ClusterB_vs_Control
PRKG1	0.0907676053316848	16.9142675088082	2.53975077335604	0.0121645668124385	0.275191766155819	-3.03293	unchanged	ClusterB_vs_Control
SQOR	0.112003518090226	17.708309517173	2.53891939407268	0.0121922294051009	0.275191766155819	-3.03484	unchanged	ClusterB_vs_Control
KIF13A	0.0620953359611889	16.4767970345967	2.53760121020048	0.0122362049796	0.275509074956325	-3.03787	unchanged	ClusterB_vs_Control
BRAF	-0.0370343	18.9973669831942	-2.53417	0.0123515058855623	0.276621177118809	-3.04576	unchanged	ClusterB_vs_Control
SCPEP1	0.0779971189207807	16.8944093132015	2.5336151782001	0.0123700471823879	0.276621177118809	-3.04702	unchanged	ClusterB_vs_Control
RPS6KA5	0.0998748561594169	17.5343050263517	2.53169532884442	0.0124349778673759	0.276621177118809	-3.05143	unchanged	ClusterB_vs_Control
PEX1	0.0466764057149049	15.8816215080698	2.53147835660297	0.0124423351751869	0.276621177118809	-3.05193	unchanged	ClusterB_vs_Control
DIRAS1	-0.0801375	19.2384431018127	-2.53048	0.0124761341447806	0.276621177118809	-3.05421	unchanged	ClusterB_vs_Control
RNF11	0.0830358059074392	16.3114813451943	2.5287314036043	0.0125358189971416	0.276621177118809	-3.05822	unchanged	ClusterB_vs_Control
RUNDC3A	0.0581492320301145	18.2666803663677	2.5284936399109	0.0125439400070231	0.276621177118809	-3.05877	unchanged	ClusterB_vs_Control
RB1	0.0872713157517158	15.7090512198163	2.5284273389804	0.0125462054077086	0.276621177118809	-3.05892	unchanged	ClusterB_vs_Control
PLXNB1	0.0556832796362343	18.8410675632324	2.52814255905845	0.0125559400625108	0.276621177118809	-3.05957	unchanged	ClusterB_vs_Control
EVI5L	-0.0344652	17.3793416505909	-2.52446	0.0126825832601415	0.277743783958286	-3.06801	unchanged	ClusterB_vs_Control
ZFYVE19	0.0476294321295505	17.6990475760924	2.52312815635184	0.0127284584419028	0.277743783958286	-3.07105	unchanged	ClusterB_vs_Control
CCDC6	0.0484292541836986	19.8842388489325	2.52274402804561	0.01274176122942	0.277743783958286	-3.07192	unchanged	ClusterB_vs_Control
POLG	-0.0754679	17.0078026042417	-2.52261	0.0127463988635594	0.277743783958286	-3.07223	unchanged	ClusterB_vs_Control
APOL1	0.145575599631044	16.3918944491366	2.52188017312843	0.0127717229132538	0.277743783958286	-3.0739	unchanged	ClusterB_vs_Control
TPR	0.0350932450993433	18.3402800449049	2.52086327645538	0.0128070733779797	0.277743783958286	-3.07622	unchanged	ClusterB_vs_Control
ANO6	0.0946720376455019	17.0142455588747	2.51985779545479	0.0128421130008461	0.277743783958286	-3.07852	unchanged	ClusterB_vs_Control
TUBA1A	-0.0437438	26.0895777631359	-2.51968	0.0128481759111988	0.277743783958286	-3.07892	unchanged	ClusterB_vs_Control
GBP2	0.118774526523747	16.2590286471291	2.51650939889749	0.0129594188532349	0.278453172418549	-3.08616	unchanged	ClusterB_vs_Control
WASHC2A	0.0593698916734269	18.1307256740921	2.5155644620452	0.0129926960892492	0.278453172418549	-3.08832	unchanged	ClusterB_vs_Control
SCG3	0.0944388996776979	19.1243795431123	2.51532444948132	0.0130011606129015	0.278453172418549	-3.08886	unchanged	ClusterB_vs_Control
SYNE2	0.0516476540300665	16.9872665909967	2.51406941538459	0.0130455022292471	0.278453172418549	-3.09172	unchanged	ClusterB_vs_Control
SLC25A4	-0.0576067	24.8251190811987	-2.51384	0.0130535560613867	0.278453172418549	-3.09224	unchanged	ClusterB_vs_Control
MSI2	0.0572696131162793	17.1136067187888	2.51359175315446	0.0130624139955275	0.278453172418549	-3.09281	unchanged	ClusterB_vs_Control
RAC3	-0.100089	22.4127184530704	-2.50558	0.0133488972710428	0.283902990690608	-3.11103	unchanged	ClusterB_vs_Control
TNR	-0.0417216	22.6445693012103	-2.50341	0.0134274170485132	0.28491493916995	-3.11596	unchanged	ClusterB_vs_Control
TNS1	0.0701943801407552	17.9724430005257	2.50194234298074	0.0134809766993598	0.2849302980217	-3.1193	unchanged	ClusterB_vs_Control
CD109	0.113818875136715	16.8666026442366	2.50068616808205	0.0135268188352191	0.2849302980217	-3.12215	unchanged	ClusterB_vs_Control
DPP6	-0.0736774	20.8533960845897	-2.50068	0.0135268938994639	0.2849302980217	-3.12216	unchanged	ClusterB_vs_Control
MBNL1	0.0549163896242391	19.138729827669	2.50000042759481	0.0135519025446307	0.2849302980217	-3.12371	unchanged	ClusterB_vs_Control
CCDC28A	0.0593072068841494	17.2433198857708	2.49475284421011	0.0137452328114745	0.287931255535347	-3.13559	unchanged	ClusterB_vs_Control
FRZB	0.198339974779053	15.8088481007633	2.49433961789523	0.0137605608416	0.287931255535347	-3.13653	unchanged	ClusterB_vs_Control
NUBPL	0.0627205156365527	17.5359534653726	2.49358925530766	0.0137884334554336	0.287931255535347	-3.13822	unchanged	ClusterB_vs_Control
LUC7L	0.0563551081426752	18.1355886254119	2.49104149563689	0.0138834476453911	0.288633276131532	-3.14399	unchanged	ClusterB_vs_Control
PLEKHA7	0.0950009476957643	15.9304940378433	2.49100703428815	0.013884736814667	0.288633276131532	-3.14406	unchanged	ClusterB_vs_Control
PPP2R1A	-0.0300122	21.7178050900418	-2.48964	0.0139360234810386	0.28904693747046	-3.14716	unchanged	ClusterB_vs_Control
NUGGC	0.13032310154505	15.0543886646049	2.48752127419485	0.0140156891370155	0.290046025309609	-3.15194	unchanged	ClusterB_vs_Control
ATP2A2	-0.0479142	22.0068918173115	-2.48444	0.0141322119047682	0.291410217356966	-3.15888	unchanged	ClusterB_vs_Control
SEC16A	0.0363296781296647	17.0853138174595	2.48411027443934	0.0141448981603392	0.291410217356966	-3.15963	unchanged	ClusterB_vs_Control
TUBA1B	-0.041889	26.086114235993	-2.47657	0.0144341114988568	0.296704760698598	-3.17659	unchanged	ClusterB_vs_Control
TUBGCP2	0.0452444929558418	17.4631531425609	2.47541176406736	0.014479219155307	0.296969107352387	-3.17921	unchanged	ClusterB_vs_Control
C2orf72	0.0942212359592549	15.9033392589264	2.47349119578657	0.0145539770317135	0.297839054411221	-3.18352	unchanged	ClusterB_vs_Control
TUBB2A	-0.0450314	25.5691693153959	-2.47192	0.014615351306778	0.298431862935961	-3.18705	unchanged	ClusterB_vs_Control
ATRN	-0.0448864	17.2876684929478	-2.46955	0.014708596491518	0.299087468394831	-3.19237	unchanged	ClusterB_vs_Control
CD2AP	0.0728826557776792	16.1632542210806	2.46944974272207	0.0147124142885067	0.299087468394831	-3.19259	unchanged	ClusterB_vs_Control
IFIT2	0.104118490710263	16.2194366436257	2.46790635543064	0.0147733239617336	0.29946094096519	-3.19605	unchanged	ClusterB_vs_Control
RABL2B	-0.0749671	17.3119751019974	-2.46734	0.0147958223628148	0.29946094096519	-3.19732	unchanged	ClusterB_vs_Control
APCS	0.316020180649694	17.642081870145	2.46414631275363	0.0149226547608714	0.300707206807653	-3.20447	unchanged	ClusterB_vs_Control
KCMF1	0.0708468855112692	18.759511303612	2.46414504479822	0.0149227053438047	0.300707206807653	-3.20447	unchanged	ClusterB_vs_Control
RUBCN	-0.209006	13.7666947640925	-2.46258	0.0149851088147655	0.301270604894356	-3.20796	unchanged	ClusterB_vs_Control
MTMR3	0.052202148642408	15.6771049431614	2.4618105887313	0.0150160937828765	0.301270604894356	-3.20969	unchanged	ClusterB_vs_Control
FABP7	0.137002850729942	21.400795723294	2.4600070355827	0.0150885996346138	0.301682534187853	-3.21372	unchanged	ClusterB_vs_Control
NPDC1	0.105987438822414	16.5104135944927	2.45967096921399	0.0151021444522315	0.301682534187853	-3.21447	unchanged	ClusterB_vs_Control
TUBB2B	-0.0446554	25.567238163219	-2.45826	0.0151591175672655	0.301830060754146	-3.21762	unchanged	ClusterB_vs_Control
DGKD	-0.0724236	15.5626793697309	-2.45787	0.015175080695968	0.301830060754146	-3.2185	unchanged	ClusterB_vs_Control
FAS	0.187356914969719	16.8398709872061	2.45672763592988	0.0152212357255843	0.302095603010574	-3.22105	unchanged	ClusterB_vs_Control
RASGRF1	-0.0682956	18.0919466587308	-2.45522	0.0152826666567403	0.302453415070021	-3.22441	unchanged	ClusterB_vs_Control
POLR1D	0.0973539586664067	16.2981991260178	2.45356981491775	0.0153499339617175	0.302453415070021	-3.22809	unchanged	ClusterB_vs_Control
MAST4	0.0332656212236664	18.2928255446859	2.45343592199088	0.0153554121492378	0.302453415070021	-3.22839	unchanged	ClusterB_vs_Control
TM7SF2	-0.0966947	17.3975571445972	-2.45283	0.0153803316640845	0.302453415070021	-3.22974	unchanged	ClusterB_vs_Control
LYN	0.0710547073224319	18.1415538934903	2.45226289797607	0.0154034804721294	0.302453415070021	-3.231	unchanged	ClusterB_vs_Control
RSPH6A	-0.150806	18.3737606118844	-2.45087	0.0154605511357487	0.302928117891723	-3.23409	unchanged	ClusterB_vs_Control
MYOF	0.111158168318756	16.8005536864471	2.44579087585955	0.0156711058187484	0.304456301051665	-3.2454	unchanged	ClusterB_vs_Control
TSPYL4	0.0660698487805647	16.1907342140266	2.44435699989568	0.0157309546108248	0.304456301051665	-3.24859	unchanged	ClusterB_vs_Control
KIDINS220	0.0447507529726821	16.6538254863664	2.44362671969201	0.0157615139192074	0.304456301051665	-3.25021	unchanged	ClusterB_vs_Control
CLCNKB	0.131439931813823	17.795365137694	2.44351588056577	0.0157661567029567	0.304456301051665	-3.25045	unchanged	ClusterB_vs_Control
STIM2	0.0661800507072829	15.1922402482908	2.44324196834243	0.0157776354397643	0.304456301051665	-3.25106	unchanged	ClusterB_vs_Control
VPS26A	0.0415810841283069	19.3086183250734	2.44254436638914	0.0158069031387838	0.304456301051665	-3.25261	unchanged	ClusterB_vs_Control
TRIM21	0.0956655002550946	14.8039411180307	2.44203912424796	0.0158281305536026	0.304456301051665	-3.25373	unchanged	ClusterB_vs_Control
RSPRY1	-0.0845343	15.5184755257636	-2.44189	0.0158345317794414	0.304456301051665	-3.25407	unchanged	ClusterB_vs_Control
ACTN2	-0.0816779	20.4063438070344	-2.44185	0.0158360916715982	0.304456301051665	-3.25415	unchanged	ClusterB_vs_Control
STRN	-0.0254741	18.7359947809892	-2.43945	0.0159372089606275	0.304469460548565	-3.25947	unchanged	ClusterB_vs_Control
RNF126	-0.0608291	17.0071407623253	-2.43937	0.0159408702602588	0.304469460548565	-3.25966	unchanged	ClusterB_vs_Control
COL11A1	0.320014109639725	16.3588921548848	2.43780896180328	0.0160068543741658	0.304469460548565	-3.26311	unchanged	ClusterB_vs_Control
CNTN4	0.0593996499131819	17.4417368507582	2.43729362767122	0.0160287492342171	0.304469460548565	-3.26426	unchanged	ClusterB_vs_Control
NSFL1C	0.0324864876694093	20.526708725776	2.43674582223337	0.0160520528634762	0.304469460548565	-3.26547	unchanged	ClusterB_vs_Control
G6PD	0.0499136445767832	19.1286998379573	2.4364865652333	0.0160630921385576	0.304469460548565	-3.26604	unchanged	ClusterB_vs_Control
SLC4A8	-0.091182	19.6204459530838	-2.43637	0.0160682112961888	0.304469460548565	-3.26631	unchanged	ClusterB_vs_Control
RRAS	0.0663507334840858	18.8726325516299	2.43453061356738	0.0161465950054733	0.3053264751651	-3.27037	unchanged	ClusterB_vs_Control
PGM2	0.0723405888422661	18.4607842620022	2.43374482794398	0.0161802499268967	0.305335904870474	-3.27211	unchanged	ClusterB_vs_Control
PDCD4	0.0587977430050444	16.7229824692147	2.43273973607934	0.0162233884577727	0.305523894289629	-3.27434	unchanged	ClusterB_vs_Control
ATPAF2	0.0724804810064548	16.1516767857558	2.43113743292973	0.0162923705111078	0.306196816401616	-3.27788	unchanged	ClusterB_vs_Control
ECHDC3	0.176177799603938	15.622377780362	2.42883835108992	0.0163918050962518	0.307438153017073	-3.28296	unchanged	ClusterB_vs_Control
BRMS1L	-0.106369	14.3374783862878	-2.42572	0.0165277227739172	0.30935731509147	-3.28985	unchanged	ClusterB_vs_Control
OLFM1	-0.079798	19.3301480411021	-2.42285	0.0166534829221795	0.311078953814099	-3.29617	unchanged	ClusterB_vs_Control
TUBB8	-0.0503213	25.5610353426752	-2.42161	0.0167081221043958	0.311467806597937	-3.29891	unchanged	ClusterB_vs_Control
VPS26B	0.0478638681506247	18.7474431588922	2.42066247216111	0.0167497878096806	0.311613729170401	-3.30098	unchanged	ClusterB_vs_Control
COG2	0.0491721263787781	16.1083462254684	2.41714114947869	0.0169060949425552	0.313887557108853	-3.30873	unchanged	ClusterB_vs_Control
PPP2R5B	-0.0509088	18.5435823612945	-2.41554	0.0169773890011377	0.314524684519402	-3.31224	unchanged	ClusterB_vs_Control
TIMM13	-0.0636551	18.6389096859326	-2.41484	0.0170087189586993	0.314524684519402	-3.31378	unchanged	ClusterB_vs_Control
KLHL2	-0.10986	14.8328699228047	-2.41343	0.0170720103020264	0.31506241056385	-3.31687	unchanged	ClusterB_vs_Control
PHYHD1	0.149777921885239	17.5003344942867	2.41184859992216	0.01714345832568	0.315748215442374	-3.32036	unchanged	ClusterB_vs_Control
AVEN	0.0716607968686027	15.4183415493524	2.41085386697321	0.0171883990767704	0.315944046103749	-3.32254	unchanged	ClusterB_vs_Control
TUBB	-0.0426968	25.5594566707385	-2.40993	0.0172300820284328	0.316079333465812	-3.32456	unchanged	ClusterB_vs_Control
IGLON5	-0.0710922	18.2773065991545	-2.40721	0.0173538274792375	0.317716495539359	-3.33052	unchanged	ClusterB_vs_Control
PIPOX	0.112866790423165	15.8323325828287	2.40540540994038	0.0174364107026744	0.318595051906604	-3.33448	unchanged	ClusterB_vs_Control
DNAH8	0.124205747448181	15.0140074352228	2.4043288113914	0.0174857905381849	0.318864643695337	-3.33683	unchanged	ClusterB_vs_Control
ASH2L	0.065999267055858	16.2763979430706	2.40284594072702	0.0175540075025713	0.319475998203911	-3.34008	unchanged	ClusterB_vs_Control
PDE4B	-0.0538285	17.6793928126177	-2.3972	0.0178161128996361	0.322906814453234	-3.35242	unchanged	ClusterB_vs_Control
WDR82	0.0486257511949049	17.2259134815852	2.39676070910551	0.0178364234182534	0.322906814453234	-3.35337	unchanged	ClusterB_vs_Control
VCP	0.0230511611700841	22.2859250840848	2.39634744364323	0.0178557481705583	0.322906814453234	-3.35427	unchanged	ClusterB_vs_Control
TMEM63C	0.0635934777285172	17.6746433376358	2.39577012978683	0.0178827750430176	0.322906814453234	-3.35553	unchanged	ClusterB_vs_Control
CD99L2	0.067089427536871	20.7275536758286	2.39415600447231	0.0179585323929749	0.323640165962633	-3.35905	unchanged	ClusterB_vs_Control
PNN	0.043803983055966	16.9301495303149	2.39182809521332	0.0180682907749827	0.324406351557872	-3.36412	unchanged	ClusterB_vs_Control
H6PD	0.0987657183025306	15.9805715089942	2.39176018390253	0.0180715016124648	0.324406351557872	-3.36426	unchanged	ClusterB_vs_Control
TRIM25	0.0607279192551147	16.6889641960911	2.39047297413272	0.0181324562841557	0.324867295565739	-3.36707	unchanged	ClusterB_vs_Control
NKIRAS2	0.260420602662791	16.5031369531653	2.38747304808753	0.0182752217319661	0.326256783204638	-3.37359	unchanged	ClusterB_vs_Control
FAH	0.0871098655808957	17.8871770829908	2.38735486019531	0.0182808665581055	0.326256783204638	-3.37385	unchanged	ClusterB_vs_Control
GPR37L1	-0.112214	19.048156609254	-2.38592	0.0183495702029229	0.326722303807474	-3.37697	unchanged	ClusterB_vs_Control
FBL	0.0536096023088	16.848471101932	2.38532810113619	0.0183779078480043	0.326722303807474	-3.37825	unchanged	ClusterB_vs_Control
AKAP8	0.10045010811724	16.0718992733787	2.38358741022396	0.0184616156183187	0.326889546776672	-3.38203	unchanged	ClusterB_vs_Control
ARPIN	0.0501684219550853	17.6671346876101	2.38295001901704	0.0184923512477298	0.326889546776672	-3.38342	unchanged	ClusterB_vs_Control
CRTC1	0.0566284338824623	17.2963995360878	2.38291988635771	0.0184938053937068	0.326889546776672	-3.38348	unchanged	ClusterB_vs_Control
COMMD7	0.0735170369068747	17.1444652784501	2.38164952978778	0.0185552025046042	0.327346474836973	-3.38624	unchanged	ClusterB_vs_Control
FYCO1	0.0622336288937646	16.2389446617027	2.37589962430643	0.0188353587152768	0.331653572483718	-3.39869	unchanged	ClusterB_vs_Control
DDHD1	-0.0417332	17.3734766501553	-2.37475	0.0188916034191356	0.331994455988088	-3.40117	unchanged	ClusterB_vs_Control
WDR54	-0.0779415	16.3291246314304	-2.37404	0.0189268204358504	0.331994455988088	-3.40272	unchanged	ClusterB_vs_Control
ADD3	0.0553832972300192	21.6811576125498	2.37212581525711	0.0190212582998863	0.332629530979827	-3.40685	unchanged	ClusterB_vs_Control
ISOC1	0.0619410126949091	18.672643515315	2.37184278141662	0.019035265808054	0.332629530979827	-3.40747	unchanged	ClusterB_vs_Control
BIRC3	-0.0871895	15.9102514231353	-2.36983	0.0191353579169244	0.333745286092721	-3.41182	unchanged	ClusterB_vs_Control
HSF1	0.0716212181134637	17.0088336940348	2.36665620102643	0.0192935712869573	0.335868616222287	-3.41866	unchanged	ClusterB_vs_Control
TIPRL	-0.0555259	19.4138943514865	-2.36464	0.0193947530097689	0.336374933968647	-3.42301	unchanged	ClusterB_vs_Control
SLFN13	0.0995811059026082	16.3271120395907	2.36376121383028	0.0194390913521548	0.336374933968647	-3.4249	unchanged	ClusterB_vs_Control
TIMM29	-0.0593472	17.2037977481681	-2.36332	0.0194611468328143	0.336374933968647	-3.42584	unchanged	ClusterB_vs_Control
PCSK2	0.0824629487188737	16.3604582261348	2.3631732705866	0.019468763145324	0.336374933968647	-3.42617	unchanged	ClusterB_vs_Control
CRKL	0.0306851516640627	18.632037831609	2.36203884000435	0.0195261275973257	0.336734286598825	-3.42861	unchanged	ClusterB_vs_Control
CRABP1	0.247681753225109	18.1974419008863	2.36082628954728	0.0195876072411247	0.337163130997229	-3.43122	unchanged	ClusterB_vs_Control
PDHA1	-0.0505575	21.9523535045748	-2.35914	0.0196736188998222	0.338011859045638	-3.43486	unchanged	ClusterB_vs_Control
NFU1	-0.0676746	18.5318909116836	-2.35766	0.019748700656972	0.338669989478688	-3.43802	unchanged	ClusterB_vs_Control
MCC	0.0541537695747571	17.4615788445944	2.35561094661014	0.0198539915864336	0.339842766764808	-3.44243	unchanged	ClusterB_vs_Control
CAV1	0.136627720307875	19.023237586664	2.35339967651004	0.0199678982552544	0.341002329787911	-3.44717	unchanged	ClusterB_vs_Control
TUBA3C	-0.0378247	26.357125184705	-2.35286	0.0199957930378404	0.341002329787911	-3.44833	unchanged	ClusterB_vs_Control
CYTH2	-0.0392415	18.682773692567	-2.35143	0.0200699679693642	0.341634630369455	-3.4514	unchanged	ClusterB_vs_Control
RAB29	0.0757994654655576	16.2147172309385	2.34660018469736	0.0203217723401332	0.345282659557724	-3.46174	unchanged	ClusterB_vs_Control
SLC43A3	0.129268183626952	15.6277526495093	2.34409376212049	0.0204536050176955	0.346707269650189	-3.4671	unchanged	ClusterB_vs_Control
REEP1	-0.0542381	18.0524161688491	-2.34348	0.0204862298507047	0.346707269650189	-3.46842	unchanged	ClusterB_vs_Control
HMGCL	0.0508116029490715	18.0161095187916	2.34286397223505	0.0205185646605878	0.346707269650189	-3.46973	unchanged	ClusterB_vs_Control
NBN	0.0582811399780105	16.0875097742282	2.34180564559885	0.020574612802121	0.347017599440902	-3.47199	unchanged	ClusterB_vs_Control
ATF1	0.0968108145008308	15.9770721466431	2.33537477657037	0.0209180958913027	0.352165895910432	-3.48571	unchanged	ClusterB_vs_Control
USF1	0.0891421252744582	15.9721886154932	2.33454441647612	0.0209628128827959	0.352274715032241	-3.48747	unchanged	ClusterB_vs_Control
KANK1	0.0586067326926223	15.9368307757772	2.3329975895102	0.0210463379362139	0.353034109389059	-3.49077	unchanged	ClusterB_vs_Control
RAB34	0.0625015985128474	15.6850177092113	2.33089298628717	0.0211604521220119	0.353557344955544	-3.49524	unchanged	ClusterB_vs_Control
TMEM163	-0.0676265	17.7063854893718	-2.33004	0.0212067590990531	0.353557344955544	-3.49705	unchanged	ClusterB_vs_Control
VASN	0.0753882654626228	15.3588775717807	2.32975251942171	0.0212225169123714	0.353557344955544	-3.49767	unchanged	ClusterB_vs_Control
RCHY1	0.0966441738280803	15.8864176230428	2.32874443742932	0.0212775106086773	0.353557344955544	-3.49981	unchanged	ClusterB_vs_Control
VTI1A	0.0565724042776914	17.1536293889162	2.32841825743482	0.0212953314786803	0.353557344955544	-3.5005	unchanged	ClusterB_vs_Control
TPD52L1	0.0944272832507203	18.2027055212144	2.32779471373742	0.0213294354009873	0.353557344955544	-3.50183	unchanged	ClusterB_vs_Control
C1QC	0.168025794458639	17.5263013842029	2.32741470506151	0.0213502430527373	0.353557344955544	-3.50264	unchanged	ClusterB_vs_Control
P4HTM	-0.108009	13.4933417918086	-2.32679	0.021384671640812	0.353557344955544	-3.50397	unchanged	ClusterB_vs_Control
CRMP1	-0.0336167	24.5489649501874	-2.32558	0.0214512189965446	0.354021999532579	-3.50654	unchanged	ClusterB_vs_Control
PYGL	0.0548686166888643	21.9453443506678	2.32327030358345	0.0215783351371487	0.355482805506265	-3.51143	unchanged	ClusterB_vs_Control
PGK1	0.0360728847118779	23.8394719114898	2.32175567047266	0.0216622281041433	0.3562276046626	-3.51464	unchanged	ClusterB_vs_Control
MKRN2	0.0438867794107445	17.4445137928331	2.32040641419496	0.0217372026041017	0.356232821661559	-3.5175	unchanged	ClusterB_vs_Control
TP53BP2	0.0691617640788813	15.4606	2.32035773951172	0.021739911583646	0.356232821661559	-3.5176	unchanged	ClusterB_vs_Control
MAP2K6	0.0470109614750776	18.1867783639269	2.31910537490225	0.021809713853017	0.35624934679433	-3.52025	unchanged	ClusterB_vs_Control
MAPKAPK5	-0.142222	15.7837851505455	-2.31895	0.0218182898894562	0.35624934679433	-3.52058	unchanged	ClusterB_vs_Control
RTCB	0.0378294701825865	19.6971180189441	2.31663300846882	0.0219480934150246	0.357387360465041	-3.52548	unchanged	ClusterB_vs_Control
CARS2	0.0870253516913486	17.8066710519739	2.31632113448319	0.0219656038683042	0.357387360465041	-3.52614	unchanged	ClusterB_vs_Control
MLC1	0.0944435633738507	19.943303200182	2.31486370631609	0.022047595423987	0.357421880062899	-3.52922	unchanged	ClusterB_vs_Control
PDYN	0.246628295375789	16.8956672983349	2.31459638415017	0.0220626635180616	0.357421880062899	-3.52978	unchanged	ClusterB_vs_Control
PCSK1	-0.109721	17.7199955193633	-2.31422	0.0220841622060799	0.357421880062899	-3.53059	unchanged	ClusterB_vs_Control
IPO5	-0.0319885	19.8511636741483	-2.31293	0.022156941874711	0.357970662674059	-3.53331	unchanged	ClusterB_vs_Control
DNAJB4	-0.05013	19.1949243679145	-2.31161	0.0222313843675574	0.358544340877121	-3.53608	unchanged	ClusterB_vs_Control
PRKCB	-0.0480681	21.9093325308343	-2.31092	0.0222708686025814	0.358553197484567	-3.53755	unchanged	ClusterB_vs_Control
GUCY1A1	0.064792044059331	17.6206039329565	2.3085869023216	0.0224037960906149	0.360007707011104	-3.54247	unchanged	ClusterB_vs_Control
TMEM205	0.0671133610491559	16.0589034637682	2.30796435723137	0.0224393988298809	0.360007707011104	-3.54378	unchanged	ClusterB_vs_Control
PTPRF	-0.0355136	18.5111729409699	-2.3062	0.0225408178554361	0.360837683369351	-3.5475	unchanged	ClusterB_vs_Control
PRRC2C	0.0329981351137114	18.4945522590872	2.30569681588918	0.0225694978413233	0.360837683369351	-3.54855	unchanged	ClusterB_vs_Control
FAM3C	-0.0594827	18.0299036048143	-2.30432	0.0226489471977472	0.361480337511359	-3.55145	unchanged	ClusterB_vs_Control
CACNG3	-0.0701075	17.3585382485751	-2.30352	0.0226947988502182	0.361563040619044	-3.55313	unchanged	ClusterB_vs_Control
CDH2	0.0285919638805723	19.4537966324982	2.30286929946836	0.0227326528959091	0.361563040619044	-3.5545	unchanged	ClusterB_vs_Control
SLC25A46	-0.0532356	18.5192548647032	-2.3013	0.0228234959702917	0.361987976621689	-3.55779	unchanged	ClusterB_vs_Control
NPEPPS	0.0327952467114656	22.4361505283074	2.30045035220389	0.0228730534998161	0.361987976621689	-3.55959	unchanged	ClusterB_vs_Control
MRPS31	-0.0701333	16.4864622916468	-2.29898	0.0229588594688073	0.361987976621689	-3.56268	unchanged	ClusterB_vs_Control
CD44	0.203608730527776	19.0606079815349	2.29878829604695	0.0229699632880695	0.361987976621689	-3.56308	unchanged	ClusterB_vs_Control
SESN1	0.077383409965563	15.7507254576173	2.2984824188978	0.0229878373313917	0.361987976621689	-3.56372	unchanged	ClusterB_vs_Control
CDC5L	0.0478507560076764	17.5956968869967	2.29744546551211	0.0230485229580794	0.361987976621689	-3.56589	unchanged	ClusterB_vs_Control
RAB27B	0.140221166737074	19.6112957097023	2.29697021390567	0.0230763830645216	0.361987976621689	-3.56689	unchanged	ClusterB_vs_Control
TTC39A	0.123897653210218	15.2971189625836	2.29649460573731	0.0231042936560368	0.361987976621689	-3.56789	unchanged	ClusterB_vs_Control
ATP2A1	-0.0486152	20.9914725171443	-2.29634	0.0231131426054461	0.361987976621689	-3.5682	unchanged	ClusterB_vs_Control
WFS1	0.0681281047231614	19.1276336320471	2.29520070714847	0.023180374780628	0.362066745689055	-3.5706	unchanged	ClusterB_vs_Control
FCN1	0.105777595828833	16.5790444573447	2.29492176558877	0.0231968052944449	0.362066745689055	-3.57119	unchanged	ClusterB_vs_Control
JUP	0.0922875762409952	18.4441019774945	2.29156139113811	0.0233955461458451	0.363759667604982	-3.57822	unchanged	ClusterB_vs_Control
HRH1	0.107562951646084	16.5553288053594	2.29072350772948	0.0234453326717276	0.363759667604982	-3.57998	unchanged	ClusterB_vs_Control
APOO	-0.0778565	18.9027209437458	-2.29047	0.0234604859349452	0.363759667604982	-3.58051	unchanged	ClusterB_vs_Control
BCLAF1	0.0494896227738266	19.7491810450062	2.29036568422538	0.0234666226280639	0.363759667604982	-3.58073	unchanged	ClusterB_vs_Control
HCCS	-0.0558851	17.3827859370564	-2.28934	0.0235278294585719	0.363759667604982	-3.58288	unchanged	ClusterB_vs_Control
MYO1C	0.0714474955198838	17.3898946602431	2.2891	0.0235422697244619	0.363759667604982	-3.58338	unchanged	ClusterB_vs_Control
PGK2	0.0410707618970214	22.3887257151049	2.28827239831827	0.0235915100228059	0.363909909212763	-3.5851	unchanged	ClusterB_vs_Control
SURF6	-0.0796813	19.0742442431734	-2.28632	0.0237084071916906	0.364202353142833	-3.58918	unchanged	ClusterB_vs_Control
TBRG4	-0.0753402	17.2487495627112	-2.28598	0.0237291038999528	0.364202353142833	-3.5899	unchanged	ClusterB_vs_Control
MDGA2	-0.055576	16.4040874000863	-2.28537	0.0237655087045085	0.364202353142833	-3.59116	unchanged	ClusterB_vs_Control
PECAM1	0.0818168820852456	17.5013621952384	2.28531968061459	0.0237686626385973	0.364202353142833	-3.59127	unchanged	ClusterB_vs_Control
NES	0.0980034642905068	17.7975864512217	2.28428195184054	0.0238311990590825	0.364554006868922	-3.59344	unchanged	ClusterB_vs_Control
SNAP25	-0.051977	21.997972446106	-2.28354	0.0238761353584928	0.364635705665605	-3.59499	unchanged	ClusterB_vs_Control
NCKAP1	-0.0372477	20.600634577664	-2.28091	0.0240355517860468	0.366218990390073	-3.60048	unchanged	ClusterB_vs_Control
DSG2	0.178339764565063	15.5217092785136	2.28051626044622	0.0240593429455961	0.366218990390073	-3.60129	unchanged	ClusterB_vs_Control
ADCY1	-0.0531997	17.237280817598	-2.27764	0.0242346461356177	0.368036760884789	-3.60727	unchanged	ClusterB_vs_Control
CYB561	0.148216051451708	15.3069376940095	2.27622522141609	0.0243216458162561	0.368036760884789	-3.61023	unchanged	ClusterB_vs_Control
SVIL	0.102356359706308	15.276051063439	2.27604812518348	0.0243325249793672	0.368036760884789	-3.6106	unchanged	ClusterB_vs_Control
SLC4A7	-0.0985164	18.9128229039507	-2.27595	0.024338623887375	0.368036760884789	-3.6108	unchanged	ClusterB_vs_Control
SLC25A33	-0.0601179	16.7868749241893	-2.27473	0.0244135413418105	0.368564429863496	-3.61333	unchanged	ClusterB_vs_Control
DCLRE1A	0.230883181363463	18.2945615107772	2.27229046367447	0.0245643679036894	0.370234474672792	-3.61841	unchanged	ClusterB_vs_Control
UACA	0.0615806863628094	17.0646108808883	2.2715363991952	0.0246111250319398	0.370333088920153	-3.61997	unchanged	ClusterB_vs_Control
ELFN1	-0.117953	15.9932170175886	-2.27076	0.0246594775916764	0.370455349334009	-3.62159	unchanged	ClusterB_vs_Control
SCRIB	0.0390412941372489	17.2841859662752	2.26916053828337	0.0247589544527171	0.371343992760703	-3.6249	unchanged	ClusterB_vs_Control
SKP1	-0.0364095	22.5093844678495	-2.26672	0.0249116458591363	0.372695190926328	-3.62996	unchanged	ClusterB_vs_Control
CA5B	-0.151595	16.739166586597	-2.26643	0.0249299856239133	0.372695190926328	-3.63057	unchanged	ClusterB_vs_Control
CNN3	0.124585673076957	19.5625844412093	2.26465894496479	0.0250411824567072	0.372778898709286	-3.63423	unchanged	ClusterB_vs_Control
ITGB1	0.0792802369800683	19.1569898794915	2.26451247315199	0.0250504126188466	0.372778898709286	-3.63453	unchanged	ClusterB_vs_Control
HNRNPM	0.0344477285394618	21.1986680234319	2.26440757995167	0.0250570244653109	0.372778898709286	-3.63475	unchanged	ClusterB_vs_Control
CORT	-0.153654	15.4527770941011	-2.26362	0.0251066437845097	0.372914649373468	-3.63638	unchanged	ClusterB_vs_Control
DEGS1	-0.079678	15.1031539419213	-2.25789	0.0254710842501253	0.377718542446706	-3.64823	unchanged	ClusterB_vs_Control
HERC2	0.029301721697049	16.6303857673666	2.25721976903479	0.0255137538117638	0.377743020663236	-3.64961	unchanged	ClusterB_vs_Control
CBARP	-0.0619475	16.6622860649887	-2.25652	0.0255588045185581	0.377802617674801	-3.65106	unchanged	ClusterB_vs_Control
RBM4	0.0420786964286286	17.1015526133847	2.2537276098817	0.0257382686696545	0.378888811257812	-3.65681	unchanged	ClusterB_vs_Control
PDHX	-0.0581125	20.5374756963542	-2.25208	0.0258445129317702	0.378888811257812	-3.6602	unchanged	ClusterB_vs_Control
EHD4	0.0347658447328278	19.6024919147894	2.25177484416613	0.0258645654033299	0.378888811257812	-3.66084	unchanged	ClusterB_vs_Control
TTC39C	-0.0460729	17.1284076683024	-2.25125	0.0258983844702739	0.378888811257812	-3.66191	unchanged	ClusterB_vs_Control
ERAP1	0.0946008689616207	16.8570941567456	2.25014470931082	0.0259704101042284	0.378888811257812	-3.66419	unchanged	ClusterB_vs_Control
DBI	0.0778806141517379	22.514105894674	2.24990641841169	0.0259859139988043	0.378888811257812	-3.66468	unchanged	ClusterB_vs_Control
NEK7	0.0642787971063825	16.8622000369838	2.24988	0.0259874150449737	0.378888811257812	-3.66473	unchanged	ClusterB_vs_Control
TUBB4A	-0.0414811	25.4080919947239	-2.24904	0.0260422828356518	0.378888811257812	-3.66646	unchanged	ClusterB_vs_Control
SLC4A4	0.0736472429393729	20.5806690903832	2.24884464186179	0.0260550945780692	0.378888811257812	-3.66687	unchanged	ClusterB_vs_Control
GCA	-0.0670153	18.1288940509853	-2.2486	0.0260710188873765	0.378888811257812	-3.66737	unchanged	ClusterB_vs_Control
ARHGAP1	0.0527729166004498	20.0940089714926	2.24778483901446	0.026124306946995	0.378888811257812	-3.66905	unchanged	ClusterB_vs_Control
PARVA	0.0791538004218388	18.0434711925023	2.24720153829244	0.0261624689463436	0.378888811257812	-3.67025	unchanged	ClusterB_vs_Control
ACSS3	0.0775719418752452	17.5632397828388	2.24713004087911	0.0261671499576467	0.378888811257812	-3.67039	unchanged	ClusterB_vs_Control
PTBP1	0.0776246914220131	18.1547218372527	2.24464749456942	0.0263301391979832	0.380650316914015	-3.67549	unchanged	ClusterB_vs_Control
ADIRF	0.192596725388928	20.3837273225011	2.24325773369825	0.0264217691340317	0.381376288331188	-3.67835	unchanged	ClusterB_vs_Control
PSMA2	0.0398796260875613	20.0097044133509	2.24238508540657	0.0264794469071826	0.381610683205391	-3.68014	unchanged	ClusterB_vs_Control
MCEE	0.105512652820391	17.9317911630139	2.24174901899715	0.0265215570086048	0.381620341394128	-3.68144	unchanged	ClusterB_vs_Control
NDRG4	0.0486406968637034	21.1393817397079	2.23980346853912	0.0266507231942566	0.382368577705347	-3.68543	unchanged	ClusterB_vs_Control
NRCAM	-0.0404254	21.3206413018764	-2.23886	0.0267133080400872	0.382368577705347	-3.68736	unchanged	ClusterB_vs_Control
PRPF4	0.0461469829889225	16.9449752669972	2.23785915936073	0.0267803551546597	0.382368577705347	-3.68941	unchanged	ClusterB_vs_Control
LRP1	0.0335533855451331	19.0002999912386	2.23701847859103	0.0268365756182419	0.382368577705347	-3.69113	unchanged	ClusterB_vs_Control
CRTC3	0.114369778876856	16.5912156086681	2.23662273234938	0.0268630767496502	0.382368577705347	-3.69194	unchanged	ClusterB_vs_Control
CCDC157	-0.11088	16.8585633231225	-2.23635	0.0268811178742707	0.382368577705347	-3.6925	unchanged	ClusterB_vs_Control
AKT3	-0.0384326	18.7918	-2.23565	0.0269280776262689	0.382368577705347	-3.69393	unchanged	ClusterB_vs_Control
AP1G2	0.129206265351046	15.4695059479915	2.23559669519131	0.0269318916567422	0.382368577705347	-3.69404	unchanged	ClusterB_vs_Control
GNA12	0.0491378639102749	18.9356777654424	2.23536804261552	0.0269472480107254	0.382368577705347	-3.69451	unchanged	ClusterB_vs_Control
NDUFC1	-0.125202	18.7603072846056	-2.23348	0.0270744143617914	0.383049504814261	-3.69837	unchanged	ClusterB_vs_Control
PTGES3	-0.0425234	21.8796968585787	-2.23342	0.0270784262823416	0.383049504814261	-3.6985	unchanged	ClusterB_vs_Control
FAM135B	0.076327849181574	16.2036745763725	2.23138987169331	0.0272156479952852	0.384400157037701	-3.70264	unchanged	ClusterB_vs_Control
TRBV10-2	0.159569511790506	14.2218430843338	2.22983368779968	0.0273212735546251	0.385294772828723	-3.70582	unchanged	ClusterB_vs_Control
EEF1A1	0.0324684107479065	23.8171297092966	2.22826	0.027428700848255	0.385294772828723	-3.70904	unchanged	ClusterB_vs_Control
NDRG2	-0.0529878	22.2108913849176	-2.22816	0.0274354550515453	0.385294772828723	-3.70924	unchanged	ClusterB_vs_Control
RXRB	-0.141467	14.3237320103701	-2.228	0.0274463428141646	0.385294772828723	-3.70957	unchanged	ClusterB_vs_Control
ACYP1	0.059426692265717	19.575491124011	2.22665244400152	0.0275383123373893	0.38561864921547	-3.71231	unchanged	ClusterB_vs_Control
TRIM47	0.0678877512160589	16.3670221165425	2.22622143990017	0.0275678326752105	0.38561864921547	-3.71319	unchanged	ClusterB_vs_Control
PTPRS	-0.030328	18.4170313404207	-2.2248	0.0276652446541902	0.38561864921547	-3.71608	unchanged	ClusterB_vs_Control
TUBB4B	-0.0387894	25.5630436628849	-2.22413	0.0277117340498917	0.38561864921547	-3.71745	unchanged	ClusterB_vs_Control
RELL1	0.125410205754989	16.4489827806652	2.22347115298441	0.0277568557095369	0.38561864921547	-3.71879	unchanged	ClusterB_vs_Control
CUL3	-0.0232177	19.6694227735002	-2.22322	0.0277743067119303	0.38561864921547	-3.7193	unchanged	ClusterB_vs_Control
COG8	-0.0582056	16.6530520113232	-2.22271	0.0278095595834423	0.38561864921547	-3.72034	unchanged	ClusterB_vs_Control
TUBA1C	-0.0520411	26.2034994931316	-2.22264	0.0278140543832176	0.38561864921547	-3.72047	unchanged	ClusterB_vs_Control
ECE1	0.0533462326486855	15.9791591217695	2.22217569723573	0.0278462809999226	0.38561864921547	-3.72142	unchanged	ClusterB_vs_Control
NPY	0.102412453361083	15.9670393131495	2.22061176289793	0.0279545737169882	0.386537041080697	-3.7246	unchanged	ClusterB_vs_Control
SP100	0.0852333440586008	21.3965241793429	2.21955317783069	0.0280280821830114	0.386972427021518	-3.72676	unchanged	ClusterB_vs_Control
RHOT1	-0.054843	18.5375693272271	-2.21813	0.0281270475470481	0.387160582315586	-3.72964	unchanged	ClusterB_vs_Control
SMPD3	-0.0791855	17.8837029125533	-2.21808	0.0281304375221387	0.387160582315586	-3.72974	unchanged	ClusterB_vs_Control
NIPSNAP1	-0.0433734	21.7024429146685	-2.21705	0.0282025537527073	0.387160582315586	-3.73184	unchanged	ClusterB_vs_Control
GPS1	-0.0465427	19.528899198846	-2.21695	0.0282098762877357	0.387160582315586	-3.73205	unchanged	ClusterB_vs_Control
UQCC1	-0.0679003	17.9916	-2.2146	0.0283742309176148	0.388836744821897	-3.73681	unchanged	ClusterB_vs_Control
ABLIM1	0.0599755638895481	20.1616060505385	2.21346143420712	0.0284543753897839	0.389355635905677	-3.73912	unchanged	ClusterB_vs_Control
ANXA2	0.158440626297203	18.3811032104131	2.21195059460328	0.0285609716770771	0.390080786426083	-3.74218	unchanged	ClusterB_vs_Control
BCAM	0.0688601205776642	18.4626409870347	2.21113195352756	0.0286188754133235	0.390080786426083	-3.74384	unchanged	ClusterB_vs_Control
RPS29	-0.0903612	18.3589777023631	-2.21091	0.0286344458273463	0.390080786426083	-3.74428	unchanged	ClusterB_vs_Control
PHACTR1	-0.0638498	19.6242843399754	-2.20933	0.0287469052824461	0.390898057470805	-3.74749	unchanged	ClusterB_vs_Control
IFT74	0.0655837455766317	15.0571463456076	2.20832270797395	0.028818355183704	0.390898057470805	-3.74952	unchanged	ClusterB_vs_Control
PHKG1	0.0775421760312867	16.8195669714311	2.20772137125847	0.0288612119341283	0.390898057470805	-3.75074	unchanged	ClusterB_vs_Control
OVCA2	-0.114028	15.0366415195963	-2.20713	0.028903307339003	0.390898057470805	-3.75193	unchanged	ClusterB_vs_Control
MYH7	-0.150922	17.2257490925909	-2.20566	0.0290084621099477	0.390898057470805	-3.7549	unchanged	ClusterB_vs_Control
S100A6	0.137510130797274	21.8349061030508	2.20524180865597	0.0290385144456771	0.390898057470805	-3.75575	unchanged	ClusterB_vs_Control
AGPAT1	-0.0490426	18.8185832217451	-2.20514	0.0290457650962661	0.390898057470805	-3.75596	unchanged	ClusterB_vs_Control
PDE4DIP	0.0439539876373818	15.9592681272033	2.20471413915658	0.0290763677701301	0.390898057470805	-3.75682	unchanged	ClusterB_vs_Control
ABCA3	0.040937355808083	16.8418767454673	2.20406029443767	0.0291233320316757	0.390898057470805	-3.75814	unchanged	ClusterB_vs_Control
SLIT1	0.0597903560713462	16.4040285614659	2.20375505512297	0.0291452792941221	0.390898057470805	-3.75875	unchanged	ClusterB_vs_Control
PDE4A	-0.0495132	16.795797157531	-2.20353	0.0291613601349161	0.390898057470805	-3.75921	unchanged	ClusterB_vs_Control
HNRNPA2B1	0.0405322202355443	22.1789107104353	2.20248895935747	0.0292364675169439	0.391335217098164	-3.76131	unchanged	ClusterB_vs_Control
MCF2L2	0.0478398278401269	15.7424969199963	2.20090101701165	0.0293511867623915	0.391586014606935	-3.76451	unchanged	ClusterB_vs_Control
HNRNPC	0.0446310633837399	21.0054997456978	2.2008758001575	0.0293530116800682	0.391586014606935	-3.76456	unchanged	ClusterB_vs_Control
EPS8L2	0.0725501311371559	14.8746627061323	2.19968617892144	0.0294392155093763	0.391586014606935	-3.76696	unchanged	ClusterB_vs_Control
PORCN	-0.134024	15.775237874385	-2.19968	0.0294396324473808	0.391586014606935	-3.76697	unchanged	ClusterB_vs_Control
PDE8B	0.0559983461847793	17.6492033730422	2.19929217242559	0.0294678149769363	0.391586014606935	-3.76775	unchanged	ClusterB_vs_Control
CHDH	0.0771125828165822	18.3119936632113	2.1980896258326	0.0295552527577638	0.391743580130317	-3.77018	unchanged	ClusterB_vs_Control
TSTD1	-0.0748543	19.933912163061	-2.19693	0.0296394876574907	0.391743580130317	-3.7725	unchanged	ClusterB_vs_Control
SEPT2	0.0481307553889607	21.9679385415149	2.19659656961759	0.0296641273619102	0.391743580130317	-3.77318	unchanged	ClusterB_vs_Control
ITGB4	0.0671736171324433	16.8322403291741	2.19618985169984	0.0296938458256461	0.391743580130317	-3.774	unchanged	ClusterB_vs_Control
CREB1	0.0815935112165853	16.047734235048	2.19561961909449	0.0297355557038798	0.391743580130317	-3.77515	unchanged	ClusterB_vs_Control
ABCA5	0.0591130694781725	15.9822480685114	2.19444597891701	0.0298215622974766	0.391743580130317	-3.77751	unchanged	ClusterB_vs_Control
KIF1C	0.0348132458141031	18.821929079356	2.19427827568221	0.0298338695419672	0.391743580130317	-3.77785	unchanged	ClusterB_vs_Control
PSME2	0.0599390424794528	17.8515656101774	2.19390750924062	0.0298610946581158	0.391743580130317	-3.77859	unchanged	ClusterB_vs_Control
ANKRD18B	0.13929448836565	16.6334039895002	2.19348290823619	0.0298922993180306	0.391743580130317	-3.77945	unchanged	ClusterB_vs_Control
SMC1B	0.154175283890355	15.7714482495379	2.19230830742855	0.0299787703762246	0.391743580130317	-3.78181	unchanged	ClusterB_vs_Control
MICAL1	0.0545115077970841	16.5882243189675	2.19220496656557	0.0299863884504833	0.391743580130317	-3.78201	unchanged	ClusterB_vs_Control
AP3D1	-0.0442264	19.5982528225113	-2.19214	0.0299913339373555	0.391743580130317	-3.78215	unchanged	ClusterB_vs_Control
PPFIA1	0.0217959197858626	18.8179035928484	2.19157747563206	0.030032681895103	0.391743580130317	-3.78327	unchanged	ClusterB_vs_Control
UBTF	0.0426131537825611	17.7211248198739	2.19018617899519	0.0301355469234039	0.392529351651523	-3.78607	unchanged	ClusterB_vs_Control
RNF17	0.186657737878598	13.7272791020189	2.1866323537549	0.0303996877578258	0.395305683716454	-3.79319	unchanged	ClusterB_vs_Control
DAPK3	0.0639865743663357	16.0785810939837	2.18547022081609	0.030486499185108	0.395305683716454	-3.79552	unchanged	ClusterB_vs_Control
FOCAD	0.0436996861871926	17.0529735351068	2.18513263118232	0.0305117574582605	0.395305683716454	-3.7962	unchanged	ClusterB_vs_Control
VAMP3	0.0759331122690909	22.4126819993368	2.1850172075292	0.0305203975591702	0.395305683716454	-3.79643	unchanged	ClusterB_vs_Control
SCD5	0.0849294073138225	17.8156155571137	2.18284702691274	0.0306832433871469	0.396221015938652	-3.80077	unchanged	ClusterB_vs_Control
KIAA1324L	-0.0597664	15.773437114696	-2.18258	0.0307035723281734	0.396221015938652	-3.80131	unchanged	ClusterB_vs_Control
MON2	-0.0411607	18.6721120775681	-2.18188	0.0307560359310455	0.396221015938652	-3.80271	unchanged	ClusterB_vs_Control
ATXN10	-0.0536869	18.3882150803361	-2.18147	0.0307866319296776	0.396221015938652	-3.80352	unchanged	ClusterB_vs_Control
DZIP3	-0.0706537	16.8916114022702	-2.18122	0.0308061947455831	0.396221015938652	-3.80404	unchanged	ClusterB_vs_Control
GFAP	0.16855187297822	26.0080500875968	2.18061012530784	0.0308518844125067	0.396255235083367	-3.80525	unchanged	ClusterB_vs_Control
NEK1	0.0369929677624938	16.8819792067779	2.17997525238465	0.0308998940317094	0.396319114398346	-3.80652	unchanged	ClusterB_vs_Control
SRSF7	0.0381157133552392	18.9077703848432	2.17906651058427	0.0309687266155744	0.396649517945514	-3.80833	unchanged	ClusterB_vs_Control
FAM45A	0.0447058591419989	16.9434997809414	2.1772159325896	0.0311093098211726	0.39740659689515	-3.81203	unchanged	ClusterB_vs_Control
RBBP4	0.0353093986205693	17.8409416019658	2.17715242050634	0.0311141444631777	0.39740659689515	-3.81215	unchanged	ClusterB_vs_Control
LUC7L2	0.0443780931393043	18.6481321204054	2.17396214633401	0.0313578331423471	0.39976232493617	-3.81852	unchanged	ClusterB_vs_Control
RACK1	-0.0316567	20.1899342503965	-2.17297	0.0314338211173799	0.39976232493617	-3.82049	unchanged	ClusterB_vs_Control
WHRN	-0.180002	12.9214415279056	-2.17287	0.0314413790736451	0.39976232493617	-3.82069	unchanged	ClusterB_vs_Control
DKK3	0.0842246529415611	18.3721292229927	2.17247203029121	0.0314722212594987	0.39976232493617	-3.82149	unchanged	ClusterB_vs_Control
MLIP	-0.062416	17.4181617238291	-2.1699	0.0316708703209668	0.401060594206649	-3.82662	unchanged	ClusterB_vs_Control
CLP1	0.0855322061530259	14.118562780669	2.16949694272479	0.0317016849310735	0.401060594206649	-3.82741	unchanged	ClusterB_vs_Control
HTATSF1	0.0465221909242928	18.6605662226726	2.16945302128588	0.0317050833513346	0.401060594206649	-3.8275	unchanged	ClusterB_vs_Control
RUNDC3B	0.0622326135063815	16.1928336625744	2.16767179182677	0.0318431722038516	0.401941142369759	-3.83104	unchanged	ClusterB_vs_Control
EMILIN1	0.0962563881046776	16.0910910792109	2.16742962124159	0.031861986527302	0.401941142369759	-3.83152	unchanged	ClusterB_vs_Control
ASIC2	-0.0703762	15.6467220512038	-2.16539	0.0320209221067675	0.403393531711658	-3.83558	unchanged	ClusterB_vs_Control
PEF1	-0.0397256	18.3985252616338	-2.16392	0.0321353788907902	0.404282382794108	-3.83848	unchanged	ClusterB_vs_Control
SYNJ1	-0.0302665	21.3962660839292	-2.16258	0.0322404893184216	0.4050513862665	-3.84114	unchanged	ClusterB_vs_Control
USP47	0.0272166448650957	18.4840844005407	2.16104891154652	0.0323611877233129	0.405594850154888	-3.84419	unchanged	ClusterB_vs_Control
PQBP1	0.15037916397619	15.7878027062402	2.16091376948083	0.0323718335176287	0.405594850154888	-3.84445	unchanged	ClusterB_vs_Control
SLC4A10	-0.0923794	19.9577481034347	-2.15834	0.0325751248487934	0.406669380014814	-3.84955	unchanged	ClusterB_vs_Control
CAMSAP1	-0.0268441	18.1107869609586	-2.1582	0.0325862195558599	0.406669380014814	-3.84983	unchanged	ClusterB_vs_Control
ATP9B	0.0451043826475654	17.1668300529849	2.15807882239237	0.0325958559669163	0.406669380014814	-3.85007	unchanged	ClusterB_vs_Control
PLD3	0.0639391538420249	18.716737760681	2.15723945269793	0.0326624413445899	0.406669380014814	-3.85173	unchanged	ClusterB_vs_Control
SLC39A11	0.112473793916845	16.4446104537474	2.15681575388184	0.0326960971367445	0.406669380014814	-3.85257	unchanged	ClusterB_vs_Control
CANX	0.0333076052362458	22.1960277748779	2.1564829338027	0.0327225551733062	0.406669380014814	-3.85323	unchanged	ClusterB_vs_Control
STAB1	0.0652707305756834	16.2221467213684	2.1553556556325	0.0328123075555275	0.407090968176835	-3.85546	unchanged	ClusterB_vs_Control
RAD50	0.0458388023259317	17.6134136377817	2.15459417645895	0.0328730559799695	0.407090968176835	-3.85696	unchanged	ClusterB_vs_Control
ZBTB16	0.082200389703786	16.2265837597221	2.15412359802097	0.0329106458813259	0.407090968176835	-3.85789	unchanged	ClusterB_vs_Control
RBP1	-0.0952735	19.6736541488437	-2.15384	0.0329333012587406	0.407090968176835	-3.85845	unchanged	ClusterB_vs_Control
SRSF10	0.0489308511290751	17.6075491291531	2.15314810512181	0.0329886869091962	0.407111774166386	-3.85982	unchanged	ClusterB_vs_Control
WASH2P	0.054467158451871	17.6068790260435	2.15271483532908	0.033023400510619	0.407111774166386	-3.86068	unchanged	ClusterB_vs_Control
ATP1B1	-0.0438625	24.0867823226671	-2.15062	0.0331915430775049	0.40863759385126	-3.86481	unchanged	ClusterB_vs_Control
C1QB	0.109187053391057	17.4750749506892	2.14971229888072	0.0332648332261562	0.408993123070324	-3.8666	unchanged	ClusterB_vs_Control
PDS5A	0.0522844450052489	18.1506824018303	2.14692613545449	0.0334902312634916	0.409351460662929	-3.8721	unchanged	ClusterB_vs_Control
OSBPL11	0.0526301983988589	17.7199659213014	2.14684375722089	0.0334969156328982	0.409351460662929	-3.87226	unchanged	ClusterB_vs_Control
ZBTB8OS	0.115244403260297	15.2921870133516	2.14569584089806	0.0335901804187512	0.409351460662929	-3.87452	unchanged	ClusterB_vs_Control
FARSA	-0.0569824	19.7064322569026	-2.14484	0.0336597333740341	0.409351460662929	-3.8762	unchanged	ClusterB_vs_Control
CCK	0.0768935689737553	16.9012962200517	2.14378238660074	0.0337461417962476	0.409351460662929	-3.87828	unchanged	ClusterB_vs_Control
CTNND2	0.0369294863120011	19.6862282760729	2.14347303630407	0.0337714149207527	0.409351460662929	-3.87889	unchanged	ClusterB_vs_Control
YARS	-0.0421441	20.2292217549403	-2.1431	0.0338020207150915	0.409351460662929	-3.87963	unchanged	ClusterB_vs_Control
CTIF	0.0403944607059827	16.6700309133268	2.14309323795572	0.0338024658358787	0.409351460662929	-3.87964	unchanged	ClusterB_vs_Control
LLGL2	-0.0699107	16.733343763656	-2.14281	0.0338259067417377	0.409351460662929	-3.8802	unchanged	ClusterB_vs_Control
VPS28	-0.0441954	17.7372166227411	-2.14249	0.0338520123455908	0.409351460662929	-3.88083	unchanged	ClusterB_vs_Control
WASHC2C	0.0553832437217103	18.1189068947911	2.14172210582395	0.0339147699331891	0.409351460662929	-3.88234	unchanged	ClusterB_vs_Control
ELMOD1	-0.0617159	16.2498146754101	-2.14112	0.0339642421520234	0.409351460662929	-3.88352	unchanged	ClusterB_vs_Control
GPRC5B	0.114430066571394	19.5168751632622	2.14081961234176	0.0339888654583855	0.409351460662929	-3.88411	unchanged	ClusterB_vs_Control
MELK	0.131253457759797	16.1494017558106	2.14069810533793	0.03399885196632	0.409351460662929	-3.88435	unchanged	ClusterB_vs_Control
LIMD1	0.157140424714589	14.1230077675565	2.13981779638624	0.0340712791876865	0.409351460662929	-3.88608	unchanged	ClusterB_vs_Control
NKX2-2	0.21409387557113	17.2702783888323	2.13977379364589	0.0340749029980643	0.409351460662929	-3.88616	unchanged	ClusterB_vs_Control
FAM98B	0.0333054323104598	18.558073600221	2.13908994897112	0.0341312632836541	0.409351460662929	-3.88751	unchanged	ClusterB_vs_Control
NR2C2	0.0537579793824197	15.5567848843693	2.13850553498368	0.0341794926002739	0.409351460662929	-3.88865	unchanged	ClusterB_vs_Control
LINS1	-0.11148	14.6581544636152	-2.13827	0.0341988879383042	0.409351460662929	-3.88912	unchanged	ClusterB_vs_Control
ILK	0.0664537654400341	18.1227897691092	2.13767340881967	0.0342482661624084	0.409351460662929	-3.89029	unchanged	ClusterB_vs_Control
RBM39	0.0429394776005161	17.4136603608331	2.13746207251427	0.0342657517029422	0.409351460662929	-3.8907	unchanged	ClusterB_vs_Control
PPP4C	-0.0521128	17.522449071766	-2.1367	0.0343289845555033	0.409351460662929	-3.8922	unchanged	ClusterB_vs_Control
FAM107A	0.159804221783784	16.697365204781	2.13615036618104	0.0343744521571837	0.409351460662929	-3.89328	unchanged	ClusterB_vs_Control
MAP3K5	0.0410436129883891	17.7411873661633	2.1360315871104	0.0343843100053613	0.409351460662929	-3.89351	unchanged	ClusterB_vs_Control
SDC2	0.102629422823133	15.3965665132796	2.13577926577722	0.0344052590458364	0.409351460662929	-3.894	unchanged	ClusterB_vs_Control
SERINC1	0.0556989471327007	18.2582452795976	2.13254726184456	0.0346745731041572	0.41186475527968	-3.90033	unchanged	ClusterB_vs_Control
C6orf203	0.0597297983263303	17.8066466236486	2.13217217869663	0.0347059452814672	0.41186475527968	-3.90107	unchanged	ClusterB_vs_Control
SRGAP2C	-0.0403734	17.7781456264321	-2.13034	0.0348596140824261	0.413155966647441	-3.90466	unchanged	ClusterB_vs_Control
HMOX1	0.0975488900032087	14.2101768424303	2.12939021225131	0.0349393961878859	0.413569279555579	-3.90651	unchanged	ClusterB_vs_Control
PPP2R1B	-0.0453416	19.791860797192	-2.1281	0.0350484607033266	0.414327695272059	-3.90904	unchanged	ClusterB_vs_Control
HSPA12A	-0.0397988	22.2684915543799	-2.12704	0.0351379278487516	0.414474298716482	-3.91111	unchanged	ClusterB_vs_Control
PSMA1	0.0399780228762978	20.7217849454145	2.12555502472885	0.0352634495911897	0.414474298716482	-3.914	unchanged	ClusterB_vs_Control
DGKI	-0.046552	18.3636569383832	-2.12553	0.0352655102707696	0.414474298716482	-3.91405	unchanged	ClusterB_vs_Control
SHMT1	0.085425912362485	17.5850160196072	2.12536177983043	0.0352798461514407	0.414474298716482	-3.91438	unchanged	ClusterB_vs_Control
YWHAQ	-0.0283535	25.7928551423523	-2.12529	0.0352858996844089	0.414474298716482	-3.91452	unchanged	ClusterB_vs_Control
SPRED2	-0.0540685	15.4410238452745	-2.12433	0.0353671156676381	0.414498150575027	-3.91638	unchanged	ClusterB_vs_Control
ILKAP	0.0521878951221346	16.1754317297081	2.1242071668443	0.0353779505214433	0.414498150575027	-3.91663	unchanged	ClusterB_vs_Control
DNLZ	0.088208585420336	14.9646828780272	2.12313285617866	0.0354694429980732	0.415042059173133	-3.91873	unchanged	ClusterB_vs_Control
ENOPH1	-0.0493901	20.8628523613949	-2.12172	0.0355896868915392	0.415510864649063	-3.92147	unchanged	ClusterB_vs_Control
ACSM5	0.110357726042295	14.5682227850186	2.12160693258696	0.035599747226421	0.415510864649063	-3.9217	unchanged	ClusterB_vs_Control
ELP2	-0.0554433	16.6006474058123	-2.11948	0.0357816688737003	0.417105555263172	-3.92584	unchanged	ClusterB_vs_Control
MFAP1	0.0462900288461654	17.6509023089931	2.11808604031377	0.035901984700673	0.417978984966495	-3.92856	unchanged	ClusterB_vs_Control
GTF3C5	0.0749394316777483	16.0317392128348	2.11541502011672	0.0361327407418166	0.419749328158391	-3.93375	unchanged	ClusterB_vs_Control
PPP1R1A	0.0807577733118627	17.0988210724938	2.11527113351369	0.0361452076479101	0.419749328158391	-3.93403	unchanged	ClusterB_vs_Control
SLC2A3	-0.0599276	19.5700987508291	-2.11245	0.0363905925511578	0.421728209690337	-3.93951	unchanged	ClusterB_vs_Control
BRSK1	-0.0326447	19.1234690675518	-2.11189	0.0364388329312804	0.421728209690337	-3.94059	unchanged	ClusterB_vs_Control
ERO1A	-0.0452395	18.9218782455517	-2.11173	0.0364529976016406	0.421728209690337	-3.9409	unchanged	ClusterB_vs_Control
MFSD3	0.193115072139756	13.4510728116971	2.1095062821437	0.0366477546915917	0.423449401449018	-3.94522	unchanged	ClusterB_vs_Control
TRAFD1	-0.0678508	16.1763850391826	-2.10893	0.0366981885268471	0.42350077461621	-3.94633	unchanged	ClusterB_vs_Control
RAB11A	0.0248365381194731	21.7607103369581	2.10544469511081	0.0370054224783699	0.426511809265717	-3.95308	unchanged	ClusterB_vs_Control
GNG7	-0.0602641	20.3578883593608	-2.10446	0.0370926305899783	0.426966066953923	-3.95499	unchanged	ClusterB_vs_Control
AFTPH	0.0328713270446315	16.8789174246285	2.10395268071045	0.0371375632131711	0.426966066953923	-3.95597	unchanged	ClusterB_vs_Control
CLDND1	-0.112589	18.0292375710385	-2.10254	0.037263093907433	0.427860254526348	-3.9587	unchanged	ClusterB_vs_Control
AKAP9	0.0298480107381422	16.6953020596837	2.10158071435284	0.0373484728630543	0.427860254526348	-3.96055	unchanged	ClusterB_vs_Control
IGSF8	-0.0343804	22.2865977232926	-2.10002	0.0374873964829859	0.427860254526348	-3.96355	unchanged	ClusterB_vs_Control
SLC25A3	-0.0473011	22.8740494296522	-2.09959	0.0375262278008106	0.427860254526348	-3.96439	unchanged	ClusterB_vs_Control
TIMM22	-0.0839086	15.6294979018759	-2.09935	0.0375478821280022	0.427860254526348	-3.96486	unchanged	ClusterB_vs_Control
AIFM3	0.0603345757609972	17.1528995725772	2.09918903341597	0.0375621778000162	0.427860254526348	-3.96517	unchanged	ClusterB_vs_Control
TUT4	0.188184660322021	15.7326065720369	2.09898714272212	0.0375802654606941	0.427860254526348	-3.96556	unchanged	ClusterB_vs_Control
SLC6A1	0.0578103501708718	19.9072529646439	2.09858708910509	0.0376161289307451	0.427860254526348	-3.96633	unchanged	ClusterB_vs_Control
ABLIM3	0.0446299731854616	17.3125598659317	2.09746471413701	0.0377169032332478	0.427860254526348	-3.96849	unchanged	ClusterB_vs_Control
ABHD14B	0.106915579659606	19.1784551156194	2.09709862064513	0.0377498237078035	0.427860254526348	-3.9692	unchanged	ClusterB_vs_Control
TMEM43	0.0420009213652293	17.3941561921268	2.09687932648676	0.0377695552737403	0.427860254526348	-3.96962	unchanged	ClusterB_vs_Control
ARPC3	-0.0486066	20.1387844491419	-2.09684	0.0377728729427648	0.427860254526348	-3.96969	unchanged	ClusterB_vs_Control
AASS	0.07576758156004	16.5960332026843	2.09272080706278	0.0381454105781625	0.431034259927648	-3.97763	unchanged	ClusterB_vs_Control
IGFBP5	0.104021126315654	16.8981970592396	2.09195295063035	0.038215161353517	0.431034259927648	-3.9791	unchanged	ClusterB_vs_Control
ANXA4	0.0915640587919739	18.9231061758855	2.0919447477799	0.0382159070777189	0.431034259927648	-3.97912	unchanged	ClusterB_vs_Control
SMG9	0.0647828081279087	16.0562146825335	2.09167642444121	0.0382403073472568	0.431034259927648	-3.97963	unchanged	ClusterB_vs_Control
DAB2	0.0989387391084851	14.5456066800612	2.09009630109374	0.0383842692165684	0.431624563343393	-3.98267	unchanged	ClusterB_vs_Control
LYRM2	0.0961559013853037	14.8014276810571	2.09001280655528	0.0383918891692947	0.431624563343393	-3.98283	unchanged	ClusterB_vs_Control
OAT	-0.0477396	18.3779753042535	-2.08905	0.0384798111214232	0.431624563343393	-3.98468	unchanged	ClusterB_vs_Control
NBEA	-0.0304822	18.3325724751547	-2.08905	0.0384801570751358	0.431624563343393	-3.98469	unchanged	ClusterB_vs_Control
SLC7A8	-0.0896222	17.6008296610134	-2.08838	0.0385413167431508	0.431784654364568	-3.98597	unchanged	ClusterB_vs_Control
WDR45	-0.0429817	16.9939474898361	-2.08658	0.0387063847855955	0.433072067105741	-3.98942	unchanged	ClusterB_vs_Control
PRXL2A	-0.0632612	20.9005798383285	-2.0856	0.0387966519061113	0.433072067105741	-3.99131	unchanged	ClusterB_vs_Control
UBE2H	0.0480404919933939	17.0903376264701	2.08554866159436	0.0388011962728402	0.433072067105741	-3.9914	unchanged	ClusterB_vs_Control
CCDC47	0.0336129869295476	17.0627314242372	2.08508046910906	0.0388443400401066	0.433072067105741	-3.9923	unchanged	ClusterB_vs_Control
IPO7	-0.0385107	19.0219059185945	-2.08352	0.0389885543680636	0.433188917263614	-3.99529	unchanged	ClusterB_vs_Control
INTS9	0.0895788867182681	14.0805719117399	2.08342530566082	0.0389971930611583	0.433188917263614	-3.99547	unchanged	ClusterB_vs_Control
PTDSS1	-0.0919554	18.0540744334368	-2.08291	0.0390452289548586	0.433188917263614	-3.99646	unchanged	ClusterB_vs_Control
MINOS1	-0.237958	18.8360272872773	-2.08195	0.0391338415648667	0.433188917263614	-3.99829	unchanged	ClusterB_vs_Control
ACBD3	0.0355924057912773	17.5361133799428	2.08137162710955	0.0391875660789489	0.433188917263614	-3.9994	unchanged	ClusterB_vs_Control
ARHGAP4	0.0883658517021644	15.2608754673763	2.08108570270561	0.0392141339990504	0.433188917263614	-3.99995	unchanged	ClusterB_vs_Control
TXNRD1	0.0343650152276105	19.7211183384585	2.08107049901287	0.039215547149534	0.433188917263614	-3.99998	unchanged	ClusterB_vs_Control
TAP2	0.080566982641205	16.4462136130085	2.08090278423303	0.0392311387770501	0.433188917263614	-4.0003	unchanged	ClusterB_vs_Control
USP7	-0.0228194	19.254907782053	-2.08	0.0393149513055817	0.433223778645174	-4.00202	unchanged	ClusterB_vs_Control
KLHL3	-0.0576849	15.2756404845005	-2.07973	0.0393402011270668	0.433223778645174	-4.00254	unchanged	ClusterB_vs_Control
HERC4	-0.0396212	18.1882710085403	-2.0793	0.0393801809918827	0.433223778645174	-4.00336	unchanged	ClusterB_vs_Control
KCNN3	0.0784173096520782	17.4912430845173	2.07884933084524	0.0394224700298248	0.433223778645174	-4.00423	unchanged	ClusterB_vs_Control
NSDHL	-0.0626462	17.2270715897892	-2.07763	0.039536679773356	0.433961005998612	-4.00656	unchanged	ClusterB_vs_Control
SCRN1	0.028362744388776	22.9667366697642	2.07682137847882	0.0396122103285311	0.434272434423147	-4.0081	unchanged	ClusterB_vs_Control
ATP8A1	0.0856777720030806	20.8308510374124	2.07543602154799	0.0397422776223617	0.435180302763768	-4.01075	unchanged	ClusterB_vs_Control
UBA7	0.0995315085723725	14.4120561975717	2.07398536991364	0.0398788676216632	0.435916954191369	-4.01351	unchanged	ClusterB_vs_Control
F13A1	0.13418577549043	17.3871445343999	2.07371654932806	0.0399042233014794	0.435916954191369	-4.01403	unchanged	ClusterB_vs_Control
HYI	0.0904173849764547	16.8604589407978	2.0714749123059	0.0401161975647309	0.437713345229392	-4.0183	unchanged	ClusterB_vs_Control
SMAP1	-0.0365605	19.0750099918398	-2.07085	0.0401750426920442	0.43783664869945	-4.01948	unchanged	ClusterB_vs_Control
PHF24	-0.0482623	21.0295410940283	-2.06981	0.0402744364695627	0.438401046629082	-4.02147	unchanged	ClusterB_vs_Control
TMEM132A	0.0553152500259522	16.7570425078675	2.06871182841837	0.0403788084365086	0.438444522506783	-4.02356	unchanged	ClusterB_vs_Control
UBE2M	-0.0331878	20.4100280133049	-2.06835	0.040413512130917	0.438444522506783	-4.02425	unchanged	ClusterB_vs_Control
KDM1B	0.0908622877652334	14.4025894116527	2.0681818682874	0.0404293452708758	0.438444522506783	-4.02457	unchanged	ClusterB_vs_Control
FERMT3	0.0904026809460081	15.9587494863685	2.06760618450588	0.0404843036982034	0.438444522506783	-4.02566	unchanged	ClusterB_vs_Control
TXLNA	0.032423515742817	17.3806884590742	2.06724249307444	0.0405190569720777	0.438444522506783	-4.02636	unchanged	ClusterB_vs_Control
TPPP	-0.0479899	23.5176403570149	-2.06677	0.0405640930802236	0.438444522506783	-4.02725	unchanged	ClusterB_vs_Control
MYCBP2	-0.0308855	17.9601882455352	-2.06547	0.0406883492769139	0.438683328700698	-4.02972	unchanged	ClusterB_vs_Control
CTH	-0.0686988	16.6369862711377	-2.06532	0.0407031853381257	0.438683328700698	-4.03001	unchanged	ClusterB_vs_Control
NANS	0.0371550188092407	19.8379060554613	2.06505011378214	0.0407290961058852	0.438683328700698	-4.03052	unchanged	ClusterB_vs_Control
RTN4	-0.0367142	21.775325437975	-2.06327	0.0409006709652334	0.440016680979946	-4.03391	unchanged	ClusterB_vs_Control
TANC2	-0.0334727	18.031668891027	-2.06252	0.0409729874229521	0.440280328095642	-4.03533	unchanged	ClusterB_vs_Control
CAPZA2	-0.0262334	20.912	-2.06193	0.0410291783570777	0.440370283788262	-4.03644	unchanged	ClusterB_vs_Control
SAMD8	-0.140686	15.605857326163	-2.06122	0.0410983284216821	0.440489064991266	-4.03779	unchanged	ClusterB_vs_Control
FAM122A	0.0981494139818384	14.4254375729816	2.06049075877631	0.0411688891649701	0.440489064991266	-4.03917	unchanged	ClusterB_vs_Control
ZC3H18	0.0456058128689349	17.4000822427462	2.06027142825421	0.0411901477701311	0.440489064991266	-4.03959	unchanged	ClusterB_vs_Control
CD38	-0.155455	18.5372341247205	-2.05947	0.0412675829818049	0.440489064991266	-4.0411	unchanged	ClusterB_vs_Control
BBOX1	0.10676464435603	18.6457546401719	2.05935156944916	0.0412794074370141	0.440489064991266	-4.04133	unchanged	ClusterB_vs_Control
TGM4	0.131004085592103	19.3573014746762	2.0566657875155	0.0415409736708282	0.442497948194121	-4.04642	unchanged	ClusterB_vs_Control
FBXL18	-0.0431073	17.1891978471865	-2.0556	0.0416454121654984	0.442497948194121	-4.04844	unchanged	ClusterB_vs_Control
MAP1LC3A	-0.0393709	21.5868871718194	-2.05535	0.0416698200256736	0.442497948194121	-4.04891	unchanged	ClusterB_vs_Control
NDUFAF2	0.0518404748893495	18.3870120705188	2.05495947343278	0.0417078859325318	0.442497948194121	-4.04965	unchanged	ClusterB_vs_Control
PTRHD1	0.0739819101129804	19.5640419837822	2.05441203299622	0.0417615581749905	0.442497948194121	-4.05068	unchanged	ClusterB_vs_Control
RRAGC	0.0398641223246656	17.7996	2.05402909005983	0.0417991378378455	0.442497948194121	-4.05141	unchanged	ClusterB_vs_Control
NIPSNAP3B	-0.100334	17.4983341802358	-2.05398	0.0418040194297845	0.442497948194121	-4.0515	unchanged	ClusterB_vs_Control
BBS2	0.0496961458504899	16.4980720693701	2.05152770964679	0.0420453201701337	0.444541163543928	-4.05613	unchanged	ClusterB_vs_Control
GBP1	0.108016000411279	17.1711245231382	2.05077724355086	0.0421194213569857	0.444813934950093	-4.05755	unchanged	ClusterB_vs_Control
MBNL2	0.0505063189105215	18.4941131957242	2.0496182061535	0.0422340843612333	0.445103521819461	-4.05974	unchanged	ClusterB_vs_Control
NDUFA11	-0.0702387	16.8323471530936	-2.0491	0.0422850659302968	0.445103521819461	-4.06071	unchanged	ClusterB_vs_Control
WRNIP1	0.0443154523606175	16.4687056562825	2.04903538908951	0.0422918429353924	0.445103521819461	-4.06083	unchanged	ClusterB_vs_Control
SEC61A1	0.0479893456425557	17.6786527819684	2.04782451514392	0.0424120593712963	0.445859194920397	-4.06312	unchanged	ClusterB_vs_Control
SHC2	0.0573983377912022	15.5023525457717	2.04664871846171	0.0425290727071207	0.446285700190479	-4.06533	unchanged	ClusterB_vs_Control
RIDA	-0.0658923	20.6573373218858	-2.04602	0.0425914105310832	0.446285700190479	-4.06651	unchanged	ClusterB_vs_Control
WWP2	-0.0416127	16.5165865569549	-2.04586	0.0426073344129029	0.446285700190479	-4.06681	unchanged	ClusterB_vs_Control
HECTD4	-0.023203	17.109492993623	-2.04547	0.0426464780288437	0.446285700190479	-4.06755	unchanged	ClusterB_vs_Control
CA14	-0.132268	16.6267259511999	-2.04448	0.0427459821932542	0.446819239520634	-4.06942	unchanged	ClusterB_vs_Control
AGL	-0.0601101	19.367963051067	-2.04304	0.0428894537868923	0.44781063483389	-4.07212	unchanged	ClusterB_vs_Control
LRRC4	-0.0498022	16.3199238241964	-2.0422	0.0429741264252083	0.448068863933881	-4.0737	unchanged	ClusterB_vs_Control
RGMA	-0.0799966	15.3979849602288	-2.04183	0.0430114969831198	0.448068863933881	-4.0744	unchanged	ClusterB_vs_Control
C2CD2	0.0465366427796816	17.0321656139622	2.04114272432862	0.0430806978891489	0.448274331088441	-4.07569	unchanged	ClusterB_vs_Control
FGD6	0.109153818102369	14.4925019733209	2.04066767796782	0.0431285761042848	0.448274331088441	-4.07659	unchanged	ClusterB_vs_Control
PITPNB	-0.0357882	19.8238107569409	-2.03818	0.0433796709821243	0.449475108311938	-4.08125	unchanged	ClusterB_vs_Control
STAMBPL1	-0.0466468	16.0255058535886	-2.03807	0.0433913484765611	0.449475108311938	-4.08147	unchanged	ClusterB_vs_Control
GBF1	-0.0363163	16.7020312016823	-2.03759	0.0434400852300366	0.449475108311938	-4.08237	unchanged	ClusterB_vs_Control
TULP1	0.0805626301531372	15.8897755457203	2.03745131475978	0.0434539386734673	0.449475108311938	-4.08262	unchanged	ClusterB_vs_Control
INSIG2	-0.126477	14.4832326177403	-2.03711	0.0434881443702831	0.449475108311938	-4.08326	unchanged	ClusterB_vs_Control
EDF1	0.0576479625747837	19.7828885490037	2.03658554993016	0.0435418752713135	0.449525929790948	-4.08425	unchanged	ClusterB_vs_Control
OSBPL2	-0.040249	17.8423232991055	-2.03466	0.0437382947654068	0.451048103577415	-4.08786	unchanged	ClusterB_vs_Control
OR51E1	-0.122361	14.6526840738522	-2.03226	0.0439839060841912	0.451512608144978	-4.09236	unchanged	ClusterB_vs_Control
PCDH9	0.0323681442986761	18.4889087347312	2.03203548753686	0.0440065305678624	0.451512608144978	-4.09277	unchanged	ClusterB_vs_Control
IGSF11	0.0882934554305912	16.1068186382128	2.03168238719952	0.0440427656260844	0.451512608144978	-4.09343	unchanged	ClusterB_vs_Control
CPVL	0.118070575341473	18.8584856179845	2.03085836956006	0.0441274251043525	0.451512608144978	-4.09497	unchanged	ClusterB_vs_Control
MAVS	0.076567400007459	16.8435657137627	2.03048079150154	0.0441662637825768	0.451512608144978	-4.09568	unchanged	ClusterB_vs_Control
NTPCR	0.080790077584556	17.0473	2.03027313000874	0.0441876368183204	0.451512608144978	-4.09607	unchanged	ClusterB_vs_Control
ARHGEF2	-0.0429968	19.4829042457031	-2.03026	0.0441885042260801	0.451512608144978	-4.09608	unchanged	ClusterB_vs_Control
KRT1	-0.193472	20.2776065640652	-2.03009	0.0442060063802207	0.451512608144978	-4.0964	unchanged	ClusterB_vs_Control
COL1A1	0.317346677286761	17.9976662990312	2.02991416315415	0.0442246033822098	0.451512608144978	-4.09674	unchanged	ClusterB_vs_Control
SAMD14	-0.0590077	16.5665913552416	-2.02878	0.0443418511276713	0.452208313438234	-4.09886	unchanged	ClusterB_vs_Control
CASTOR2	-0.0575234	16.6071302314975	-2.02703	0.0445221120492889	0.453121705982698	-4.10212	unchanged	ClusterB_vs_Control
JPH3	0.0422270810718501	16.8961382942282	2.02696003757851	0.044529823424296	0.453121705982698	-4.10226	unchanged	ClusterB_vs_Control
CHMP3	0.0369565646211178	19.3799814885323	2.02518384915837	0.0447142022464094	0.454075949760803	-4.10557	unchanged	ClusterB_vs_Control
TMEM223	-0.091341	14.7371244194107	-2.02486	0.0447483055140591	0.454075949760803	-4.10618	unchanged	ClusterB_vs_Control
TMEM30A	0.0744099239771394	20.0960306243177	2.02412903538936	0.044824005810586	0.454075949760803	-4.10754	unchanged	ClusterB_vs_Control
GPM6B	-0.04642	22.0597848240719	-2.02329	0.0449119735754442	0.454075949760803	-4.10911	unchanged	ClusterB_vs_Control
GRAMD2B	0.0835301423877794	16.2325530503776	2.02201776098373	0.0450444748302987	0.454075949760803	-4.11147	unchanged	ClusterB_vs_Control
MAPKAPK2	0.0538123440938882	16.1469901063526	2.02198814646371	0.0450475738746439	0.454075949760803	-4.11153	unchanged	ClusterB_vs_Control
THSD7A	0.0689276708602762	16.8311069392756	2.02143218351103	0.0451057869633476	0.454075949760803	-4.11256	unchanged	ClusterB_vs_Control
METTL7B	0.107497401557016	16.2713954508735	2.02137528457117	0.0451117482817575	0.454075949760803	-4.11267	unchanged	ClusterB_vs_Control
NAPRT	0.115902029264817	16.9932230718279	2.02077814212471	0.0451743515681836	0.454075949760803	-4.11378	unchanged	ClusterB_vs_Control
RPS6KA3	0.0308963438605119	18.4366333347962	2.02061798835801	0.0451911543685377	0.454075949760803	-4.11408	unchanged	ClusterB_vs_Control
DLAT	-0.0493467	21.4365294498874	-2.02053	0.0451999706624214	0.454075949760803	-4.11423	unchanged	ClusterB_vs_Control
PPP2R2C	-0.0309115	19.4291174528502	-2.01933	0.0453261377158932	0.454075949760803	-4.11647	unchanged	ClusterB_vs_Control
AVIL	0.128396282045616	15.0284326161294	2.01918254865676	0.0453419937907359	0.454075949760803	-4.11675	unchanged	ClusterB_vs_Control
GBE1	0.0489931410762061	17.8611322449198	2.01903024846681	0.0453580229927112	0.454075949760803	-4.11703	unchanged	ClusterB_vs_Control
BARGIN	-0.0471623	16.4308812791997	-2.01898	0.0453632179150764	0.454075949760803	-4.11712	unchanged	ClusterB_vs_Control
PSMC6	0.0240984573980612	19.8298227582178	2.01847511128551	0.0454164906143912	0.454115593993408	-4.11806	unchanged	ClusterB_vs_Control
HOOK2	0.0777193661886066	16.1039386934293	2.01738763726992	0.0455312105468335	0.454768891459642	-4.12009	unchanged	ClusterB_vs_Control
SYT10	0.172679349497487	15.0780118048575	2.01543922486958	0.0457373698734872	0.455402114969709	-4.1237	unchanged	ClusterB_vs_Control
ANKRD35	0.0704141011040704	15.3824049736054	2.01531386510347	0.045750661217421	0.455402114969709	-4.12394	unchanged	ClusterB_vs_Control
PDS5B	0.0375413635232107	16.9169904877285	2.01228078661299	0.0460732488771305	0.455402114969709	-4.12956	unchanged	ClusterB_vs_Control
SCAF1	0.0619379985817758	15.6010000756402	2.01211338819347	0.0460911090160343	0.455402114969709	-4.12988	unchanged	ClusterB_vs_Control
RHOA	-0.0627244	22.4993780132677	-2.01206	0.0460971483452682	0.455402114969709	-4.12998	unchanged	ClusterB_vs_Control
CCDC168	0.0849474333678799	16.6332169567943	2.01172231125261	0.0461328569154508	0.455402114969709	-4.1306	unchanged	ClusterB_vs_Control
CNST	0.0642121606731081	16.4078600122073	2.01119378758825	0.0461893285332225	0.455402114969709	-4.13158	unchanged	ClusterB_vs_Control
SOD3	0.0915633813541596	16.4015144037935	2.01103210533932	0.0462066156794219	0.455402114969709	-4.13188	unchanged	ClusterB_vs_Control
PALLD	0.0911907903280991	16.9412462053569	2.01065503152038	0.0462469539922154	0.455402114969709	-4.13258	unchanged	ClusterB_vs_Control
PRKD1	0.0979801319068692	14.1615412473269	2.01043850866167	0.0462701305478556	0.455402114969709	-4.13298	unchanged	ClusterB_vs_Control
ADARB2	0.140073643113745	14.8467546563541	2.01026055499159	0.0462891860646843	0.455402114969709	-4.13331	unchanged	ClusterB_vs_Control
NPC1	-0.10595	17.6256433381753	-2.01005	0.0463122657115395	0.455402114969709	-4.13371	unchanged	ClusterB_vs_Control
RPS27L	-0.0648314	18.2674032009581	-2.01001	0.0463158632029834	0.455402114969709	-4.13377	unchanged	ClusterB_vs_Control
MTSS1L	0.0577761533499306	18.4086842073045	2.00982854577888	0.0463354739705679	0.455402114969709	-4.13411	unchanged	ClusterB_vs_Control
CORO1A	-0.066047	22.024184968094	-2.00954	0.0463662824409204	0.455402114969709	-4.13464	unchanged	ClusterB_vs_Control
NHP2	0.0760897379928132	15.9440681104789	2.00935890890729	0.0463858381845571	0.455402114969709	-4.13498	unchanged	ClusterB_vs_Control
CBX7	0.0684152825372841	15.5740479478381	2.0085366237351	0.0464741328284509	0.455783055609376	-4.1365	unchanged	ClusterB_vs_Control
POLB	-0.089477	14.2358147383944	-2.00751	0.0465848779491327	0.456065286406461	-4.13841	unchanged	ClusterB_vs_Control
WDR66	-0.151586	17.2625835893378	-2.00724	0.0466139076573182	0.456065286406461	-4.1389	unchanged	ClusterB_vs_Control
NUP153	0.0454246257600595	17.1706847288786	2.00688898179376	0.0466514822233561	0.456065286406461	-4.13955	unchanged	ClusterB_vs_Control
UBE2D4	-0.100846	15.9688410862308	-2.00601	0.0467467846343515	0.456081656292409	-4.14118	unchanged	ClusterB_vs_Control
EXOC5	-0.0311393	18.7849994601882	-2.00573	0.046777049497085	0.456081656292409	-4.1417	unchanged	ClusterB_vs_Control
NDUFA10	-0.0511204	20.8476950747982	-2.0055	0.0468017336514634	0.456081656292409	-4.14212	unchanged	ClusterB_vs_Control
SMG6	0.0373419695600283	17.4518025673126	2.00488149033175	0.0468683427804477	0.456247958419813	-4.14326	unchanged	ClusterB_vs_Control
PGAP1	-0.0868739	17.3011205907928	-2.0043	0.0469312832404939	0.456378233750484	-4.14433	unchanged	ClusterB_vs_Control
GRM1	0.0663609703909778	17.7420153552954	2.00259141298884	0.0471167758779698	0.456602314733737	-4.14749	unchanged	ClusterB_vs_Control
UHRF1BP1	0.0460456281877022	16.6897918091782	2.00237240540594	0.0471405928822852	0.456602314733737	-4.14789	unchanged	ClusterB_vs_Control
TBC1D8	0.081458903842055	15.5640765184579	2.00233142248864	0.0471450508978355	0.456602314733737	-4.14797	unchanged	ClusterB_vs_Control
BCAP31	0.0302515900579543	21.219902218922	2.00226152351506	0.0471526551538477	0.456602314733737	-4.1481	unchanged	ClusterB_vs_Control
IFIT3	0.110652961311548	17.1784277365695	2.00165827944938	0.0472183249483601	0.456606509738317	-4.14921	unchanged	ClusterB_vs_Control
STAMBP	-0.0437724	17.9891005095292	-2.001	0.0472905318752235	0.456606509738317	-4.15043	unchanged	ClusterB_vs_Control
FKRP	0.118370183142259	14.9304719120823	2.0008921717762	0.0473018362786789	0.456606509738317	-4.15062	unchanged	ClusterB_vs_Control
CALCOCO1	-0.0375874	17.9652152614018	-1.99976	0.0474256195100983	0.457322021014131	-4.15271	unchanged	ClusterB_vs_Control
GSK3B	-0.0326862	18.8393710088928	-1.99872	0.0475392055720261	0.45793780764936	-4.15463	unchanged	ClusterB_vs_Control
FAR1	-0.0800024	16.621714970803	-1.99789	0.0476299170077482	0.458332189889606	-4.15615	unchanged	ClusterB_vs_Control
ZCCHC17	0.06087002176608	15.4575864027505	1.99726186836611	0.047699274473454	0.458520478732816	-4.15731	unchanged	ClusterB_vs_Control
PTK7	0.0715854076177216	16.2631154467313	1.99646327937681	0.0477870819739866	0.458761892196529	-4.15878	unchanged	ClusterB_vs_Control
GPI	0.0258367465487801	23.397379887364	1.99612769282186	0.0478240217731206	0.458761892196529	-4.1594	unchanged	ClusterB_vs_Control
NPTX2	-0.155268	18.0894784376809	-1.99482	0.0479684424159178	0.45966845599187	-4.16181	unchanged	ClusterB_vs_Control
APRT	0.0913789682124815	18.9176463879127	1.99412905694935	0.0480445249457417	0.459845785317817	-4.16308	unchanged	ClusterB_vs_Control
RPS6KA6	0.0556197608465467	17.640474207764	1.99374661962719	0.0480868162950438	0.459845785317817	-4.16378	unchanged	ClusterB_vs_Control
GBP3	0.131522595037547	15.6765238690855	1.99183484762082	0.0482987014193438	0.46091779742153	-4.16729	unchanged	ClusterB_vs_Control
TUBA3E	-0.0332853	25.9574901092458	-1.99164	0.0483208312105382	0.46091779742153	-4.16766	unchanged	ClusterB_vs_Control
KLHL40	0.149128493103248	15.5882904944362	1.99131102447458	0.048356895815954	0.46091779742153	-4.16825	unchanged	ClusterB_vs_Control
SLTM	0.0406543689612953	17.4120236710568	1.99092155422481	0.0484002027760568	0.46091779742153	-4.16897	unchanged	ClusterB_vs_Control
RPN1	0.0288850246114478	19.3098320105182	1.99048151510004	0.0484491723209948	0.46091779742153	-4.16978	unchanged	ClusterB_vs_Control
FADS1	-0.142288	15.2136180786282	-1.98922	0.0485896877445621	0.460987936400184	-4.17209	unchanged	ClusterB_vs_Control
FAM129B	0.0622511319270913	17.6120516825122	1.98861349045836	0.0486575229577877	0.460987936400184	-4.1732	unchanged	ClusterB_vs_Control
INPP5F	0.0365185235595042	16.6378653766594	1.98821164532355	0.0487024420904359	0.460987936400184	-4.17394	unchanged	ClusterB_vs_Control
PARVG	0.107533865115682	15.191046483963	1.9880717942874	0.0487180831976354	0.460987936400184	-4.17419	unchanged	ClusterB_vs_Control
EDIL3	-0.110879	18.3880667778559	-1.98741	0.0487916485061861	0.460987936400184	-4.1754	unchanged	ClusterB_vs_Control
KCTD13	-0.0637158	14.8352116570928	-1.9866	0.0488824071513851	0.460987936400184	-4.17688	unchanged	ClusterB_vs_Control
MSN	0.0627122970107834	21.8713	1.98640024070119	0.0489053618826801	0.460987936400184	-4.17726	unchanged	ClusterB_vs_Control
KRT14	-0.171323	19.4264339040394	-1.98617	0.0489314295625514	0.460987936400184	-4.17768	unchanged	ClusterB_vs_Control
TECPR1	-0.0437675	18.3217645594849	-1.98612	0.0489370021522427	0.460987936400184	-4.17777	unchanged	ClusterB_vs_Control
UBE2D2	-0.0853011	19.0270472018644	-1.98594	0.0489571290910392	0.460987936400184	-4.1781	unchanged	ClusterB_vs_Control
FBXL16	-0.05537	17.5428586727941	-1.98484	0.0490805579490183	0.461678098215025	-4.18011	unchanged	ClusterB_vs_Control
GRPEL1	0.0438827397096446	19.4121661666083	1.98282437686139	0.0493080482895622	0.463344710916917	-4.1838	unchanged	ClusterB_vs_Control
TP53BP1	0.0329175750829407	17.8667602406143	1.98162822018701	0.0494433762734534	0.464142764630206	-4.18599	unchanged	ClusterB_vs_Control
DCLK1	-0.0444827	20.7750349004711	-1.98111	0.0495024811526372	0.464224387917145	-4.18694	unchanged	ClusterB_vs_Control
CNTNAP5	-0.051888	17.2415642171875	-1.98055	0.0495653408475722	0.464317964597021	-4.18795	unchanged	ClusterB_vs_Control
SMARCAL1	0.102667100893273	13.2271344376049	1.98000540583393	0.0496274777094917	0.464317964597021	-4.18895	unchanged	ClusterB_vs_Control
NT5E	-0.0703861	18.6143151860298	-1.97954	0.0496800506900753	0.464317964597021	-4.1898	unchanged	ClusterB_vs_Control
ARL6IP1	-0.0628087	20.7100228909532	-1.97924	0.04971413976465	0.464317964597021	-4.19034	unchanged	ClusterB_vs_Control
KCNB1	-0.0570266	16.0496541478564	-1.97722	0.0499444257141552	0.465608150772304	-4.19403	unchanged	ClusterB_vs_Control
NMRAL1	-0.119932	16.6249030404048	-1.97632	0.050048053265322	0.465608150772304	-4.19568	unchanged	ClusterB_vs_Control
CDC42EP4	0.124148550388458	19.3536154103935	1.97628859621831	0.0500513242997814	0.465608150772304	-4.19573	unchanged	ClusterB_vs_Control
RSBN1	0.0786145126740969	14.9013297385662	1.97626067897201	0.0500545194119428	0.465608150772304	-4.19578	unchanged	ClusterB_vs_Control
C1S	0.101666891872615	16.3093300579837	1.97486071886996	0.0502149657456667	0.466629283099743	-4.19834	unchanged	ClusterB_vs_Control
METTL3	0.0456360055533338	15.2543042023936	1.97341734310872	0.0503808437248808	0.467387367069007	-4.20096	unchanged	ClusterB_vs_Control
PIKFYVE	0.0271485737542392	16.6499352702832	1.97300785407547	0.0504279881028961	0.467387367069007	-4.20171	unchanged	ClusterB_vs_Control
SAMM50	-0.0357622	19.812326273208	-1.9719	0.0505560966702718	0.467387367069007	-4.20373	unchanged	ClusterB_vs_Control
HLA-DRB4	0.145246456543818	15.4631615195185	1.9717586613447	0.0505720382438691	0.467387367069007	-4.20398	unchanged	ClusterB_vs_Control
ADD2	-0.0270356	22.1297098314182	-1.97164	0.0505851802765556	0.467387367069007	-4.20419	unchanged	ClusterB_vs_Control
SERPINF1	-0.0745443	17.5685565363077	-1.97151	0.0506010647157998	0.467387367069007	-4.20444	unchanged	ClusterB_vs_Control
SEC14L1	0.0479047268418853	16.429952759607	1.97030109415709	0.0507405572580983	0.468206204198223	-4.20663	unchanged	ClusterB_vs_Control
CNBP	-0.0962374	18.8482311859798	-1.96966	0.0508143672756641	0.468417926167759	-4.20779	unchanged	ClusterB_vs_Control
SH2B1	0.0314031848010927	16.1469024043701	1.96785399557351	0.0510245514914123	0.469513658703127	-4.21108	unchanged	ClusterB_vs_Control
TRA2B	0.0376628997085078	18.7806257716035	1.96776245025963	0.0510352016898502	0.469513658703127	-4.21124	unchanged	ClusterB_vs_Control
ABCD4	0.109797289955969	15.2166702643905	1.96660315516968	0.0511702345840925	0.470043081903688	-4.21335	unchanged	ClusterB_vs_Control
SGSM2	0.0575919446302358	16.1631	1.96624073859908	0.0512125102776208	0.470043081903688	-4.214	unchanged	ClusterB_vs_Control
CAPN2	0.0551350659435101	19.690976763425	1.96535036897558	0.051316496896627	0.470043081903688	-4.21562	unchanged	ClusterB_vs_Control
PSPC1	0.0392139644930793	19.7632728123327	1.96532392986838	0.0513195874591162	0.470043081903688	-4.21567	unchanged	ClusterB_vs_Control
DIRAS2	-0.0681885	19.5763562307666	-1.96355	0.0515275456667411	0.470043081903688	-4.21889	unchanged	ClusterB_vs_Control
MCM6	0.128105091581608	15.5340403297289	1.96342411094321	0.0515420766656926	0.470043081903688	-4.21911	unchanged	ClusterB_vs_Control
IFIT1B	0.174852770010702	17.7485574331755	1.96322899168447	0.0515649733526843	0.470043081903688	-4.21946	unchanged	ClusterB_vs_Control
RIOX2	0.081843599170476	15.280479295988	1.96317590718591	0.0515712041550894	0.470043081903688	-4.21956	unchanged	ClusterB_vs_Control
MED29	-0.0739279	15.4465045710485	-1.96291	0.0516029089831082	0.470043081903688	-4.22005	unchanged	ClusterB_vs_Control
PDZD4	-0.0529379	15.7841523419668	-1.9629	0.0516031660120131	0.470043081903688	-4.22005	unchanged	ClusterB_vs_Control
ARL3	0.0500823419396177	19.7059978684235	1.96148079837171	0.0517705029034657	0.470173639347249	-4.22263	unchanged	ClusterB_vs_Control
PRXL2B	-0.0583988	18.797915994364	-1.96101	0.0518260452561084	0.470173639347249	-4.22348	unchanged	ClusterB_vs_Control
RPS6KA4	0.0471557623517782	16.0943545233517	1.96100876609582	0.0518261168597247	0.470173639347249	-4.22348	unchanged	ClusterB_vs_Control
RPS6KB2	-0.0720625	17.0718395871524	-1.96065	0.0518684479722586	0.470173639347249	-4.22413	unchanged	ClusterB_vs_Control
PPIL4	0.0372565344686535	16.3924475435688	1.95943825901571	0.0520115147829994	0.470173639347249	-4.22632	unchanged	ClusterB_vs_Control
TMF1	0.0420555133256464	17.2071526225629	1.95919088181748	0.0520407686392978	0.470173639347249	-4.22677	unchanged	ClusterB_vs_Control
MAP3K3	0.0638646570525232	18.6754137197454	1.95880331376377	0.0520866288790283	0.470173639347249	-4.22747	unchanged	ClusterB_vs_Control
PHKB	0.0459029907618849	18.1784896661358	1.9587497719897	0.0520929670667376	0.470173639347249	-4.22757	unchanged	ClusterB_vs_Control
IKBKG	0.0386850619399688	16.8456208706457	1.95847637964874	0.0521253409687073	0.470173639347249	-4.22806	unchanged	ClusterB_vs_Control
CD55	-0.0893462	18.2432669742321	-1.95817	0.0521618070449909	0.470173639347249	-4.22862	unchanged	ClusterB_vs_Control
MRPS9	-0.0518611	16.8745134798518	-1.95802	0.0521791138465511	0.470173639347249	-4.22888	unchanged	ClusterB_vs_Control
MYH6	-0.0979858	17.567651870092	-1.95457	0.0525900117908596	0.47265580151266	-4.23512	unchanged	ClusterB_vs_Control
BRD4	0.0428604022298238	16.2142388159062	1.95429523935721	0.0526225753682841	0.47265580151266	-4.23561	unchanged	ClusterB_vs_Control
HNRNPCL3	0.0409516551221039	21.0103926755258	1.95390762572756	0.0526688738758699	0.47265580151266	-4.23631	unchanged	ClusterB_vs_Control
NFYB	0.0820255418167299	15.2863006618957	1.95387613439104	0.0526726368691588	0.47265580151266	-4.23637	unchanged	ClusterB_vs_Control
NUP62	0.03759967970554	17.3471625560721	1.95355345968605	0.0527112073138779	0.47265580151266	-4.23695	unchanged	ClusterB_vs_Control
MRTFB	0.0565246047792343	18.9303	1.95234479810534	0.0528558949940397	0.473295616579182	-4.23913	unchanged	ClusterB_vs_Control
SCAI	-0.0539952	18.9618581121264	-1.9521	0.0528853501422498	0.473295616579182	-4.23957	unchanged	ClusterB_vs_Control
TPT1	-0.0379703	21.377145013311	-1.95094	0.0530242663263701	0.474078124853924	-4.24165	unchanged	ClusterB_vs_Control
VWA3B	-0.144511	15.971050518608	-1.95011	0.0531247957902374	0.47451624096246	-4.24316	unchanged	ClusterB_vs_Control
KCNJ3	-0.0633811	16.3764260678059	-1.94953	0.0531938505823489	0.474525993682217	-4.24419	unchanged	ClusterB_vs_Control
PHKA1	0.0554335909189909	17.0293089634509	1.94885703041455	0.0532752937887093	0.474525993682217	-4.24541	unchanged	ClusterB_vs_Control
DNAJC2	0.0407657132610098	16.3691157464662	1.94881410316591	0.0532804731748737	0.474525993682217	-4.24548	unchanged	ClusterB_vs_Control
HEPACAM	0.0706985452390398	20.1374216947739	1.94821257187004	0.0533530956381461	0.474541153005733	-4.24657	unchanged	ClusterB_vs_Control
GCOM1	0.0464034417743289	15.3029516230179	1.94728661357896	0.0534650492313926	0.474541153005733	-4.24823	unchanged	ClusterB_vs_Control
SERPINH1	0.0937169474858557	16.7933743753478	1.94721865272904	0.0534732738861609	0.474541153005733	-4.24835	unchanged	ClusterB_vs_Control
C9orf78	0.0668579341569107	16.6382866655742	1.94664203404719	0.0535430995281277	0.474541153005733	-4.24939	unchanged	ClusterB_vs_Control
CCNY	-0.0403906	17.4349016701456	-1.94637	0.0535764287609879	0.474541153005733	-4.24988	unchanged	ClusterB_vs_Control
RPL30	-0.053552	18.3580867108405	-1.94603	0.05361735429031	0.474541153005733	-4.25049	unchanged	ClusterB_vs_Control
ABCA7	-0.0860052	15.0213690354932	-1.94582	0.0536428863371667	0.474541153005733	-4.25087	unchanged	ClusterB_vs_Control
EIF4G2	0.0298794340824315	18.5950533665194	1.94512712582664	0.0537269140456342	0.474828360313095	-4.25211	unchanged	ClusterB_vs_Control
MRPL23	0.124041176259723	16.7245470256332	1.94383290924589	0.0538843719267209	0.475763356733627	-4.25443	unchanged	ClusterB_vs_Control
TNKS1BP1	0.0429182195633615	17.3958438267003	1.94314929758903	0.0539676989557552	0.4757676460363	-4.25566	unchanged	ClusterB_vs_Control
FMR1	0.0302115126708884	18.5551898335246	1.94272825476058	0.0540190749196913	0.4757676460363	-4.25642	unchanged	ClusterB_vs_Control
CEP85	-0.0850509	15.1444912770247	-1.94253	0.0540434490213486	0.4757676460363	-4.25677	unchanged	ClusterB_vs_Control
PIK3CB	0.0379597521231325	17.4059117367819	1.94213519026954	0.0540915110652629	0.4757676460363	-4.25748	unchanged	ClusterB_vs_Control
RLBP1	0.110970646357856	16.4345026197847	1.94162541177248	0.0541538402172443	0.475861368855537	-4.25839	unchanged	ClusterB_vs_Control
DSP	0.16746285981753	17.6880529166333	1.94075534475238	0.0542603607113512	0.476166319868545	-4.25995	unchanged	ClusterB_vs_Control
ST5	0.0876651104747115	15.9299026341328	1.93994719203182	0.0543594593731615	0.476166319868545	-4.2614	unchanged	ClusterB_vs_Control
MUL1	-0.0534648	16.0936991935092	-1.93944	0.0544211610825194	0.476166319868545	-4.2623	unchanged	ClusterB_vs_Control
ACSBG1	0.0552091256336524	18.1660527204198	1.93880487257215	0.0544997950385826	0.476166319868545	-4.26345	unchanged	ClusterB_vs_Control
DR1	0.111391004659204	16.8723066326485	1.93851656609032	0.0545352621518421	0.476166319868545	-4.26396	unchanged	ClusterB_vs_Control
RPL14	-0.0870044	18.1866487638671	-1.9377	0.0546352605737072	0.476166319868545	-4.26541	unchanged	ClusterB_vs_Control
APOL2	0.0855682326066436	19.8426039974555	1.93684277111551	0.0547415549479376	0.476166319868545	-4.26696	unchanged	ClusterB_vs_Control
KRT8	0.170372994361113	25.2127930150563	1.93680889126645	0.0547457373712684	0.476166319868545	-4.26702	unchanged	ClusterB_vs_Control
PLCD3	0.0538918405838587	18.0341806394233	1.93664129443381	0.0547664309436932	0.476166319868545	-4.26732	unchanged	ClusterB_vs_Control
MSI1	0.0629221986112505	16.7158335868801	1.93663093145145	0.0547677107017001	0.476166319868545	-4.26733	unchanged	ClusterB_vs_Control
LRRC75A	-0.062268	17.0816595444152	-1.93646	0.0547886918131915	0.476166319868545	-4.26764	unchanged	ClusterB_vs_Control
TTLL7	-0.100262	14.8317506757775	-1.9363	0.0548090236790811	0.476166319868545	-4.26793	unchanged	ClusterB_vs_Control
SPTBN4	-0.0299265	21.627192119684	-1.93465	0.0550132860145718	0.477033804494726	-4.27088	unchanged	ClusterB_vs_Control
SEZ6L	-0.0486136	17.7125538152841	-1.93461	0.0550177253175195	0.477033804494726	-4.27095	unchanged	ClusterB_vs_Control
NDUFB7	-0.0664815	18.863240910001	-1.93423	0.0550642777910625	0.477033804494726	-4.27162	unchanged	ClusterB_vs_Control
MRPS12	-0.120396	14.8535123103579	-1.93207	0.0553330624040145	0.478669776129877	-4.27548	unchanged	ClusterB_vs_Control
RABEP2	0.0330813662852307	18.0590969938741	1.93188002194258	0.0553570758582169	0.478669776129877	-4.27582	unchanged	ClusterB_vs_Control
ACSL4	-0.0525857	17.7473225406804	-1.92795	0.0558489287130703	0.482091589565251	-4.28283	unchanged	ClusterB_vs_Control
SST	-0.198529	19.3027347075683	-1.92724	0.0559373791432246	0.482091589565251	-4.28408	unchanged	ClusterB_vs_Control
IL1RAPL1	-0.0327172	16.006430611402	-1.92724	0.0559383876660555	0.482091589565251	-4.2841	unchanged	ClusterB_vs_Control
PIK3AP1	0.117010046056883	14.2158590751968	1.92636112754429	0.0560484092501562	0.482091589565251	-4.28565	unchanged	ClusterB_vs_Control
EHD2	0.0772561205405751	18.7766600192512	1.92576910827201	0.0561229991864006	0.482091589565251	-4.28671	unchanged	ClusterB_vs_Control
GYG2	0.120728997931391	16.7305437133233	1.92563429327315	0.0561399965248688	0.482091589565251	-4.28695	unchanged	ClusterB_vs_Control
ELOC	-0.0506948	18.9572268757747	-1.92419	0.0563224360240432	0.482091589565251	-4.28952	unchanged	ClusterB_vs_Control
ETHE1	0.0600896923110241	17.4139589811824	1.92410263854337	0.056333410348983	0.482091589565251	-4.28967	unchanged	ClusterB_vs_Control
BAZ2A	0.190212358463953	16.3325422635864	1.92399811483284	0.0563466297705818	0.482091589565251	-4.28986	unchanged	ClusterB_vs_Control
HHATL	0.08134539921382	16.7173525568136	1.92328055338414	0.0564374523536285	0.482091589565251	-4.29113	unchanged	ClusterB_vs_Control
CAVIN4	0.270607341911484	12.5033318162483	1.9230051687103	0.0564723407942696	0.482091589565251	-4.29162	unchanged	ClusterB_vs_Control
SLC14A1	-0.166812	19.5419741430475	-1.92291	0.0564841234784637	0.482091589565251	-4.29178	unchanged	ClusterB_vs_Control
TOR3A	0.0780264283780827	14.5163776033595	1.92280610063431	0.0564975719926345	0.482091589565251	-4.29197	unchanged	ClusterB_vs_Control
COCH	0.139219198432812	14.6977601972653	1.9227491156168	0.0565047963943117	0.482091589565251	-4.29207	unchanged	ClusterB_vs_Control
INCENP	0.0911444623083142	18.6015821813403	1.92244429409464	0.0565434540134317	0.482091589565251	-4.29262	unchanged	ClusterB_vs_Control
VAT1L	0.105628781349633	20.4816110493245	1.92207434047186	0.0565904015984402	0.482091589565251	-4.29327	unchanged	ClusterB_vs_Control
SOS1	-0.0306383	16.7392234987874	-1.92118	0.0567044099426409	0.48233184576055	-4.29487	unchanged	ClusterB_vs_Control
RSU1	0.0552250919623631	18.6139402955495	1.92102803670608	0.0567233563860001	0.48233184576055	-4.29513	unchanged	ClusterB_vs_Control
MYORG	0.0762244396985796	15.3009131149946	1.92050097920386	0.0567904294964582	0.482456702244357	-4.29606	unchanged	ClusterB_vs_Control
TANK	0.0503931508379551	15.9345288641138	1.91944875056453	0.0569245351457548	0.483041490489756	-4.29793	unchanged	ClusterB_vs_Control
HHIPL2	-0.0980491	16.5869566459025	-1.91914	0.0569641718614263	0.483041490489756	-4.29848	unchanged	ClusterB_vs_Control
PLP1	-0.231021	26.4093504152864	-1.91821	0.0570828160033451	0.48360225627857	-4.30013	unchanged	ClusterB_vs_Control
FAM98A	0.0543889147877934	17.2238402706557	1.91764521818163	0.0571550130751172	0.483768856074223	-4.30113	unchanged	ClusterB_vs_Control
TRIP11	0.030074554514254	19.6079598131025	1.9157776467246	0.0573945008442296	0.485266567918925	-4.30443	unchanged	ClusterB_vs_Control
ANKHD1	0.0383224494937515	17.1935260784697	1.91530598638373	0.0574551173438565	0.485266567918925	-4.30527	unchanged	ClusterB_vs_Control
CD93	0.0769729353380804	19.6546264635278	1.9150344011946	0.0574900451297152	0.485266567918925	-4.30575	unchanged	ClusterB_vs_Control
AIMP2	-0.0432698	19.4972372707055	-1.91448	0.057561167598242	0.4853169227307	-4.30673	unchanged	ClusterB_vs_Control
SLC44A1	-0.139164	20.1828333994813	-1.91362	0.057671703518821	0.4853169227307	-4.30824	unchanged	ClusterB_vs_Control
RAB6B	0.0305197300289706	21.3263338163115	1.91338412331077	0.0577026663798822	0.4853169227307	-4.30867	unchanged	ClusterB_vs_Control
FTL	0.138627732666002	17.0200324271156	1.91335199864525	0.0577068118568918	0.4853169227307	-4.30873	unchanged	ClusterB_vs_Control
SLC1A4	0.0935332951510652	19.909892007188	1.91136725151798	0.057963416073636	0.487030199472732	-4.31223	unchanged	ClusterB_vs_Control
SH3RF1	-0.0416889	16.0868377255184	-1.91022	0.0581126954327298	0.487839391285331	-4.31427	unchanged	ClusterB_vs_Control
BTF3	0.0533978971286153	18.4394453592225	1.90951305199909	0.0582040071511402	0.488160930651047	-4.31551	unchanged	ClusterB_vs_Control
LSM14A	0.0504070398705778	17.4716368426003	1.90899373851944	0.0582715406143877	0.488283	-4.31642	unchanged	ClusterB_vs_Control
COPG1	0.02709919815441	18.6335047280618	1.90790125438198	0.0584138261083824	0.489029931483722	-4.31835	unchanged	ClusterB_vs_Control
WDR19	0.0404001915885317	17.1565680225742	1.90620899247646	0.0586348025316776	0.490348950886122	-4.32133	unchanged	ClusterB_vs_Control
PTBP2	0.0326338855043851	18.5025342370215	1.90587976805549	0.0586778742400376	0.490348950886122	-4.32191	unchanged	ClusterB_vs_Control
KPNB1	0.0240413712639374	20.9268057212903	1.90514058017726	0.0587746773032933	0.490495348153716	-4.32321	unchanged	ClusterB_vs_Control
BLVRA	0.0320255461455581	19.6829894163956	1.90468028629418	0.0588350244537261	0.490495348153716	-4.32402	unchanged	ClusterB_vs_Control
CFL2	-0.0510598	23.6694863573793	-1.90449	0.0588601256209788	0.490495348153716	-4.32436	unchanged	ClusterB_vs_Control
NEK6	0.0644906759083881	16.4855604277353	1.90412082215085	0.058908443376915	0.490495348153716	-4.32501	unchanged	ClusterB_vs_Control
NUFIP2	0.0452348996764442	16.5385652734309	1.90254539105008	0.059115601532167	0.491357738952527	-4.32778	unchanged	ClusterB_vs_Control
CDK20	-0.167036	13.8577791482335	-1.90224	0.0591557244697756	0.491357738952527	-4.32831	unchanged	ClusterB_vs_Control
PTBP3	0.0900065410080302	17.8729693852751	1.90196727753649	0.0591917725067466	0.491357738952527	-4.3288	unchanged	ClusterB_vs_Control
CDKAL1	0.0808597397879538	14.537230636487	1.90150720799142	0.0592524490707012	0.491357738952527	-4.3296	unchanged	ClusterB_vs_Control
IDH1	0.0437795927627889	21.0220751333451	1.90086	0.0593377827133939	0.491357738952527	-4.33074	unchanged	ClusterB_vs_Control
ARIH1	-0.0363012	16.6395221502821	-1.90072	0.0593564645286611	0.491357738952527	-4.33099	unchanged	ClusterB_vs_Control
TTBK1	-0.0321012	17.2233390399145	-1.90045	0.0593916016712112	0.491357738952527	-4.33146	unchanged	ClusterB_vs_Control
MVP	-0.158205	19.4749173907055	-1.89925	0.0595505406592671	0.491357738952527	-4.33356	unchanged	ClusterB_vs_Control
FAM169A	0.0325820509842742	17.9689111601577	1.89918550854966	0.0595594442343304	0.491357738952527	-4.33368	unchanged	ClusterB_vs_Control
ACTN4	-0.0351404	22.0030139043811	-1.89817	0.0596944268028812	0.491357738952527	-4.33547	unchanged	ClusterB_vs_Control
CACNA2D1	-0.0456187	20.1386455661808	-1.8981	0.0597030144465272	0.491357738952527	-4.33558	unchanged	ClusterB_vs_Control
IKBIP	0.0909285594158344	15.0332882388782	1.8978018215133	0.0597430406902364	0.491357738952527	-4.33611	unchanged	ClusterB_vs_Control
RIC3	0.0891343879111979	16.1793971442852	1.89659779054717	0.0599031849995371	0.491357738952527	-4.33822	unchanged	ClusterB_vs_Control
ACTR1B	-0.0415171	21.1340307161377	-1.89644	0.0599246050846661	0.491357738952527	-4.3385	unchanged	ClusterB_vs_Control
HSD17B10	0.0353954439965278	18.8871909296834	1.89642562477274	0.0599261135916506	0.491357738952527	-4.33852	unchanged	ClusterB_vs_Control
SLC5A3	0.0895863579737508	15.7406267512136	1.89618460505249	0.0599582243288172	0.491357738952527	-4.33895	unchanged	ClusterB_vs_Control
STIM1	0.0508964635948779	17.533754163347	1.89531511581662	0.0600741850855532	0.491357738952527	-4.34047	unchanged	ClusterB_vs_Control
VWA5B2	-0.0495709	15.7178480371959	-1.89441	0.0601956367612957	0.491357738952527	-4.34206	unchanged	ClusterB_vs_Control
SMC3	0.0487059837776549	18.3465587681956	1.89435430576477	0.0602025434856641	0.491357738952527	-4.34215	unchanged	ClusterB_vs_Control
TOR1AIP1	0.0350051700463823	17.8159014636691	1.89428049675246	0.0602124134189034	0.491357738952527	-4.34228	unchanged	ClusterB_vs_Control
MTUS1	-0.126583	16.9100242114263	-1.89428	0.0602124209620389	0.491357738952527	-4.34228	unchanged	ClusterB_vs_Control
PPHLN1	0.0631077679276792	15.7101308640141	1.89410951908803	0.060235282204823	0.491357738952527	-4.34258	unchanged	ClusterB_vs_Control
THOC2	0.037650769776878	16.3421991653012	1.89408015660182	0.0602392102592468	0.491357738952527	-4.34263	unchanged	ClusterB_vs_Control
ITM2B	0.0801421294457221	15.455583934196	1.89365574078197	0.0602960117281156	0.491385815932935	-4.34338	unchanged	ClusterB_vs_Control
NBL1	-0.130418	16.4946889024163	-1.89263	0.0604338972464108	0.492008366148544	-4.34518	unchanged	ClusterB_vs_Control
TUBA8	-0.0286333	25.9398291141213	-1.89229	0.0604792562145892	0.492008366148544	-4.34577	unchanged	ClusterB_vs_Control
MRPL22	0.057944327101044	15.2735288652127	1.88989570973366	0.0608011957228268	0.494115005560218	-4.34995	unchanged	ClusterB_vs_Control
RAB11B	0.0205765826543569	21.7527892605776	1.88956704047599	0.0608455224568669	0.494115005560218	-4.35053	unchanged	ClusterB_vs_Control
KRT17	-0.189817	18.5316713101945	-1.88899	0.0609238455674862	0.494315148749763	-4.35154	unchanged	ClusterB_vs_Control
ATP9A	0.0349679324223189	19.7499884955219	1.88838417896439	0.0610052757581489	0.4943612154658	-4.35259	unchanged	ClusterB_vs_Control
GATAD2B	0.0412724922080727	16.2623862676934	1.88771089970843	0.0610963632919885	0.4943612154658	-4.35377	unchanged	ClusterB_vs_Control
TAF10	-0.0720754	15.4951604769702	-1.88737	0.0611426986559957	0.4943612154658	-4.35436	unchanged	ClusterB_vs_Control
SLMAP	0.0253044686420516	17.6784841357174	1.88735725800531	0.0611442528413015	0.4943612154658	-4.35438	unchanged	ClusterB_vs_Control
GIT2	-0.0236515	19.2841202877422	-1.88597	0.0613319011630009	0.494931473998355	-4.3568	unchanged	ClusterB_vs_Control
FARP1	0.0466816801076853	19.3386550836193	1.88571105805104	0.0613675921082513	0.494931473998355	-4.35726	unchanged	ClusterB_vs_Control
ACSS1	0.0434167951394535	18.7082401859029	1.8856061155105	0.0613818527347152	0.494931473998355	-4.35744	unchanged	ClusterB_vs_Control
SAV1	0.0820544546135356	15.1466	1.88490206333603	0.0614775980044941	0.494931473998355	-4.35867	unchanged	ClusterB_vs_Control
PPM1H	-0.0336547	18.915942669863	-1.88424	0.0615677657968335	0.494931473998355	-4.35982	unchanged	ClusterB_vs_Control
APLNR	0.140277614628667	14.2336305276994	1.88308857276086	0.0617247933034515	0.494931473998355	-4.36183	unchanged	ClusterB_vs_Control
MRPL17	-0.146865	14.9871418033889	-1.88308	0.0617265883762087	0.494931473998355	-4.36185	unchanged	ClusterB_vs_Control
STX3	0.0739015562241914	15.0616162512936	1.88276337722281	0.061769208214034	0.494931473998355	-4.36239	unchanged	ClusterB_vs_Control
MFAP3L	0.0905975078321415	14.3895979906471	1.88259372702401	0.0617923894920839	0.494931473998355	-4.36269	unchanged	ClusterB_vs_Control
SH3BP5	0.0949389445017346	15.0976156473321	1.88254410948254	0.0617991706884596	0.494931473998355	-4.36277	unchanged	ClusterB_vs_Control
MT-ND3	-0.117376	16.3454312928838	-1.88247	0.0618099031583702	0.494931473998355	-4.36291	unchanged	ClusterB_vs_Control
TPRKB	0.0764706952522758	15.8025910528332	1.8821013038387	0.0618597162093719	0.494931473998355	-4.36354	unchanged	ClusterB_vs_Control
BCAN	-0.0512821	21.6246557729756	-1.88084	0.0620325197196758	0.495882382048275	-4.36574	unchanged	ClusterB_vs_Control
MAPK1	0.0638567160139267	21.9303220496283	1.88017499201819	0.0621236815107999	0.495882382048275	-4.3669	unchanged	ClusterB_vs_Control
DAP3	-0.0643933	17.0351020090594	-1.87987	0.0621657553254367	0.495882382048275	-4.36743	unchanged	ClusterB_vs_Control
GNAI1	-0.0356844	24.6469905349313	-1.87966	0.0621939571360362	0.495882382048275	-4.36779	unchanged	ClusterB_vs_Control
RAC1	-0.0735088	22.7184167323667	-1.87719	0.0625350638795276	0.496945122746706	-4.37209	unchanged	ClusterB_vs_Control
PLS3	-0.0702757	20.8055877000398	-1.8771	0.0625474038612496	0.496945122746706	-4.37224	unchanged	ClusterB_vs_Control
PIGT	-0.0429494	16.7752299340985	-1.87667	0.0626069961884181	0.496945122746706	-4.37299	unchanged	ClusterB_vs_Control
SOD1	0.0432350945332551	24.0860791748666	1.8765105513251	0.0626284251591508	0.496945122746706	-4.37326	unchanged	ClusterB_vs_Control
ADSSL1	-0.0874393	16.0285535691332	-1.87571	0.0627396630071479	0.496945122746706	-4.37466	unchanged	ClusterB_vs_Control
SHISA4	-0.0918972	17.2373583666686	-1.87569	0.0627422126222072	0.496945122746706	-4.37469	unchanged	ClusterB_vs_Control
KTN1	0.0377623177866475	20.0060758389459	1.87511352645439	0.0628217529245482	0.496945122746706	-4.37568	unchanged	ClusterB_vs_Control
IFIT1	0.107844397444534	17.3660093450981	1.87460159782094	0.0628927210644125	0.496945122746706	-4.37657	unchanged	ClusterB_vs_Control
TARDBP	0.0367636133987155	19.2492548278719	1.87450636227827	0.0629059308560071	0.496945122746706	-4.37674	unchanged	ClusterB_vs_Control
RPS27	-0.0479771	18.3231288879283	-1.87447	0.062911496425219	0.496945122746706	-4.37681	unchanged	ClusterB_vs_Control
MT3	-0.0890109	23.5256515792272	-1.8744	0.0629208397353305	0.496945122746706	-4.37692	unchanged	ClusterB_vs_Control
SART3	0.0430124181492388	18.015206077282	1.87279201587958	0.0631441185800784	0.497433134389972	-4.37971	unchanged	ClusterB_vs_Control
TOMM40	-0.0407547	18.362040600688	-1.87249	0.063185516687837	0.497433134389972	-4.38022	unchanged	ClusterB_vs_Control
MTDH	0.0385160562523126	18.807926109661	1.87244578981832	0.0631923138221531	0.497433134389972	-4.38031	unchanged	ClusterB_vs_Control
AP1G1	-0.03615	19.7892479394006	-1.87227	0.0632169404795485	0.497433134389972	-4.38061	unchanged	ClusterB_vs_Control
NDUFA3	-0.0770546	18.4347659335108	-1.87201	0.063252709346363	0.497433134389972	-4.38106	unchanged	ClusterB_vs_Control
RNF149	0.0823214754799242	14.8503084451426	1.87125260659925	0.0633586423420912	0.497841072805732	-4.38237	unchanged	ClusterB_vs_Control
DPY19L1	0.0491267141681604	18.2603264238422	1.86853116230911	0.0637393770088691	0.499766659211464	-4.38708	unchanged	ClusterB_vs_Control
ITSN1	0.0314659037434595	19.9069706286501	1.86829137973684	0.0637730143497729	0.499766659211464	-4.3875	unchanged	ClusterB_vs_Control
FBXW9	-0.0502053	16.443161608147	-1.86825	0.0637791905412855	0.499766659211464	-4.38757	unchanged	ClusterB_vs_Control
RSF1	0.0425524219660751	16.3262946013254	1.86737747572217	0.0639013551337294	0.499766659211464	-4.38908	unchanged	ClusterB_vs_Control
TPP2	-0.0453269	18.4024352858515	-1.86703	0.0639498745789699	0.499766659211464	-4.38967	unchanged	ClusterB_vs_Control
ARHGEF12	0.0248588859262888	17.5752541078314	1.86661748162116	0.0640082462297791	0.499766659211464	-4.39039	unchanged	ClusterB_vs_Control
NPTX1	0.0866003092686505	20.6139351897083	1.86579031533539	0.0641247544369334	0.499766659211464	-4.39182	unchanged	ClusterB_vs_Control
MRPS15	-0.0922415	15.9454989884984	-1.86538	0.0641823825707896	0.499766659211464	-4.39252	unchanged	ClusterB_vs_Control
CYBA	0.0942108525138572	17.028340347732	1.86538088383704	0.0641824892081751	0.499766659211464	-4.39252	unchanged	ClusterB_vs_Control
DDRGK1	0.0582944234728231	15.9576268178338	1.86482742812392	0.0642606020579087	0.499766659211464	-4.39348	unchanged	ClusterB_vs_Control
PDE10A	-0.0582264	16.3217171300635	-1.86456	0.0642987615347716	0.499766659211464	-4.39394	unchanged	ClusterB_vs_Control
ITPKC	0.0953335922446819	15.877060409732	1.86379891284707	0.0644059738324169	0.499766659211464	-4.39525	unchanged	ClusterB_vs_Control
DICER1	-0.0401697	16.6524382636631	-1.86374	0.0644139883079955	0.499766659211464	-4.39535	unchanged	ClusterB_vs_Control
MTMR7	-0.0389849	17.344054516848	-1.86348	0.0644504442781388	0.499766659211464	-4.39579	unchanged	ClusterB_vs_Control
ZNF586	0.163115592499157	16.0938330109116	1.86326093461485	0.0644821216232102	0.499766659211464	-4.39618	unchanged	ClusterB_vs_Control
HLA-DPA1	0.14395831761599	13.5967536638232	1.86294754683694	0.0645265145007895	0.499766659211464	-4.39672	unchanged	ClusterB_vs_Control
TESPA1	0.0912977119876217	16.0944849589186	1.86257104057903	0.0645798821172772	0.499766659211464	-4.39737	unchanged	ClusterB_vs_Control
SLC12A7	0.0511935072624716	16.2093694466056	1.86225297389186	0.0646249949363673	0.499766659211464	-4.39792	unchanged	ClusterB_vs_Control
FARSB	-0.0521076	20.3174340171058	-1.86218	0.0646348236638999	0.499766659211464	-4.39804	unchanged	ClusterB_vs_Control
RPL36A	-0.0837544	17.716887525564	-1.86017	0.0649203907031075	0.500950906189926	-4.4015	unchanged	ClusterB_vs_Control
STX5	0.0320363396441117	17.4812318076491	1.86003479670506	0.0649403401681707	0.500950906189926	-4.40174	unchanged	ClusterB_vs_Control
ATP5MD	-0.0769249	18.0098760027636	-1.85996	0.0649511762396321	0.500950906189926	-4.40187	unchanged	ClusterB_vs_Control
EXOC8	-0.0246544	18.4605209835052	-1.859	0.0650884972672115	0.501589934170503	-4.40352	unchanged	ClusterB_vs_Control
SLC41A1	0.0582649032030425	15.7488	1.85844240027547	0.0651675119719777	0.501778944606975	-4.40448	unchanged	ClusterB_vs_Control
CFDP1	0.0739540561004759	16.1462778849571	1.85746216296457	0.0653076820233439	0.502048655819019	-4.40616	unchanged	ClusterB_vs_Control
BHLHE41	0.104874284274356	16.6345188804124	1.8571939281895	0.0653460822870102	0.502048655819019	-4.40662	unchanged	ClusterB_vs_Control
LRRN4	0.124758437391314	16.2159064635306	1.85705420994068	0.0653660916849825	0.502048655819019	-4.40686	unchanged	ClusterB_vs_Control
MX2	0.0776794203150359	20.5263844933207	1.85589432392662	0.06553239904732	0.502470943220889	-4.40886	unchanged	ClusterB_vs_Control
SPRYD4	0.045051825093676	18.8070852052758	1.85498545477437	0.0656629611970603	0.502470943220889	-4.41042	unchanged	ClusterB_vs_Control
CDK4	0.0827031595492063	14.2239788402253	1.85490959185399	0.0656738689556657	0.502470943220889	-4.41055	unchanged	ClusterB_vs_Control
SLC25A22	-0.0793328	21.9373236986994	-1.85481	0.0656888535112412	0.502470943220889	-4.41072	unchanged	ClusterB_vs_Control
CDC45	0.0993789098596043	14.0424	1.85477038690837	0.0656938881135791	0.502470943220889	-4.41079	unchanged	ClusterB_vs_Control
CYGB	0.0505957034653903	16.5716010062715	1.85392	0.0658161300522574	0.502478865881677	-4.41224	unchanged	ClusterB_vs_Control
PTPDC1	-0.0662184	16.0011160758414	-1.85317	0.0659250682692398	0.502478865881677	-4.41354	unchanged	ClusterB_vs_Control
AGPAT4	-0.0517588	17.5861009877048	-1.85306	0.0659407470863564	0.502478865881677	-4.41373	unchanged	ClusterB_vs_Control
KRT2	-0.151135	19.6402276194307	-1.85291	0.0659619271118198	0.502478865881677	-4.41398	unchanged	ClusterB_vs_Control
RABGAP1	-0.0284932	19.7407234802242	-1.85244	0.0660292368043657	0.502478865881677	-4.41478	unchanged	ClusterB_vs_Control
DCUN1D1	-0.0410491	18.9071494592159	-1.85226	0.0660555844117488	0.502478865881677	-4.41509	unchanged	ClusterB_vs_Control
ANKMY2	-0.0435685	19.0691060373052	-1.85211	0.0660768711676307	0.502478865881677	-4.41534	unchanged	ClusterB_vs_Control
PCDHGA2	0.0576850138892908	15.6659156925795	1.8516594993746	0.0661425947664239	0.502563659409239	-4.41612	unchanged	ClusterB_vs_Control
SDAD1	0.063313683696343	14.5601578639718	1.85022185534537	0.0663508174767224	0.503730155105636	-4.41858	unchanged	ClusterB_vs_Control
MON1B	-0.0416377	15.9829703449909	-1.84892	0.0665391633345374	0.504743949874592	-4.4208	unchanged	ClusterB_vs_Control
GCLM	0.0490626750148486	16.5623840710119	1.84768346138418	0.0667198007411036	0.505697650226192	-4.42293	unchanged	ClusterB_vs_Control
CYP20A1	0.0880461884810728	15.6843386178906	1.84624857252641	0.066929131837172	0.506867084776741	-4.42538	unchanged	ClusterB_vs_Control
NRIP1	0.150628824912147	18.6766540707728	1.84523992096904	0.0670766074236689	0.507566538836949	-4.4271	unchanged	ClusterB_vs_Control
ABI3BP	0.164904539845123	15.4499824592388	1.8442629559432	0.0672197077080622	0.508228562304672	-4.42877	unchanged	ClusterB_vs_Control
FBXO44	-0.0588379	16.8054446643688	-1.84325	0.0673676319562969	0.508228562304672	-4.43049	unchanged	ClusterB_vs_Control
AIP	0.0432650646015453	18.2564334682964	1.84210576235282	0.0675365805991376	0.508228562304672	-4.43245	unchanged	ClusterB_vs_Control
BACH1	0.0930069966646201	16.2417319641487	1.84166124746733	0.0676020300425076	0.508228562304672	-4.43321	unchanged	ClusterB_vs_Control
VPS37D	0.0902376481676068	14.9068881361759	1.84161261989556	0.0676091930633817	0.508228562304672	-4.43329	unchanged	ClusterB_vs_Control
RBM27	0.0666780845201647	15.5101649473648	1.84121462046236	0.0676678435698358	0.508228562304672	-4.43397	unchanged	ClusterB_vs_Control
DSEL	-0.0815023	15.9731204589175	-1.84102	0.0676964545029834	0.508228562304672	-4.4343	unchanged	ClusterB_vs_Control
RAB40B	-0.0763634	14.1312425088687	-1.84086	0.0677203353972382	0.508228562304672	-4.43458	unchanged	ClusterB_vs_Control
TMEM132C	0.0573544779931918	15.1763008688274	1.8407667004303	0.0677339011214844	0.508228562304672	-4.43474	unchanged	ClusterB_vs_Control
KDELC2	0.0755502851764316	15.5704943789776	1.84071725459853	0.0677411964899188	0.508228562304672	-4.43482	unchanged	ClusterB_vs_Control
ICOSLG	-0.119862	14.7551529965785	-1.84051	0.0677711667401604	0.508228562304672	-4.43517	unchanged	ClusterB_vs_Control
CHI3L1	0.138184455203096	16.1959355502183	1.83875374960117	0.0680314255863189	0.509626760833144	-4.43816	unchanged	ClusterB_vs_Control
PLCG1	0.0202738883445512	18.4359983514771	1.83850482267624	0.0680682936067725	0.509626760833144	-4.43859	unchanged	ClusterB_vs_Control
GLG1	-0.0347323	18.787469735954	-1.83738	0.0682350400897441	0.510083758544776	-4.4405	unchanged	ClusterB_vs_Control
SMIM18	-0.0549771	17.224759723166	-1.83714	0.0682712670143813	0.510083758544776	-4.44092	unchanged	ClusterB_vs_Control
FHAD1	0.0954339845665224	14.6654955873379	1.8369732188434	0.0682955016055715	0.510083758544776	-4.44119	unchanged	ClusterB_vs_Control
ARID4A	-0.113328	14.4217623604139	-1.83592	0.0684514914559274	0.510638518447401	-4.44298	unchanged	ClusterB_vs_Control
DAAM1	0.03029650682533	18.4159747434799	1.8357280721855	0.0684806787145771	0.510638518447401	-4.44331	unchanged	ClusterB_vs_Control
PRPF40A	0.031483888847724	16.8191262992507	1.83511985174168	0.0685712842265479	0.510866184071925	-4.44434	unchanged	ClusterB_vs_Control
SUGP2	0.0464354658561099	17.5960137066528	1.83477862458175	0.0686221598107256	0.510866184071925	-4.44492	unchanged	ClusterB_vs_Control
AFDN	0.0265176730046015	18.6954117676297	1.83334921279942	0.0688356201401352	0.512041377924479	-4.44735	unchanged	ClusterB_vs_Control
PPP1R12C	0.0367915746901062	17.6903320447242	1.83251333681807	0.0689607004405072	0.512544579350139	-4.44877	unchanged	ClusterB_vs_Control
LRRC73	-0.0845518	16.0299224690434	-1.8316	0.0690980579208444	0.512544579350139	-4.45033	unchanged	ClusterB_vs_Control
COPB2	0.0252129915150974	18.6800321614715	1.8314642176917	0.0691179573877328	0.512544579350139	-4.45055	unchanged	ClusterB_vs_Control
BOD1L1	0.0374884467452041	15.6824948583103	1.83141131514366	0.0691258950540637	0.512544579350139	-4.45064	unchanged	ClusterB_vs_Control
CAVIN1	0.119794912691496	18.6315897312655	1.83054848196884	0.0692554641352053	0.51268356712862	-4.4521	unchanged	ClusterB_vs_Control
FBXL20	-0.0560385	17.7850864490172	-1.83028	0.0692961533253546	0.51268356712862	-4.45256	unchanged	ClusterB_vs_Control
TOMM40L	0.047418669514343	17.0268596382617	1.83017470195568	0.0693116561054547	0.51268356712862	-4.45274	unchanged	ClusterB_vs_Control
GOLGA1	0.0364203607355567	15.0602655425889	1.82926836575375	0.069448066686153	0.513092888983837	-4.45427	unchanged	ClusterB_vs_Control
ANKRD20A5P	0.0984646760243528	18.5896563175859	1.82906684864633	0.069478426817553	0.513092888983837	-4.45461	unchanged	ClusterB_vs_Control
NSUN5P2	0.125905004538508	11.1273252119981	1.82859615240198	0.069549383802745	0.513205348909839	-4.45541	unchanged	ClusterB_vs_Control
TESC	-0.0454936	17.5359848509463	-1.82762	0.0696961118132449	0.513712708815669	-4.45706	unchanged	ClusterB_vs_Control
RPS19BP1	-0.174817	15.550766066578	-1.82733	0.069740815406014	0.513712708815669	-4.45756	unchanged	ClusterB_vs_Control
RBPJ	0.0878794384951824	14.9278868796748	1.8270327796599	0.069785492314953	0.513712708815669	-4.45806	unchanged	ClusterB_vs_Control
CSNK1G2	-0.0328825	16.9178374363603	-1.82644	0.0698753336689488	0.513963217058586	-4.45906	unchanged	ClusterB_vs_Control
ZDBF2	0.0998509867951345	15.0651193253197	1.82507353456426	0.0700823258902012	0.514878822019647	-4.46137	unchanged	ClusterB_vs_Control
RUVBL2	0.0269753933348902	18.923581054128	1.82488045660767	0.0701116345762447	0.514878822019647	-4.4617	unchanged	ClusterB_vs_Control
EXOC4	-0.0257045	18.9455335664492	-1.82424	0.0702089111202975	0.515182360563203	-4.46278	unchanged	ClusterB_vs_Control
CD99	0.12730091395267	17.0006709284727	1.82326857313691	0.0703567107551406	0.515855851388607	-4.46442	unchanged	ClusterB_vs_Control
OBSCN	-0.0652591	15.9547659752248	-1.82246	0.0704801430528343	0.51623828311928	-4.46579	unchanged	ClusterB_vs_Control
CACNG2	-0.0575039	16.1538740088754	-1.82169	0.0705975842837881	0.51623828311928	-4.46709	unchanged	ClusterB_vs_Control
ITGB5	0.0502845822373139	16.627932611635	1.82064626288345	0.0707569329629498	0.51623828311928	-4.46885	unchanged	ClusterB_vs_Control
MX1	0.143665833851419	20.4155449905136	1.82027129562582	0.070814315097042	0.51623828311928	-4.46948	unchanged	ClusterB_vs_Control
RPP30	0.0895469615262332	14.3675600704382	1.82019032365966	0.0708267114917667	0.51623828311928	-4.46961	unchanged	ClusterB_vs_Control
MAP7D1	-0.0346604	18.8358800690205	-1.8197	0.0709013855920781	0.51623828311928	-4.47044	unchanged	ClusterB_vs_Control
TCAF1	0.0455550546122545	16.3854282458495	1.81893488656115	0.0710191426953841	0.51623828311928	-4.47173	unchanged	ClusterB_vs_Control
RETREG2	-0.0399596	17.5888697514116	-1.81864	0.0710649365069028	0.51623828311928	-4.47223	unchanged	ClusterB_vs_Control
NAA80	-0.0762979	15.0649953141145	-1.81862	0.0710673784520669	0.51623828311928	-4.47226	unchanged	ClusterB_vs_Control
ARHGEF40	0.0457183961636698	15.7546300292913	1.81807963511066	0.0711504820416928	0.51623828311928	-4.47317	unchanged	ClusterB_vs_Control
PRPS1	-0.0367403	20.387486808057	-1.81799	0.0711639465520126	0.51623828311928	-4.47332	unchanged	ClusterB_vs_Control
TEX28	0.139781924077589	14.6445575422015	1.81792268047453	0.0711746071061895	0.51623828311928	-4.47344	unchanged	ClusterB_vs_Control
CORO2B	-0.0389031	19.714480727206	-1.8164	0.0714084933994257	0.51623828311928	-4.47599	unchanged	ClusterB_vs_Control
FOLR2	0.100106822531881	17.8393181939956	1.81618771803931	0.0714417351177631	0.51623828311928	-4.47636	unchanged	ClusterB_vs_Control
MAP2K4	-0.0269819	20.1878975707196	-1.81618	0.0714425842705668	0.51623828311928	-4.47636	unchanged	ClusterB_vs_Control
TRIM32	-0.0313401	16.835250511834	-1.81577	0.0715056500342473	0.51623828311928	-4.47705	unchanged	ClusterB_vs_Control
TTBK2	0.144971165731143	25.1855385429601	1.81556556912841	0.0715377279226335	0.51623828311928	-4.4774	unchanged	ClusterB_vs_Control
FAM49B	-0.0346821	20.5706356721752	-1.81482	0.0716533055992059	0.51623828311928	-4.47866	unchanged	ClusterB_vs_Control
NPEPL1	-0.0820097	15.876858914707	-1.81449	0.0717040500505363	0.51623828311928	-4.47921	unchanged	ClusterB_vs_Control
DLG3	-0.0340697	19.2699720278079	-1.81443	0.0717127795684576	0.51623828311928	-4.47931	unchanged	ClusterB_vs_Control
C17orf100	-0.119046	15.3167462216214	-1.81391	0.0717934256557817	0.51623828311928	-4.48018	unchanged	ClusterB_vs_Control
ARFGAP3	0.0433939166771182	17.7359648618683	1.81383175818364	0.0718058053568808	0.51623828311928	-4.48032	unchanged	ClusterB_vs_Control
GIPC1	0.0353396151087821	17.7077359988243	1.81381664167726	0.0718081462846694	0.51623828311928	-4.48034	unchanged	ClusterB_vs_Control
TGFBR3	0.0664464359357169	17.9833110207496	1.81361462469556	0.071839436506513	0.51623828311928	-4.48068	unchanged	ClusterB_vs_Control
ANO10	0.0416941553529817	16.6894991841234	1.81348958596138	0.0718588092939657	0.51623828311928	-4.48089	unchanged	ClusterB_vs_Control
KIAA0825	-0.216447	15.005725662814	-1.81298	0.0719382243310034	0.51623828311928	-4.48175	unchanged	ClusterB_vs_Control
UBE2I	0.0490547702705406	18.3656834162066	1.81248685235909	0.0720143235644334	0.51623828311928	-4.48258	unchanged	ClusterB_vs_Control
AP2A1	-0.0287284	22.5622765402898	-1.8116	0.0721517367831716	0.51623828311928	-4.48406	unchanged	ClusterB_vs_Control
GPRIN3	-0.0655024	16.8962776286927	-1.8104	0.0723390211486673	0.51623828311928	-4.48608	unchanged	ClusterB_vs_Control
SLC9A7	0.0572346693769887	17.2358782458553	1.81034578695938	0.0723473145838858	0.51623828311928	-4.48617	unchanged	ClusterB_vs_Control
ACTBL2	-0.0256941	25.592753146568	-1.81019	0.0723721247347137	0.51623828311928	-4.48644	unchanged	ClusterB_vs_Control
ANXA1	0.142827192366006	19.5703346250364	1.81017683031473	0.0723736458555352	0.51623828311928	-4.48645	unchanged	ClusterB_vs_Control
PSME1	0.0502024110725934	19.325606629919	1.81013369856323	0.0723803690506885	0.51623828311928	-4.48653	unchanged	ClusterB_vs_Control
USP40	0.0582614607692786	15.2054523382376	1.81002092646251	0.0723979499310261	0.51623828311928	-4.48671	unchanged	ClusterB_vs_Control
ACADVL	0.055549082658743	20.0901914364695	1.80974545200084	0.0724409105476115	0.51623828311928	-4.48718	unchanged	ClusterB_vs_Control
PPP1R12B	0.0308862469935818	17.4750955875973	1.80935540341405	0.0725017752258142	0.51623828311928	-4.48783	unchanged	ClusterB_vs_Control
RNF220	0.0584631257703787	15.365287371501	1.80921654066524	0.0725234541112117	0.51623828311928	-4.48806	unchanged	ClusterB_vs_Control
NUP107	0.0332729079544976	16.3312265126112	1.80911650562824	0.0725390746396295	0.51623828311928	-4.48823	unchanged	ClusterB_vs_Control
SUOX	-0.0403019	18.330305697863	-1.80747	0.0727970677806142	0.516959415560791	-4.49099	unchanged	ClusterB_vs_Control
FGF12	-0.0539084	19.1689605379837	-1.80746	0.0727983041033584	0.516959415560791	-4.49101	unchanged	ClusterB_vs_Control
NR3C1	0.0559263308573374	15.3423633118273	1.80739188309073	0.0728088133328641	0.516959415560791	-4.49112	unchanged	ClusterB_vs_Control
UBLCP1	-0.0749209	17.6786485938672	-1.80696	0.0728770713801644	0.517045416286544	-4.49185	unchanged	ClusterB_vs_Control
HEATR1	0.0406138648889556	15.483257773751	1.80659822763144	0.0729332230256925	0.517045458694074	-4.49245	unchanged	ClusterB_vs_Control
NGEF	-0.0596972	17.9056262624043	-1.80519	0.073154649654489	0.517688228471737	-4.49481	unchanged	ClusterB_vs_Control
MAD2L1	0.0830815328649077	14.4978173324993	1.80454531960741	0.0732558428383953	0.517688228471737	-4.49588	unchanged	ClusterB_vs_Control
PSEN1	0.0772655391562935	16.2564786856254	1.80411525118824	0.0733235784487864	0.517688228471737	-4.4966	unchanged	ClusterB_vs_Control
RUVBL1	0.0362457158721519	19.5403024346265	1.80398249377121	0.0733444981451013	0.517688228471737	-4.49683	unchanged	ClusterB_vs_Control
SH2D3C	-0.0370034	17.5571099364986	-1.80354	0.0734149422181779	0.517688228471737	-4.49757	unchanged	ClusterB_vs_Control
ZDHHC2	-0.0930298	16.3876829198425	-1.80342	0.0734337321446814	0.517688228471737	-4.49777	unchanged	ClusterB_vs_Control
USP9Y	-0.0253093	20.1427565612752	-1.80332	0.0734493616910464	0.517688228471737	-4.49794	unchanged	ClusterB_vs_Control
ARHGEF4	0.0383935971290228	17.7501697551968	1.80313710710722	0.0734778285546699	0.517688228471737	-4.49824	unchanged	ClusterB_vs_Control
MAP7D2	-0.0425529	19.3921477193784	-1.80231	0.0736081018246	0.517688228471737	-4.49962	unchanged	ClusterB_vs_Control
MPP7	0.0410077641021296	16.6519145669031	1.80168392338611	0.0737074859503895	0.517688228471737	-4.50067	unchanged	ClusterB_vs_Control
PLPPR1	-0.111635	15.2601689377654	-1.80145	0.0737438171867102	0.517688228471737	-4.50105	unchanged	ClusterB_vs_Control
METTL26	-0.0529255	17.3559004957756	-1.80124	0.0737771535592961	0.517688228471737	-4.5014	unchanged	ClusterB_vs_Control
MAT1A	0.0611483871330165	18.077827103494	1.80087741082667	0.0738352008340481	0.517688228471737	-4.50201	unchanged	ClusterB_vs_Control
MGST1	0.108251846530067	17.6492785401638	1.80077710133011	0.0738510980692393	0.517688228471737	-4.50218	unchanged	ClusterB_vs_Control
NT5C2	0.0464399502101465	17.2284347139031	1.80067600653832	0.073867122620465	0.517688228471737	-4.50235	unchanged	ClusterB_vs_Control
ASNS	-0.0640766	17.1786229479411	-1.79898	0.074135899465591	0.519176804698576	-4.50517	unchanged	ClusterB_vs_Control
SMARCC1	-0.0361914	16.5796406565056	-1.79827	0.0742498458488285	0.519579658375275	-4.50637	unchanged	ClusterB_vs_Control
CYBB	0.0931124183649601	16.4992714178051	1.79688256044871	0.0744705016988511	0.519675102079405	-4.50867	unchanged	ClusterB_vs_Control
ADCY6	-0.042979	15.7485164547532	-1.79677	0.0744883926239938	0.519675102079405	-4.50886	unchanged	ClusterB_vs_Control
BUB3	0.0305956394670233	17.9860378491289	1.79669585011764	0.074500304296522	0.519675102079405	-4.50898	unchanged	ClusterB_vs_Control
FSCN1	-0.0441735	22.6022500846992	-1.79641	0.0745453138946657	0.519675102079405	-4.50945	unchanged	ClusterB_vs_Control
GOLPH3L	0.048223773442615	15.8382484027556	1.79641193709457	0.0745456412039194	0.519675102079405	-4.50946	unchanged	ClusterB_vs_Control
RPN2	0.0358494532120019	18.3121293362562	1.79511266522365	0.0747534073304046	0.520237293917901	-4.51162	unchanged	ClusterB_vs_Control
S100A10	0.159217779596961	16.5102611582731	1.79481	0.0748026072425387	0.520237293917901	-4.51213	unchanged	ClusterB_vs_Control
SBF2	0.0325533983646302	17.8637668243329	1.79466988321135	0.0748243215625899	0.520237293917901	-4.51235	unchanged	ClusterB_vs_Control
GSK3A	-0.0283139	19.1800298454237	-1.7945	0.074852254798699	0.520237293917901	-4.51264	unchanged	ClusterB_vs_Control
TAOK1	-0.0219263	18.060762094671	-1.79361	0.0749947409124585	0.520834516638636	-4.51412	unchanged	ClusterB_vs_Control
CCDC22	0.0238962820245057	17.8683218152685	1.79310062436051	0.0750760951470941	0.521006601514386	-4.51496	unchanged	ClusterB_vs_Control
RTN4R	-0.047795	17.2009832462393	-1.79192	0.075265861762148	0.521661191227018	-4.51692	unchanged	ClusterB_vs_Control
BCAS2	0.0391781551608084	16.3829565528807	1.79159954626445	0.0753175835026983	0.521661191227018	-4.51746	unchanged	ClusterB_vs_Control
LXN	-0.0847248	16.2919031585738	-1.79146	0.0753403609872878	0.521661191227018	-4.51769	unchanged	ClusterB_vs_Control
PPIP5K2	-0.0382127	17.0566983663616	-1.78941	0.0756709857548657	0.522812094798145	-4.52109	unchanged	ClusterB_vs_Control
TMEM106B	0.0728096514775878	17.4030858091654	1.78765316427461	0.0759555223328391	0.522812094798145	-4.52401	unchanged	ClusterB_vs_Control
CRABP2	0.127351426856384	15.9837638979642	1.78724444041966	0.0760218470202984	0.522812094798145	-4.52468	unchanged	ClusterB_vs_Control
PNMA6A	0.092124881842091	13.5028509730401	1.78714852087572	0.0760374190504476	0.522812094798145	-4.52484	unchanged	ClusterB_vs_Control
CRK	0.0281536001414828	19.7639379462038	1.78696630918353	0.0760670073960947	0.522812094798145	-4.52514	unchanged	ClusterB_vs_Control
AHSP	-0.210448	15.8362966460004	-1.78687	0.0760830669720751	0.522812094798145	-4.52531	unchanged	ClusterB_vs_Control
EHBP1L1	-0.091794	14.4122897374998	-1.7868	0.0760937461459925	0.522812094798145	-4.52542	unchanged	ClusterB_vs_Control
SIDT1	0.124208495184401	16.8224165215586	1.78651732731675	0.0761399555796627	0.522812094798145	-4.52589	unchanged	ClusterB_vs_Control
PSMC5	0.0169177479860245	19.7277389223145	1.78643237466204	0.0761537647204681	0.522812094798145	-4.52603	unchanged	ClusterB_vs_Control
BORCS8	0.0726662815098322	15.4699078514152	1.78603215783553	0.0762188481489976	0.522812094798145	-4.52669	unchanged	ClusterB_vs_Control
ACTN1	-0.0488542	22.5139936042214	-1.78578	0.0762591669452499	0.522812094798145	-4.5271	unchanged	ClusterB_vs_Control
PABPN1	0.0448950346125052	19.0119810366735	1.78505105228437	0.0763785899134773	0.522812094798145	-4.52831	unchanged	ClusterB_vs_Control
MAPK8IP1	0.0549207355760863	16.4617059110049	1.78480378488759	0.0764188930283683	0.522812094798145	-4.52872	unchanged	ClusterB_vs_Control
RAD1	0.161338655787103	14.6821719737566	1.78468939321196	0.0764375441194822	0.522812094798145	-4.52891	unchanged	ClusterB_vs_Control
ORC1	-0.122779	16.0850474432705	-1.78405	0.0765416778646959	0.522812094798145	-4.52997	unchanged	ClusterB_vs_Control
COMMD1	0.045198450976244	17.0968076983374	1.78285324030561	0.0767374349667581	0.522812094798145	-4.53195	unchanged	ClusterB_vs_Control
CALML3	-0.0285894	25.3208204278784	-1.78254	0.0767894383519554	0.522812094798145	-4.53248	unchanged	ClusterB_vs_Control
MYOM1	-0.0906746	15.6828535272867	-1.78244	0.076805472986621	0.522812094798145	-4.53264	unchanged	ClusterB_vs_Control
CALCOCO2	0.0644210142657133	15.9337274405221	1.78219481687656	0.0768452082225522	0.522812094798145	-4.53304	unchanged	ClusterB_vs_Control
TKFC	0.0556336236237698	19.016911271086	1.78217172872293	0.0768489896410368	0.522812094798145	-4.53308	unchanged	ClusterB_vs_Control
VIRMA	-0.054707	16.1105454934135	-1.78152	0.0769565344923879	0.522812094798145	-4.53416	unchanged	ClusterB_vs_Control
ISOC2	0.0843214988090892	16.2152382788418	1.78144652023685	0.07696784360589	0.522812094798145	-4.53427	unchanged	ClusterB_vs_Control
DHX37	-0.0778791	14.5532051603578	-1.78117	0.0770139167122896	0.522812094798145	-4.53474	unchanged	ClusterB_vs_Control
SLC30A1	0.0379946764804622	16.6412450625982	1.78082051087015	0.0770705616016739	0.522812094798145	-4.53531	unchanged	ClusterB_vs_Control
NIPSNAP3A	-0.146269	19.1658873572011	-1.78061	0.0771044216160574	0.522812094798145	-4.53565	unchanged	ClusterB_vs_Control
CDS2	0.0319742533041492	19.1345373295787	1.7805478144356	0.0771153419557284	0.522812094798145	-4.53576	unchanged	ClusterB_vs_Control
UBXN4	0.0445985613244737	18.9965673306607	1.78051855715108	0.0771201476605194	0.522812094798145	-4.53581	unchanged	ClusterB_vs_Control
SLC1A1	-0.104624	17.7407276885237	-1.77998	0.0772089176152728	0.522812094798145	-4.5367	unchanged	ClusterB_vs_Control
SLFN14	-0.13258	16.4881824703383	-1.7799	0.0772210478007561	0.522812094798145	-4.53682	unchanged	ClusterB_vs_Control
YJEFN3	-0.113118	16.9622792621537	-1.77794	0.0775442740448668	0.522812094798145	-4.54006	unchanged	ClusterB_vs_Control
NUP58	0.0359029834309261	17.0259585287815	1.77776837842994	0.0775729853077727	0.522812094798145	-4.54034	unchanged	ClusterB_vs_Control
MIEF1	-0.0452746	16.3446991033615	-1.7774	0.0776343940827254	0.522812094798145	-4.54096	unchanged	ClusterB_vs_Control
HIBADH	0.0431716606730603	18.6865649633877	1.77731972891745	0.0776470660743602	0.522812094798145	-4.54108	unchanged	ClusterB_vs_Control
LAMTOR5	0.0727099282391457	16.1680681905056	1.77730296281758	0.0776498356120611	0.522812094798145	-4.54111	unchanged	ClusterB_vs_Control
HAGHL	0.0697237728236466	16.6489172492394	1.77715556633198	0.0776741870594168	0.522812094798145	-4.54135	unchanged	ClusterB_vs_Control
CLCN6	0.0314558692374369	17.2334854270452	1.77713409498471	0.0776777348759147	0.522812094798145	-4.54139	unchanged	ClusterB_vs_Control
MROH2A	-0.118316	14.2157075909512	-1.77703	0.0776942140271268	0.522812094798145	-4.54155	unchanged	ClusterB_vs_Control
SLC25A29	-0.0927778	14.7232957790867	-1.77693	0.077711142111471	0.522812094798145	-4.54172	unchanged	ClusterB_vs_Control
CYFIP1	-0.0269237	20.7160317331054	-1.77687	0.077720681700365	0.522812094798145	-4.54182	unchanged	ClusterB_vs_Control
DDX58	0.0713747190171592	15.9540400572358	1.77635836284548	0.0778060024012916	0.522827225528314	-4.54267	unchanged	ClusterB_vs_Control
XRCC4	-0.0677403	15.7548848136616	-1.77617	0.0778364780322856	0.522827225528314	-4.54297	unchanged	ClusterB_vs_Control
MAP2K1	0.0449043133261711	22.123750588397	1.77458892534565	0.0780992316994591	0.524127542033736	-4.54558	unchanged	ClusterB_vs_Control
MED4	0.077698821861274	13.9342508473191	1.77403697549701	0.0781908860616913	0.524127542033736	-4.54649	unchanged	ClusterB_vs_Control
EPHA6	-0.0451598	17.8387661680929	-1.7738	0.0782297075905105	0.524127542033736	-4.54687	unchanged	ClusterB_vs_Control
COL4A6	0.121182135633726	15.4573885988911	1.77358969453891	0.0782652244588347	0.524127542033736	-4.54723	unchanged	ClusterB_vs_Control
WASH6P	0.0562929100193443	17.2493055807963	1.7732925776221	0.0783146376195484	0.524127542033736	-4.54771	unchanged	ClusterB_vs_Control
TATDN3	0.062856047467875	16.6542865205037	1.77248717585542	0.0784487120995334	0.524511317612719	-4.54904	unchanged	ClusterB_vs_Control
RSRC2	0.0521335321175407	15.4632824148588	1.77160856570982	0.0785951887473644	0.524511317612719	-4.55048	unchanged	ClusterB_vs_Control
PHYKPL	0.0526102013073526	16.0987497248984	1.77147090829331	0.0786181585373723	0.524511317612719	-4.55071	unchanged	ClusterB_vs_Control
PSMB6	0.0365088786436409	19.0503828015985	1.77136614423175	0.0786356433757303	0.524511317612719	-4.55088	unchanged	ClusterB_vs_Control
PRMT2	0.0690821680997544	15.5962073673884	1.77123962767841	0.0786567629083685	0.524511317612719	-4.55109	unchanged	ClusterB_vs_Control
SERPINB9	-0.0782869	17.3340964700619	-1.76955	0.0789387490110463	0.526010810161162	-4.55386	unchanged	ClusterB_vs_Control
RNF213	0.0469946919691395	17.3603709881024	1.76886220622061	0.0790544962484451	0.526401197362206	-4.55499	unchanged	ClusterB_vs_Control
TPD52L2	0.0295872916123479	20.3017296567452	1.76798007579196	0.0792024930755072	0.526790000772119	-4.55644	unchanged	ClusterB_vs_Control
HDGFL3	0.0537546902870538	20.4432176595732	1.76752787246089	0.0792784483891395	0.526790000772119	-4.55718	unchanged	ClusterB_vs_Control
USP8	0.0304466939460006	18.3360862242928	1.76749187179809	0.0792844978901245	0.526790000772119	-4.55724	unchanged	ClusterB_vs_Control
SDC3	0.110368647207959	17.5941181723778	1.76710753362467	0.0793491051842841	0.526839156194717	-4.55787	unchanged	ClusterB_vs_Control
ROCK1	0.0326882103452277	19.1430651862026	1.76526801371858	0.0796589279988077	0.528515178631859	-4.56088	unchanged	ClusterB_vs_Control
ASAP1	-0.0304496	18.0301735632964	-1.76413	0.079850932446737	0.52910991566556	-4.56274	unchanged	ClusterB_vs_Control
ARFGAP2	0.0292378006368992	18.5989320289084	1.76405674277696	0.079863479506475	0.52910991566556	-4.56287	unchanged	ClusterB_vs_Control
DGKZ	-0.0417262	17.6989953664854	-1.76226	0.0801676964675446	0.529591964369628	-4.5658	unchanged	ClusterB_vs_Control
NSUN6	0.0754793260708713	15.3995602356916	1.76193649639368	0.0802225711949161	0.529591964369628	-4.56633	unchanged	ClusterB_vs_Control
PLEKHA5	0.0285314043306144	17.8139558607439	1.76192500358088	0.0802245212606032	0.529591964369628	-4.56635	unchanged	ClusterB_vs_Control
CREG1	-0.0910982	14.0395980469548	-1.76125	0.080339908232531	0.529591964369628	-4.56746	unchanged	ClusterB_vs_Control
CHL1	-0.0369906	20.6851075995813	-1.76115	0.0803564574326009	0.529591964369628	-4.56762	unchanged	ClusterB_vs_Control
LGALS9	0.08866219059475	16.0915966467853	1.7609481706953	0.0803904095911885	0.529591964369628	-4.56795	unchanged	ClusterB_vs_Control
UBB	0.0288849404529721	25.2870172852339	1.76063875642594	0.0804430138208735	0.529591964369628	-4.56845	unchanged	ClusterB_vs_Control
PAWR	0.0858824758503154	17.4728179510764	1.76045254434964	0.0804746857798833	0.529591964369628	-4.56876	unchanged	ClusterB_vs_Control
PCDHAC2	-0.0385721	16.7821089450772	-1.7604	0.0804833569189534	0.529591964369628	-4.56884	unchanged	ClusterB_vs_Control
SLC4A3	0.0569478840853463	16.7705845932022	1.75994428387058	0.0805611855750736	0.529591964369628	-4.56959	unchanged	ClusterB_vs_Control
EIF2B2	0.0312897101678935	17.2604385994259	1.75989939640089	0.0805688285461883	0.529591964369628	-4.56966	unchanged	ClusterB_vs_Control
COQ5	0.0418924146088067	17.0847725056195	1.75938108237569	0.0806571247809407	0.529794195511899	-4.57051	unchanged	ClusterB_vs_Control
FBP1	0.0930602791811097	16.2946956998752	1.75797006851379	0.0808978973295225	0.530415964610692	-4.57281	unchanged	ClusterB_vs_Control
SLC25A5	-0.0454659	24.827927617013	-1.75775	0.0809356359425855	0.530415964610692	-4.57317	unchanged	ClusterB_vs_Control
EPHA4	-0.0413953	18.9692832860988	-1.75756	0.0809672490348395	0.530415964610692	-4.57347	unchanged	ClusterB_vs_Control
ADPRHL2	0.0320109468521217	17.7540442243773	1.75670004552841	0.0811151154477282	0.530415964610692	-4.57488	unchanged	ClusterB_vs_Control
RPS12	-0.0380489	19.6296332651719	-1.75668	0.0811188903533362	0.530415964610692	-4.57492	unchanged	ClusterB_vs_Control
DLG5	0.0325156804873004	18.2443405426998	1.75651884048724	0.0811461467804199	0.530415964610692	-4.57518	unchanged	ClusterB_vs_Control
FXR1	0.0266501228330185	18.454985589453	1.75613832480914	0.0812113417207969	0.530415964610692	-4.5758	unchanged	ClusterB_vs_Control
PDK4	-0.0970233	13.8335444022913	-1.7558	0.0812689735149879	0.530415964610692	-4.57634	unchanged	ClusterB_vs_Control
PACSIN3	0.0510993787282779	16.4144471035088	1.75579522765036	0.0812701624569103	0.530415964610692	-4.57635	unchanged	ClusterB_vs_Control
GDAP1L1	0.0385767847915126	18.8429324733025	1.7552124625136	0.0813701520605604	0.530665719627396	-4.5773	unchanged	ClusterB_vs_Control
CPLX1	-0.077816	21.3665744521283	-1.7549	0.0814236792087643	0.530665719627396	-4.57781	unchanged	ClusterB_vs_Control
NUDT12	-0.0746966	16.7002446451175	-1.75422	0.0815403975755109	0.530843906463429	-4.57892	unchanged	ClusterB_vs_Control
PHF20L1	-0.0601202	16.9750551555696	-1.75352	0.0816612763186491	0.530843906463429	-4.58006	unchanged	ClusterB_vs_Control
HLA-C	0.0939027540801192	17.5617743372157	1.75345451617279	0.081672388104881	0.530843906463429	-4.58016	unchanged	ClusterB_vs_Control
PLEKHA1	0.0389995998254236	18.2875996580505	1.75323576911188	0.0817100606390943	0.530843906463429	-4.58052	unchanged	ClusterB_vs_Control
CMTM4	0.0612097726803853	19.4050378088061	1.75298752749562	0.081752829970006	0.530843906463429	-4.58092	unchanged	ClusterB_vs_Control
MAP2K2	0.036005895297496	21.0130217022963	1.75271063043937	0.0818005579723775	0.530843906463429	-4.58138	unchanged	ClusterB_vs_Control
EML6	-0.0413692	16.2350152055084	-1.75186	0.081947117261695	0.530843906463429	-4.58276	unchanged	ClusterB_vs_Control
RPL9	-0.0978588	17.407953449197	-1.75166	0.0819823365101927	0.530843906463429	-4.58309	unchanged	ClusterB_vs_Control
SELENOS	0.0810785192080168	14.5893498258203	1.75154221397491	0.0820022063936839	0.530843906463429	-4.58327	unchanged	ClusterB_vs_Control
SET	0.0362654565242764	19.5738938169607	1.75139605251157	0.0820274599736627	0.530843906463429	-4.58351	unchanged	ClusterB_vs_Control
PTPRK	0.0375922397361066	16.7304366347633	1.75055035624066	0.0821737033945376	0.531416878202456	-4.58489	unchanged	ClusterB_vs_Control
UBXN1	0.0315109592221177	19.8210042019263	1.74937899545716	0.082376615737373	0.531489017347181	-4.58679	unchanged	ClusterB_vs_Control
SORBS1	0.0435856818188221	19.1641776791789	1.74936959625996	0.0823782455990993	0.531489017347181	-4.5868	unchanged	ClusterB_vs_Control
PRPF4B	0.0425604528953265	16.6101306884279	1.7492983850921	0.0823905947841015	0.531489017347181	-4.58692	unchanged	ClusterB_vs_Control
EIF3G	0.0353730116282094	18.3854915321254	1.74915355884498	0.0824157147108019	0.531489017347181	-4.58715	unchanged	ClusterB_vs_Control
PHIP	0.0409735360283889	16.6534843602553	1.7483300086984	0.0825586777402815	0.532038392799337	-4.58849	unchanged	ClusterB_vs_Control
CYP4F11	0.0781398610692037	15.7402772335363	1.74723835457117	0.0827484949477251	0.532481217780814	-4.59026	unchanged	ClusterB_vs_Control
CA10	0.0612141765666578	15.8787496786297	1.74672966724048	0.0828370676876633	0.532481217780814	-4.59109	unchanged	ClusterB_vs_Control
SEPT8	-0.0304342	22.6816526488749	-1.74664	0.0828527768660894	0.532481217780814	-4.59123	unchanged	ClusterB_vs_Control
USP34	0.0488729134320014	15.9663826616439	1.74660561130463	0.0828586801042358	0.532481217780814	-4.59129	unchanged	ClusterB_vs_Control
LRFN4	-0.0526408	14.6614199336879	-1.74617	0.0829346078970721	0.532597492415716	-4.59199	unchanged	ClusterB_vs_Control
PARVB	0.0613887356402358	16.5360766438311	1.74531466400786	0.0830838567693493	0.533184137274521	-4.59338	unchanged	ClusterB_vs_Control
RAB5IF	0.101512308689625	15.3208031616128	1.74457411428222	0.0832132549633748	0.533481053628251	-4.59458	unchanged	ClusterB_vs_Control
AP2A2	-0.0307819	22.5510414903149	-1.74438	0.0832464509275284	0.533481053628251	-4.59489	unchanged	ClusterB_vs_Control
RABL2A	-0.0541924	17.3329470125518	-1.74406	0.0833039152044114	0.533481053628251	-4.59542	unchanged	ClusterB_vs_Control
RFTN2	0.0603364150709318	18.5485854522241	1.74275114794844	0.0835324896748935	0.534157824530787	-4.59753	unchanged	ClusterB_vs_Control
CD2BP2	0.0537125156050209	16.2240811281804	1.74215481780998	0.0836371352817223	0.534157824530787	-4.59849	unchanged	ClusterB_vs_Control
MAP2K3	0.0424927855029651	18.1380599051085	1.74214142261463	0.0836394871377773	0.534157824530787	-4.59851	unchanged	ClusterB_vs_Control
ANK3	-0.0290323	20.3243601119691	-1.74213	0.0836416096181339	0.534157824530787	-4.59853	unchanged	ClusterB_vs_Control
SENP3	0.0883554713275139	13.9870595987677	1.74131845776882	0.0837840826902661	0.534499376283754	-4.59985	unchanged	ClusterB_vs_Control
AAMP	0.0434644118374159	17.0757197201485	1.74108253015438	0.0838255730539172	0.534499376283754	-4.60023	unchanged	ClusterB_vs_Control
CSNK1G3	-0.0259711	16.9189274350747	-1.74051	0.0839255825762134	0.534499376283754	-4.60114	unchanged	ClusterB_vs_Control
PTPRT	0.0422161239742245	16.4437192903868	1.74027377718575	0.0839679284057063	0.534499376283754	-4.60153	unchanged	ClusterB_vs_Control
MRS2	0.0747692785018259	15.7412500103042	1.73990854364777	0.0840322809962927	0.534499376283754	-4.60212	unchanged	ClusterB_vs_Control
NUBP2	0.0542921457248067	15.7510143304838	1.73963492315811	0.0840805181874303	0.534499376283754	-4.60256	unchanged	ClusterB_vs_Control
SEC63	-0.0268224	16.5732424774219	-1.73952	0.0841013786768553	0.534499376283754	-4.60276	unchanged	ClusterB_vs_Control
UMAD1	0.0876299105125931	14.9562844557196	1.73859	0.0842644800162766	0.53468904886501	-4.60425	unchanged	ClusterB_vs_Control
SLC46A1	0.101241927972136	14.5701307967494	1.73810510148246	0.0843506314789654	0.53468904886501	-4.60503	unchanged	ClusterB_vs_Control
PGM2L1	-0.0658359	20.3261457701299	-1.73791	0.0843843765781896	0.53468904886501	-4.60534	unchanged	ClusterB_vs_Control
KIF13B	0.0374390081095939	17.4057833061357	1.73769156457516	0.0844237694228584	0.53468904886501	-4.6057	unchanged	ClusterB_vs_Control
EPHA7	-0.0352029	18.2515337645721	-1.73705	0.0845379150712547	0.53468904886501	-4.60674	unchanged	ClusterB_vs_Control
FAM83F	-0.0817067	15.3082136932757	-1.73687	0.0845688719030313	0.53468904886501	-4.60702	unchanged	ClusterB_vs_Control
SCAMP1	0.044098379926087	20.1893941964624	1.73685935307633	0.084571111138255	0.53468904886501	-4.60704	unchanged	ClusterB_vs_Control
UBXN6	-0.0279819	19.0457215249135	-1.73657	0.0846218962502174	0.53468904886501	-4.60751	unchanged	ClusterB_vs_Control
LCORL	0.0761027742626617	16.3330723188177	1.73639296045081	0.0846537770925383	0.53468904886501	-4.6078	unchanged	ClusterB_vs_Control
CSNK1G1	-0.0299453	17.7229801537099	-1.73391	0.0850947614060408	0.537106002596456	-4.61179	unchanged	ClusterB_vs_Control
JPH4	0.0521273476248236	15.8541663178243	1.73310740782393	0.0852379997297776	0.537301258636463	-4.61309	unchanged	ClusterB_vs_Control
TRIM56	0.0457505804203944	15.9611710168626	1.73288490299791	0.0852776833796775	0.537301258636463	-4.61344	unchanged	ClusterB_vs_Control
ADORA1	-0.0868078	18.4517655811767	-1.73248	0.0853501908177628	0.537301258636463	-4.6141	unchanged	ClusterB_vs_Control
ELOA	0.0462351442613187	15.6127230134037	1.7322990791709	0.0853822370263356	0.537301258636463	-4.61439	unchanged	ClusterB_vs_Control
TMED2	-0.0300636	19.5804334064457	-1.7321	0.0854174223741755	0.537301258636463	-4.6147	unchanged	ClusterB_vs_Control
THBS4	0.0810182131083383	14.6846562380135	1.73120680172315	0.0855774585394758	0.537634238895617	-4.61614	unchanged	ClusterB_vs_Control
SAMD4A	0.0660061469864424	15.7497134017645	1.73115279435394	0.0855871206668449	0.537634238895617	-4.61623	unchanged	ClusterB_vs_Control
RBM19	0.0554379068658264	16.4771174917017	1.73058767101559	0.085688276870621	0.537706086770867	-4.61714	unchanged	ClusterB_vs_Control
SLC7A11	0.0721962225621979	17.9946058817273	1.73024982072345	0.0857487981727331	0.537706086770867	-4.61768	unchanged	ClusterB_vs_Control
ANGEL2	-0.0568504	15.6627055697223	-1.73011	0.0857737258623525	0.537706086770867	-4.6179	unchanged	ClusterB_vs_Control
ADGRL2	0.0405523213302352	16.7406761766832	1.7296393012566	0.085858252999604	0.537869831206362	-4.61866	unchanged	ClusterB_vs_Control
IWS1	0.0497809765618449	16.2071104922802	1.72873161054775	0.0860211959983401	0.5385242650909	-4.62012	unchanged	ClusterB_vs_Control
IPO9	0.0293980727484353	17.8010957574799	1.72819074000734	0.0861184097041006	0.538766599840396	-4.62099	unchanged	ClusterB_vs_Control
ARPC1A	-0.0369903	21.126695663351	-1.72738	0.0862637745291756	0.539309639945131	-4.62228	unchanged	ClusterB_vs_Control
MRI1	0.0872918942438119	18.3436660324023	1.72665353476368	0.0863951900187261	0.539550332306545	-4.62345	unchanged	ClusterB_vs_Control
SAP30BP	0.0501746109278631	15.5452138558936	1.72651897426197	0.0864194527258285	0.539550332306545	-4.62367	unchanged	ClusterB_vs_Control
ACSF2	0.0524962385749319	17.8617480253176	1.72535517294312	0.0866295307510335	0.540495493689883	-4.62553	unchanged	ClusterB_vs_Control
UBE3A	-0.0240124	17.4104750031721	-1.7245	0.0867841008988263	0.541092351203085	-4.6269	unchanged	ClusterB_vs_Control
PLCH2	-0.0552304	17.1620458087733	-1.72416	0.0868458295755411	0.541092351203085	-4.62745	unchanged	ClusterB_vs_Control
CARMIL1	0.0337080330270396	17.5312047451689	1.7238521143823	0.0869014645921774	0.541092351203085	-4.62794	unchanged	ClusterB_vs_Control
CDC42BPB	-0.0181694	19.1158455543554	-1.72342	0.0869793748373628	0.541131190725143	-4.62863	unchanged	ClusterB_vs_Control
GALK1	0.0450399165860631	17.6649731589162	1.72316932643895	0.0870252246133062	0.541131190725143	-4.62903	unchanged	ClusterB_vs_Control
ARID4B	0.081518178244405	15.354768423937	1.72237104631034	0.0871701006440582	0.541247433527635	-4.63031	unchanged	ClusterB_vs_Control
HECTD1	-0.0240762	17.8072209011302	-1.72209	0.0872210910195656	0.541247433527635	-4.63076	unchanged	ClusterB_vs_Control
MGAT1	0.09382243697506	15.1144991809362	1.72182493175925	0.087269325618711	0.541247433527635	-4.63118	unchanged	ClusterB_vs_Control
TUBA4A	-0.0430928	26.3804685200568	-1.72177	0.0872790138764836	0.541247433527635	-4.63127	unchanged	ClusterB_vs_Control
RAB3B	-0.0699264	21.855840008879	-1.72051	0.0875079522513918	0.541647068022162	-4.63328	unchanged	ClusterB_vs_Control
PABPC3	0.0207762506477209	20.0038019303369	1.71963204976917	0.0876686839023796	0.541647068022162	-4.63469	unchanged	ClusterB_vs_Control
WDR45B	0.0476102198317179	17.1834086715977	1.71962746611554	0.0876695202153625	0.541647068022162	-4.63469	unchanged	ClusterB_vs_Control
MAFK	0.0920457279487099	15.0076718929581	1.71877422457026	0.0878253121764421	0.541647068022162	-4.63606	unchanged	ClusterB_vs_Control
LTN1	-0.0360884	16.638836854969	-1.71855	0.0878653909136477	0.541647068022162	-4.63641	unchanged	ClusterB_vs_Control
GRTP1	0.107536684955601	16.8762148131922	1.71813146099725	0.0879428222684497	0.541647068022162	-4.63708	unchanged	ClusterB_vs_Control
VAMP2	0.0581439382857596	22.408311678581	1.71790277628742	0.0879846613180665	0.541647068022162	-4.63745	unchanged	ClusterB_vs_Control
SNRPG	0.0464416775549612	15.9569303499802	1.71750150913185	0.0880581144199452	0.541647068022162	-4.63809	unchanged	ClusterB_vs_Control
LNPEP	0.0328464394930563	17.6798820164977	1.71748214607558	0.0880616601462595	0.541647068022162	-4.63812	unchanged	ClusterB_vs_Control
CBX5	0.0357413403445825	17.7577197520087	1.71741789305956	0.0880734268708225	0.541647068022162	-4.63822	unchanged	ClusterB_vs_Control
PLEKHO1	0.0500588572899368	15.8567978588689	1.71735	0.0880861171223466	0.541647068022162	-4.63833	unchanged	ClusterB_vs_Control
MFSD6	0.0355659363322616	17.306108233383	1.71731733108419	0.0880918454661761	0.541647068022162	-4.63838	unchanged	ClusterB_vs_Control
PRDX6	0.0606976751935377	22.5546627869721	1.71634923581914	0.0882693191521121	0.541647068022162	-4.63992	unchanged	ClusterB_vs_Control
TMEM9	0.0449891932646977	17.8117651487753	1.71632050324661	0.0882745909281571	0.541647068022162	-4.63997	unchanged	ClusterB_vs_Control
IQGAP1	0.0600469415716844	18.3532394442761	1.71623433998351	0.0882904014726643	0.541647068022162	-4.64011	unchanged	ClusterB_vs_Control
NUDCD1	-0.0367009	17.5125793824882	-1.71559	0.0884092255876351	0.541647068022162	-4.64114	unchanged	ClusterB_vs_Control
LTA4H	0.0298685233507747	20.0445506022871	1.71549931074539	0.088425369606603	0.541647068022162	-4.64128	unchanged	ClusterB_vs_Control
TGOLN2	0.0399450617146044	17.6119977443666	1.71538369872572	0.0884466138991464	0.541647068022162	-4.64146	unchanged	ClusterB_vs_Control
DIS3L2	-0.0290033	18.2742258010132	-1.71531	0.0884609827674375	0.541647068022162	-4.64159	unchanged	ClusterB_vs_Control
ZBTB4	-0.104095	13.4223025992544	-1.71413	0.0886776334997195	0.542510188708912	-4.64346	unchanged	ClusterB_vs_Control
GDPD1	-0.0329519	17.9241184161107	-1.7139	0.0887197680742341	0.542510188708912	-4.64383	unchanged	ClusterB_vs_Control
CERS1	0.042846048665325	17.6270925658342	1.7132442879098	0.0888404922958691	0.542685878627862	-4.64487	unchanged	ClusterB_vs_Control
ITGA6	0.0575506241926185	17.8679470995052	1.71310405651951	0.0888663595364118	0.542685878627862	-4.64509	unchanged	ClusterB_vs_Control
MIPEP	0.043182359624101	16.1286480633234	1.71241829503484	0.0889929442098572	0.542976155271893	-4.64618	unchanged	ClusterB_vs_Control
KIAA1671	0.0312542336552397	17.395264511614	1.7120114027013	0.0890681218093496	0.542976155271893	-4.64683	unchanged	ClusterB_vs_Control
PARD3	0.0499786285007069	15.7774926671633	1.71186881826778	0.08909447799916	0.542976155271893	-4.64706	unchanged	ClusterB_vs_Control
SPP1	0.127143943200739	17.0467724751784	1.71142551989008	0.0891764605734308	0.542976155271893	-4.64776	unchanged	ClusterB_vs_Control
PELP1	0.041509610299947	15.761025141741	1.71088	0.0892781747828261	0.542976155271893	-4.64864	unchanged	ClusterB_vs_Control
ACTR10	-0.0425428	18.9703136088365	-1.71057	0.0893345906623852	0.542976155271893	-4.64912	unchanged	ClusterB_vs_Control
FLRT3	0.0492245017838275	15.2646314399033	1.71033470832055	0.0893784542133611	0.542976155271893	-4.6495	unchanged	ClusterB_vs_Control
HIST2H2BC	0.0922043200956963	22.8212284506752	1.7102962376436	0.0893855849052221	0.542976155271893	-4.64956	unchanged	ClusterB_vs_Control
KAT7	0.0614661758197865	15.4488986814999	1.7090552294217	0.0896158591513363	0.544016115309595	-4.65153	unchanged	ClusterB_vs_Control
COL5A2	0.158836103853817	15.7021408831347	1.70824640317103	0.0897661998799878	0.544569785701454	-4.65281	unchanged	ClusterB_vs_Control
RPRD2	0.0422528680925129	15.8275710947811	1.70776558847487	0.0898556686010879	0.544669512878909	-4.65358	unchanged	ClusterB_vs_Control
C6orf136	-0.0449829	16.9325323166457	-1.70752	0.0899009294794159	0.544669512878909	-4.65396	unchanged	ClusterB_vs_Control
FCGBP	0.176765234256738	17.5934906520537	1.70712474893556	0.0899750270772153	0.544677974054506	-4.65459	unchanged	ClusterB_vs_Control
NFKBIB	-0.08066	14.9783059097506	-1.70521	0.0903333455178369	0.544677974054506	-4.65763	unchanged	ClusterB_vs_Control
TIAM2	0.0512651383035525	17.9807190416261	1.70441286854137	0.0904815520641274	0.544677974054506	-4.65889	unchanged	ClusterB_vs_Control
IKZF3	0.129001715332763	17.0347370394658	1.70425966632188	0.0905102362175552	0.544677974054506	-4.65913	unchanged	ClusterB_vs_Control
ANKRD17	0.0267692216127848	17.6077248904641	1.70389972700418	0.0905776569835927	0.544677974054506	-4.6597	unchanged	ClusterB_vs_Control
NOS1AP	-0.0605029	15.3846955013006	-1.70366	0.0906220786372728	0.544677974054506	-4.66008	unchanged	ClusterB_vs_Control
SUPT6H	0.0327277064388696	16.9500034230462	1.70356591065503	0.0906402211017296	0.544677974054506	-4.66023	unchanged	ClusterB_vs_Control
HIBCH	0.0584077187161114	19.6045128371057	1.70322	0.0907045217284344	0.544677974054506	-4.66077	unchanged	ClusterB_vs_Control
UBE2V1	-0.0192432	21.9165008211254	-1.70318	0.0907124305042157	0.544677974054506	-4.66084	unchanged	ClusterB_vs_Control
STMN3	-0.0515995	19.0565417491063	-1.70312	0.0907232541498394	0.544677974054506	-4.66093	unchanged	ClusterB_vs_Control
UBA52	0.0276202819500533	25.2855360224238	1.70298945666675	0.0907483432581133	0.544677974054506	-4.66114	unchanged	ClusterB_vs_Control
GRID1	-0.0260699	16.7253848604927	-1.70279	0.0907860414269987	0.544677974054506	-4.66146	unchanged	ClusterB_vs_Control
EIF5	0.0291158335590644	19.8005464635257	1.70190193175187	0.0909526094790818	0.544677974054506	-4.66286	unchanged	ClusterB_vs_Control
HAPLN1	-0.0740286	20.3338753628168	-1.7017	0.0909896515276035	0.544677974054506	-4.66317	unchanged	ClusterB_vs_Control
CNOT11	0.0417239960585434	16.1942	1.70142848227605	0.0910416525965065	0.544677974054506	-4.66361	unchanged	ClusterB_vs_Control
METAP2	0.0349556774998554	18.2842652491419	1.7014258604895	0.0910421458812106	0.544677974054506	-4.66361	unchanged	ClusterB_vs_Control
CCNYL1	-0.0518139	15.6965	-1.70142	0.0910424195041186	0.544677974054506	-4.66362	unchanged	ClusterB_vs_Control
MED12L	-0.173215	15.7688266744885	-1.70127	0.0910707671744838	0.544677974054506	-4.66386	unchanged	ClusterB_vs_Control
ECM1	-0.0931347	15.5542974876867	-1.70119	0.0910864927185882	0.544677974054506	-4.66399	unchanged	ClusterB_vs_Control
NCAPG	-0.0999194	14.4048331335494	-1.70073	0.0911733371106228	0.544677974054506	-4.66472	unchanged	ClusterB_vs_Control
KIAA2026	0.159241295495836	17.9460192597671	1.70044177793632	0.0912274528001684	0.544677974054506	-4.66517	unchanged	ClusterB_vs_Control
CHMP4C	0.0533717759287704	17.5929626667941	1.70020469583077	0.091272142140467	0.544677974054506	-4.66554	unchanged	ClusterB_vs_Control
MRPS23	-0.063314	17.050361794819	-1.70014	0.0912842684818296	0.544677974054506	-4.66565	unchanged	ClusterB_vs_Control
SERPINF2	0.141749923676164	15.6609948155085	1.69994	0.0913218364578302	0.544677974054506	-4.66596	unchanged	ClusterB_vs_Control
MTHFD1	0.0365778636376213	20.025321948328	1.69934857805794	0.0914336661283903	0.544778124346153	-4.6669	unchanged	ClusterB_vs_Control
MORC3	-0.116584	15.9377375590301	-1.69866	0.0915644405043045	0.544778124346153	-4.66799	unchanged	ClusterB_vs_Control
HEXD	0.0973509066269234	14.8154241700036	1.69829746409297	0.0916322975585567	0.544778124346153	-4.66856	unchanged	ClusterB_vs_Control
PGAM2	0.0473882668179506	22.4116553002601	1.69821196608387	0.0916484697143819	0.544778124346153	-4.66869	unchanged	ClusterB_vs_Control
SECISBP2	-0.176501	14.6717858513592	-1.69812	0.0916651394952436	0.544778124346153	-4.66883	unchanged	ClusterB_vs_Control
TMEFF2	0.0546384050836473	16.8415349180934	1.69797359344679	0.0916935707174001	0.544778124346153	-4.66907	unchanged	ClusterB_vs_Control
UNC5B	0.0633111554405907	16.097347910023	1.69691628955375	0.0918938339204947	0.545615935895445	-4.67073	unchanged	ClusterB_vs_Control
TRAPPC4	-0.0369422	17.7169332700531	-1.69594	0.0920785231172019	0.546360257336541	-4.67227	unchanged	ClusterB_vs_Control
ALG2	-0.0473157	16.3006702820101	-1.69476	0.0923038836035572	0.547021197465286	-4.67414	unchanged	ClusterB_vs_Control
CSNK2A1	-0.0216831	18.7917829793648	-1.69407	0.0924350824850757	0.547021197465286	-4.67522	unchanged	ClusterB_vs_Control
KCNQ2	-0.0370503	18.7019232805731	-1.69404	0.092440716579808	0.547021197465286	-4.67527	unchanged	ClusterB_vs_Control
CACNG6	0.0649097748471945	17.5760188659646	1.69402532177401	0.0924432236249997	0.547021197465286	-4.67529	unchanged	ClusterB_vs_Control
METTL13	0.0323984849743404	17.2934730058652	1.6937960081817	0.0924869154580791	0.547021197465286	-4.67565	unchanged	ClusterB_vs_Control
COA4	0.053523479242962	16.0537616391381	1.6934303089188	0.0925566279468823	0.547082148114788	-4.67623	unchanged	ClusterB_vs_Control
BTN3A2	0.0902006096087824	17.0487744550583	1.69262614875608	0.0927100732893397	0.547217181229247	-4.67749	unchanged	ClusterB_vs_Control
SH3D19	-0.0739263	16.3255216524253	-1.69237	0.0927589697672814	0.547217181229247	-4.67789	unchanged	ClusterB_vs_Control
SKAP2	0.105678507109911	15.385499861295	1.69166393577485	0.0928939485362261	0.547217181229247	-4.679	unchanged	ClusterB_vs_Control
CAPS	0.175193208775024	17.920760219557	1.69162852867577	0.0929007203373704	0.547217181229247	-4.67906	unchanged	ClusterB_vs_Control
LRPPRC	-0.0740437	19.8300560596136	-1.69134	0.0929555120230774	0.547217181229247	-4.67951	unchanged	ClusterB_vs_Control
SNX25	-0.0451311	16.5471847763998	-1.69115	0.0929929685528434	0.547217181229247	-4.67982	unchanged	ClusterB_vs_Control
BARD1	0.128700477616905	15.4030220606912	1.69079436860477	0.0930603738830014	0.547217181229247	-4.68037	unchanged	ClusterB_vs_Control
GNG10	-0.0660645	19.4018009725328	-1.69058	0.0931014105392697	0.547217181229247	-4.68071	unchanged	ClusterB_vs_Control
FAM117B	0.0387370275695567	16.279894704223	1.69041083189645	0.0931338552934187	0.547217181229247	-4.68097	unchanged	ClusterB_vs_Control
SYNRG	0.0281463354810967	17.8912737820627	1.6902030005487	0.0931736931444738	0.547217181229247	-4.6813	unchanged	ClusterB_vs_Control
EPHX1	0.0547817472767882	19.2980738354067	1.68984878244997	0.0932416227742795	0.547267115441899	-4.68186	unchanged	ClusterB_vs_Control
NOS1	-0.0415139	17.4352949364778	-1.68947	0.0933149037629454	0.547348375001888	-4.68246	unchanged	ClusterB_vs_Control
PANK4	-0.0287039	18.8642715418791	-1.68883	0.0934366420898759	0.547573342139375	-4.68345	unchanged	ClusterB_vs_Control
ENOX1	0.0833196244141661	15.3885009386495	1.68864810993403	0.093472178721153	0.547573342139375	-4.68374	unchanged	ClusterB_vs_Control
PHPT1	0.0498878552042434	20.0080312056299	1.6878995760367	0.0936161476904891	0.548068089053855	-4.68492	unchanged	ClusterB_vs_Control
USP15	-0.0228037	18.1969176356167	-1.68736	0.0937209573792772	0.548322283526864	-4.68577	unchanged	ClusterB_vs_Control
APMAP	0.0296609389583402	21.5792719596666	1.68698045896171	0.0937931715133982	0.548322283526864	-4.68636	unchanged	ClusterB_vs_Control
FAM171B	0.0463340537085664	18.2532832604439	1.68674692957954	0.0938381929458505	0.548322283526864	-4.68672	unchanged	ClusterB_vs_Control
SUN1	0.0354659545436959	16.1870123034282	1.68570411482622	0.0940394478565164	0.548904757227113	-4.68836	unchanged	ClusterB_vs_Control
XKR7	0.0674484031247609	15.9698224242172	1.68496	0.0941841390603089	0.548904757227113	-4.68953	unchanged	ClusterB_vs_Control
PEA15	0.0612191069573704	23.2626011155353	1.68486475026605	0.0942016924360739	0.548904757227113	-4.68967	unchanged	ClusterB_vs_Control
SLC25A15	0.0551804717224975	15.4182408866785	1.6848315808088	0.0942081085658466	0.548904757227113	-4.68972	unchanged	ClusterB_vs_Control
CDC16	0.0340156655175115	16.3236809265419	1.68464390605864	0.0942444180764941	0.548904757227113	-4.69002	unchanged	ClusterB_vs_Control
M6PR	-0.0385029	17.7577792675584	-1.68438	0.0942955072139529	0.548904757227113	-4.69043	unchanged	ClusterB_vs_Control
FRMD8	0.0594283047432498	15.6243167940091	1.6833876714455	0.0944877543239394	0.549636820152543	-4.69198	unchanged	ClusterB_vs_Control
LMCD1	-0.0602289	16.6363085815813	-1.68312	0.0945406366729969	0.549636820152543	-4.69241	unchanged	ClusterB_vs_Control
GPT2	0.0543828084672313	16.2030349900638	1.68227388784665	0.0947039227680486	0.550238753798713	-4.69373	unchanged	ClusterB_vs_Control
HMGB1P1	0.0547576469386932	21.8182051701017	1.68130776410023	0.0948917568833287	0.550602997979832	-4.69524	unchanged	ClusterB_vs_Control
WAC	0.0615116400507549	15.1968834574442	1.68128603869188	0.0948959842099828	0.550602997979832	-4.69527	unchanged	ClusterB_vs_Control
ARGLU1	0.0404830735157944	18.4555009134261	1.68063896630463	0.095021961372377	0.550602997979832	-4.69628	unchanged	ClusterB_vs_Control
ADAR	0.030567708365755	18.8338091556344	1.68052395793224	0.0950443662743834	0.550602997979832	-4.69646	unchanged	ClusterB_vs_Control
MRPS27	-0.0437314	18.5581361394466	-1.68019	0.0951092331190683	0.550602997979832	-4.69698	unchanged	ClusterB_vs_Control
CHMP4A	0.0584138618495089	17.509298956644	1.67923515526011	0.0952957318745473	0.550602997979832	-4.69847	unchanged	ClusterB_vs_Control
TMEM184B	0.0705866816758345	14.0081238125341	1.67911724530847	0.0953187556443871	0.550602997979832	-4.69866	unchanged	ClusterB_vs_Control
UBE2K	-0.0269772	18.8487322871662	-1.67902	0.0953375264358127	0.550602997979832	-4.69881	unchanged	ClusterB_vs_Control
C6orf106	0.128391313339321	14.2840779315568	1.67896930449282	0.0953476497797662	0.550602997979832	-4.69889	unchanged	ClusterB_vs_Control
TBXAS1	0.0655470872545028	15.6498488343851	1.67888299016165	0.0953645109977014	0.550602997979832	-4.69902	unchanged	ClusterB_vs_Control
PLS1	-0.0590723	18.8671598342165	-1.67834	0.095470298061312	0.55086840529237	-4.69987	unchanged	ClusterB_vs_Control
CD163	0.129820444898339	17.5977455382093	1.67773416132433	0.0955891607762053	0.551038378371918	-4.70082	unchanged	ClusterB_vs_Control
C16orf58	-0.033505	18.1959161601267	-1.6772	0.0956944599023151	0.551038378371918	-4.70166	unchanged	ClusterB_vs_Control
NUMBL	-0.0497616	18.8748637312095	-1.67704	0.0957242292052856	0.551038378371918	-4.70189	unchanged	ClusterB_vs_Control
MCU	-0.0402427	18.6485870022254	-1.67667	0.0957968890809704	0.551038378371918	-4.70247	unchanged	ClusterB_vs_Control
POLR2D	0.0761223897531842	16.2898015116004	1.67615297941035	0.0958990558379117	0.551038378371918	-4.70328	unchanged	ClusterB_vs_Control
GPM6A	-0.0600909	23.9387226492514	-1.67594	0.0959410957449893	0.551038378371918	-4.70362	unchanged	ClusterB_vs_Control
NAPB	0.0316558146552275	22.9326033224021	1.67582199955629	0.0959640271649045	0.551038378371918	-4.7038	unchanged	ClusterB_vs_Control
POLR2C	0.0570047502226956	15.6642665093982	1.67550452118865	0.0960263816009116	0.551038378371918	-4.70429	unchanged	ClusterB_vs_Control
CHRD	0.0563091206956976	15.8552926174381	1.67529807768093	0.0960669457805826	0.551038378371918	-4.70461	unchanged	ClusterB_vs_Control
MON1A	0.0420330328733112	15.3784646700458	1.67483789415791	0.0961574173296628	0.551038378371918	-4.70533	unchanged	ClusterB_vs_Control
PTPN11	-0.02062	20.575573017785	-1.67484	0.096157962215623	0.551038378371918	-4.70533	unchanged	ClusterB_vs_Control
ARHGAP9	0.13065456606976	15.628370978579	1.6740287430991	0.0963166625733532	0.551247524779958	-4.70659	unchanged	ClusterB_vs_Control
ATP13A3	-0.0814098	14.8954866753226	-1.67391	0.0963397487130078	0.551247524779958	-4.70677	unchanged	ClusterB_vs_Control
KCNMA1	-0.0321116	17.2560698197306	-1.67374	0.0963740378863864	0.551247524779958	-4.70704	unchanged	ClusterB_vs_Control
JMJD6	0.0895443135612606	14.3882959653607	1.67280645599825	0.0965576194762619	0.551677012888915	-4.70849	unchanged	ClusterB_vs_Control
MARCKSL1	-0.0594956	21.4474306404022	-1.67248	0.0966217819808473	0.551677012888915	-4.709	unchanged	ClusterB_vs_Control
CYP4F3	0.120567142662059	14.911291064698	1.67244563341434	0.0966288437169963	0.551677012888915	-4.70905	unchanged	ClusterB_vs_Control
TTC9B	-0.0682778	16.3004859485237	-1.67175	0.0967667350956001	0.552121972425887	-4.71014	unchanged	ClusterB_vs_Control
SCG5	0.0533333159196694	17.2992161449399	1.67016398370602	0.0970802117377672	0.553010325579379	-4.7126	unchanged	ClusterB_vs_Control
S100A16	0.0466985573094902	17.0274512650043	1.6700535272902	0.0971021059708124	0.553010325579379	-4.71277	unchanged	ClusterB_vs_Control
SLC25A11	-0.0433138	21.0107411096278	-1.67005	0.0971025840440717	0.553010325579379	-4.71277	unchanged	ClusterB_vs_Control
COLGALT1	0.043718880157698	16.0936360406719	1.66954122164746	0.0972037053346435	0.553244080609847	-4.71357	unchanged	ClusterB_vs_Control
ZNF830	0.0755925320037782	14.8367915760379	1.66874212795203	0.0973623513365677	0.553804751981749	-4.71481	unchanged	ClusterB_vs_Control
BCL2L13	0.0421724785036979	19.6230218039509	1.66772156725766	0.0975652697880069	0.554037384136154	-4.71639	unchanged	ClusterB_vs_Control
EXOSC10	0.0392775480460514	15.7544676485417	1.66739516846232	0.0976302398199769	0.554037384136154	-4.7169	unchanged	ClusterB_vs_Control
MGLL	-0.0484129	18.2841773736862	-1.66714	0.0976806476207164	0.554037384136154	-4.71729	unchanged	ClusterB_vs_Control
NRP1	-0.0667835	15.1733559885532	-1.66706	0.0976961087012678	0.554037384136154	-4.71741	unchanged	ClusterB_vs_Control
KLHL26	-0.033978	15.8073211619691	-1.66702	0.0977040625298202	0.554037384136154	-4.71747	unchanged	ClusterB_vs_Control
OLFM3	-0.0692176	17.9387767895554	-1.6663	0.0978494763297548	0.554276551949502	-4.7186	unchanged	ClusterB_vs_Control
DDX50	0.0432186691321874	15.5658343828842	1.66620912763396	0.0978666167303605	0.554276551949502	-4.71873	unchanged	ClusterB_vs_Control
METTL18	0.115931867659601	17.3587577852387	1.66492076019583	0.0981239106258604	0.555392189891548	-4.72073	unchanged	ClusterB_vs_Control
AP2M1	-0.0313788	22.5481125496699	-1.66381	0.0983456720942507	0.556305463339039	-4.72244	unchanged	ClusterB_vs_Control
PARK7	0.0262435077398706	23.7826620947245	1.66342986419429	0.098422331796934	0.556397331809678	-4.72304	unchanged	ClusterB_vs_Control
TRIM13	0.101794687833406	15.8865981729333	1.66305101347847	0.0984982800161363	0.556485067894846	-4.72362	unchanged	ClusterB_vs_Control
ARHGDIA	-0.0317803	22.849548650184	-1.66266	0.0985769547351942	0.55658809083777	-4.72423	unchanged	ClusterB_vs_Control
TSPAN4	0.189765088674566	16.3506285417356	1.6619941960686	0.0987103902312288	0.556645687980052	-4.72526	unchanged	ClusterB_vs_Control
NAT8B	0.0952005788134187	12.9745662471528	1.6617031110669	0.0987688775931098	0.556645687980052	-4.72571	unchanged	ClusterB_vs_Control
ANXA5	0.0672510518073892	22.0936893740362	1.66137490544713	0.0988348570855811	0.556645687980052	-4.72621	unchanged	ClusterB_vs_Control
GRAMD1B	-0.0299816	16.7929573746306	-1.66119	0.09887135157946	0.556645687980052	-4.72649	unchanged	ClusterB_vs_Control
STIP1	0.026833450484407	22.2784473389445	1.6611037979468	0.0988893848990515	0.556645687980052	-4.72663	unchanged	ClusterB_vs_Control
PCNA	0.0465720245810815	17.885468238552	1.66018090425927	0.0990751883087687	0.557350891347252	-4.72806	unchanged	ClusterB_vs_Control
ATG2A	-0.028726	17.4459914201872	-1.65948	0.0992162481701144	0.557643202242171	-4.72914	unchanged	ClusterB_vs_Control
FBXO31	0.0445878339246395	15.9299209131054	1.65927280080674	0.099258288770115	0.557643202242171	-4.72946	unchanged	ClusterB_vs_Control
FBXO6	-0.0708513	15.8764993681374	-1.65902	0.09930881221383	0.557643202242171	-4.72985	unchanged	ClusterB_vs_Control
FAXC	0.102561406207734	15.2335099933505	1.65815394975099	0.0994842572667556	0.558287949524407	-4.73119	unchanged	ClusterB_vs_Control
IGSF1	-0.0825721	16.082057141514	-1.65707	0.0997040995973908	0.559180909374161	-4.73286	unchanged	ClusterB_vs_Control
PDPR	0.0393691087255519	17.0201628163942	1.65674860957033	0.099768673905954	0.559202506390706	-4.73335	unchanged	ClusterB_vs_Control
ZC2HC1A	-0.05583	19.9775437371571	-1.65605	0.0999112814897831	0.559369877048875	-4.73444	unchanged	ClusterB_vs_Control
ARPC1B	0.0545300540806721	17.5138368837364	1.65600211323268	0.0999200182153761	0.559369877048875	-4.7345	unchanged	ClusterB_vs_Control
NUMA1	0.0502198873091153	18.8234861098531	1.65543425052928	0.100035270286482	0.559674850588219	-4.73538	unchanged	ClusterB_vs_Control
MAPKAPK3	0.0593728675081415	16.0532464352926	1.65426548635923	0.100272817016541	0.560663249487143	-4.73718	unchanged	ClusterB_vs_Control
IGKV3D-20	0.186409844415337	16.4762470577963	1.6531529255704	0.100499362612734	0.561088716850331	-4.73889	unchanged	ClusterB_vs_Control
RPS6KA1	0.0364453741392623	17.9494616125244	1.65276429680806	0.10057859437311	0.561088716850331	-4.73948	unchanged	ClusterB_vs_Control
TCF25	0.0327857037691537	16.2074827062855	1.65272739337145	0.100586120682745	0.561088716850331	-4.73954	unchanged	ClusterB_vs_Control
TRPM4	0.0641330195686685	16.267154790809	1.65218482298457	0.10069682813025	0.561088716850331	-4.74038	unchanged	ClusterB_vs_Control
NCOA1	0.0422676132353885	15.7979263428329	1.65215559852615	0.100702793947271	0.561088716850331	-4.74042	unchanged	ClusterB_vs_Control
CBLN2	0.0755842372707853	15.4732178032949	1.65209835526597	0.100714480285981	0.561088716850331	-4.74051	unchanged	ClusterB_vs_Control
LANCL1	-0.0529115	21.8502106249301	-1.6516	0.100816402368694	0.561125830633623	-4.74127	unchanged	ClusterB_vs_Control
STX17	-0.0872128	16.3421964339576	-1.65147	0.10084300680841	0.561125830633623	-4.74147	unchanged	ClusterB_vs_Control
RIPK2	-0.0406943	17.7610041543855	-1.65115	0.100908703653881	0.561152326055914	-4.74197	unchanged	ClusterB_vs_Control
ADCYAP1	-0.100461	14.0310069059233	-1.64881	0.101386997544741	0.563471852981002	-4.74555	unchanged	ClusterB_vs_Control
MAD1L1	0.0322633286144267	16.0793603876205	1.64837588771917	0.101476777924487	0.563630668218699	-4.74622	unchanged	ClusterB_vs_Control
ZDHHC20	-0.124389	16.3820271544188	-1.64737	0.101683088719369	0.563689574483783	-4.74776	unchanged	ClusterB_vs_Control
CRTC2	0.0775638267911152	15.0568610681628	1.64735822409254	0.101685984249065	0.563689574483783	-4.74778	unchanged	ClusterB_vs_Control
PMS1	0.102603586178883	15.3965079813131	1.64684451721719	0.101791721324182	0.563689574483783	-4.74857	unchanged	ClusterB_vs_Control
MARS2	-0.0324515	16.7836279799606	-1.64677	0.101806859689711	0.563689574483783	-4.74868	unchanged	ClusterB_vs_Control
SLC6A8	-0.0705036	15.3298446590021	-1.64658	0.101845999683011	0.563689574483783	-4.74897	unchanged	ClusterB_vs_Control
FER1L6	-0.149714	15.3270439638668	-1.64615	0.101933799239347	0.563689574483783	-4.74963	unchanged	ClusterB_vs_Control
DTX3L	0.0814990849517514	14.5905744053885	1.64604480784813	0.101956502745803	0.563689574483783	-4.74979	unchanged	ClusterB_vs_Control
DCTN5	-0.0263407	18.5802003447926	-1.64557	0.102055174715166	0.563689574483783	-4.75053	unchanged	ClusterB_vs_Control
TPD52	0.0346909119295766	21.3840755544747	1.64527934053008	0.102114429453703	0.563689574483783	-4.75097	unchanged	ClusterB_vs_Control
CHCHD6	-0.0387915	19.381808050724	-1.64515	0.102141748927564	0.563689574483783	-4.75117	unchanged	ClusterB_vs_Control
PLGRKT	-0.0621072	16.5009778953972	-1.64442	0.102291100222401	0.563689574483783	-4.75228	unchanged	ClusterB_vs_Control
UBA5	0.0323640894593709	18.9997289346607	1.6442959529669	0.102317604844403	0.563689574483783	-4.75247	unchanged	ClusterB_vs_Control
DNAJB1	0.0330657880642846	20.6230991750502	1.64421912738647	0.102333491276767	0.563689574483783	-4.75259	unchanged	ClusterB_vs_Control
YBX1	0.0746276830026282	18.1073790954141	1.64416670002299	0.102344333645009	0.563689574483783	-4.75267	unchanged	ClusterB_vs_Control
COL1A2	0.238582013034438	19.1754058645458	1.64367174616919	0.102446739309304	0.563916331320612	-4.75343	unchanged	ClusterB_vs_Control
MEPCE	0.0571034571861411	15.3935922713667	1.64324122159281	0.102535881575592	0.56406985270587	-4.75408	unchanged	ClusterB_vs_Control
TBC1D17	-0.0263306	18.7983768550726	-1.64173	0.102849647136296	0.564996742996378	-4.7564	unchanged	ClusterB_vs_Control
RAB30	-0.0567582	18.3535756475407	-1.64161	0.102873719511866	0.564996742996378	-4.75657	unchanged	ClusterB_vs_Control
RRM2	0.0798800398085291	16.6611410735972	1.64154149126914	0.1028884284944	0.564996742996378	-4.75668	unchanged	ClusterB_vs_Control
LIMS1	0.0487779962340973	17.6423719596242	1.63946652014504	0.103320125217489	0.566756342066114	-4.75985	unchanged	ClusterB_vs_Control
MTCL1	0.0289802103857681	18.494762807813	1.6390135176742	0.103414565411787	0.566756342066114	-4.76054	unchanged	ClusterB_vs_Control
ASDURF	0.0678217772452516	15.376684862913	1.63890579453768	0.103437033315059	0.566756342066114	-4.7607	unchanged	ClusterB_vs_Control
HNRNPUL1	0.0349468259489889	18.1577086535956	1.63879055616878	0.103461073017387	0.566756342066114	-4.76088	unchanged	ClusterB_vs_Control
EEF1A2	0.022212628335275	23.8445148248144	1.63840231383391	0.103542096696541	0.566756342066114	-4.76147	unchanged	ClusterB_vs_Control
LRIG2	0.0909654729900371	15.1821595792416	1.63803602582294	0.103618585365757	0.566756342066114	-4.76203	unchanged	ClusterB_vs_Control
PNKP	0.0443094909035917	15.558276513604	1.63793511547124	0.103639665548847	0.566756342066114	-4.76218	unchanged	ClusterB_vs_Control
PAPSS2	0.0549482238405012	15.9284438150225	1.6374600852836	0.103738945678966	0.566786611658825	-4.76291	unchanged	ClusterB_vs_Control
RANBP3	0.0264608626079728	18.1299066767458	1.63731972688725	0.103768294848168	0.566786611658825	-4.76312	unchanged	ClusterB_vs_Control
CDK16	-0.0259952	17.1555726177279	-1.63684	0.103867686516375	0.56685985433874	-4.76385	unchanged	ClusterB_vs_Control
FYN	-0.0203535	20.1434514806127	-1.63658	0.103922111130364	0.56685985433874	-4.76424	unchanged	ClusterB_vs_Control
CCDC61	0.05490862382368	15.6903161697094	1.63637329595743	0.103966369201665	0.56685985433874	-4.76456	unchanged	ClusterB_vs_Control
NCKIPSD	-0.0259494	18.3113234279867	-1.63519	0.104214580107558	0.567876963438169	-4.76637	unchanged	ClusterB_vs_Control
HIST3H2BB	0.0760483328523058	24.3255461132498	1.63457974950686	0.104342565281591	0.568238133458412	-4.76729	unchanged	ClusterB_vs_Control
ABCF3	0.0298988847016339	16.5276880596049	1.6338509971638	0.104495732784899	0.568716839998803	-4.7684	unchanged	ClusterB_vs_Control
NTNG2	0.0424091694311439	15.6694816558679	1.63251129031973	0.10477778001948	0.568716839998803	-4.77044	unchanged	ClusterB_vs_Control
MRPS18B	-0.0494158	16.0446491189116	-1.63224	0.104835631026847	0.568716839998803	-4.77086	unchanged	ClusterB_vs_Control
VIPAS39	0.0305222002143744	16.5485373778535	1.63192949007774	0.104900455949069	0.568716839998803	-4.77132	unchanged	ClusterB_vs_Control
TAB3	0.0356806202522897	15.3273785921484	1.63179661399606	0.104928489792261	0.568716839998803	-4.77152	unchanged	ClusterB_vs_Control
ACOT7	-0.0248704	21.8708784367426	-1.63177	0.104934532324627	0.568716839998803	-4.77157	unchanged	ClusterB_vs_Control
SPTLC2	-0.0607476	16.6867726626097	-1.6315	0.104991447170088	0.568716839998803	-4.77198	unchanged	ClusterB_vs_Control
KCNQ3	-0.0516614	15.4106360995391	-1.63149	0.104992324693733	0.568716839998803	-4.77198	unchanged	ClusterB_vs_Control
SELENBP1	0.0597126792575189	20.3550670883403	1.63132883057061	0.105027229321899	0.568716839998803	-4.77223	unchanged	ClusterB_vs_Control
EIF3H	0.0216378187942929	18.966661360729	1.63122967550549	0.105048168501788	0.568716839998803	-4.77238	unchanged	ClusterB_vs_Control
FKBP5	0.0782579389502622	17.761828826649	1.63093796311035	0.105109790604622	0.568716839998803	-4.77283	unchanged	ClusterB_vs_Control
COPS3	-0.0210677	19.1860237107445	-1.63043	0.105216871156308	0.568961929817055	-4.7736	unchanged	ClusterB_vs_Control
C7orf25	-0.0403408	15.270860985166	-1.63	0.105307255723862	0.569116501150846	-4.77424	unchanged	ClusterB_vs_Control
CTGF	0.0687928093630195	15.9903288241403	1.62906512563517	0.105506104656755	0.569856725973051	-4.77567	unchanged	ClusterB_vs_Control
SNX29	0.0423615887443205	17.0092911451813	1.6273850075725	0.105862655719228	0.571447360210063	-4.77822	unchanged	ClusterB_vs_Control
DLGAP4	-0.0309405	17.9240569701055	-1.6252	0.106327864547025	0.572771861386547	-4.78152	unchanged	ClusterB_vs_Control
RHBDF1	0.0492049072904415	16.2926183946715	1.62502105491385	0.106365963371537	0.572771861386547	-4.78179	unchanged	ClusterB_vs_Control
ROCK2	-0.0218164	19.4128536653248	-1.6248	0.10641418711014	0.572771861386547	-4.78214	unchanged	ClusterB_vs_Control
PRMT8	-0.0476451	18.1362870866903	-1.62478	0.106416729317673	0.572771861386547	-4.78215	unchanged	ClusterB_vs_Control
RPS27A	0.0255289157688949	25.281253797971	1.62439733087021	0.106499079203213	0.572771861386547	-4.78274	unchanged	ClusterB_vs_Control
TBC1D8B	0.0487006993860355	20.7769230946634	1.62409052164474	0.106564607695007	0.572771861386547	-4.7832	unchanged	ClusterB_vs_Control
LACTB	0.0554930306283801	18.496290392759	1.62395	0.10659565676741	0.572771861386547	-4.78342	unchanged	ClusterB_vs_Control
TAP1	0.0678445627969033	15.9814915251919	1.62389866947267	0.106605600001796	0.572771861386547	-4.78349	unchanged	ClusterB_vs_Control
IFIH1	-0.121554	14.4163381817885	-1.62327	0.106739431822423	0.573156517581745	-4.78444	unchanged	ClusterB_vs_Control
CRBN	-0.0562037	18.0880989133791	-1.62284	0.106832681923597	0.573322941628442	-4.78509	unchanged	ClusterB_vs_Control
CCT5	-0.0174512	21.2692191390841	-1.62138	0.107144538924361	0.574049147209272	-4.78729	unchanged	ClusterB_vs_Control
BRINP1	-0.0348228	17.2143865526799	-1.62121	0.107180527989294	0.574049147209272	-4.78755	unchanged	ClusterB_vs_Control
TAF15	0.0350096186671252	19.0601666642749	1.6211662503859	0.107190797326411	0.574049147209272	-4.78762	unchanged	ClusterB_vs_Control
SF3B6	0.0442838717282115	17.6205498972896	1.6210425751882	0.107217345336079	0.574049147209272	-4.7878	unchanged	ClusterB_vs_Control
PPP2R2B	-0.0253003	19.4697988365325	-1.6207	0.107289937778661	0.574104030798192	-4.78831	unchanged	ClusterB_vs_Control
PCDHGC4	0.0667462750325125	15.3301920822401	1.61998999409228	0.107443504558843	0.574458543303109	-4.78939	unchanged	ClusterB_vs_Control
GRIA2	-0.0449629	21.0562748269937	-1.61965	0.107517635683529	0.574458543303109	-4.78991	unchanged	ClusterB_vs_Control
C1QA	0.144399259872333	17.8852250216112	1.61936807899146	0.107577309550643	0.574458543303109	-4.79033	unchanged	ClusterB_vs_Control
TIMM10B	-0.0410302	17.4792015628263	-1.61924	0.107605710413494	0.574458543303109	-4.79053	unchanged	ClusterB_vs_Control
PTER	0.111340795254169	15.7005005499185	1.61848354240854	0.107767847206333	0.574990790801345	-4.79166	unchanged	ClusterB_vs_Control
PSMB4	0.0270612013170535	19.0644221646778	1.61812608008148	0.107844924586308	0.575068853801571	-4.7922	unchanged	ClusterB_vs_Control
HLA-B	0.0994610932691309	17.632266176592	1.6174250404595	0.107996213465301	0.575365085934669	-4.79326	unchanged	ClusterB_vs_Control
ISG20	0.153615880856989	17.5978606953947	1.61728972344839	0.108025435289504	0.575365085934669	-4.79346	unchanged	ClusterB_vs_Control
PARP9	0.0762880534119876	14.1811435788657	1.61692545893609	0.108104129953248	0.575451406207782	-4.79401	unchanged	ClusterB_vs_Control
MTPAP	-0.0446211	17.2174922103225	-1.61651	0.108193811550913	0.575596077742551	-4.79463	unchanged	ClusterB_vs_Control
PCNP	0.0515450705844316	18.8659081531928	1.61588272521298	0.108329652693248	0.575745344210694	-4.79558	unchanged	ClusterB_vs_Control
ALKBH4	-0.0393771	15.0453961158337	-1.6158	0.108346908623861	0.575745344210694	-4.7957	unchanged	ClusterB_vs_Control
SYNJ2BP	0.0397183094785341	18.1313188631314	1.61477107670156	0.108570494546738	0.575749583019133	-4.79725	unchanged	ClusterB_vs_Control
CSK	0.0296028895896008	17.6052809266339	1.61446966665643	0.108635869623685	0.575749583019133	-4.7977	unchanged	ClusterB_vs_Control
ZNF74	-0.19446	16.5720477673811	-1.61376	0.108790219882649	0.575749583019133	-4.79877	unchanged	ClusterB_vs_Control
SNX17	0.0312975985149571	17.0953060224052	1.61368023566131	0.108807244378634	0.575749583019133	-4.79889	unchanged	ClusterB_vs_Control
SCARF1	0.0643691731589193	15.7074778175678	1.61364816474534	0.108814211104646	0.575749583019133	-4.79894	unchanged	ClusterB_vs_Control
CHRM4	-0.0738046	15.688663399871	-1.61339	0.108870721995134	0.575749583019133	-4.79933	unchanged	ClusterB_vs_Control
FKBPL	-0.0418296	15.3573506071445	-1.61329	0.10889201823625	0.575749583019133	-4.79948	unchanged	ClusterB_vs_Control
GNS	0.0408361214522586	16.1795749103094	1.61326826841422	0.108896762652725	0.575749583019133	-4.79951	unchanged	ClusterB_vs_Control
SCYL2	0.0419929563027637	17.4415173724961	1.61320558241445	0.108910389143157	0.575749583019133	-4.7996	unchanged	ClusterB_vs_Control
HCN4	-0.0436448	16.3502805971823	-1.61256	0.109049825845868	0.575987079777984	-4.80057	unchanged	ClusterB_vs_Control
XPR1	0.0422581985724868	16.2705342035345	1.6120816542025	0.109154936566054	0.575987079777984	-4.80129	unchanged	ClusterB_vs_Control
MIF	-0.06833	22.9185044455691	-1.61192	0.109190577506306	0.575987079777984	-4.80154	unchanged	ClusterB_vs_Control
UBR7	0.0328866009783866	16.909340986941	1.6116730035423	0.109243960613291	0.575987079777984	-4.8019	unchanged	ClusterB_vs_Control
ATP1A3	-0.0259283	25.0488956442991	-1.6109	0.109411859043347	0.575987079777984	-4.80306	unchanged	ClusterB_vs_Control
PICK1	-0.0320902	17.7363496470075	-1.6109	0.109412953827513	0.575987079777984	-4.80307	unchanged	ClusterB_vs_Control
SERINC5	-0.100527	15.5183182252798	-1.61074	0.109447746570729	0.575987079777984	-4.80331	unchanged	ClusterB_vs_Control
ARAF	-0.0266449	18.7610346979635	-1.61026	0.109552629338348	0.575987079777984	-4.80403	unchanged	ClusterB_vs_Control
MKLN1	0.0498441751918399	15.4511024367071	1.60981516118332	0.109649420965918	0.575987079777984	-4.80469	unchanged	ClusterB_vs_Control
DDX6	0.0359504558049508	18.3601375071268	1.60956639170618	0.109703804200613	0.575987079777984	-4.80506	unchanged	ClusterB_vs_Control
KCNN2	0.0623944760576514	17.5614838392466	1.6095461871961	0.109708222033136	0.575987079777984	-4.80509	unchanged	ClusterB_vs_Control
OSBPL9	0.0325627597744855	16.8507796553455	1.6093804923369	0.109744457529868	0.575987079777984	-4.80534	unchanged	ClusterB_vs_Control
OLFM2	-0.0639615	16.923516086645	-1.60877	0.10987801473737	0.575987079777984	-4.80626	unchanged	ClusterB_vs_Control
TMCC2	0.0282774709344444	17.0447044169167	1.60860826267719	0.109913461084483	0.575987079777984	-4.8065	unchanged	ClusterB_vs_Control
MT2A	0.100908530709582	22.2982704910243	1.60858600929152	0.109918334348629	0.575987079777984	-4.80653	unchanged	ClusterB_vs_Control
PCDH17	0.0445857068465152	16.9140539292555	1.60794991891884	0.110057704610483	0.575987079777984	-4.80748	unchanged	ClusterB_vs_Control
SLC1A6	-0.0768993	17.8973819270133	-1.60785	0.110080450451879	0.575987079777984	-4.80764	unchanged	ClusterB_vs_Control
PLCB1	-0.0500131	20.6476880883041	-1.60784	0.110081144576963	0.575987079777984	-4.80764	unchanged	ClusterB_vs_Control
STARD10	0.0439189431813993	15.5106277533833	1.6070434668936	0.110256556088531	0.57653963419522	-4.80884	unchanged	ClusterB_vs_Control
ZNF622	0.0543076313685731	16.4705135731338	1.60659592362774	0.110354840895299	0.57653963419522	-4.80951	unchanged	ClusterB_vs_Control
DTX3	-0.0358838	17.2568510089171	-1.60589	0.110509786460541	0.57653963419522	-4.81057	unchanged	ClusterB_vs_Control
SUPT5H	0.0298685598409278	16.4670487553363	1.6058523052766	0.11051830126801	0.57653963419522	-4.81062	unchanged	ClusterB_vs_Control
ALDH1A2	-0.0454123	20.9814666166839	-1.60573	0.11054582382668	0.57653963419522	-4.81081	unchanged	ClusterB_vs_Control
PTPN6	0.0639000990384488	16.4011083667786	1.60565191335277	0.110562383970981	0.57653963419522	-4.81092	unchanged	ClusterB_vs_Control
LAGE3	0.0714244116803151	15.1632312943874	1.60525990083345	0.110648660415599	0.576662995906762	-4.81151	unchanged	ClusterB_vs_Control
SLC25A14	-0.0481435	16.2827126741909	-1.60421	0.110879328019207	0.577082509785193	-4.81307	unchanged	ClusterB_vs_Control
VAMP5	0.0870776076020725	17.4792536478088	1.60416968959886	0.110888883086257	0.577082509785193	-4.81314	unchanged	ClusterB_vs_Control
CDK8	-0.0954877	14.8013279560489	-1.60396	0.110935950035985	0.577082509785193	-4.81346	unchanged	ClusterB_vs_Control
GRN	0.0874927468149913	15.2182284361944	1.60339113872939	0.111060687476647	0.577082509785193	-4.8143	unchanged	ClusterB_vs_Control
ACADM	0.0542206280999302	19.6108309228183	1.60335532626843	0.111068595390231	0.577082509785193	-4.81435	unchanged	ClusterB_vs_Control
MRPS16	-0.137962	14.4527302621704	-1.60319	0.111105146036394	0.577082509785193	-4.8146	unchanged	ClusterB_vs_Control
PPP2R5E	-0.0293706	19.1722139492943	-1.60214	0.111338154627711	0.577966779011607	-4.81618	unchanged	ClusterB_vs_Control
TRMT11	-0.061582	16.2221536097035	-1.60177	0.111419095081576	0.578061096679566	-4.81672	unchanged	ClusterB_vs_Control
QPRT	0.0758413666614999	17.8137480658916	1.60120996409979	0.111543142627511	0.578350871105572	-4.81756	unchanged	ClusterB_vs_Control
NDEL1	-0.0290247	18.7882806127258	-1.60067	0.111661945273772	0.578350871105572	-4.81836	unchanged	ClusterB_vs_Control
SYT4	0.0589960683904334	16.0016212429239	1.60066765017464	0.111663356371561	0.578350871105572	-4.81836	unchanged	ClusterB_vs_Control
IDH3A	-0.0423522	22.7379805705479	-1.60001	0.111809422128707	0.578672918374484	-4.81935	unchanged	ClusterB_vs_Control
KIAA1549L	-0.0462997	18.2347963984824	-1.59982	0.111851210197261	0.578672918374484	-4.81963	unchanged	ClusterB_vs_Control
CNPY4	0.0640403619905712	16.5705901288631	1.59890677721041	0.112054398236469	0.579114146672308	-4.82099	unchanged	ClusterB_vs_Control
hCG_1642624	-0.0688586	14.6639175465602	-1.59871	0.112098800308829	0.579114146672308	-4.82129	unchanged	ClusterB_vs_Control
SHISA9	0.0621502867418968	16.4370431989851	1.59849032086117	0.112147041244301	0.579114146672308	-4.82161	unchanged	ClusterB_vs_Control
PIGB	0.0684066621995161	14.5850611990568	1.59802469601498	0.112250694322058	0.579114146672308	-4.8223	unchanged	ClusterB_vs_Control
MRPS35	-0.0558416	17.190771544083	-1.59784	0.112292483393514	0.579114146672308	-4.82258	unchanged	ClusterB_vs_Control
TGFB2	0.10458160880377	14.1833630522314	1.59772887722375	0.112316586401724	0.579114146672308	-4.82274	unchanged	ClusterB_vs_Control
MAGI3	0.0342343256666666	17.2899137852029	1.59745914565927	0.112376694549182	0.579114146672308	-4.82314	unchanged	ClusterB_vs_Control
AIFM2	0.0687534408613946	14.1525462685255	1.59704871774629	0.112468205248228	0.579261578373006	-4.82375	unchanged	ClusterB_vs_Control
SLC12A6	0.0359864566421066	18.7787623917103	1.59657357605507	0.112574218938447	0.579483500393603	-4.82446	unchanged	ClusterB_vs_Control
UROS	-0.0378293	17.0492488375152	-1.59494	0.112939784625373	0.580934956408975	-4.82689	unchanged	ClusterB_vs_Control
USP5	0.0186503507387776	20.9656838269376	1.59468624247529	0.112996107460611	0.580934956408975	-4.82727	unchanged	ClusterB_vs_Control
S100A11	0.0934177922056882	19.4698847497686	1.59446592555633	0.113045438363002	0.580934956408975	-4.82759	unchanged	ClusterB_vs_Control
MCTP1	-0.0405188	17.8206634552164	-1.59276	0.113427739007935	0.58257448328169	-4.83012	unchanged	ClusterB_vs_Control
NSRP1	0.0664153932819342	15.9483132331979	1.59213913121337	0.113567475748917	0.582916128349483	-4.83105	unchanged	ClusterB_vs_Control
TRPV2	-0.0819469	17.4193317940321	-1.59174	0.11365784576515	0.582916128349483	-4.83164	unchanged	ClusterB_vs_Control
ZFP36L2	0.0868392817736314	14.1639714349855	1.59162024796464	0.113684153167083	0.582916128349483	-4.83182	unchanged	ClusterB_vs_Control
NLRX1	-0.0298181	16.4451469225951	-1.5911	0.113800291140764	0.583186912139843	-4.83258	unchanged	ClusterB_vs_Control
LZTR1	-0.048386	15.2573990709111	-1.58946	0.114171649655494	0.584492285896859	-4.83502	unchanged	ClusterB_vs_Control
NCAN	-0.0414687	20.8760136638949	-1.58941	0.114181954862466	0.584492285896859	-4.83509	unchanged	ClusterB_vs_Control
VAC14	-0.0251732	18.3260055343243	-1.58787	0.114530577522187	0.585479298860358	-4.83737	unchanged	ClusterB_vs_Control
PRRT1	-0.045933	16.8145738739059	-1.58771	0.114565710476612	0.585479298860358	-4.8376	unchanged	ClusterB_vs_Control
CAMK4	-0.0425986	19.1172284227012	-1.58766	0.114577547240525	0.585479298860358	-4.83768	unchanged	ClusterB_vs_Control
ARHGEF28	-0.0424569	15.1879027048377	-1.58743	0.114629077624631	0.585479298860358	-4.83802	unchanged	ClusterB_vs_Control
RTL9	-0.161757	13.7901545436565	-1.5869	0.114748914187109	0.585766491546058	-4.8388	unchanged	ClusterB_vs_Control
FKBP15	0.0230711675216959	17.7772140327565	1.58639456901178	0.114864538122353	0.585921806878656	-4.83955	unchanged	ClusterB_vs_Control
CZIB	0.039026927902384	18.3643412147995	1.58620919251361	0.114906589556179	0.585921806878656	-4.83983	unchanged	ClusterB_vs_Control
ARRB2	0.0422598342767806	18.6379729139025	1.58532162022441	0.115108099071218	0.586421465738488	-4.84114	unchanged	ClusterB_vs_Control
THOP1	-0.0299901	19.1003432387013	-1.58522	0.115131937241306	0.586421465738488	-4.84129	unchanged	ClusterB_vs_Control
SERPINB6	-0.10846	18.4163	-1.58353	0.115515866807581	0.58805175092925	-4.84378	unchanged	ClusterB_vs_Control
EIF3M	-0.0525712	19.4826798892861	-1.58273	0.11569747752558	0.588114469510634	-4.84496	unchanged	ClusterB_vs_Control
SUCLA2	-0.0297625	22.2779202862907	-1.58253	0.115742821711017	0.588114469510634	-4.84525	unchanged	ClusterB_vs_Control
PRKX	0.0975505477325758	15.3291903421574	1.58240892641899	0.115771354875814	0.588114469510634	-4.84544	unchanged	ClusterB_vs_Control
KLHDC8B	0.0753445685574192	14.6854906778793	1.58235510496793	0.115783639181538	0.588114469510634	-4.84551	unchanged	ClusterB_vs_Control
HIST1H2BN	0.0669211437443522	24.4500803772654	1.58157977642188	0.115960716493271	0.588689216199853	-4.84666	unchanged	ClusterB_vs_Control
LRRC4C	-0.0445077	16.6657629745951	-1.58118	0.116051003538352	0.588822970570073	-4.84724	unchanged	ClusterB_vs_Control
ADCYAP1R1	0.0521519489424875	18.1438532999406	1.58018505787166	0.116279797718455	0.589614243061214	-4.84871	unchanged	ClusterB_vs_Control
MGP	0.164963766564281	14.8812383496122	1.57974467914699	0.116380691461267	0.589614243061214	-4.84936	unchanged	ClusterB_vs_Control
DUSP26	-0.0973526	14.5071927941129	-1.5796	0.11641468212498	0.589614243061214	-4.84958	unchanged	ClusterB_vs_Control
REEP2	-0.0322356	19.7152510451705	-1.57888	0.116578401175377	0.589614243061214	-4.85063	unchanged	ClusterB_vs_Control
EPHB3	-0.0324359	17.7453595987795	-1.57807	0.116765476283956	0.589614243061214	-4.85183	unchanged	ClusterB_vs_Control
ANKRD34B	0.124024020074859	17.7283118634985	1.57774894577301	0.116838798952145	0.589614243061214	-4.8523	unchanged	ClusterB_vs_Control
KCNN1	0.072959767902514	16.8591096470358	1.57747184643769	0.116902518273901	0.589614243061214	-4.8527	unchanged	ClusterB_vs_Control
BLOC1S4	0.0537658945837496	14.3203371377801	1.57735019707326	0.116930500399008	0.589614243061214	-4.85288	unchanged	ClusterB_vs_Control
USE1	0.0384550828298451	17.8253498677966	1.57685	0.11704455289794	0.589614243061214	-4.85361	unchanged	ClusterB_vs_Control
PCDHGA7	0.051645931129416	15.6883170783565	1.57629646533311	0.117173105173737	0.589614243061214	-4.85443	unchanged	ClusterB_vs_Control
TERF2	0.042321563129903	17.0847655925271	1.5762018372427	0.117194911295573	0.589614243061214	-4.85457	unchanged	ClusterB_vs_Control
GNPAT	-0.0368423	16.6328797484045	-1.57606	0.117227581422664	0.589614243061214	-4.85478	unchanged	ClusterB_vs_Control
ABHD6	-0.0417519	17.0571395335979	-1.57589	0.117267515837615	0.589614243061214	-4.85503	unchanged	ClusterB_vs_Control
ATP2A3	-0.0339857	21.2683398154398	-1.57586	0.117274206306468	0.589614243061214	-4.85508	unchanged	ClusterB_vs_Control
OMG	-0.0735766	20.7774571240018	-1.5755	0.117355866816264	0.589614243061214	-4.8556	unchanged	ClusterB_vs_Control
PRKY	0.0924765821026199	16.2566226052017	1.57530656902619	0.117401376489498	0.589614243061214	-4.85588	unchanged	ClusterB_vs_Control
FGF22	-0.208759	14.1444795734046	-1.57472	0.117535896991468	0.589614243061214	-4.85674	unchanged	ClusterB_vs_Control
CLCC1	0.031117674282843	17.2355919106245	1.57456265405408	0.117573156246164	0.589614243061214	-4.85698	unchanged	ClusterB_vs_Control
LRRC57	-0.0391478	19.5322518865014	-1.57432	0.117629547761166	0.589614243061214	-4.85733	unchanged	ClusterB_vs_Control
SPRYD7	0.0339798684814632	17.266915305808	1.57431582031403	0.117630197428021	0.589614243061214	-4.85734	unchanged	ClusterB_vs_Control
QSOX1	0.0668949562326766	14.1928174630445	1.57426748339755	0.11764137024832	0.589614243061214	-4.85741	unchanged	ClusterB_vs_Control
SLC25A40	-0.0537932	16.2404554751374	-1.57413	0.117673841663595	0.589614243061214	-4.85762	unchanged	ClusterB_vs_Control
KRT19	-0.163502	15.3121996825145	-1.5741	0.117679550303672	0.589614243061214	-4.85765	unchanged	ClusterB_vs_Control
AFF1	-0.15566	16.6662790575157	-1.57367	0.117779878507074	0.589796031088441	-4.85829	unchanged	ClusterB_vs_Control
KIT	-0.101642	16.8002637306081	-1.57303	0.117927541630495	0.589917516444568	-4.85922	unchanged	ClusterB_vs_Control
RRP12	0.049052624265526	15.1317809405812	1.57290956506369	0.117955589872026	0.589917516444568	-4.8594	unchanged	ClusterB_vs_Control
LZTS2	0.032626984690495	18.7461493630367	1.5723810268156	0.118078072329558	0.589917516444568	-4.86018	unchanged	ClusterB_vs_Control
CISD2	0.0405027747635884	19.0814239427353	1.57190041575015	0.118189535733878	0.589917516444568	-4.86088	unchanged	ClusterB_vs_Control
RNF114	0.0548194175274936	17.2090017222037	1.57177726218379	0.118218110950543	0.589917516444568	-4.86106	unchanged	ClusterB_vs_Control
KPNA3	0.0273639575903886	19.3160866973555	1.57175792243902	0.118222598832432	0.589917516444568	-4.86109	unchanged	ClusterB_vs_Control
PKP4	0.0221937612861254	18.7435338346179	1.57156829668032	0.118266609566139	0.589917516444568	-4.86137	unchanged	ClusterB_vs_Control
CAMK2N1	0.0971116451544596	16.0271895970855	1.57126048571984	0.118338077856353	0.589917516444568	-4.86182	unchanged	ClusterB_vs_Control
MAPK11	0.0516397778275728	15.3533244045387	1.5710771223643	0.118380667867256	0.589917516444568	-4.86209	unchanged	ClusterB_vs_Control
NCS1	-0.043581	20.2542869119959	-1.57064	0.118482633922978	0.590075315312101	-4.86273	unchanged	ClusterB_vs_Control
CNNM1	0.034031881204136	16.251871435865	1.57038952204377	0.118540485756042	0.590075315312101	-4.86309	unchanged	ClusterB_vs_Control
ICK	-0.0568887	19.2758662770821	-1.57008	0.118611385492665	0.590109264722825	-4.86354	unchanged	ClusterB_vs_Control
NRAS	-0.0220715	20.9130061752796	-1.56943	0.118764734737642	0.590553154535065	-4.8645	unchanged	ClusterB_vs_Control
[truncated: 25,775 more rows]
