# Supplementary material for: Multilayer Proteome and Metabolome‐Based Validation Uncovers Combined Regulatory Roles and Predictive Values of 6 RNA Modifications and Cellular Senescence in Alzheimer's Disease
Source: CNS Neurosci Ther. 2026 Jul 14;32(7):e71021. doi: 10.1002/cns.71021 (PMC13367321; doi:10.1002/cns.71021)
Supplement: Supplementary file 15 — Table S5: Enrichment analysis of WGCNA hub proteins and intersection proteins. [file CNS-32-e71021-s018.xlsx]

## Sheet: Table S5
Table S5: Enrichment analysis of WGCNA hub proteins and intersection proteins.
GO enrichment analysis of blue module proteins
	ONTOLOGY	ID	Description	GeneRatio	BgRatio	RichFactor	FoldEnrichment	zScore	pvalue	p.adjust	qvalue	geneID	Count
GO:0044281	BP	GO:0044281	small molecule metabolic process	84/378	1783/18805	0.0471116096466629	2.3437402629775	8.54140691040426	7.31940511903599e-14	3.52722132686345e-10	2.80217646504567e-10	AASS/ACSS3/ADH5/AK1/AKR1C2/AKR1C3/AKR7A2/ALDH1A1/ALOX5/ALOX5AP/APRT/BDH2/CASP1/COMT/CREB1/CRYL1/CSAD/DBI/DCK/DCTD/EPHX1/ERLIN2/ESD/FABP5/FGF1/GALK1/GCLM/GMPR/GSTP1/H6PD/HAAO/HADHA/HADHB/HNMT/HTR2A/ITPKB/ITPKC/LIMA1/MAPKAPK2/MGLL/MTAP/NDUFA2/NDUFB2/NDUFB3/NDUFB5/NDUFC2/NDUFS4/NDUFS6/NDUFV3/NT5C/OARD1/PDE4C/PECR/PGAM2/PGM2/PGM3/PHGDH/PMVK/PNP/PRMT3/PSAT1/PTER/PTGR2/PTGS1/PYCARD/QPRT/RPE/RPEL1/SAMHD…	84
GO:0060627	BP	GO:0060627	regulation of vesicle-mediated transport	36/378	547/18805	0.0658135283363803	3.27413597980326	7.73084906677777	4.58756281086668e-10	1.10537325927833e-06	8.78156102269584e-07	ANO6/ANXA1/APLNR/C4A/C4B/CNN2/CPLX2/CYBA/DOC2B/DOCK2/EZR/FCGR2A/HPCA/ITGAM/ITGB2/LGALS9/MSN/MYLK/NCKAP1L/PLD2/PRAM1/PRRT2/PTPRC/PYCARD/RAB29/RDX/RPH3A/SIRPB1/SLC4A8/STX1A/STX1B/STXBP1/SYK/SYT12/SYT2/SYTL4	36
GO:0006082	BP	GO:0006082	organic acid metabolic process	48/378	923/18805	0.0520043336944745	2.58714681249893	7.08196228735349	1.54356462189612e-09	1.91078069435453e-06	1.51800644059532e-06	AASS/ADH5/AKR1C2/AKR1C3/ALDH1A1/ALOX5/ALOX5AP/BDH2/CASP1/COMT/CRYL1/CSAD/DBI/EPHX1/ERLIN2/FABP5/GALK1/GCLM/GSTP1/HAAO/HADHA/HADHB/HNMT/HTR2A/MAPKAPK2/MGLL/MTAP/PECR/PGAM2/PHGDH/PRMT3/PSAT1/PTER/PTGR2/PTGS1/PYCARD/QPRT/SCD5/SDSL/SGPL1/SHMT1/SLC2A3/SORD/STAT3/SUCLG2/SYK/TBXAS1/TST	48
GO:0019752	BP	GO:0019752	carboxylic acid metabolic process	47/378	893/18805	0.0526315789473684	2.61835143414091	7.09692522518239	1.58603917356674e-09	1.91078069435453e-06	1.51800644059532e-06	AASS/ADH5/AKR1C2/AKR1C3/ALDH1A1/ALOX5/ALOX5AP/BDH2/CASP1/COMT/CRYL1/CSAD/DBI/EPHX1/ERLIN2/FABP5/GALK1/GCLM/GSTP1/HAAO/HADHA/HADHB/HNMT/HTR2A/MAPKAPK2/MGLL/MTAP/PECR/PGAM2/PHGDH/PRMT3/PSAT1/PTGR2/PTGS1/PYCARD/QPRT/SCD5/SDSL/SGPL1/SHMT1/SLC2A3/SORD/STAT3/SUCLG2/SYK/TBXAS1/TST	47
GO:0043436	BP	GO:0043436	oxoacid metabolic process	47/378	916/18805	0.0513100436681223	2.55260680206095	6.90017161969312	3.56955638085314e-09	2.754936904734e-06	2.18864047411399e-06	AASS/ADH5/AKR1C2/AKR1C3/ALDH1A1/ALOX5/ALOX5AP/BDH2/CASP1/COMT/CRYL1/CSAD/DBI/EPHX1/ERLIN2/FABP5/GALK1/GCLM/GSTP1/HAAO/HADHA/HADHB/HNMT/HTR2A/MAPKAPK2/MGLL/MTAP/PECR/PGAM2/PHGDH/PRMT3/PSAT1/PTGR2/PTGS1/PYCARD/QPRT/SCD5/SDSL/SGPL1/SHMT1/SLC2A3/SORD/STAT3/SUCLG2/SYK/TBXAS1/TST	47
GO:0006690	BP	GO:0006690	icosanoid metabolic process	16/378	124/18805	0.129032258064516	6.41918416111965	8.6713835371708	3.90993102959835e-09	2.754936904734e-06	2.18864047411399e-06	AKR1C2/AKR1C3/ALOX5/ALOX5AP/CASP1/COMT/EPHX1/FABP5/GSTP1/MAPKAPK2/MGLL/PTGR2/PTGS1/PYCARD/SYK/TBXAS1	16
GO:0006091	BP	GO:0006091	generation of precursor metabolites and energy	32/378	484/18805	0.0661157024793388	3.2891687437142	7.30751312633089	4.00177595624361e-09	2.754936904734e-06	2.18864047411399e-06	ACSS3/COA6/COMT/COX6C/COX7A2L/COX7C/EPM2A/GALK1/GYG1/GYG2/GYS1/H6PD/HTR2A/MT-CO2/NDUFA2/NDUFB2/NDUFB3/NDUFB5/NDUFC2/NDUFS4/NDUFS6/NDUFV3/PGAM2/PGM2/PLEC/RPE/RPEL1/SCO2/STAT3/SUCLG2/TKT/VGF	32
GO:0007229	BP	GO:0007229	integrin-mediated signaling pathway	15/378	111/18805	0.135135135135135	6.72279422279422	8.66088363377745	6.32179041862283e-09	3.80808850341793e-06	3.02530944112253e-06	ERBIN/FERMT2/FERMT3/ITGA6/ITGA7/ITGAM/ITGAX/ITGB1/ITGB2/ITGB4/ITGB5/LAMA1/LIMS1/PRAM1/SYK	15
GO:0072521	BP	GO:0072521	purine-containing compound metabolic process	35/378	584/18805	0.0599315068493151	2.98151319127346	6.96724352457804	9.21412520996696e-09	4.76070413625607e-06	3.78210830890081e-06	AASS/AK1/APRT/DCK/GALK1/GMPR/H6PD/HAAO/HTR2A/MTAP/NDUFA2/NDUFB2/NDUFB3/NDUFB5/NDUFC2/NDUFS4/NDUFS6/NDUFV3/NT5C/OARD1/PDE4C/PGAM2/PGM2/PMVK/PNP/QPRT/RPE/RPEL1/SAMHD1/SHMT1/SLC4A7/STAT3/SUCLG2/TJP2/TKT	35
GO:0044283	BP	GO:0044283	small molecule biosynthetic process	36/378	614/18805	0.0586319218241042	2.91686055529704	6.91655958337553	9.87902912690615e-09	4.76070413625607e-06	3.78210830890081e-06	AASS/ACSS3/AKR1C3/ALDH1A1/ALOX5/ALOX5AP/APRT/CASP1/CREB1/CSAD/DCTD/ERLIN2/FABP5/FGF1/GSTP1/H6PD/HAAO/ITPKB/ITPKC/MGLL/MTAP/PECR/PGAM2/PGM2/PHGDH/PMVK/PNP/PRMT3/PSAT1/PTGS1/PYCARD/SCD5/SHMT1/SORD/SYK/TBXAS1	36
GO:0009611	BP	GO:0009611	response to wounding	35/378	591/18805	0.0592216582064298	2.94619916024315	6.88528716965287	1.24602693276913e-08	5.2859392142929e-06	4.19937766568371e-06	ALOX5/ANO6/ANXA1/ANXA5/AQP1/CD109/CD2AP/CD44/CHMP4A/CLIC1/CNN2/COMT/CSRP1/DDR2/EPPK1/F11R/FERMT2/FERMT3/FGF1/FGF2/GNA13/GRN/HTR2A/ITGB1/ITGB4/ITGB5/MATN2/MYLK/PLEC/PTPN6/STAT3/STXBP1/SYK/SYTL4/TMX1	35
GO:0022904	BP	GO:0022904	respiratory electron transport chain	15/378	117/18805	0.128205128205128	6.37803554470221	8.35754819442277	1.31627455014557e-08	5.2859392142929e-06	4.19937766568371e-06	COA6/COX6C/COX7A2L/COX7C/MT-CO2/NDUFA2/NDUFB2/NDUFB3/NDUFB5/NDUFC2/NDUFS4/NDUFS6/NDUFV3/PLEC/SCO2	15
GO:0055086	BP	GO:0055086	nucleobase-containing small molecule metabolic process	38/378	689/18805	0.0551523947750363	2.74375868715491	6.67895538506843	1.94064309580235e-08	7.19381467590119e-06	5.71507606431835e-06	AASS/AK1/APRT/DCK/DCTD/GALK1/GMPR/H6PD/HAAO/HTR2A/MTAP/NDUFA2/NDUFB2/NDUFB3/NDUFB5/NDUFC2/NDUFS4/NDUFS6/NDUFV3/NT5C/OARD1/PDE4C/PGAM2/PGM2/PGM3/PMVK/PNP/QPRT/RPE/RPEL1/SAMHD1/SHMT1/SLC4A7/STAT3/SUCLG2/TJP2/TKT/TYMP	38
GO:0033627	BP	GO:0033627	cell adhesion mediated by integrin	13/378	89/18805	0.146067415730337	7.2666607217169	8.4872768895393	2.52013197234394e-08	8.67465426766103e-06	6.89151878452249e-06	FERMT3/ICAM1/ITGA6/ITGA7/ITGAM/ITGAX/ITGB1/ITGB2/ITGB4/ITGB5/NCKAP1L/PTPN6/SYK	13
GO:0042060	BP	GO:0042060	wound healing	29/378	450/18805	0.0644444444444444	3.20602586713698	6.78396137007447	3.85674951522272e-08	1.22097183399816e-05	9.6999258641808e-06	ALOX5/ANO6/ANXA1/ANXA5/AQP1/CD109/CD44/CHMP4A/CLIC1/CNN2/CSRP1/DDR2/EPPK1/F11R/FERMT2/FERMT3/FGF1/FGF2/GNA13/HTR2A/ITGB1/ITGB5/MYLK/PLEC/PTPN6/STXBP1/SYK/SYTL4/TMX1	29
GO:0022900	BP	GO:0022900	electron transport chain	15/378	127/18805	0.118110236220472	5.87582802149731	7.89639304161524	4.05385958580006e-08	1.22097183399816e-05	9.6999258641808e-06	COA6/COX6C/COX7A2L/COX7C/MT-CO2/NDUFA2/NDUFB2/NDUFB3/NDUFB5/NDUFC2/NDUFS4/NDUFS6/NDUFV3/PLEC/SCO2	15
GO:0009117	BP	GO:0009117	nucleotide metabolic process	31/378	508/18805	0.0610236220472441	3.03584447777361	6.66239248569185	4.49265492569452e-08	1.27353553452482e-05	1.01175145292576e-05	AK1/APRT/DCK/DCTD/GALK1/GMPR/H6PD/HAAO/HTR2A/NDUFA2/NDUFB2/NDUFB3/NDUFB5/NDUFC2/NDUFS4/NDUFS6/NDUFV3/NT5C/PDE4C/PGAM2/PNP/QPRT/RPE/RPEL1/SAMHD1/SHMT1/SLC4A7/STAT3/TJP2/TKT/TYMP	31
GO:0042773	BP	GO:0042773	ATP synthesis coupled electron transport	13/378	101/18805	0.128712871287129	6.4032950914139	7.79822622174053	1.17692319762993e-07	2.98504888914665e-05	2.37145134059837e-05	COA6/COX6C/COX7A2L/COX7C/MT-CO2/NDUFA2/NDUFB2/NDUFB3/NDUFB5/NDUFC2/NDUFS4/NDUFS6/NDUFV3	13
GO:0042775	BP	GO:0042775	mitochondrial ATP synthesis coupled electron transport	13/378	101/18805	0.128712871287129	6.4032950914139	7.79822622174053	1.17692319762993e-07	2.98504888914665e-05	2.37145134059837e-05	COA6/COX6C/COX7A2L/COX7C/MT-CO2/NDUFA2/NDUFB2/NDUFB3/NDUFB5/NDUFC2/NDUFS4/NDUFS6/NDUFV3	13
GO:0006163	BP	GO:0006163	purine nucleotide metabolic process	28/378	448/18805	0.0625	3.10929232804233	6.47170375925952	1.26167958024192e-07	3.04001694859291e-05	2.41512033333677e-05	AK1/APRT/DCK/GALK1/GMPR/H6PD/HAAO/HTR2A/NDUFA2/NDUFB2/NDUFB3/NDUFB5/NDUFC2/NDUFS4/NDUFS6/NDUFV3/NT5C/PDE4C/PGAM2/PNP/QPRT/RPE/RPEL1/SAMHD1/SLC4A7/STAT3/TJP2/TKT	28
GO:0051049	BP	GO:0051049	regulation of transport	65/378	1670/18805	0.0389221556886228	1.93632576117606	5.74099087738371	1.61779629888863e-07	3.71245731635444e-05	2.94933590930224e-05	ALOX5/ANO6/ANXA1/APLNR/AQP1/ASPH/C4A/C4B/CACNG2/CACNG3/CACNG8/CD2AP/CNN2/CPLX2/CREB1/CYBA/DBI/DOC2B/DOCK2/DPP6/EPM2A/EZR/FABP5/FCGR2A/FGF14/GFAP/HCLS1/HOMER3/HPCA/HTR2A/IL16/ITGAM/ITGB1/ITGB2/JUP/KCNIP4/KCNJ4/LCP1/LGALS9/MAVS/MSN/MYLK/NCKAP1L/PLD2/PRAM1/PRRT2/PTPN6/PTPRC/PYCARD/RAB29/RDX/RPH3A/SCIN/SIRPB1/SLC4A8/SP100/STX1A/STX1B/STXBP1/SYK/SYT12/SYT2/SYTL4/TMX1/UTRN	65
GO:0006753	BP	GO:0006753	nucleoside phosphate metabolic process	35/378	663/18805	0.052790346907994	2.6262499301715	6.10583658922226	2.09360475355211e-07	4.51064517842609e-05	3.58345070803851e-05	AASS/AK1/APRT/DCK/DCTD/GALK1/GMPR/H6PD/HAAO/HTR2A/NDUFA2/NDUFB2/NDUFB3/NDUFB5/NDUFC2/NDUFS4/NDUFS6/NDUFV3/NT5C/PDE4C/PGAM2/PGM3/PMVK/PNP/QPRT/RPE/RPEL1/SAMHD1/SHMT1/SLC4A7/STAT3/SUCLG2/TJP2/TKT/TYMP	35
GO:0019637	BP	GO:0019637	organophosphate metabolic process	48/378	1082/18805	0.044362292051756	2.20696534929437	5.85711184260138	2.1528291990828e-07	4.51064517842609e-05	3.58345070803851e-05	AASS/AK1/APRT/CAPN2/CRYL1/DBI/DCK/DCTD/FABP5/GALK1/GMPR/H6PD/HAAO/HADHA/HTR2A/INPP5D/ITPKB/ITPKC/MTM1/NDUFA2/NDUFB2/NDUFB3/NDUFB5/NDUFC2/NDUFS4/NDUFS6/NDUFV3/NT5C/PDE4C/PGAM2/PGM3/PLCD1/PLD2/PMVK/PNP/PRDX6/QPRT/RPE/RPEL1/SAMHD1/SHMT1/SLC4A7/SORD/STAT3/SUCLG2/TJP2/TKT/TYMP	48
GO:0098609	BP	GO:0098609	cell-cell adhesion	45/378	990/18805	0.0454545454545455	2.26130351130351	5.83966577995335	2.72551602568842e-07	5.26956487867644e-05	4.18636918857291e-05	ALOX5/ANXA1/CD2AP/CD44/CD58/CDH12/CDH20/CLIC1/CRB2/CSRP1/EPB41L5/EZR/F11R/FERMT3/HLA-DRA/HTR2A/ICAM1/ITGA6/ITGA7/ITGAM/ITGAX/ITGB1/ITGB2/ITGB4/ITGB5/ITPKB/JAM2/JUP/LGALS1/LGALS9/LIMS1/MSN/NCKAP1L/PCDHA11/PCDHA6/PNP/PTPN6/PTPRC/PYCARD/RDX/SIRPB1/STXBP1/SYK/TJP2/TMX1	45
GO:0006796	BP	GO:0006796	phosphate-containing compound metabolic process	76/378	2109/18805	0.036036036036036	1.79274512607846	5.53362029766478	2.73374397109174e-07	5.26956487867644e-05	4.18636918857291e-05	AASS/ACYP2/AK1/APRT/CAPN2/CREB1/CRYL1/CTDSP1/DBI/DCK/DCTD/DDR2/DDRGK1/EFEMP1/EPM2A/FABP5/FGF1/FGF2/GALK1/GMPR/GPRC5B/GSTP1/H6PD/HAAO/HADHA/HCLS1/HTR2A/INPP5D/IQGAP1/ITGA6/ITGB2/ITPKB/ITPKC/LHPP/MAPKAPK2/MAVS/MTM1/MYLK/NDUFA2/NDUFB2/NDUFB3/NDUFB5/NDUFC2/NDUFS4/NDUFS6/NDUFV3/NEK6/NEK7/NT5C/PDE4C/PGAM2/PGM3/PLCD1/PLD2/PMVK/PNP/PRDX4/PRDX6/PTPN6/PTPRC/PYCARD/QPRT/RPE/RPEL1/RPS6KA5/SAMHD1/SHMT1/SLC4A7…	76
GO:0006793	BP	GO:0006793	phosphorus metabolic process	76/378	2112/18805	0.0359848484848485	1.79019861311528	5.52026245904662	2.89328828599843e-07	5.3625985577794e-05	4.26027914824951e-05	AASS/ACYP2/AK1/APRT/CAPN2/CREB1/CRYL1/CTDSP1/DBI/DCK/DCTD/DDR2/DDRGK1/EFEMP1/EPM2A/FABP5/FGF1/FGF2/GALK1/GMPR/GPRC5B/GSTP1/H6PD/HAAO/HADHA/HCLS1/HTR2A/INPP5D/IQGAP1/ITGA6/ITGB2/ITPKB/ITPKC/LHPP/MAPKAPK2/MAVS/MTM1/MYLK/NDUFA2/NDUFB2/NDUFB3/NDUFB5/NDUFC2/NDUFS4/NDUFS6/NDUFV3/NEK6/NEK7/NT5C/PDE4C/PGAM2/PGM3/PLCD1/PLD2/PMVK/PNP/PRDX4/PRDX6/PTPN6/PTPRC/PYCARD/QPRT/RPE/RPEL1/RPS6KA5/SAMHD1/SHMT1/SLC4A7…	76
GO:0051128	BP	GO:0051128	regulation of cellular component organization	86/378	2507/18805	0.0343039489429597	1.70657608431841	5.44267807312244	3.13466176303945e-07	5.59479075410633e-05	4.44474262462942e-05	ADD3/ANO6/ANXA1/APLNR/ASPH/ATF1/ATL3/C4A/C4B/CALCOCO2/CAPN2/CD2AP/CD44/CHMP4A/CNN2/COTL1/CPLX2/CPNE5/CYBA/DDR2/DOC2B/DOCK2/DPF2/EML3/EPB41L5/EPM2A/EZR/F11R/FCGR2A/FERMT2/GFAP/GNA13/GRN/HCLS1/HPCA/ICAM1/IFI16/IQGAP2/ITGA6/ITGB1/LAMA1/LCP1/LIMA1/LIMS1/LRRTM3/MAP4/MAVS/MSN/MTM1/MYLK/NCKAP1L/NEK6/NEK7/NGEF/NUBP1/OLFM1/PI16/PLXNB1/PRRT2/PTPRC/PXN/PYCARD/RAB29/RAD21/RDX/RND2/RPH3A/RPS6KA5/SCIN/SIPA1/SI…	86
GO:0019646	BP	GO:0019646	aerobic electron transport chain	12/378	93/18805	0.129032258064516	6.41918416111965	7.50341527581963	3.5221677680625e-07	6.06190231224757e-05	4.81583615505388e-05	COX6C/COX7A2L/COX7C/MT-CO2/NDUFA2/NDUFB2/NDUFB3/NDUFB5/NDUFC2/NDUFS4/NDUFS6/NDUFV3	12
GO:0016053	BP	GO:0016053	organic acid biosynthetic process	23/378	337/18805	0.0682492581602374	3.3953103166753	6.35492611691023	3.75678319616583e-07	6.17540500861503e-05	4.906007583214e-05	AASS/AKR1C3/ALDH1A1/ALOX5/ALOX5AP/CASP1/CSAD/ERLIN2/FABP5/GSTP1/HAAO/MGLL/MTAP/PECR/PHGDH/PRMT3/PSAT1/PTGS1/PYCARD/SCD5/SHMT1/SYK/TBXAS1	23
GO:0022607	BP	GO:0022607	cellular component assembly	103/378	3209/18805	0.0320972265503272	1.5967945642299	5.31675694883213	3.84441067147646e-07	6.17540500861503e-05	4.906007583214e-05	ABCC4/ADD3/ALAD/ALDH9A1/ALOX5AP/ANO6/APLNR/ATF1/ATL3/CASP1/CBLN4/CD2AP/CDC20B/CDH12/CDH20/CHMP4A/CLTA/COA6/COA7/COTL1/COX7A2L/CSRP1/CSRP2/CYBA/DNAAF5/DNAJC9/EIF2D/EML3/EPB41L5/EPM2A/EPPK1/EZR/F11R/FARSB/FCHO2/FERMT2/FERMT3/FLNC/GABRA1/GABRG2/GBP1/GFAP/GNA13/GRIA3/HCLS1/HLA-DRA/ICAM1/IFI16/IQGAP1/IQGAP2/IQGAP3/ITGA6/ITGB1/ITGB4/ITGB5/JUP/KRT8/LCP1/LIMA1/LIMS1/LRRTM3/MAP4/MAVS/MSN/MTM1/MYLK/NCKAP1L…	103
GO:0006811	BP	GO:0006811	monoatomic ion transport	53/378	1297/18805	0.0408635312259059	2.03290662619884	5.52149249000722	6.22929131127092e-07	9.68353381581115e-05	7.69301612872406e-05	ABCC4/ANO6/APLNR/AQP1/ASPH/ATP2B2/CACNG2/CACNG3/CACNG8/CLIC1/COX7A2L/CP/CYBA/CYBB/DPP6/EPM2A/FGF14/FGF2/FTL/GABRA1/GABRG2/GRIA3/HOMER3/HPCA/HTR2A/HVCN1/IL16/ITGB1/KCNIP4/KCNJ4/KCNN3/MAGED2/MAGT1/MT-CO2/MYLK/NDUFA2/NDUFB2/NDUFB3/NDUFB5/NDUFC2/NDUFS4/NDUFS6/NDUFV3/PTPN6/PTPRC/SLC12A5/SLC4A10/SLC4A7/SLC4A8/SLC6A7/STEAP3/TMX1/UTRN	53
GO:0006812	BP	GO:0006812	monoatomic cation transport	47/378	1090/18805	0.0431192660550459	2.14512645017232	5.57878751139044	6.5647999901405e-07	9.8861784851522e-05	7.85400577767796e-05	ANO6/APLNR/AQP1/ASPH/ATP2B2/CACNG2/CACNG3/CACNG8/COX7A2L/CP/CYBA/DPP6/EPM2A/FGF14/FGF2/FTL/HOMER3/HPCA/HTR2A/HVCN1/IL16/ITGB1/KCNIP4/KCNJ4/KCNN3/MAGED2/MAGT1/MT-CO2/MYLK/NDUFA2/NDUFB2/NDUFB3/NDUFB5/NDUFC2/NDUFS4/NDUFS6/NDUFV3/PTPN6/PTPRC/SLC12A5/SLC4A10/SLC4A7/SLC4A8/SLC6A7/STEAP3/TMX1/UTRN	47
GO:0032879	BP	GO:0032879	regulation of localization	74/378	2084/18805	0.0355086372360845	1.76650773339833	5.31469049338441	7.20944315077507e-07	0.000105279716798743	8.36387392005389e-05	ALOX5/ANO6/ANXA1/APLNR/AQP1/ASPH/C4A/C4B/CACNG2/CACNG3/CACNG8/CD2AP/CNN2/CPLX2/CREB1/CYBA/DBI/DDRGK1/DOC2B/DOCK2/DPP6/EPB41L5/EPM2A/EZR/FABP5/FCGR2A/FERMT2/FGF14/FGF2/GBP1/GFAP/HCLS1/HOMER3/HPCA/HTR2A/IL16/ITGAM/ITGB1/ITGB2/JUP/KCNIP4/KCNJ4/LCP1/LGALS9/MAVS/MSN/MYLK/NCKAP1L/OLFM1/PLD2/PRAM1/PRRT2/PTPN6/PTPRC/PYCARD/RAB29/RDX/RPH3A/SCIN/SIRPB1/SLC4A8/SP100/STX1A/STX1B/STXBP1/SYK/SYT12/SYT2/SYTL4/T…	74
GO:0030036	BP	GO:0030036	actin cytoskeleton organization	36/378	733/18805	0.0491132332878581	2.44331839147664	5.70893012265992	7.85677612353885e-07	0.000111358247468629	8.84677856387331e-05	ADD3/ANXA1/AQP1/ARPC1B/CD2AP/CNN2/COTL1/CSRP1/CSRP2/DOCK2/EPB41L5/EZR/F11R/FERMT2/FLNB/FLNC/HCLS1/IQGAP1/IQGAP2/IQGAP3/ITGB1/ITGB5/KRT8/LCP1/LIMA1/NCKAP1L/NGEF/PLEC/PXN/PYCARD/RDX/RND2/SAMD14/SCIN/SYNPO/WASF2	36
GO:0034109	BP	GO:0034109	homotypic cell-cell adhesion	12/378	101/18805	0.118811881188119	5.91073393053591	7.08734456608685	8.7249963453413e-07	0.000119530414322237	9.49601067900035e-05	CLIC1/CSRP1/F11R/FERMT3/HTR2A/JUP/PTPN6/RDX/STXBP1/SYK/TJP2/TMX1	12
GO:0045055	BP	GO:0045055	regulated exocytosis	18/378	228/18805	0.0789473684210526	3.92752715121136	6.36977757875221	8.92943539240616e-07	0.000119530414322237	9.49601067900035e-05	ABCC4/CPLX2/DOC2B/ITGAM/ITGB2/LGALS9/NCKAP1L/PRAM1/PRRT2/RPH3A/SCIN/SLC4A8/STX1A/STX1B/STXBP1/SYK/SYT12/SYT2	18
GO:0050764	BP	GO:0050764	regulation of phagocytosis	12/378	102/18805	0.117647058823529	5.85278555866791	7.03848602683642	9.71171266543493e-07	0.000126488495499273	0.000100487906014756	ANO6/C4A/C4B/CNN2/CYBA/DOCK2/FCGR2A/NCKAP1L/PTPRC/PYCARD/SIRPB1/SYK	12
GO:0017157	BP	GO:0017157	regulation of exocytosis	16/378	184/18805	0.0869565217391304	4.32597193466759	6.49336319301582	1.01554574051634e-06	0.000128787234830217	0.000102314123497449	ANXA1/CPLX2/DOC2B/ITGAM/ITGB2/LGALS9/NCKAP1L/PRAM1/RPH3A/SLC4A8/STX1A/STXBP1/SYK/SYT12/SYT2/SYTL4	16
GO:1901657	BP	GO:1901657	glycosyl compound metabolic process	11/378	85/18805	0.129411764705882	6.4380641145347	7.19688507312936	1.05525651347676e-06	0.00013039182406268	0.000103588878259514	AKR1C2/AKR1C3/AKR7A2/APRT/DCTD/MTAP/NAGA/OARD1/PGM2/PNP/TYMP	11
GO:0016477	BP	GO:0016477	cell migration	62/378	1650/18805	0.0375757575757576	1.8693442360109	5.29519664779037	1.09276180440542e-06	0.000131650478385743	0.000104588807437434	ALOX5/ANO6/ANXA1/AQP1/ARHGDIB/CD2AP/CD44/CDH12/CDH20/CNN2/CPNE3/CRB2/CTSH/DDR2/DDRGK1/DOCK2/EPB41L5/EPPK1/F11R/FERMT2/FERMT3/FGF1/FGF2/GNA13/GRN/ICAM1/IL16/IQGAP1/ITGA6/ITGA7/ITGAX/ITGB1/ITGB2/ITGB4/ITGB5/JAM2/JUP/LAMA1/LCP1/LGALS9/LIMA1/MATN2/MSN/MYLK/NCKAP1L/PBXIP1/PLEC/PLXNB1/PTPRC/PXN/PYCARD/RDX/S100A2/SCAI/SEMA4B/SGPL1/SP100/STAT3/SYK/TRADD/TTBK2/WASF2	62
GO:0046394	BP	GO:0046394	carboxylic acid biosynthetic process	22/378	334/18805	0.0658682634730539	3.2768589804518	6.01323069227202	1.22337320358293e-06	0.000143791108977223	0.000114233847020055	AASS/AKR1C3/ALDH1A1/ALOX5/ALOX5AP/CASP1/ERLIN2/FABP5/GSTP1/HAAO/MGLL/MTAP/PECR/PHGDH/PRMT3/PSAT1/PTGS1/PYCARD/SCD5/SHMT1/SYK/TBXAS1	22
GO:0007155	BP	GO:0007155	cell adhesion	59/378	1551/18805	0.038039974210187	1.8924383995306	5.25512382928754	1.40523974208383e-06	0.000158472935094547	0.000125897721724068	ALOX5/ANXA1/APBB1IP/CD2AP/CD44/CD58/CDH12/CDH20/CLIC1/CRB2/CSRP1/DDR2/EPB41L5/ERBIN/EZR/F11R/FERMT2/FERMT3/GBP1/HEPACAM/HLA-DRA/HTR2A/ICAM1/IGSF9B/ITGA6/ITGA7/ITGAM/ITGAX/ITGB1/ITGB2/ITGB4/ITGB5/ITPKB/JAM2/JUP/LAMA1/LGALS1/LGALS9/LIMS1/MSN/NCKAP1L/PBXIP1/PCDHA11/PCDHA6/PLXNB1/PNP/PTPN6/PTPRC/PXN/PYCARD/RDX/S100B/SIPA1/SIRPB1/STXBP1/SYK/TJP2/TMX1/UTRN	59
GO:1901135	BP	GO:1901135	carbohydrate derivative metabolic process	44/378	1017/18805	0.0432645034414946	2.1523518180352	5.41160028100079	1.41405607160522e-06	0.000158472935094547	0.000125897721724068	AK1/AKR1C2/AKR1C3/AKR7A2/ALDH1A1/APRT/CD44/CRYL1/CTBS/DCK/DCTD/ENGASE/FBXO2/FGF2/GALK1/H6PD/HTR2A/MAGT1/MTAP/NAGA/NDUFA2/NDUFB2/NDUFB3/NDUFB5/NDUFC2/NDUFS4/NDUFS6/NDUFV3/NT5C/OARD1/PDE4C/PGAM2/PGM2/PGM3/PNP/RPE/RPEL1/SAMHD1/SHMT1/SORD/STAT3/TJP2/TKT/TYMP	44
GO:1903305	BP	GO:1903305	regulation of regulated secretory pathway	13/378	126/18805	0.103174603174603	5.13280003359368	6.66647964070727	1.56624100329674e-06	0.000171538986247431	0.000136277955239001	DOC2B/ITGAM/ITGB2/LGALS9/NCKAP1L/PRAM1/RPH3A/SLC4A8/STX1A/STXBP1/SYK/SYT12/SYT2	13
GO:0006909	BP	GO:0006909	phagocytosis	18/378	238/18805	0.0756302521008403	3.7625050020008	6.14277186050106	1.65935327109265e-06	0.000177698298075455	0.000141171177706759	ANO6/ANXA1/C4A/C4B/CNN2/CYBA/DOCK2/FCGR2A/ITGAM/ITGB1/ITGB2/NCKAP1L/PLD2/PTPRC/PYCARD/SIRPB1/SYK/TUSC2	18
GO:0031032	BP	GO:0031032	actomyosin structure organization	17/378	215/18805	0.0790697674418605	3.93361634059308	6.19621607858365	1.75878257962652e-06	0.000184251592417831	0.000146377396844432	CNN2/CSRP1/CSRP2/EPB41L5/F11R/FERMT2/FLNC/IQGAP1/IQGAP2/IQGAP3/ITGB1/ITGB5/KRT8/PLEC/PXN/SYNPO/WASF2	17
GO:0050766	BP	GO:0050766	positive regulation of phagocytosis	10/378	73/18805	0.136986301369863	6.81488729433935	7.12942262962228	1.92626148449532e-06	0.000197503278591127	0.000156905106810963	ANO6/C4A/C4B/CYBA/DOCK2/FCGR2A/NCKAP1L/PTPRC/PYCARD/SIRPB1	10
GO:0002366	BP	GO:0002366	leukocyte activation involved in immune response	21/378	319/18805	0.0658307210031348	3.27499129223267	5.86944867240688	2.15976816499776e-06	0.000213957013687268	0.000169976662286474	ANXA1/APBB1IP/CPLX2/DDRGK1/DOCK2/GRN/HLA-DRA/ICAM1/ITGAM/ITGB2/LCP1/LGALS1/LGALS9/NCKAP1L/PRAM1/PTPN6/PTPRC/PYCARD/STAT3/STXBP1/SYK	21
GO:0031629	BP	GO:0031629	synaptic vesicle fusion to presynaptic active zone membrane	7/378	31/18805	0.225806451612903	11.2335722819594	8.16720402493475	2.17553302981451e-06	0.000213957013687268	0.000169976662286474	CPLX2/DOC2B/PRRT2/RPH3A/STX1B/STXBP1/SYT2	7
GO:0043174	BP	GO:0043174	nucleoside salvage	5/378	12/18805	0.416666666666667	20.7286155202822	9.79113139103107	2.25370391009363e-06	0.00021402683200437	0.000170032128963182	APRT/DCTD/MTAP/PGM2/PNP	5
GO:0051050	BP	GO:0051050	positive regulation of transport	39/378	867/18805	0.0449826989619377	2.23782977243185	5.34474717423667	2.33096330507608e-06	0.00021402683200437	0.000170032128963182	ANO6/ANXA1/APLNR/AQP1/ASPH/C4A/C4B/CD2AP/CREB1/CYBA/DBI/DOC2B/DOCK2/EZR/FCGR2A/HCLS1/ITGAM/ITGB1/ITGB2/JUP/MAVS/MSN/MYLK/NCKAP1L/PRRT2/PTPRC/PYCARD/RAB29/RDX/RPH3A/SCIN/SIRPB1/SLC4A8/STX1A/STX1B/STXBP1/SYK/SYT2/SYTL4	39
GO:0030029	BP	GO:0030029	actin filament-based process	38/378	834/18805	0.0455635491606715	2.26672630149848	5.35948913129166	2.34248697575681e-06	0.00021402683200437	0.000170032128963182	ADD3/ANXA1/AQP1/ARPC1B/CD2AP/CNN2/COTL1/CSRP1/CSRP2/DOCK2/EPB41L5/EZR/F11R/FERMT2/FLNB/FLNC/HCLS1/IQGAP1/IQGAP2/IQGAP3/ITGB1/ITGB5/JUP/KRT8/LCP1/LIMA1/NCKAP1L/NGEF/PLEC/PXN/PYCARD/RDX/RND2/SAMD14/SCIN/SGCD/SYNPO/WASF2	38
GO:0141124	BP	GO:0141124	intracellular signaling cassette	69/378	1956/18805	0.0352760736196319	1.75493800110365	5.05187213931655	2.35389543395552e-06	0.00021402683200437	0.000170032128963182	AKR1C2/AKR1C3/APLNR/AQP1/ARHGDIB/ASPH/ATF1/CASP1/CD2AP/CD44/CREB1/CTSH/DDR2/DDRGK1/DOCK2/EZR/F11R/FERMT2/FGF1/FGF14/FGF2/GBP1/GNA13/GPRC5B/GRIA3/GSTP1/HCLS1/HOMER3/HPCA/HTR2A/ICAM1/IFIT5/IQGAP1/IQGAP3/ITGB1/ITPKB/LGALS1/LGALS9/LIMS1/MAPKAPK2/MAVS/MTM1/NCALD/NDUFC2/NEK6/NFKB2/NGEF/PDE4C/PLD2/PLXNB1/PRDX1/PRDX4/PTBP1/PTPN6/PTPRC/PYCARD/RDX/RND2/S100B/SAMD14/SCAI/SGCD/SIPA1/STAT3/SYK/TAX1BP3/TRADD/T…	69
GO:0006810	BP	GO:0006810	transport	129/378	4457/18805	0.0289432353601077	1.4398876744625	4.81516451276631	2.40000269810914e-06	0.000214178018559036	0.000170152238070622	ABCC4/ALOX5/ANO6/ANXA1/APLNR/APOO/AQP1/ASPH/ATP2B2/C4A/C4B/CA4/CACNG2/CACNG3/CACNG8/CAPN2/CBLN4/CD2AP/CHMP4A/CLIC1/CLTA/CNN2/COMT/COX7A2L/CP/CPLX2/CREB1/CYBA/CYBB/DBI/DOC2B/DOCK2/DPP6/EIF2D/EPM2A/EZR/FABP5/FABP5P3/FCGR2A/FCHO2/FGF14/FGF2/FTL/GABRA1/GABRG2/GFAP/GRIA3/GRN/HCLS1/HIKESHI/HOMER3/HPCA/HTR2A/HVCN1/IL16/ITGAM/ITGB1/ITGB2/JUP/KCNIP4/KCNJ4/KCNN3/LCP1/LGALS9/MAGED2/MAGT1/MAPKAPK2/MAVS/MSN/M…	129
GO:0097435	BP	GO:0097435	supramolecular fiber organization	39/378	871/18805	0.0447761194029851	2.22755271262734	5.31317778794918	2.6030884581632e-06	0.000226314490181752	0.000179793973589418	ADD3/ARPC1B/CD2AP/CNN2/COTL1/CSRP1/CSRP2/DDR2/EPPK1/EZR/F11R/FERMT2/FLNC/GFAP/HCLS1/IQGAP1/IQGAP2/IQGAP3/ITGB1/ITGB5/KRT8/LCP1/LIMA1/MAP4/MTM1/NCKAP1L/NEDD1/P4HA1/PLEC/PXN/PYCARD/RDX/RND2/SAMD14/SCIN/SYNPO/TPPP3/TTBK2/WASF2	39
GO:0002263	BP	GO:0002263	cell activation involved in immune response	21/378	323/18805	0.065015479876161	3.23443	5.80146981297786	2.62992559663377e-06	0.000226314490181752	0.000179793973589418	ANXA1/APBB1IP/CPLX2/DDRGK1/DOCK2/GRN/HLA-DRA/ICAM1/ITGAM/ITGB2/LCP1/LGALS1/LGALS9/NCKAP1L/PRAM1/PTPN6/PTPRC/PYCARD/STAT3/STXBP1/SYK	21
GO:0099504	BP	GO:0099504	synaptic vesicle cycle	17/378	222/18805	0.0765765765765766	3.80958339291673	6.03120658127362	2.72544172578143e-06	0.000227396400496503	0.0001806534897185	CAPN2/CLTA/CPLX2/DOC2B/FCHO2/MYLK/PLD2/PRRT2/RPH3A/SLC4A8/SNCB/STX1A/STX1B/STXBP1/SYN3/SYT12/SYT2	17
GO:0099500	BP	GO:0099500	vesicle fusion to plasma membrane	7/378	32/18805	0.21875	10.8825231481481	8.01345297310397	2.7368730501758e-06	0.000227396400496503	0.0001806534897185	CPLX2/DOC2B/PRRT2/RPH3A/STX1B/STXBP1/SYT2	7
GO:0006081	BP	GO:0006081	aldehyde metabolic process	10/378	76/18805	0.131578947368421	6.54587858535227	6.93846755791387	2.80517833676701e-06	0.000229121261099665	0.000182023793234998	ADH5/AKR1C3/AKR7A2/ALDH1A1/ALDH7A1/ALDH9A1/ESD/RPE/RPEL1/TKT	10
GO:0015980	BP	GO:0015980	energy derivation by oxidation of organic compounds	22/378	352/18805	0.0625	3.10929232804233	5.72161086073484	2.89648303848543e-06	0.000232635862707688	0.000184815944052132	COA6/COMT/COX6C/COX7A2L/COX7C/EPM2A/GYG1/GYG2/GYS1/MT-CO2/NDUFA2/NDUFB2/NDUFB3/NDUFB5/NDUFC2/NDUFS4/NDUFS6/NDUFV3/PGM2/PLEC/SCO2/SUCLG2	22
GO:0002252	BP	GO:0002252	immune effector process	35/378	746/18805	0.046916890080429	2.33405322212293	5.32524292584292	3.15389895187448e-06	0.000249158017198084	0.000197941854839818	ANXA1/APBB1IP/C4A/C4B/CPLX2/CTSH/DDRGK1/DOCK2/FCGR2A/GPRC5B/GRN/HLA-DRA/HTR2A/ICAM1/INPP5D/ITGAM/ITGB2/LCP1/LGALS1/LGALS9/MAPKAPK2/MAVS/NCKAP1L/PLD2/PLEC/PRAM1/PRDX1/PTPN6/PTPRC/PYCARD/STAT3/STXBP1/SYK/TAP2/TUSC2	35
GO:0046456	BP	GO:0046456	icosanoid biosynthetic process	9/378	61/18805	0.147540983606557	7.33997	7.10337270031119	3.3582169870191e-06	0.000261020123555565	0.000207365622780789	AKR1C3/ALOX5/ALOX5AP/CASP1/FABP5/PTGS1/PYCARD/SYK/TBXAS1	9
GO:0006897	BP	GO:0006897	endocytosis	34/378	717/18805	0.0474198047419805	2.35907256130408	5.31435608766499	3.48632422645757e-06	0.000263016222005563	0.000208951409319302	ANO6/ANXA1/APLNR/C4A/C4B/CACNG2/CACNG3/CACNG8/CAPN2/CLTA/CNN2/CYBA/DOCK2/EZR/FCGR2A/FCHO2/HPCA/ITGAM/ITGB1/ITGB2/MAPKAPK2/MYLK/NCKAP1L/NECAP2/PLD2/PTPRC/PYCARD/SIRPB1/SNCB/STX1A/STX1B/SYK/TUSC2/WASF2	34
GO:0033559	BP	GO:0033559	unsaturated fatty acid metabolic process	12/378	115/18805	0.104347826086957	5.1911663216011	6.45688227771912	3.50748320624283e-06	0.000263016222005563	0.000208951409319302	AKR1C2/AKR1C3/ALOX5/COMT/EPHX1/FABP5/GSTP1/MGLL/PTGR2/PTGS1/SCD5/TBXAS1	12
GO:0031630	BP	GO:0031630	regulation of synaptic vesicle fusion to presynaptic active zone membrane	6/378	22/18805	0.272727272727273	13.5678210678211	8.44758466809596	3.60221428768772e-06	0.000263016222005563	0.000208951409319302	CPLX2/DOC2B/PRRT2/RPH3A/STXBP1/SYT2	6
GO:1901632	BP	GO:1901632	regulation of synaptic vesicle membrane organization	6/378	22/18805	0.272727272727273	13.5678210678211	8.44758466809596	3.60221428768772e-06	0.000263016222005563	0.000208951409319302	CPLX2/DOC2B/PRRT2/RPH3A/STXBP1/SYT2	6
GO:1903307	BP	GO:1903307	positive regulation of regulated secretory pathway	8/378	47/18805	0.170212765957447	8.46785995722166	7.34168136105564	3.92325708390232e-06	0.000282181729661572	0.000224177313655189	DOC2B/ITGAM/ITGB2/RPH3A/SLC4A8/STX1A/STXBP1/SYK	8
GO:0071248	BP	GO:0071248	cellular response to metal ion	15/378	182/18805	0.0824175824175824	4.10016570730856	6.01920983655721	4.30035510228505e-06	0.000300266677917264	0.000238544775086574	AKR1C3/ALAD/ALOX5AP/AQP1/ASPH/CPNE3/CPNE5/CREB1/CYBB/HPCA/HVCN1/IQGAP1/ITPKB/ITPKC/NEK7	15
GO:0051239	BP	GO:0051239	regulation of multicellular organismal process	97/378	3125/18805	0.03104	1.54419894179894	4.77148296734871	4.31802721762128e-06	0.000300266677917264	0.000238544775086574	ADD3/ALDH1A1/ALOX5/ANO6/ANXA1/ANXA4/ANXA5/APLNR/AQP1/ARHGDIB/ASPH/ATP2B2/CAPN2/CASP1/CD109/CD2AP/CD58/CRB2/CREB1/CTDSP1/CTSH/CYBA/CYBB/DDR2/DDRGK1/DPF2/ECE1/EFEMP1/EPB41L5/EPPK1/ERBIN/EZR/F11R/FABP5/FCGR2A/FERMT2/FGF1/FGF2/GBP1/GFAP/GPRC5B/GRN/GSTP1/HCLS1/HLA-DRA/HOMER3/HSPB6/HTR2A/IFI16/IL16/INPP5D/IQGAP1/IQGAP3/ITGAX/ITGB1/ITGB2/ITPKB/JAM2/JUP/LAMA1/LGALS1/LGALS9/LRRTM3/MAPKAPK2/MAVS/MGLL/MLIP/…	97
GO:0002275	BP	GO:0002275	myeloid cell activation involved in immune response	11/378	98/18805	0.112244897959184	5.58403520138214	6.51632313125825	4.38974658793016e-06	0.000300266677917264	0.000238544775086574	CPLX2/DOCK2/GRN/ITGAM/ITGB2/LGALS9/PRAM1/PTPN6/PYCARD/STXBP1/SYK	11
GO:0034113	BP	GO:0034113	heterotypic cell-cell adhesion	9/378	63/18805	0.142857142857143	7.10695389266818	6.95393540654065	4.42393320857559e-06	0.000300266677917264	0.000238544775086574	CD44/CD58/ITGA7/ITGAM/ITGAX/ITGB1/ITGB2/JUP/PTPRC	9
GO:0042119	BP	GO:0042119	neutrophil activation	8/378	48/18805	0.166666666666667	8.29144620811288	7.24429803095171	4.62613991050236e-06	0.000309476787785719	0.00024586168285114	ANXA1/GRN/IL16/ITGAM/ITGB2/PRAM1/PTPN6/SYK	8
GO:0032787	BP	GO:0032787	monocarboxylic acid metabolic process	31/378	631/18805	0.0491283676703645	2.44407130698731	5.28471729629908	4.71163965714191e-06	0.000309476787785719	0.00024586168285114	ADH5/AKR1C2/AKR1C3/ALDH1A1/ALOX5/ALOX5AP/BDH2/COMT/CRYL1/DBI/EPHX1/ERLIN2/FABP5/GALK1/GSTP1/HAAO/HADHA/HADHB/HTR2A/MGLL/PECR/PGAM2/PHGDH/PRMT3/PTGR2/PTGS1/SCD5/SGPL1/SORD/STAT3/TBXAS1	31
GO:0051234	BP	GO:0051234	establishment of localization	135/378	4781/18805	0.0282367705500941	1.40474198464159	4.64136133965334	4.75228933308637e-06	0.000309476787785719	0.00024586168285114	ABCC4/ALOX5/ANO6/ANXA1/APLNR/APOO/AQP1/ASPH/ATP2B2/C4A/C4B/CA4/CACNG2/CACNG3/CACNG8/CAPN2/CBLN4/CD2AP/CHMP4A/CLIC1/CLTA/CNN2/COMT/COX7A2L/CP/CPLX2/CREB1/CYBA/CYBB/DBI/DOC2B/DOCK2/DPP6/EIF2D/EML3/EPB41L5/EPM2A/ERBIN/EZR/FABP5/FABP5P3/FCGR2A/FCHO2/FGF14/FGF2/FRMPD1/FTL/GABRA1/GABRG2/GFAP/GRIA3/GRN/HCLS1/HIKESHI/HOMER3/HPCA/HTR2A/HVCN1/IL16/ITGAM/ITGB1/ITGB2/JUP/KCNIP4/KCNJ4/KCNN3/LCP1/LGALS9/LIMS1/…	135
GO:0034220	BP	GO:0034220	monoatomic ion transmembrane transport	44/378	1067/18805	0.0412371134020619	2.05149184530628	5.0650005471769	4.90815726504253e-06	0.000311283963782091	0.00024729738125959	ABCC4/ANO6/APLNR/AQP1/ASPH/ATP2B2/CACNG2/CACNG3/CACNG8/CLIC1/COX7A2L/CYBA/CYBB/DPP6/FGF14/FGF2/GABRA1/GABRG2/GRIA3/HPCA/HTR2A/HVCN1/ITGB1/KCNIP4/KCNJ4/KCNN3/MAGT1/MT-CO2/NDUFA2/NDUFB2/NDUFB3/NDUFB5/NDUFC2/NDUFS4/NDUFS6/NDUFV3/PTPN6/PTPRC/SLC12A5/SLC4A10/SLC4A7/SLC4A8/SLC6A7/UTRN	44
GO:0051094	BP	GO:0051094	positive regulation of developmental process	53/378	1391/18805	0.0381020848310568	1.89552832076197	4.97092628573336	4.97272531241661e-06	0.000311283963782091	0.00024729738125959	ALOX5/ANO6/ANXA1/APLNR/AQP1/CAPN2/CLIC1/CPNE5/CRB2/CREB1/CTSH/CYBB/DDR2/DDRGK1/DPF2/EZR/F11R/FERMT2/FGF1/FGF2/GFAP/GPRC5B/GRN/HCLS1/HLA-DRA/HSPB6/HTR2A/INPP5D/IQGAP3/ITGAX/ITGB1/ITGB2/ITPKB/JUP/LAMA1/LGALS9/LRRTM3/MTM1/NCKAP1L/OLFM1/OLFM2/PLXNB1/PNP/PTPRC/RND2/S100A1/S100B/SCIN/STAT3/SYK/SYT2/TRADD/ZNF365	53
GO:0099003	BP	GO:0099003	vesicle-mediated transport in synapse	18/378	258/18805	0.0697674418604651	3.47083794758213	5.72349071932367	5.1858732308731e-06	0.000311283963782091	0.00024729738125959	CAPN2/CLTA/CPLX2/DOC2B/FCHO2/HPCA/MYLK/PLD2/PRRT2/RPH3A/SLC4A8/SNCB/STX1A/STX1B/STXBP1/SYN3/SYT12/SYT2	18
GO:0031338	BP	GO:0031338	regulation of vesicle fusion	7/378	35/18805	0.2	9.94973544973545	7.59024487194091	5.19121591333328e-06	0.000311283963782091	0.00024729738125959	ANXA1/CPLX2/DOC2B/PRRT2/RPH3A/STXBP1/SYT2	7
GO:0007010	BP	GO:0007010	cytoskeleton organization	57/378	1542/18805	0.0369649805447471	1.83895888662426	4.92457134269807	5.23615834567837e-06	0.000311283963782091	0.00024729738125959	ADD3/ANXA1/AQP1/ARPC1B/CAPN2/CD2AP/CDC20B/CHMP4A/CNN2/COTL1/CSRP1/CSRP2/DNAAF5/DOCK2/EML3/EPB41L5/EPPK1/ERBIN/EZR/F11R/FERMT2/FLNB/FLNC/GFAP/HCLS1/IQGAP1/IQGAP2/IQGAP3/ITGB1/ITGB5/KRT8/LCP1/LIMA1/MAP4/MSN/MTM1/NCKAP1L/NEDD1/NEK6/NEK7/NGEF/NUBP1/PLD2/PLEC/PLXNB1/PXN/PYCARD/RDX/RND2/SAMD14/SCIN/SIPA1/SMC3/SYNPO/TPPP3/TTBK2/WASF2	57
GO:0065008	BP	GO:0065008	regulation of biological quality	96/378	3098/18805	0.0309877340219496	1.54159877852583	4.72406064593312	5.30847904978184e-06	0.000311283963782091	0.00024729738125959	ADD3/ADH5/AKR1C2/AKR1C3/ALDH1A1/ALOX5/ANO6/ANXA1/ANXA5/APLNR/AQP1/ASPH/CACNG2/CACNG3/CACNG8/CARHSP1/CD2AP/CLIC1/COMT/COTL1/CPLX2/CREB1/CSRP1/CTSH/CTSZ/CYBA/DDRGK1/DOC2B/ECE1/ERBIN/EZR/F11R/FERMT2/FERMT3/GABRA1/GABRG2/GCLM/GFAP/GNA13/GPRC5B/GRIA3/GRN/H6PD/HCLS1/HPCA/HTR2A/HVCN1/IQGAP3/ITGA7/ITGB1/ITGB2/JUP/LIMA1/LRRTM3/MAPKAPK2/MSN/MT-CO2/NCALD/NCKAP1L/NDUFC2/NGEF/OLFM1/PLEC/PLSCR4/PLXNB1/PRMT3/PR…	96
GO:0006166	BP	GO:0006166	purine ribonucleoside salvage	4/378	7/18805	0.571428571428571	28.4278155706727	10.3950868258004	5.361396346527e-06	0.000311283963782091	0.00024729738125959	APRT/MTAP/PGM2/PNP	4
GO:0006578	BP	GO:0006578	amino-acid betaine biosynthetic process	4/378	7/18805	0.571428571428571	28.4278155706727	10.3950868258004	5.361396346527e-06	0.000311283963782091	0.00024729738125959	ALDH7A1/ALDH9A1/BBOX1/SHMT1	4
GO:0046073	BP	GO:0046073	dTMP metabolic process	4/378	7/18805	0.571428571428571	28.4278155706727	10.3950868258004	5.361396346527e-06	0.000311283963782091	0.00024729738125959	DCTD/NT5C/SHMT1/TYMP	4
GO:0009165	BP	GO:0009165	nucleotide biosynthetic process	17/378	234/18805	0.0726495726495727	3.61422014199792	5.76336524759893	5.53896794009129e-06	0.000317765315515475	0.000252446446091629	AK1/APRT/DCK/DCTD/HAAO/NDUFA2/NDUFB2/NDUFB3/NDUFB5/NDUFC2/NDUFS4/NDUFS6/NDUFV3/PNP/QPRT/SHMT1/SLC4A7	17
GO:0098660	BP	GO:0098660	inorganic ion transmembrane transport	41/378	969/18805	0.0423116615067079	2.10494919215249	5.05823693743535	5.72373704176787e-06	0.000324502221226816	0.000257798534005074	ANO6/APLNR/AQP1/ASPH/ATP2B2/CACNG2/CACNG3/CACNG8/CLIC1/COX7A2L/CYBA/DPP6/FGF14/FGF2/GABRA1/GABRG2/HPCA/HTR2A/HVCN1/ITGB1/KCNIP4/KCNJ4/KCNN3/MAGT1/MT-CO2/NDUFA2/NDUFB2/NDUFB3/NDUFB5/NDUFC2/NDUFS4/NDUFS6/NDUFV3/PTPN6/PTPRC/SLC12A5/SLC4A10/SLC4A7/SLC4A8/SLC6A7/UTRN	41
GO:0009056	BP	GO:0009056	catabolic process	88/378	2772/18805	0.0317460317460317	1.5793230872596	4.73100880521033	5.80892629993344e-06	0.000325502509760224	0.000258593206277331	AASS/ADH5/AKR1C3/ALAD/ALDH1A1/ALDH7A1/BDH2/CALCOCO2/CAPN2/CAPNS1/CARHSP1/CD2AP/CD44/CDC20B/CERS1/CHMP4A/COMT/CRYL1/CSAD/CTBS/CTSH/CTSZ/DCTD/DDRGK1/DNASE2/ECE1/EPHX1/EPM2A/ERLIN2/ESD/EXOSC8/EZR/FBXO2/FGF2/GALK1/GFAP/HAAO/HADHA/HADHB/HNMT/HSPB8/HTR2A/IFI16/ITGB1/ITGB4/KLHL40/LIX1/LRRC75A/MAPKAPK2/MGLL/MSN/MTM1/NAGA/NT5C/PDE4C/PGAM2/PGM2/PLCD1/PLCD3/PLD2/PNP/PON2/PRDX1/PRDX4/PRDX6/PSMB8/PSMB9/PTER/P…	88
GO:0048499	BP	GO:0048499	synaptic vesicle membrane organization	7/378	36/18805	0.194444444444444	9.67335390946502	7.46038867729047	6.33374254066967e-06	0.000348026388401768	0.000276487145098291	CPLX2/DOC2B/PRRT2/RPH3A/STX1B/STXBP1/SYT2	7
GO:0006693	BP	GO:0006693	prostaglandin metabolic process	8/378	50/18805	0.16	7.95978835978836	7.0577489247618	6.35532728353508e-06	0.000348026388401768	0.000276487145098291	AKR1C2/AKR1C3/COMT/FABP5/GSTP1/PTGR2/PTGS1/TBXAS1	8
GO:0072522	BP	GO:0072522	purine-containing compound biosynthetic process	18/378	264/18805	0.0681818181818182	3.39195526695527	5.60572957478615	7.13024820983738e-06	0.000386074900260745	0.000306714520865506	AK1/APRT/DCK/HAAO/MTAP/NDUFA2/NDUFB2/NDUFB3/NDUFB5/NDUFC2/NDUFS4/NDUFS6/NDUFV3/PGM2/PNP/QPRT/SHMT1/SLC4A7	18
GO:0006120	BP	GO:0006120	mitochondrial electron transport, NADH to ubiquinone	8/378	51/18805	0.156862745098039	7.80371407822388	6.96831684973339	7.40687684486726e-06	0.000392238895773795	0.000311611464254277	NDUFA2/NDUFB2/NDUFB3/NDUFB5/NDUFC2/NDUFS4/NDUFS6/NDUFV3	8
GO:0006692	BP	GO:0006692	prostanoid metabolic process	8/378	51/18805	0.156862745098039	7.80371407822388	6.96831684973339	7.40687684486726e-06	0.000392238895773795	0.000311611464254277	AKR1C2/AKR1C3/COMT/FABP5/GSTP1/PTGR2/PTGS1/TBXAS1	8
GO:0010646	BP	GO:0010646	regulation of cell communication	108/378	3635/18805	0.0297111416781293	1.47808999803498	4.59634668583937	7.63402397735774e-06	0.000399755292155359	0.00031758281311236	AKR1C2/AKR1C3/ALOX5/ANXA1/APLNR/ARHGDIB/ASPH/CACNG2/CACNG3/CACNG8/CASP1/CBLN4/CD109/CD2AP/CD44/CPLX2/CRB2/CREB1/CTSH/CYBA/DDR2/DDRGK1/DLGAP1/DOC2B/DOCK2/EPM2A/ERBIN/EZR/F11R/FABP5/FBXO2/FERMT2/FGF1/FGF2/FRMPD1/GBP1/GCLM/GFAP/GNA13/GPRC5B/GRIA3/GSTP1/HCLS1/HOMER3/HPCA/HPCAL1/HTR2A/ICAM1/IFI16/IFIT5/IGSF1/INPP5D/IQGAP1/IQGAP3/ITGA6/ITGB1/ITPKB/JUP/KCNIP4/LAMA1/LGALS1/LGALS9/LIMS1/MAPKAPK2/MAVS/MGLL…	108
GO:0098662	BP	GO:0098662	inorganic cation transmembrane transport	38/378	878/18805	0.0432801822323462	2.15313181714093	5.01205822215449	7.71472134684549e-06	0.000399755292155359	0.00031758281311236	ANO6/APLNR/AQP1/ASPH/ATP2B2/CACNG2/CACNG3/CACNG8/COX7A2L/CYBA/DPP6/FGF14/FGF2/HPCA/HTR2A/HVCN1/ITGB1/KCNIP4/KCNJ4/KCNN3/MAGT1/MT-CO2/NDUFA2/NDUFB2/NDUFB3/NDUFB5/NDUFC2/NDUFS4/NDUFS6/NDUFV3/PTPN6/PTPRC/SLC12A5/SLC4A10/SLC4A7/SLC4A8/SLC6A7/UTRN	38
GO:0009162	BP	GO:0009162	deoxyribonucleoside monophosphate metabolic process	6/378	25/18805	0.24	11.9396825396825	7.83917993316405	8.12472727993033e-06	0.000416521922999833	0.000330902946440164	DCK/DCTD/NT5C/PNP/SHMT1/TYMP	6
GO:0007015	BP	GO:0007015	actin filament organization	25/378	463/18805	0.0539956803455724	2.68621367433462	5.26166823667734	8.22254515067031e-06	0.000417099421906108	0.000331361736431999	ADD3/ARPC1B/CD2AP/CNN2/COTL1/EZR/F11R/FERMT2/HCLS1/IQGAP1/IQGAP2/IQGAP3/ITGB5/LCP1/LIMA1/NCKAP1L/PLEC/PXN/PYCARD/RDX/RND2/SAMD14/SCIN/SYNPO/WASF2	25
GO:0051240	BP	GO:0051240	positive regulation of multicellular organismal process	61/378	1720/18805	0.0354651162790698	1.76434262335425	4.76308699493551	8.58633119677156e-06	0.000428296524149653	0.000340257196477166	ADD3/ALOX5/ANO6/ANXA1/APLNR/AQP1/CASP1/CD58/CRB2/CREB1/CTSH/CYBA/CYBB/DDR2/DDRGK1/DPF2/EZR/FABP5/FCGR2A/FERMT2/FGF1/FGF2/GFAP/GPRC5B/GRN/HCLS1/HLA-DRA/HSPB6/HTR2A/IFI16/IL16/INPP5D/IQGAP3/ITGAX/ITGB1/ITGB2/ITPKB/JUP/LGALS1/LGALS9/LRRTM3/MAPKAPK2/MAVS/MTM1/NCKAP1L/OLFM1/PLXNB1/PNP/PTPN6/PTPRC/PYCARD/RAD21/RND2/S100A1/SIRPB1/STAT3/SYK/TBXAS1/TRADD/TUSC2/ZNF365	61
GO:0044085	BP	GO:0044085	cellular component biogenesis	104/378	3473/18805	0.029945292254535	1.48973867948818	4.57784512202439	8.6210339992771e-06	0.000428296524149653	0.000340257196477166	ABCC4/ADD3/ALAD/ALDH9A1/ALOX5AP/ANO6/APLNR/ATF1/ATL3/CASP1/CBLN4/CD2AP/CDC20B/CDH12/CDH20/CHMP4A/CLTA/COA6/COA7/COTL1/COX7A2L/CSRP1/CSRP2/CYBA/DNAAF5/DNAJC9/EIF2D/EML3/EPB41L5/EPM2A/EPPK1/EXOSC8/EZR/F11R/FARSB/FCHO2/FERMT2/FERMT3/FLNC/GABRA1/GABRG2/GBP1/GFAP/GNA13/GRIA3/HCLS1/HLA-DRA/ICAM1/IFI16/IQGAP1/IQGAP2/IQGAP3/ITGA6/ITGB1/ITGB4/ITGB5/JUP/KRT8/LCP1/LIMA1/LIMS1/LRRTM3/MAP4/MAVS/MSN/MTM1/MYLK/…	104
GO:0090407	BP	GO:0090407	organophosphate biosynthetic process	30/378	620/18805	0.0483870967741935	2.40719406041987	5.10313301665335	9.05479943572435e-06	0.000445255902864853	0.000353730457011057	AK1/APRT/CAPN2/CRYL1/DCK/DCTD/FABP5/HAAO/HTR2A/INPP5D/ITPKB/ITPKC/MTM1/NDUFA2/NDUFB2/NDUFB3/NDUFB5/NDUFC2/NDUFS4/NDUFS6/NDUFV3/PGM3/PLD2/PMVK/PNP/QPRT/SHMT1/SLC4A7/SORD/TKT	30
GO:0043313	BP	GO:0043313	regulation of neutrophil degranulation	4/378	8/18805	0.5	24.8743386243386	9.67332491601613	1.05524732727899e-05	0.000513660289914892	0.000408073846816977	ITGAM/ITGB2/PRAM1/SYK	4
GO:0006954	BP	GO:0006954	inflammatory response	39/378	927/18805	0.0420711974110032	2.09298642146539	4.88808636313165	1.11901241161111e-05	0.000539252081155393	0.0004284050674768	ALOX5/ALOX5AP/ANO6/ANXA1/C4A/C4B/CASP1/CD2AP/CD44/CYBA/CYBB/F11R/FCGR2A/GBP1/GPRC5B/GRN/GSTP1/HTR2A/IFI16/IL16/ITGAM/ITGB1/ITGB2/LGALS1/LGALS9/MAPKAPK2/MAVS/MGLL/NEK7/PBXIP1/PTPN6/PTPRC/PYCARD/RPS6KA5/STAT3/SYK/TRADD/TRIM21/TUSC2	39
GO:0006119	BP	GO:0006119	oxidative phosphorylation	13/378	151/18805	0.0860927152317881	4.2829987035285	5.80118749198435	1.16961754012616e-05	0.000558058111472076	0.000443345387539223	COA6/COX6C/COX7A2L/COX7C/MT-CO2/NDUFA2/NDUFB2/NDUFB3/NDUFB5/NDUFC2/NDUFS4/NDUFS6/NDUFV3	13
GO:0023051	BP	GO:0023051	regulation of signaling	107/378	3628/18805	0.0294928335170893	1.46722945579065	4.48657146440114	1.19928549982749e-05	0.000566603610163594	0.000450134299574052	AKR1C2/AKR1C3/ALOX5/ANXA1/APLNR/ARHGDIB/CACNG2/CACNG3/CACNG8/CASP1/CBLN4/CD109/CD2AP/CD44/CPLX2/CRB2/CREB1/CTSH/CYBA/DDR2/DDRGK1/DLGAP1/DOC2B/DOCK2/ECE1/EPM2A/ERBIN/EZR/F11R/FABP5/FBXO2/FERMT2/FGF1/FGF2/FRMPD1/GBP1/GCLM/GFAP/GNA13/GPRC5B/GRIA3/GSTP1/HCLS1/HOMER3/HPCA/HPCAL1/HTR2A/ICAM1/IFI16/IFIT5/IGSF1/INPP5D/IQGAP1/IQGAP3/ITGA6/ITGB1/ITPKB/JUP/KCNIP4/LAMA1/LGALS1/LGALS9/LIMS1/MAPKAPK2/MAVS/MGLL…	107
GO:0043933	BP	GO:0043933	protein-containing complex organization	65/378	1899/18805	0.0342285413375461	1.70282465569459	4.62628881424194	1.30230491756484e-05	0.000607226181507365	0.000482406619006408	ADD3/ALAD/ALDH9A1/ALOX5AP/ANO6/ASPH/ATF1/ATL3/CALCOCO2/CASP1/CD2AP/CHMP4A/CLTA/COA6/COA7/COTL1/COX7A2L/CYBA/DNAAF5/DNAJC9/EIF2D/FARSB/FCHO2/FERMT2/FERMT3/GBP1/GFAP/GRIA3/HCLS1/HLA-DRA/IFI16/LCP1/LIMA1/LIX1/MAP4/MAVS/MSN/NCKAP1L/NDUFA2/NDUFAF4/NDUFB2/NDUFB3/NDUFB5/NDUFC2/NDUFS4/NEDD1/NEK7/PLEC/PRRT2/PXN/PYCARD/RDX/RPH3A/SAMHD1/SCIN/SCO2/SHMT1/STX1A/STX1B/STXBP1/SYK/TAPBP/TPPP3/TRIM21/TTBK2	65
GO:0098655	BP	GO:0098655	monoatomic cation transmembrane transport	38/378	899/18805	0.0422691879866518	2.10283619071161	4.85327911459464	1.31438120950787e-05	0.000607226181507365	0.000482406619006408	ANO6/APLNR/AQP1/ASPH/ATP2B2/CACNG2/CACNG3/CACNG8/COX7A2L/CYBA/DPP6/FGF14/FGF2/HPCA/HTR2A/HVCN1/ITGB1/KCNIP4/KCNJ4/KCNN3/MAGT1/MT-CO2/NDUFA2/NDUFB2/NDUFB3/NDUFB5/NDUFC2/NDUFS4/NDUFS6/NDUFV3/PTPN6/PTPRC/SLC12A5/SLC4A10/SLC4A7/SLC4A8/SLC6A7/UTRN	38
GO:0016192	BP	GO:0016192	vesicle-mediated transport	57/378	1591/18805	0.0358265241986172	1.78232218929893	4.67114708157907	1.32307011949104e-05	0.000607226181507365	0.000482406619006408	ABCC4/ANO6/ANXA1/APLNR/C4A/C4B/CACNG2/CACNG3/CACNG8/CAPN2/CHMP4A/CLTA/CNN2/CPLX2/CYBA/DOC2B/DOCK2/EZR/FCGR2A/FCHO2/HPCA/ITGAM/ITGB1/ITGB2/LGALS9/MAPKAPK2/MSN/MTM1/MYLK/NCALD/NCKAP1L/NECAP2/PLD2/PRAM1/PRRT2/PTPRC/PYCARD/RAB29/RAB32/RDX/RHOBTB3/RPH3A/SCIN/SIRPB1/SLC4A8/SNCB/STX1A/STX1B/STXBP1/SYK/SYN3/SYT12/SYT2/SYTL4/TAPBP/TUSC2/WASF2	57
GO:0001909	BP	GO:0001909	leukocyte mediated cytotoxicity	13/378	153/18805	0.0849673202614379	4.22701179237127	5.74020321659432	1.34823145353639e-05	0.000612936544772817	0.000486943177409319	CTSH/FCGR2A/HLA-DRA/ICAM1/INPP5D/ITGAM/LGALS9/NCKAP1L/PRDX1/PTPN6/PTPRC/TAP2/TUSC2	13
GO:0010761	BP	GO:0010761	fibroblast migration	8/378	56/18805	0.142857142857143	7.10695389266818	6.55500916613925	1.51390309372782e-05	0.000675509167469848	0.000536653562562191	AQP1/DDR2/FGF2/GNA13/IQGAP1/ITGB1/PLEC/SGPL1	8
GO:0036230	BP	GO:0036230	granulocyte activation	8/378	56/18805	0.142857142857143	7.10695389266818	6.55500916613925	1.51390309372782e-05	0.000675509167469848	0.000536653562562191	ANXA1/GRN/IL16/ITGAM/ITGB2/PRAM1/PTPN6/SYK	8
GO:0030866	BP	GO:0030866	cortical actin cytoskeleton organization	7/378	41/18805	0.170731707317073	8.4936766034327	6.87967411086903	1.56455979354604e-05	0.000691707673862235	0.000549522353368126	EZR/IQGAP1/IQGAP2/IQGAP3/LCP1/NCKAP1L/PLEC	7
GO:0098657	BP	GO:0098657	import into cell	39/378	943/18805	0.0413573700954401	2.05747445673215	4.77204348948463	1.65000926667911e-05	0.000722854059647875	0.000574266383053772	ANO6/ANXA1/APLNR/C4A/C4B/CACNG2/CACNG3/CACNG8/CAPN2/CLTA/CNN2/CYBA/DOCK2/EZR/FCGR2A/FCHO2/GFAP/HPCA/ITGAM/ITGB1/ITGB2/KCNJ4/MAPKAPK2/MYLK/NCKAP1L/NECAP2/PLD2/PTPRC/PYCARD/SIRPB1/SLC12A5/SLC2A3/SLC6A7/SNCB/STX1A/STX1B/SYK/TUSC2/WASF2	39
GO:0097237	BP	GO:0097237	cellular response to toxic substance	12/378	135/18805	0.0888888888888889	4.42210464432687	5.71520370220254	1.83570253269791e-05	0.000783315422352905	0.000622299492381585	ADH5/ALDH1A1/ALOX5AP/CERS1/CP/ESD/GSTP1/PRDX1/PRDX4/PRDX6/PTGS1/RAB29	12
GO:1903034	BP	GO:1903034	regulation of response to wounding	14/378	181/18805	0.0773480662983425	3.84796398608553	5.51418080765701	1.8451748865329e-05	0.000783315422352905	0.000622299492381585	ALOX5/ANO6/ANXA1/CD109/DDR2/EPPK1/FERMT2/FGF2/GRN/ITGB1/MYLK/PTPN6/STAT3/TMX1	14
GO:0009394	BP	GO:0009394	2'-deoxyribonucleotide metabolic process	7/378	42/18805	0.166666666666667	8.29144620811288	6.77533674720419	1.84532200828661e-05	0.000783315422352905	0.000622299492381585	DCK/DCTD/NT5C/PNP/SAMHD1/SHMT1/TYMP	7
GO:0000912	BP	GO:0000912	assembly of actomyosin apparatus involved in cytokinesis	4/378	9/18805	0.444444444444444	22.1105232216343	9.07258899899688	1.8692939109895e-05	0.000783315422352905	0.000622299492381585	IQGAP1/IQGAP2/IQGAP3/PLEC	4
GO:0000915	BP	GO:0000915	actomyosin contractile ring assembly	4/378	9/18805	0.444444444444444	22.1105232216343	9.07258899899688	1.8692939109895e-05	0.000783315422352905	0.000622299492381585	IQGAP1/IQGAP2/IQGAP3/PLEC	4
GO:0070527	BP	GO:0070527	platelet aggregation	9/378	76/18805	0.118421052631579	5.89129072681704	6.1195104620541	2.11657824774323e-05	0.000879292291023675	0.000698547648551918	CLIC1/CSRP1/F11R/FERMT3/HTR2A/PTPN6/STXBP1/SYK/TMX1	9
GO:0009262	BP	GO:0009262	deoxyribonucleotide metabolic process	7/378	43/18805	0.162790697674419	8.09862187769165	6.67440273374135	2.16640117628178e-05	0.000884736209195075	0.000702872531501947	DCK/DCTD/NT5C/PNP/SAMHD1/SHMT1/TYMP	7
GO:0019692	BP	GO:0019692	deoxyribose phosphate metabolic process	7/378	43/18805	0.162790697674419	8.09862187769165	6.67440273374135	2.16640117628178e-05	0.000884736209195075	0.000702872531501947	DCK/DCTD/NT5C/PNP/SAMHD1/SHMT1/TYMP	7
GO:0009123	BP	GO:0009123	nucleoside monophosphate metabolic process	9/378	77/18805	0.116883116883117	5.8147804576376	6.06345075333526	2.35479848407094e-05	0.000953594444935954	0.000757576478245556	AK1/APRT/DCK/DCTD/NT5C/PNP/SHMT1/TJP2/TYMP	9
GO:0071277	BP	GO:0071277	cellular response to calcium ion	9/378	78/18805	0.115384615384615	5.74023199023199	6.00836760960432	2.61540058148302e-05	0.00105030128351389	0.00083440455393454	AKR1C3/ALOX5AP/ASPH/CPNE3/CPNE5/HPCA/IQGAP1/ITPKB/ITPKC	9
GO:0010038	BP	GO:0010038	response to metal ion	20/378	347/18805	0.0576368876080692	2.86735891923212	5.0285632855117	2.65309171231798e-05	0.00105663214559176	0.000839434063305828	AKR1C3/ALAD/ALOX5AP/AQP1/ASPH/ATF1/CACNG2/CPNE3/CPNE5/CREB1/CYBB/HAAO/HPCA/HVCN1/IQGAP1/ITPKB/ITPKC/NEK7/PCNA/PGAM2	20
GO:0009888	BP	GO:0009888	tissue development	68/378	2066/18805	0.0329138431752178	1.63742016113749	4.39814864236205	2.82753800145144e-05	0.00111687751057332	0.000887295574743648	AKR1C2/AKR1C3/ALOX5/ANO6/ANXA1/ANXA4/APLNR/AQP1/BDH2/CD109/CD2AP/CD44/CRB2/CREB1/CSRP1/CSRP2/CTSH/CTSZ/DDR2/DDRGK1/ECE1/EFEMP1/EPB41L5/EPPK1/EZR/F11R/FABP5/FERMT2/FGF1/FGF2/FLNB/GNA13/ICAM1/IQGAP1/IQGAP3/ITGA6/ITGA7/ITGAM/ITGAX/ITGB1/ITGB2/ITGB4/ITGB5/KLHL40/LAMA1/MSN/MTM1/MYLK/OLFM1/PBXIP1/PCNA/PHGDH/PI16/PLEC/PTER/PTPRC/RDX/SCIN/SEMA4B/SGCB/SGCD/SLC4A7/TJP2/TPP1/TPPP3/TRADD/TST/VASN	68
GO:0045785	BP	GO:0045785	positive regulation of cell adhesion	25/378	499/18805	0.0501002004008016	2.49241869983353	4.83935998482922	2.89948744337633e-05	0.00112723054304795	0.000895520469428117	ALOX5/ANXA1/APBB1IP/CD44/EPB41L5/F11R/FERMT2/HLA-DRA/HTR2A/ITGA6/ITGB2/ITPKB/JUP/LAMA1/LGALS1/LGALS9/LIMS1/NCKAP1L/PNP/PTPN6/PTPRC/PYCARD/SIRPB1/SYK/UTRN	25
GO:0009163	BP	GO:0009163	nucleoside biosynthetic process	5/378	19/18805	0.263157894736842	13.0917571707045	7.55253526378631	2.94591044048082e-05	0.00112723054304795	0.000895520469428117	APRT/DCTD/MTAP/PGM2/PNP	5
GO:0034404	BP	GO:0034404	nucleobase-containing small molecule biosynthetic process	5/378	19/18805	0.263157894736842	13.0917571707045	7.55253526378631	2.94591044048082e-05	0.00112723054304795	0.000895520469428117	APRT/DCTD/MTAP/PGM2/PNP	5
GO:0042554	BP	GO:0042554	superoxide anion generation	7/378	45/18805	0.155555555555556	7.73868312757202	6.48199330584065	2.94731372533807e-05	0.00112723054304795	0.000895520469428117	CYBA/CYBB/GSTP1/HVCN1/ITGAM/ITGB2/SYK	7
GO:0044351	BP	GO:0044351	macropinocytosis	4/378	10/18805	0.4	19.8994708994709	8.56194008270221	3.06606712059115e-05	0.00115432636360381	0.000917046555722862	DOCK2/MAPKAPK2/PYCARD/STX1B	4
GO:0044837	BP	GO:0044837	actomyosin contractile ring organization	4/378	10/18805	0.4	19.8994708994709	8.56194008270221	3.06606712059115e-05	0.00115432636360381	0.000917046555722862	IQGAP1/IQGAP2/IQGAP3/PLEC	4
GO:0042221	BP	GO:0042221	response to chemical	115/378	4061/18805	0.0283181482393499	1.40879041703962	4.21359939806342	3.2262623678063e-05	0.00120522157755493	0.000957479904668422	ABCC4/ADD3/ADH5/AKR1C2/AKR1C3/ALAD/ALDH1A1/ALOX5/ALOX5AP/ANO6/ANXA1/AQP1/ARPC1B/ASPH/ATF1/C4B/CACNG2/CALCOCO2/CAPN2/CASP1/CD2AP/CD44/CD58/CERS1/COMT/CP/CPNE3/CPNE5/CREB1/CTSH/CYBB/DDR2/DDRGK1/DOCK2/EPHX1/ERBIN/ERLIN2/ESD/EZR/FBXO2/FGF1/FGF2/FLNB/GABRG2/GBP1/GCLM/GSTP1/H6PD/HAAO/HADHA/HADHB/HCLS1/HPCA/HTR2A/HVCN1/ICAM1/IFI16/IL16/IQGAP1/ITGAM/ITGB1/ITGB2/ITPKB/ITPKC/JUP/KRT8/LGALS9/LIMS1/LSP1/MAPK…	115
GO:0009605	BP	GO:0009605	response to external stimulus	79/378	2523/18805	0.0313119302417757	1.55772711163119	4.31191518544082	3.27414987638668e-05	0.00121370217340826	0.000964217255094602	ADH5/ALAD/ALOX5/ALOX5AP/ANO6/ANXA1/AQP1/C4A/C4B/CACNG2/CALCOCO2/CAPN2/CASP1/CD109/CD2AP/CD58/CNN2/COMT/COTL1/CYBA/CYBB/DDR2/DOCK2/EPPK1/ERBIN/F11R/FGF1/FGF2/FLNB/GBP1/GPRC5B/GRN/GSTP1/HADHB/HMGN2/HTR2A/HVCN1/IFI16/IFIT5/IL16/INPP5D/ITGAM/ITGAX/ITGB2/JUP/KRT8/LGALS1/LGALS9/LSP1/MAPKAPK2/MAVS/MGLL/NCKAP1L/NDUFAF4/NEK7/NFKB2/PLEC/PLSCR4/PRDX1/PTPN6/PTPRC/PYCARD/RAB29/RAB32/RNASET2/SAMHD1/SEMA4B/SP10…	79
GO:0001775	BP	GO:0001775	cell activation	44/378	1153/18805	0.0381613183000867	1.89847510749506	4.50990555249807	3.30419056063777e-05	0.00121548811539797	0.000965636084294059	ANXA1/APBB1IP/CD2AP/CD44/CLIC1/CPLX2/CSRP1/DDR2/DDRGK1/DOCK2/F11R/FERMT3/GCLM/GNA13/GRN/HLA-DRA/HTR2A/ICAM1/IL16/INPP5D/ITGAM/ITGB1/ITGB2/ITPKB/LCP1/LGALS1/LGALS9/MSN/NCKAP1L/NFKB2/PNP/PRAM1/PRDX1/PTPN6/PTPRC/PYCARD/RAB29/SIRPB1/SKAP2/STAT3/STXBP1/SYK/TMX1/TUSC2	44
GO:0043300	BP	GO:0043300	regulation of leukocyte degranulation	7/378	46/18805	0.152173913043478	7.57045088566828	6.39017792595083	3.41685425375091e-05	0.00124741065521406	0.000990996724154071	ITGAM/ITGB2/LGALS9/NCKAP1L/PRAM1/STXBP1/SYK	7
GO:0001667	BP	GO:0001667	ameboidal-type cell migration	16/378	243/18805	0.065843621399177	3.27563306987175	5.11371702771466	3.51172607213779e-05	0.00126162818837072	0.00100229174454283	AQP1/ARHGDIB/CRB2/CTSH/DDR2/EPB41L5/EPPK1/FGF2/GNA13/IQGAP1/ITGB1/ITGB4/PLEC/SEMA4B/SGPL1/WASF2	16
GO:0006631	BP	GO:0006631	fatty acid metabolic process	22/378	413/18805	0.0532687651331719	2.65005060404576	4.85625533653803	3.52709816600613e-05	0.00126162818837072	0.00100229174454283	ADH5/AKR1C2/AKR1C3/ALOX5/ALOX5AP/BDH2/COMT/CRYL1/DBI/EPHX1/ERLIN2/FABP5/GSTP1/HADHA/HADHB/MGLL/PECR/PTGR2/PTGS1/SCD5/SGPL1/TBXAS1	22
GO:0045921	BP	GO:0045921	positive regulation of exocytosis	9/378	81/18805	0.111111111111111	5.52763080540858	5.8486805687953	3.54875851728773e-05	0.00126162818837072	0.00100229174454283	DOC2B/ITGAM/ITGB2/RPH3A/SLC4A8/STX1A/STXBP1/SYK/SYTL4	9
GO:0045766	BP	GO:0045766	positive regulation of angiogenesis	14/378	192/18805	0.0729166666666667	3.62750771604938	5.24119271864718	3.56051947745213e-05	0.00126162818837072	0.00100229174454283	APLNR/AQP1/CTSH/CYBB/FGF1/FGF2/GRN/HSPB6/ITGAX/ITGB1/ITGB2/JUP/S100A1/STAT3	14
GO:0002697	BP	GO:0002697	regulation of immune effector process	22/378	414/18805	0.0531400966183575	2.64364951563019	4.84340089522062	3.65748254168173e-05	0.00128652615827476	0.00102207176366473	ANXA1/DDRGK1/GPRC5B/GRN/HLA-DRA/HTR2A/ICAM1/INPP5D/ITGAM/ITGB2/LGALS1/LGALS9/MAPKAPK2/MAVS/NCKAP1L/PRAM1/PTPN6/PTPRC/PYCARD/STXBP1/SYK/TAP2	22
GO:0045333	BP	GO:0045333	cellular respiration	16/378	245/18805	0.0653061224489796	3.24889320807688	5.07465582038843	3.87729425918844e-05	0.00135396239384269	0.0010756460122554	COA6/COX6C/COX7A2L/COX7C/MT-CO2/NDUFA2/NDUFB2/NDUFB3/NDUFB5/NDUFC2/NDUFS4/NDUFS6/NDUFV3/PLEC/SCO2/SUCLG2	16
GO:0016079	BP	GO:0016079	synaptic vesicle exocytosis	10/378	102/18805	0.0980392156862745	4.87732129888993	5.62367148802743	3.94183486702003e-05	0.00136659728231435	0.0010856837115753	CPLX2/DOC2B/PRRT2/RPH3A/SLC4A8/STX1A/STX1B/STXBP1/SYT12/SYT2	10
GO:0006887	BP	GO:0006887	exocytosis	20/378	358/18805	0.0558659217877095	2.77925571221661	4.8681136819493	4.12203876886731e-05	0.00141886463051225	0.00112720714303537	ABCC4/ANXA1/CPLX2/DOC2B/ITGAM/ITGB2/LGALS9/NCKAP1L/PRAM1/PRRT2/RPH3A/SCIN/SLC4A8/STX1A/STX1B/STXBP1/SYK/SYT12/SYT2/SYTL4	20
GO:1904018	BP	GO:1904018	positive regulation of vasculature development	14/378	195/18805	0.0717948717948718	3.57169990503324	5.17020914135934	4.22235211846997e-05	0.00144308616020616	0.00114644976893433	APLNR/AQP1/CTSH/CYBB/FGF1/FGF2/GRN/HSPB6/ITGAX/ITGB1/ITGB2/JUP/S100A1/STAT3	14
GO:0065003	BP	GO:0065003	protein-containing complex assembly	58/378	1698/18805	0.0341578327444052	1.69930699671571	4.32706572621093	4.36001198093686e-05	0.00147964068564329	0.00117549025757356	ADD3/ALAD/ALDH9A1/ALOX5AP/ANO6/ATF1/ATL3/CASP1/CD2AP/CHMP4A/CLTA/COA6/COA7/COTL1/COX7A2L/CYBA/DNAAF5/DNAJC9/EIF2D/FARSB/FCHO2/FERMT2/FERMT3/GBP1/GFAP/GRIA3/HCLS1/HLA-DRA/IFI16/LCP1/MAP4/MAVS/MSN/NCKAP1L/NDUFA2/NDUFAF4/NDUFB2/NDUFB3/NDUFB5/NDUFC2/NDUFS4/NEDD1/NEK7/PRRT2/PXN/PYCARD/RDX/RPH3A/SAMHD1/SCIN/SCO2/SHMT1/STX1A/STX1B/STXBP1/SYK/TAPBP/TPPP3	58
GO:1990748	BP	GO:1990748	cellular detoxification	11/378	125/18805	0.088	4.3778835978836	5.42693916800645	4.48224336034603e-05	0.00151048466807745	0.00119999404501866	ADH5/ALDH1A1/ALOX5AP/CP/ESD/GSTP1/PRDX1/PRDX4/PRDX6/PTGS1/RAB29	11
GO:0042451	BP	GO:0042451	purine nucleoside biosynthetic process	4/378	11/18805	0.363636363636364	18.0904280904281	8.12051131592388	4.74172244640516e-05	0.00156509318282373	0.0012433773999694	APRT/MTAP/PGM2/PNP	4
GO:0042455	BP	GO:0042455	ribonucleoside biosynthetic process	4/378	11/18805	0.363636363636364	18.0904280904281	8.12051131592388	4.74172244640516e-05	0.00156509318282373	0.0012433773999694	APRT/MTAP/PGM2/PNP	4
GO:0046129	BP	GO:0046129	purine ribonucleoside biosynthetic process	4/378	11/18805	0.363636363636364	18.0904280904281	8.12051131592388	4.74172244640516e-05	0.00156509318282373	0.0012433773999694	APRT/MTAP/PGM2/PNP	4
GO:0032930	BP	GO:0032930	positive regulation of superoxide anion generation	5/378	21/18805	0.238095238095238	11.844923154447	7.12173467736432	4.98736475832444e-05	0.00162462759541816	0.00129067410022517	GSTP1/HVCN1/ITGAM/ITGB2/SYK	5
GO:0006164	BP	GO:0006164	purine nucleotide biosynthetic process	14/378	198/18805	0.0707070707070707	3.51758323980546	5.10060812390266	4.98951824282813e-05	0.00162462759541816	0.00129067410022517	AK1/APRT/DCK/HAAO/NDUFA2/NDUFB2/NDUFB3/NDUFB5/NDUFC2/NDUFS4/NDUFS6/NDUFV3/QPRT/SLC4A7	14
GO:0033043	BP	GO:0033043	regulation of organelle organization	44/378	1174/18805	0.0374787052810903	1.86451601272726	4.38139411687254	5.05364144676331e-05	0.001634462961876	0.00129848773874095	ADD3/ANXA1/ATL3/CALCOCO2/CAPN2/CD2AP/CHMP4A/COTL1/CPLX2/DOC2B/DPF2/EML3/EZR/F11R/FERMT2/GRN/HCLS1/IQGAP2/LCP1/LIMA1/MAP4/MAVS/MSN/MTM1/NCKAP1L/NEK6/NEK7/NGEF/NUBP1/PLXNB1/PRRT2/PXN/PYCARD/RAD21/RDX/RND2/RPH3A/SCIN/STXBP1/SYNPO/SYT2/TTBK2/VAT1/WASF2	44
GO:0017156	BP	GO:0017156	calcium-ion regulated exocytosis	8/378	66/18805	0.121212121212121	6.03014269680936	5.86303883554962	5.14003159691917e-05	0.00165132081770356	0.00131188034512246	DOC2B/RPH3A/SCIN/STX1A/STX1B/STXBP1/SYT12/SYT2	8
GO:0034330	BP	GO:0034330	cell junction organization	35/378	853/18805	0.041031652989449	2.04127046155182	4.45784893917841	5.35743427787968e-05	0.00170976660828491	0.00135831219718706	APLNR/CACNG2/CBLN4/CD2AP/CDH12/CDH20/EPB41L5/EZR/F11R/FERMT2/GABRA1/GABRG2/GNA13/ITGA6/ITGAM/ITGB1/ITGB4/JUP/LIMS1/LRRTM3/NGEF/PLEC/PLXNB1/RAB29/RDX/RPS6KA5/SLC12A5/SNCB/SYN3/SYNPO/TANC1/TJP2/TRIM47/WASF2/ZNF365	35
GO:0001817	BP	GO:0001817	regulation of cytokine production	36/378	892/18805	0.0403587443946188	2.00779414904975	4.41686169204327	5.86082276512663e-05	0.00185071457053524	0.00147028732605294	ALOX5/ANXA1/ANXA4/CAPN2/CASP1/CD2AP/CD58/CYBA/CYBB/ERBIN/EZR/F11R/FCGR2A/GBP1/GPRC5B/GSTP1/HOMER3/HTR2A/IFI16/IL16/INPP5D/IQGAP1/LGALS9/MAPKAPK2/MAVS/NCKAP1L/PNP/PTPN6/PTPRC/PYCARD/RAD21/RPS6KA5/STAT3/SYK/TRIM21/TUSC2	36
GO:0009060	BP	GO:0009060	aerobic respiration	14/378	201/18805	0.0696517412935323	3.46508199742031	5.03233954710827	5.87589394670869e-05	0.00185071457053524	0.00147028732605294	COA6/COX6C/COX7A2L/COX7C/MT-CO2/NDUFA2/NDUFB2/NDUFB3/NDUFB5/NDUFC2/NDUFS4/NDUFS6/NDUFV3/SUCLG2	14
GO:0048870	BP	GO:0048870	cell motility	63/378	1915/18805	0.0328981723237598	1.63664055700609	4.21024694495201	5.96498321061009e-05	0.00186657494103442	0.00148288748714893	ALOX5/ANO6/ANXA1/AQP1/ARHGDIB/CD2AP/CD44/CDH12/CDH20/CNN2/CPNE3/CRB2/CTSH/DDR2/DDRGK1/DOCK2/EPB41L5/EPPK1/F11R/FERMT2/FERMT3/FGF1/FGF2/GNA13/GRN/ICAM1/IL16/IQGAP1/ITGA6/ITGA7/ITGAX/ITGB1/ITGB2/ITGB4/ITGB5/JAM2/JUP/LAMA1/LCP1/LGALS9/LIMA1/MATN2/MSN/MYLK/NCKAP1L/PBXIP1/PLEC/PLXNB1/PTPRC/PXN/PYCARD/RDX/S100A2/SCAI/SEMA4B/SGPL1/SORD/SP100/STAT3/SYK/TRADD/TTBK2/WASF2	63
GO:0009129	BP	GO:0009129	pyrimidine nucleoside monophosphate metabolic process	5/378	22/18805	0.227272727272727	11.3065175565176	6.92762724915166	6.3482892670173e-05	0.0019608687272398	0.00155779853015392	DCK/DCTD/NT5C/SHMT1/TYMP	5
GO:0031340	BP	GO:0031340	positive regulation of vesicle fusion	5/378	22/18805	0.227272727272727	11.3065175565176	6.92762724915166	6.3482892670173e-05	0.0019608687272398	0.00155779853015392	ANXA1/DOC2B/PRRT2/RPH3A/SYT2	5
GO:0042776	BP	GO:0042776	proton motive force-driven mitochondrial ATP synthesis	8/378	68/18805	0.117647058823529	5.85278555866791	5.74168327068979	6.38838742844259e-05	0.0019608687272398	0.00155779853015392	NDUFA2/NDUFB2/NDUFB3/NDUFB5/NDUFC2/NDUFS4/NDUFS6/NDUFV3	8
GO:0044282	BP	GO:0044282	small molecule catabolic process	20/378	370/18805	0.0540540540540541	2.68911768911769	4.69983817305962	6.51682693776118e-05	0.00198763221601716	0.00157906059777731	AASS/ADH5/AKR1C3/BDH2/CRYL1/CSAD/DCTD/ESD/GALK1/HAAO/HADHA/HADHB/HNMT/PGAM2/PNP/QPRT/SDSL/SHMT1/SORD/TST	20
GO:0009176	BP	GO:0009176	pyrimidine deoxyribonucleoside monophosphate metabolic process	4/378	12/18805	0.333333333333333	16.5828924162258	7.73364694256992	6.99989847410307e-05	0.00205686041138431	0.00163405845637438	DCTD/NT5C/SHMT1/TYMP	4
GO:0043312	BP	GO:0043312	neutrophil degranulation	4/378	12/18805	0.333333333333333	16.5828924162258	7.73364694256992	6.99989847410307e-05	0.00205686041138431	0.00163405845637438	ITGAM/ITGB2/PRAM1/SYK	4
GO:0098953	BP	GO:0098953	receptor diffusion trapping	4/378	12/18805	0.333333333333333	16.5828924162258	7.73364694256992	6.99989847410307e-05	0.00205686041138431	0.00163405845637438	CACNG2/CACNG3/CACNG8/SLC12A5	4
GO:0098970	BP	GO:0098970	postsynaptic neurotransmitter receptor diffusion trapping	4/378	12/18805	0.333333333333333	16.5828924162258	7.73364694256992	6.99989847410307e-05	0.00205686041138431	0.00163405845637438	CACNG2/CACNG3/CACNG8/SLC12A5	4
GO:0099628	BP	GO:0099628	neurotransmitter receptor diffusion trapping	4/378	12/18805	0.333333333333333	16.5828924162258	7.73364694256992	6.99989847410307e-05	0.00205686041138431	0.00163405845637438	CACNG2/CACNG3/CACNG8/SLC12A5	4
GO:0106014	BP	GO:0106014	regulation of inflammatory response to wounding	4/378	12/18805	0.333333333333333	16.5828924162258	7.73364694256992	6.99989847410307e-05	0.00205686041138431	0.00163405845637438	ALOX5/GRN/PTPN6/STAT3	4
GO:0007159	BP	GO:0007159	leukocyte cell-cell adhesion	22/378	433/18805	0.0508083140877598	2.52764641910138	4.60608851412027	7.11057418283688e-05	0.00207671860527824	0.00164983466047705	ALOX5/ANXA1/CD44/EZR/F11R/FERMT3/HLA-DRA/ICAM1/ITGB1/ITGB2/ITPKB/JAM2/LGALS1/LGALS9/MSN/NCKAP1L/PNP/PTPN6/PTPRC/PYCARD/SIRPB1/SYK	22
GO:1901136	BP	GO:1901136	carbohydrate derivative catabolic process	16/378	258/18805	0.062015503875969	3.08518928673967	4.83016765319084	7.18550503235909e-05	0.00208596076812882	0.00165717703251046	ALDH1A1/CD44/CTBS/DCTD/FBXO2/FGF2/GALK1/HTR2A/NAGA/NT5C/PDE4C/PGAM2/PNP/SAMHD1/STAT3/TYMP	16
GO:0001816	BP	GO:0001816	cytokine production	36/378	902/18805	0.0399113082039911	1.98553479041284	4.34466230684638	7.34628880060097e-05	0.002119866211383	0.00168411297622349	ALOX5/ANXA1/ANXA4/CAPN2/CASP1/CD2AP/CD58/CYBA/CYBB/ERBIN/EZR/F11R/FCGR2A/GBP1/GPRC5B/GSTP1/HOMER3/HTR2A/IFI16/IL16/INPP5D/IQGAP1/LGALS9/MAPKAPK2/MAVS/NCKAP1L/PNP/PTPN6/PTPRC/PYCARD/RAD21/RPS6KA5/STAT3/SYK/TRIM21/TUSC2	36
GO:0030001	BP	GO:0030001	metal ion transport	36/378	903/18805	0.0398671096345515	1.98333597004693	4.33749240946029	7.51220889842828e-05	0.00214718169859035	0.00170581357516259	ANO6/APLNR/AQP1/ASPH/ATP2B2/CACNG2/CACNG3/CACNG8/CP/CYBA/DPP6/EPM2A/FGF14/FGF2/FTL/HOMER3/HPCA/HTR2A/IL16/ITGB1/KCNIP4/KCNJ4/KCNN3/MAGED2/MAGT1/MYLK/PTPN6/PTPRC/SLC12A5/SLC4A10/SLC4A7/SLC4A8/SLC6A7/STEAP3/TMX1/UTRN	36
GO:0032760	BP	GO:0032760	positive regulation of tumor necrosis factor production	10/378	110/18805	0.0909090909090909	4.52260702260702	5.30690737486924	7.5300624001197e-05	0.00214718169859035	0.00170581357516259	CYBA/CYBB/FCGR2A/LGALS9/MAPKAPK2/MAVS/PTPRC/PYCARD/STAT3/SYK	10
GO:0045329	BP	GO:0045329	carnitine biosynthetic process	3/378	5/18805	0.6	29.8492063492063	9.24024849821843	7.81962107466654e-05	0.00221663258581283	0.00176098834975617	ALDH9A1/BBOX1/SHMT1	3
GO:0032928	BP	GO:0032928	regulation of superoxide anion generation	5/378	23/18805	0.217391304347826	10.814929836669	6.74565153073157	7.97860996040663e-05	0.00224847493562571	0.00178628528322554	GSTP1/HVCN1/ITGAM/ITGB2/SYK	5
GO:0007249	BP	GO:0007249	canonical NF-kappaB signal transduction	18/378	318/18805	0.0566037735849057	2.81596286313267	4.67768535389131	8.41176217251189e-05	0.00235676057612412	0.00187231205761479	CASP1/DDRGK1/GPRC5B/GSTP1/IFIT5/LGALS1/LGALS9/LIMS1/MAVS/NEK6/NFKB2/PRDX1/PRDX4/PYCARD/S100B/STAT3/TRADD/TRIM25	18
GO:0070371	BP	GO:0070371	ERK1 and ERK2 cascade	18/378	319/18805	0.0564263322884013	2.80713539334229	4.66238638869813	8.753904082831e-05	0.00243796509335265	0.00193682442186599	CD2AP/CD44/CTSH/DDR2/EZR/FERMT2/FGF1/FGF2/GBP1/GSTP1/HTR2A/ICAM1/IQGAP3/LGALS9/PTPN6/PTPRC/PYCARD/SYK	18
GO:0030335	BP	GO:0030335	positive regulation of cell migration	27/378	600/18805	0.045	2.23869047619048	4.41658695428135	8.80277912934968e-05	0.00243796509335265	0.00193682442186599	ANO6/ANXA1/AQP1/CPNE3/CTSH/DDR2/DDRGK1/EPB41L5/FERMT2/FERMT3/FGF1/FGF2/GRN/ICAM1/ITGA6/ITGAX/ITGB1/JAM2/LGALS9/MYLK/NCKAP1L/PTPRC/PYCARD/RDX/SEMA4B/STAT3/TRADD	27
GO:0140029	BP	GO:0140029	exocytic process	9/378	91/18805	0.0989010989010989	4.92019884877028	5.36894782623019	8.93957310882088e-05	0.00246170301779473	0.00195568285093423	CPLX2/DOC2B/PRRT2/RPH3A/STX1A/STX1B/STXBP1/SYK/SYT2	9
GO:0045807	BP	GO:0045807	positive regulation of endocytosis	12/378	159/18805	0.0754716981132075	3.75461715084357	4.99586475196777	9.19133551480132e-05	0.00251665033214929	0.00199933536287873	ANO6/APLNR/C4A/C4B/CYBA/DOCK2/FCGR2A/NCKAP1L/PTPRC/PYCARD/SIRPB1/SYK	12
GO:1901293	BP	GO:1901293	nucleoside phosphate biosynthetic process	18/378	322/18805	0.0559006211180124	2.78098195800059	4.6168410976589	9.85515523756371e-05	0.00264935302918976	0.00210476009811233	AK1/APRT/DCK/DCTD/HAAO/NDUFA2/NDUFB2/NDUFB3/NDUFB5/NDUFC2/NDUFS4/NDUFS6/NDUFV3/PGM3/PNP/QPRT/SHMT1/SLC4A7	18
GO:0006836	BP	GO:0006836	neurotransmitter transport	14/378	211/18805	0.0663507109004739	3.30086010180797	4.81380762880695	9.89948840992499e-05	0.00264935302918976	0.00210476009811233	CPLX2/DOC2B/GFAP/ITGB1/PRRT2/RPH3A/SLC4A8/SLC6A7/STX1A/STX1B/STXBP1/SYN3/SYT12/SYT2	14
GO:0051590	BP	GO:0051590	positive regulation of neurotransmitter transport	5/378	24/18805	0.208333333333333	10.3643077601411	6.57454415122366	9.91296254273887e-05	0.00264935302918976	0.00210476009811233	ITGB1/SLC4A8/STX1A/STX1B/STXBP1	5
GO:0006563	BP	GO:0006563	L-serine metabolic process	4/378	13/18805	0.307692307692308	15.3072853072853	7.39070921092806	9.9508798149688e-05	0.00264935302918976	0.00210476009811233	PHGDH/PSAT1/SDSL/SHMT1	4
GO:0098814	BP	GO:0098814	spontaneous synaptic transmission	4/378	13/18805	0.307692307692308	15.3072853072853	7.39070921092806	9.9508798149688e-05	0.00264935302918976	0.00210476009811233	DOC2B/ITGB1/RPH3A/STX1B	4
GO:0006950	BP	GO:0006950	response to stress	114/378	4122/18805	0.0276564774381368	1.37587316990519	3.91139453071014	0.000100625275672921	0.00266435826081213	0.0021166809000718	ADH5/AKR1C3/ALAD/ALOX5/ALOX5AP/ANO6/ANXA1/ANXA5/AQP1/ASCC1/C4A/C4B/CALCOCO2/CAPN2/CASP1/CD109/CD2AP/CD44/CD58/CHMP4A/CLIC1/CNN2/COMT/COTL1/CSRP1/CYBA/CYBB/DDR2/DDRGK1/DPF2/EPPK1/ERBIN/ERLIN2/F11R/FBXO2/FCGR2A/FERMT2/FERMT3/FGF1/FGF2/FLNB/GBP1/GCLM/GFAP/GMPR/GNA13/GPRC5B/GRN/GSTP1/HIKESHI/HMGN2/HSPB6/HSPB8/HTR2A/HVCN1/IFI16/IFIT5/IL16/INPP5D/ITGAM/ITGAX/ITGB1/ITGB2/ITGB4/ITGB5/KRT8/LGALS1/LGALS9/L…	114
GO:1903557	BP	GO:1903557	positive regulation of tumor necrosis factor superfamily cytokine production	10/378	114/18805	0.087719298245614	4.36391905690151	5.1597112410284	0.000101796354558593	0.0026806373367096	0.00212961369876101	CYBA/CYBB/FCGR2A/LGALS9/MAPKAPK2/MAVS/PTPRC/PYCARD/STAT3/SYK	10
GO:0007160	BP	GO:0007160	cell-matrix adhesion	15/378	240/18805	0.0625	3.10929232804233	4.7101921070627	0.00011026356009272	0.00288782660916749	0.00229421377607107	CD44/EPB41L5/FERMT2/FERMT3/ITGA6/ITGA7/ITGAM/ITGAX/ITGB1/ITGB2/ITGB4/ITGB5/JUP/LIMS1/UTRN	15
GO:0099536	BP	GO:0099536	synaptic signaling	33/378	815/18805	0.0404907975460123	2.0143636186581	4.24033911726513	0.000113025773916995	0.0029441686730054	0.00233897433704757	CACNG2/CACNG3/CACNG8/CBLN4/CD2AP/COMT/CPLX2/DLGAP1/DOC2B/FABP5/FBXO2/GABRA1/GABRG2/GFAP/GRIA3/HTR2A/ITGB1/NPTX2/PRRT2/RPH3A/S100B/SLC12A5/SLC4A10/SLC4A8/SNCB/STX1A/STX1B/STXBP1/SYN3/SYT12/SYT2/UTRN/VGF	33
GO:0002444	BP	GO:0002444	myeloid leukocyte mediated immunity	10/378	116/18805	0.0862068965517241	4.28867907316183	5.08863335870755	0.000117760819788349	0.0030389979424236	0.00241431079096878	CPLX2/FCGR2A/ITGAM/ITGB2/LGALS9/MAVS/PRAM1/STXBP1/SYK/TUSC2	10
GO:0017158	BP	GO:0017158	regulation of calcium ion-dependent exocytosis	6/378	39/18805	0.153846153846154	7.65364265364265	5.95730208933736	0.000118038871988592	0.0030389979424236	0.00241431079096878	DOC2B/RPH3A/STX1A/STXBP1/SYT12/SYT2	6
GO:0055085	BP	GO:0055085	transmembrane transport	54/378	1603/18805	0.033686837180287	1.67587559041084	4.05217091229243	0.000118558126826237	0.0030389979424236	0.00241431079096878	ABCC4/ANO6/APLNR/AQP1/ASPH/ATP2B2/CACNG2/CACNG3/CACNG8/CD2AP/CLIC1/COX7A2L/CYBA/CYBB/DPP6/EPM2A/FABP5/FGF14/FGF2/GABRA1/GABRG2/GFAP/GRIA3/HPCA/HTR2A/HVCN1/ITGB1/KCNIP4/KCNJ4/KCNN3/MAGT1/MT-CO2/NDUFA2/NDUFB2/NDUFB3/NDUFB5/NDUFC2/NDUFS4/NDUFS6/NDUFV3/PTPN6/PTPRC/SGCB/SLC12A5/SLC14A1/SLC2A3/SLC4A10/SLC4A7/SLC4A8/SLC6A7/TAP2/TRAM1/TST/UTRN	54
GO:0043101	BP	GO:0043101	purine-containing compound salvage	5/378	25/18805	0.2	9.94973544973545	6.41321960579754	0.000121880849964253	0.0030797153497626	0.00244665845219834	APRT/DCK/MTAP/PGM2/PNP	5
GO:1901659	BP	GO:1901659	glycosyl compound biosynthetic process	5/378	25/18805	0.2	9.94973544973545	6.41321960579754	0.000121880849964253	0.0030797153497626	0.00244665845219834	APRT/DCTD/MTAP/PGM2/PNP	5
GO:0002699	BP	GO:0002699	positive regulation of immune effector process	16/378	270/18805	0.0592592592592593	2.94806976288458	4.61778592435082	0.000122223088699024	0.0030797153497626	0.00244665845219834	ANXA1/DDRGK1/GPRC5B/HLA-DRA/HTR2A/ITGAM/ITGB2/LGALS9/MAPKAPK2/MAVS/PTPN6/PTPRC/PYCARD/STXBP1/SYK/TAP2	16
GO:0040017	BP	GO:0040017	positive regulation of locomotion	28/378	646/18805	0.043343653250774	2.15628941635134	4.28332027018667	0.000123217083675339	0.0030797153497626	0.00244665845219834	ANO6/ANXA1/AQP1/CPNE3/CTSH/DDR2/DDRGK1/EPB41L5/FERMT2/FERMT3/FGF1/FGF2/GRN/ICAM1/IL16/ITGA6/ITGAX/ITGB1/JAM2/LGALS9/MYLK/NCKAP1L/PTPRC/PYCARD/RDX/SEMA4B/STAT3/TRADD	28
GO:0002684	BP	GO:0002684	positive regulation of immune system process	42/378	1146/18805	0.0366492146596859	1.8232499515222	4.1189324781146	0.000123944993402047	0.0030797153497626	0.00244665845219834	ANO6/ANXA1/C4A/C4B/CASP1/CD2AP/CREB1/CYBA/DDRGK1/ERBIN/EZR/GBP1/GPRC5B/HCLS1/HLA-DRA/HTR2A/ICAM1/IFI16/IL16/INPP5D/ITGAM/ITGB2/ITPKB/JAM2/LGALS1/LGALS9/MAPKAPK2/MAVS/NCKAP1L/NEK7/PLD2/PNP/PRAM1/PTPN6/PTPRC/PYCARD/RAB29/SIRPB1/STXBP1/SYK/TAP2/TRIM25	42
GO:0099537	BP	GO:0099537	trans-synaptic signaling	32/378	784/18805	0.0408163265306122	2.03055825504805	4.22167539899223	0.000124228463378177	0.0030797153497626	0.00244665845219834	CACNG2/CACNG3/CACNG8/CBLN4/CD2AP/COMT/CPLX2/DLGAP1/DOC2B/FABP5/FBXO2/GABRA1/GABRG2/GFAP/GRIA3/HTR2A/ITGB1/NPTX2/PRRT2/RPH3A/S100B/SLC12A5/SLC4A10/SLC4A8/SNCB/STX1A/STX1B/STXBP1/SYN3/SYT12/SYT2/VGF	32
GO:0046638	BP	GO:0046638	positive regulation of alpha-beta T cell differentiation	7/378	56/18805	0.125	6.21858465608466	5.60146201463507	0.000124620147998279	0.0030797153497626	0.00244665845219834	ANXA1/HLA-DRA/ITPKB/LGALS9/NCKAP1L/PNP/SYK	7
GO:0061041	BP	GO:0061041	regulation of wound healing	11/378	140/18805	0.0785714285714286	3.9088246409675	4.9477900680341	0.000125402956691706	0.00308324922600679	0.00244946591561619	ALOX5/ANO6/ANXA1/CD109/DDR2/EPPK1/FERMT2/FGF2/ITGB1/MYLK/TMX1	11
GO:0046635	BP	GO:0046635	positive regulation of alpha-beta T cell activation	8/378	75/18805	0.106666666666667	5.30652557319224	5.35220176320217	0.000129057184618383	0.00315698767855832	0.00250804691668213	ANXA1/HLA-DRA/ITPKB/LGALS9/NCKAP1L/PNP/PTPRC/SYK	8
GO:0009636	BP	GO:0009636	response to toxic substance	16/378	272/18805	0.0588235294117647	2.92639277933396	4.58353058992287	0.000133094162902492	0.00323929682336925	0.00257343684463777	ADH5/ALAD/ALDH1A1/ALOX5AP/CERS1/COMT/CP/EPHX1/ESD/GSTP1/PON2/PRDX1/PRDX4/PRDX6/PTGS1/RAB29	16
GO:0032640	BP	GO:0032640	tumor necrosis factor production	13/378	191/18805	0.0680628272251309	3.38603562425552	4.74698058668253	0.000135304098659547	0.00326015225720178	0.00259000529907774	CYBA/CYBB/FCGR2A/GSTP1/LGALS9/MAPKAPK2/MAVS/PTPN6/PTPRC/PYCARD/RAD21/STAT3/SYK	13
GO:0032680	BP	GO:0032680	regulation of tumor necrosis factor production	13/378	191/18805	0.0680628272251309	3.38603562425552	4.74698058668253	0.000135304098659547	0.00326015225720178	0.00259000529907774	CYBA/CYBB/FCGR2A/GSTP1/LGALS9/MAPKAPK2/MAVS/PTPN6/PTPRC/PYCARD/RAD21/STAT3/SYK	13
GO:0002886	BP	GO:0002886	regulation of myeloid leukocyte mediated immunity	7/378	57/18805	0.12280701754386	6.10948667966212	5.53325811928804	0.000139644210919427	0.00333141313079563	0.00264661800476266	ITGAM/ITGB2/LGALS9/MAVS/PRAM1/STXBP1/SYK	7
GO:0030865	BP	GO:0030865	cortical cytoskeleton organization	7/378	57/18805	0.12280701754386	6.10948667966212	5.53325811928804	0.000139644210919427	0.00333141313079563	0.00264661800476266	EZR/IQGAP1/IQGAP2/IQGAP3/LCP1/NCKAP1L/PLEC	7
GO:0099177	BP	GO:0099177	regulation of trans-synaptic signaling	24/378	519/18805	0.046242774566474	2.30051686699086	4.30312551182555	0.000144201794215442	0.00342319431686806	0.00271953293005737	CACNG2/CACNG3/CACNG8/CBLN4/CD2AP/CPLX2/DLGAP1/FABP5/FBXO2/GFAP/GRIA3/HTR2A/ITGB1/PRRT2/S100B/SLC4A10/SLC4A8/STX1A/STX1B/STXBP1/SYN3/SYT12/SYT2/VGF	24
GO:0009052	BP	GO:0009052	pentose-phosphate shunt, non-oxidative branch	3/378	6/18805	0.5	24.8743386243386	8.37689947731069	0.000154057570152073	0.00358438847694042	0.00284759251004954	RPE/RPEL1/TKT	3
GO:0022614	BP	GO:0022614	membrane to membrane docking	3/378	6/18805	0.5	24.8743386243386	8.37689947731069	0.000154057570152073	0.00358438847694042	0.00284759251004954	EZR/ICAM1/MSN	3
GO:0051167	BP	GO:0051167	xylulose 5-phosphate metabolic process	3/378	6/18805	0.5	24.8743386243386	8.37689947731069	0.000154057570152073	0.00358438847694042	0.00284759251004954	CRYL1/SORD/TKT	3
GO:1901159	BP	GO:1901159	xylulose 5-phosphate biosynthetic process	3/378	6/18805	0.5	24.8743386243386	8.37689947731069	0.000154057570152073	0.00358438847694042	0.00284759251004954	CRYL1/SORD/TKT	3
GO:0006801	BP	GO:0006801	superoxide metabolic process	8/378	77/18805	0.103896103896104	5.16869374012231	5.24980721787069	0.000155454905930805	0.00358438847694042	0.00284759251004954	CYBA/CYBB/GSTP1/HVCN1/ITGAM/ITGB2/PRDX1/SYK	8
GO:0015986	BP	GO:0015986	proton motive force-driven ATP synthesis	8/378	77/18805	0.103896103896104	5.16869374012231	5.24980721787069	0.000155454905930805	0.00358438847694042	0.00284759251004954	NDUFA2/NDUFB2/NDUFB3/NDUFB5/NDUFC2/NDUFS4/NDUFS6/NDUFV3	8
GO:0007275	BP	GO:0007275	multicellular organism development	129/378	4852/18805	0.0265869744435284	1.32266681060993	3.73701291333146	0.000171802786169174	0.00394246488832975	0.00313206382605155	AKR1C3/ALOX5/ANO6/ANXA1/APLNR/AQP1/ARHGDIB/ASPH/ATF1/ATP2B2/CAPN2/CBLN4/CD109/CD2AP/CD44/COMT/CPLX2/CPNE5/CRB2/CREB1/CTDSP1/CTSH/CTSZ/CYBB/DDR2/DDRGK1/DPF2/ECE1/EFEMP1/EPB41L5/EPM2A/F11R/FERMT2/FGF1/FGF14/FGF2/GABRA1/GABRG2/GFAP/GNA13/GPRC5B/GRN/GSTP1/GYS1/HCLS1/HIKESHI/HLA-DRA/HPCA/HSPB6/IGSF9B/INPP5D/IQGAP1/ITGA6/ITGA7/ITGAM/ITGAX/ITGB1/ITGB2/ITGB4/ITGB5/ITPKB/JAM2/JUP/KRT8/LAMA1/LGALS1/LGALS9/…	129
GO:0071706	BP	GO:0071706	tumor necrosis factor superfamily cytokine production	13/378	196/18805	0.0663265306122449	3.29965716445308	4.63525164507123	0.000174946066391134	0.0039767221412211	0.00315927926248537	CYBA/CYBB/FCGR2A/GSTP1/LGALS9/MAPKAPK2/MAVS/PTPN6/PTPRC/PYCARD/RAD21/STAT3/SYK	13
GO:1903555	BP	GO:1903555	regulation of tumor necrosis factor superfamily cytokine production	13/378	196/18805	0.0663265306122449	3.29965716445308	4.63525164507123	0.000174946066391134	0.0039767221412211	0.00315927926248537	CYBA/CYBB/FCGR2A/GSTP1/LGALS9/MAPKAPK2/MAVS/PTPN6/PTPRC/PYCARD/RAD21/STAT3/SYK	13
GO:0042278	BP	GO:0042278	purine nucleoside metabolic process	5/378	27/18805	0.185185185185185	9.2127180090143	6.11628662203226	0.000179178078616648	0.00404347010924629	0.00321230672171094	APRT/MTAP/OARD1/PGM2/PNP	5
GO:0009126	BP	GO:0009126	purine nucleoside monophosphate metabolic process	6/378	42/18805	0.142857142857143	7.10695389266818	5.67468619276631	0.000180399683230536	0.00404347010924629	0.00321230672171094	AK1/APRT/DCK/NT5C/PNP/TJP2	6
GO:0032733	BP	GO:0032733	positive regulation of interleukin-10 production	6/378	42/18805	0.142857142857143	7.10695389266818	5.67468619276631	0.000180399683230536	0.00404347010924629	0.00321230672171094	LGALS9/PYCARD/RAD21/STAT3/SYK/TUSC2	6
GO:0051130	BP	GO:0051130	positive regulation of cellular component organization	41/378	1129/18805	0.0363153232949513	1.8066392977819	4.0038523522845	0.000181792446570959	0.00404904309276735	0.00321673413973086	ADD3/ANO6/ANXA1/APLNR/ATF1/ATL3/C4A/C4B/CALCOCO2/CAPN2/CYBA/DDR2/DOC2B/DOCK2/EPB41L5/FCGR2A/FERMT2/GRN/ITGA6/LCP1/LIMS1/LRRTM3/MAVS/MSN/NCKAP1L/NEK7/PLXNB1/PRRT2/PTPRC/PXN/PYCARD/RAD21/RND2/RPH3A/SCIN/SIRPB1/SYK/SYNPO/SYT2/TPPP3/WASF2	41
GO:0031632	BP	GO:0031632	positive regulation of synaptic vesicle fusion to presynaptic active zone membrane	4/378	15/18805	0.266666666666667	13.2663139329806	6.8067534190241	0.000184009221273304	0.00404904309276735	0.00321673413973086	DOC2B/PRRT2/RPH3A/SYT2	4
GO:0099502	BP	GO:0099502	calcium-dependent activation of synaptic vesicle fusion	4/378	15/18805	0.266666666666667	13.2663139329806	6.8067534190241	0.000184009221273304	0.00404904309276735	0.00321673413973086	DOC2B/PRRT2/RPH3A/SYT2	4
GO:1901634	BP	GO:1901634	positive regulation of synaptic vesicle membrane organization	4/378	15/18805	0.266666666666667	13.2663139329806	6.8067534190241	0.000184009221273304	0.00404904309276735	0.00321673413973086	DOC2B/PRRT2/RPH3A/SYT2	4
GO:1901700	BP	GO:1901700	response to oxygen-containing compound	57/378	1753/18805	0.0325156873930405	1.61761243763526	3.88922467690779	0.000191590630676392	0.00419670567831607	0.0033340436544021	ADH5/AKR1C2/AKR1C3/ALAD/ALDH1A1/AQP1/ARPC1B/ASPH/CAPN2/CASP1/CD2AP/CERS1/COMT/CREB1/CTSH/CYBB/DDR2/ERBIN/ESD/EZR/FGF2/GCLM/GSTP1/H6PD/HADHA/HADHB/HPCA/HTR2A/ICAM1/ITGAM/JUP/KRT8/LGALS9/MAPKAPK2/MSN/MTAP/NDUFS4/NFKB2/PCNA/PLEC/PLSCR4/PMVK/PRDX1/PTPN6/PTPRC/PXN/PYCARD/SGCB/SHMT1/SIPA1/SP100/STAT3/STXBP1/SYK/TBXAS1/TRIM25/VGF	57
GO:0009116	BP	GO:0009116	nucleoside metabolic process	7/378	60/18805	0.116666666666667	5.80401234567901	5.33802644370302	0.000193734565338319	0.00422446547676632	0.00335609723331967	APRT/DCTD/MTAP/OARD1/PGM2/PNP/TYMP	7
GO:2000147	BP	GO:2000147	positive regulation of cell motility	27/378	630/18805	0.0428571428571429	2.13208616780045	4.1395797356458	0.000195087820410897	0.00423481174126177	0.00336431675123012	ANO6/ANXA1/AQP1/CPNE3/CTSH/DDR2/DDRGK1/EPB41L5/FERMT2/FERMT3/FGF1/FGF2/GRN/ICAM1/ITGA6/ITGAX/ITGB1/JAM2/LGALS9/MYLK/NCKAP1L/PTPRC/PYCARD/RDX/SEMA4B/STAT3/TRADD	27
GO:0009259	BP	GO:0009259	ribonucleotide metabolic process	19/378	371/18805	0.0512129380053908	2.54777592378671	4.31249846258531	0.000198536630009025	0.00429034986553135	0.00340843862800483	AK1/APRT/DCK/GALK1/HTR2A/NDUFA2/NDUFB2/NDUFB3/NDUFB5/NDUFC2/NDUFS4/NDUFS6/NDUFV3/NT5C/PDE4C/PGAM2/PNP/STAT3/TJP2	19
GO:0007269	BP	GO:0007269	neurotransmitter secretion	11/378	148/18805	0.0743243243243243	3.69753682253682	4.71868554641238	0.000204922118658586	0.004388976399181	0.00348679179209954	CPLX2/DOC2B/PRRT2/RPH3A/SLC4A8/STX1A/STX1B/STXBP1/SYN3/SYT12/SYT2	11
GO:0099643	BP	GO:0099643	signal release from synapse	11/378	148/18805	0.0743243243243243	3.69753682253682	4.71868554641238	0.000204922118658586	0.004388976399181	0.00348679179209954	CPLX2/DOC2B/PRRT2/RPH3A/SLC4A8/STX1A/STX1B/STXBP1/SYN3/SYT12/SYT2	11
GO:0043094	BP	GO:0043094	metabolic compound salvage	6/378	43/18805	0.13953488372093	6.94167589516427	5.58659673961748	0.000206140602928004	0.00439553790048694	0.00349200453120237	APRT/DCK/DCTD/MTAP/PGM2/PNP	6
GO:0043299	BP	GO:0043299	leukocyte degranulation	8/378	81/18805	0.0987654320987654	4.91344960480763	5.05529660970944	0.000221647251833719	0.00468472853766092	0.00372175002271115	CPLX2/ITGAM/ITGB2/LGALS9/NCKAP1L/PRAM1/STXBP1/SYK	8
GO:0046637	BP	GO:0046637	regulation of alpha-beta T cell differentiation	8/378	81/18805	0.0987654320987654	4.91344960480763	5.05529660970944	0.000221647251833719	0.00468472853766092	0.00372175002271115	ANXA1/HLA-DRA/ITPKB/LGALS1/LGALS9/NCKAP1L/PNP/SYK	8
GO:0090066	BP	GO:0090066	regulation of anatomical structure size	23/378	502/18805	0.0458167330677291	2.27932186597525	4.16115836852939	0.000225974860984113	0.00475533997852594	0.00377784679107892	ADD3/ANO6/AQP1/COTL1/CREB1/ECE1/EZR/GCLM/GPRC5B/HCLS1/HTR2A/IQGAP3/ITGB1/LIMA1/MSN/NCKAP1L/OLFM1/PYCARD/RDX/RND2/SCIN/SLC12A5/TBXAS1	23
GO:0009151	BP	GO:0009151	purine deoxyribonucleotide metabolic process	4/378	16/18805	0.25	12.4371693121693	6.55496552150048	0.000241468764054331	0.00499999225424273	0.0039722090909188	DCK/NT5C/PNP/SAMHD1	4
GO:0045956	BP	GO:0045956	positive regulation of calcium ion-dependent exocytosis	4/378	16/18805	0.25	12.4371693121693	6.55496552150048	0.000241468764054331	0.00499999225424273	0.0039722090909188	DOC2B/RPH3A/STX1A/STXBP1	4
GO:0007268	BP	GO:0007268	chemical synaptic transmission	31/378	778/18805	0.0398457583547558	1.98227377211953	4.00778412244209	0.000241751026196007	0.00499999225424273	0.0039722090909188	CACNG2/CACNG3/CACNG8/CBLN4/CD2AP/COMT/CPLX2/DLGAP1/DOC2B/FBXO2/GABRA1/GABRG2/GFAP/GRIA3/HTR2A/ITGB1/NPTX2/PRRT2/RPH3A/S100B/SLC12A5/SLC4A10/SLC4A8/SNCB/STX1A/STX1B/STXBP1/SYN3/SYT12/SYT2/VGF	31
GO:0098916	BP	GO:0098916	anterograde trans-synaptic signaling	31/378	778/18805	0.0398457583547558	1.98227377211953	4.00778412244209	0.000241751026196007	0.00499999225424273	0.0039722090909188	CACNG2/CACNG3/CACNG8/CBLN4/CD2AP/COMT/CPLX2/DLGAP1/DOC2B/FBXO2/GABRA1/GABRG2/GFAP/GRIA3/HTR2A/ITGB1/NPTX2/PRRT2/RPH3A/S100B/SLC12A5/SLC4A10/SLC4A8/SNCB/STX1A/STX1B/STXBP1/SYN3/SYT12/SYT2/VGF	31
GO:0032635	BP	GO:0032635	interleukin-6 production	12/378	177/18805	0.0677966101694915	3.37279167787642	4.54262443102912	0.000252097716789629	0.00516961232854989	0.0041069625799054	CAPN2/CYBA/IL16/INPP5D/LGALS9/MAPKAPK2/MAVS/NCKAP1L/PTPN6/PYCARD/STAT3/SYK	12
GO:0032675	BP	GO:0032675	regulation of interleukin-6 production	12/378	177/18805	0.0677966101694915	3.37279167787642	4.54262443102912	0.000252097716789629	0.00516961232854989	0.0041069625799054	CAPN2/CYBA/IL16/INPP5D/LGALS9/MAPKAPK2/MAVS/NCKAP1L/PTPN6/PYCARD/STAT3/SYK	12
GO:0070887	BP	GO:0070887	cellular response to chemical stimulus	69/378	2264/18805	0.0304770318021201	1.51619201862135	3.75069991716042	0.000257330467737832	0.00524519908499808	0.00416701195315429	ABCC4/ADH5/AKR1C2/AKR1C3/ALAD/ALDH1A1/ALOX5/ALOX5AP/ANO6/ANXA1/AQP1/ASPH/CAPN2/CASP1/CERS1/COMT/CP/CPNE3/CPNE5/CREB1/CTSH/CYBB/DDR2/DDRGK1/EPHX1/ESD/EZR/FGF1/FGF2/GABRG2/GCLM/GSTP1/HADHB/HPCA/HTR2A/HVCN1/ICAM1/IL16/IQGAP1/ITGB2/ITPKB/ITPKC/JUP/LGALS9/MAVS/MSN/MYLK/NCKAP1L/NEK7/PCNA/PLEC/PLSCR4/PRDX1/PRDX4/PRDX6/PTGS1/PTPN6/PXN/PYCARD/RAB29/RDX/SGCB/SHMT1/SIPA1/SP100/STAT3/SYK/TRIM21/VASN	69
GO:0019693	BP	GO:0019693	ribose phosphate metabolic process	19/378	379/18805	0.050131926121372	2.49399701246667	4.20821096708453	0.000259989702787429	0.00524519908499808	0.00416701195315429	AK1/APRT/DCK/GALK1/HTR2A/NDUFA2/NDUFB2/NDUFB3/NDUFB5/NDUFC2/NDUFS4/NDUFS6/NDUFV3/NT5C/PDE4C/PGAM2/PNP/STAT3/TJP2	19
GO:0010257	BP	GO:0010257	NADH dehydrogenase complex assembly	7/378	63/18805	0.111111111111111	5.52763080540858	5.15557391112362	0.00026360063741533	0.00524519908499808	0.00416701195315429	NDUFA2/NDUFAF4/NDUFB2/NDUFB3/NDUFB5/NDUFC2/NDUFS4	7
GO:0032981	BP	GO:0032981	mitochondrial respiratory chain complex I assembly	7/378	63/18805	0.111111111111111	5.52763080540858	5.15557391112362	0.00026360063741533	0.00524519908499808	0.00416701195315429	NDUFA2/NDUFAF4/NDUFB2/NDUFB3/NDUFB5/NDUFC2/NDUFS4	7
GO:0006906	BP	GO:0006906	vesicle fusion	10/378	128/18805	0.078125	3.88661541005291	4.6933620184711	0.000264812859064203	0.00524519908499808	0.00416701195315429	ANXA1/CHMP4A/CPLX2/DOC2B/PRRT2/RPH3A/STX1A/STX1B/STXBP1/SYT2	10
GO:0002576	BP	GO:0002576	platelet degranulation	3/378	7/18805	0.428571428571429	21.3208616780045	7.70156562317717	0.000265579700506232	0.00524519908499808	0.00416701195315429	ABCC4/STXBP1/SYK	3
GO:0045588	BP	GO:0045588	positive regulation of gamma-delta T cell differentiation	3/378	7/18805	0.428571428571429	21.3208616780045	7.70156562317717	0.000265579700506232	0.00524519908499808	0.00416701195315429	NCKAP1L/PTPRC/SYK	3
GO:0046958	BP	GO:0046958	nonassociative learning	3/378	7/18805	0.428571428571429	21.3208616780045	7.70156562317717	0.000265579700506232	0.00524519908499808	0.00416701195315429	COMT/EPM2A/HTR2A	3
GO:0061669	BP	GO:0061669	spontaneous neurotransmitter secretion	3/378	7/18805	0.428571428571429	21.3208616780045	7.70156562317717	0.000265579700506232	0.00524519908499808	0.00416701195315429	DOC2B/RPH3A/STX1B	3
GO:0032637	BP	GO:0032637	interleukin-8 production	9/378	105/18805	0.0857142857142857	4.26417233560091	4.80386317566688	0.000267997136878613	0.00524991139275624	0.00417075561329702	ANXA1/ANXA4/CD58/LGALS9/MAVS/PTPRC/PYCARD/STAT3/SYK	9
GO:0032677	BP	GO:0032677	regulation of interleukin-8 production	9/378	105/18805	0.0857142857142857	4.26417233560091	4.80386317566688	0.000267997136878613	0.00524991139275624	0.00417075561329702	ANXA1/ANXA4/CD58/LGALS9/MAVS/PTPRC/PYCARD/STAT3/SYK	9
GO:0009150	BP	GO:0009150	purine ribonucleotide metabolic process	18/378	350/18805	0.0514285714285714	2.55850340136054	4.21529967587084	0.000276253275817494	0.00538973496422877	0.00428183747772524	AK1/APRT/GALK1/HTR2A/NDUFA2/NDUFB2/NDUFB3/NDUFB5/NDUFC2/NDUFS4/NDUFS6/NDUFV3/NT5C/PDE4C/PGAM2/PNP/STAT3/TJP2	18
GO:0001906	BP	GO:0001906	cell killing	15/378	263/18805	0.0570342205323194	2.83737702939224	4.29775418328584	0.000298728659284127	0.00580239468862809	0.00460967212733377	CTSH/FCGR2A/GBP1/HLA-DRA/HMGN2/ICAM1/INPP5D/ITGAM/LGALS9/NCKAP1L/PRDX1/PTPN6/PTPRC/TAP2/TUSC2	15
GO:0090174	BP	GO:0090174	organelle membrane fusion	10/378	130/18805	0.0769230769230769	3.82682132682133	4.63215873435261	0.000300183318541003	0.00580239468862809	0.00460967212733377	ANXA1/CHMP4A/CPLX2/DOC2B/PRRT2/RPH3A/STX1A/STX1B/STXBP1/SYT2	10
GO:0009119	BP	GO:0009119	ribonucleoside metabolic process	5/378	30/18805	0.166666666666667	8.29144620811288	5.72437444105329	0.000301016532923225	0.00580239468862809	0.00460967212733377	APRT/DCTD/MTAP/PGM2/PNP	5
GO:0032535	BP	GO:0032535	regulation of cellular component size	18/378	353/18805	0.0509915014164306	2.53675974639147	4.1746	0.000306200530541195	0.00587260845294568	0.00466545296433273	ADD3/ANO6/AQP1/COTL1/CREB1/EZR/GPRC5B/HCLS1/IQGAP3/LIMA1/MSN/NCKAP1L/OLFM1/PYCARD/RDX/RND2/SCIN/SLC12A5	18
GO:0051668	BP	GO:0051668	localization within membrane	29/378	718/18805	0.0403899721448468	2.00934768831705	3.94969398677127	0.000307096354044887	0.00587260845294568	0.00466545296433273	CACNG2/CACNG3/CACNG8/CHMP4A/DOCK2/DPP6/EPM2A/EZR/F11R/FCHO2/FERMT2/FRMPD1/GBP1/HPCA/ITGAM/ITGB1/ITGB2/JUP/KCNIP4/OLFM1/PRAM1/PTPRC/RAB29/RAB32/RDX/SLC12A5/STX1B/STXBP1/TRAM1	29
GO:0006577	BP	GO:0006577	amino-acid betaine metabolic process	4/378	17/18805	0.235294117647059	11.7055711173358	6.32466794113024	0.000310780512274451	0.00587511164473178	0.00466744160764725	ALDH7A1/ALDH9A1/BBOX1/SHMT1	4
GO:0045579	BP	GO:0045579	positive regulation of B cell differentiation	4/378	17/18805	0.235294117647059	11.7055711173358	6.32466794113024	0.000310780512274451	0.00587511164473178	0.00466744160764725	DDRGK1/INPP5D/NCKAP1L/SYK	4
GO:0044248	BP	GO:0044248	cellular catabolic process	17/378	323/18805	0.0526315789473684	2.61835143414091	4.20187683713673	0.000310884720773315	0.00587511164473178	0.00466744160764725	AASS/BDH2/CRYL1/CSAD/CTSH/ECE1/HAAO/HADHA/HADHB/HNMT/QPRT/SDSL/SHMT1/SORD/SUCLG2/TPP1/TST	17
GO:0044087	BP	GO:0044087	regulation of cellular component biogenesis	38/378	1046/18805	0.0363288718929254	1.80731332260969	3.84806510622465	0.000313409254236176	0.00589968436001614	0.00468696323049742	ADD3/APLNR/CHMP4A/COTL1/EML3/EPB41L5/EZR/F11R/FERMT2/GFAP/GNA13/HCLS1/ICAM1/IFI16/LCP1/LIMA1/LIMS1/LRRTM3/MAP4/MAVS/MSN/MTM1/NCKAP1L/NEK7/PRRT2/PXN/PYCARD/RDX/SCIN/SLC12A5/STX1A/STX1B/STXBP1/SYK/SYNPO/TPPP3/TRIM47/WASF2	38
GO:0006629	BP	GO:0006629	lipid metabolic process	47/378	1394/18805	0.0337159253945481	1.67732269059385	3.76408010512199	0.000334205030194549	0.00626666941831725	0.00497851195911356	ACSS3/ADH5/AKR1C2/AKR1C3/AKR7A2/ALDH1A1/ALOX5/ALOX5AP/BDH2/CAPN2/CD2AP/CERS1/COMT/CREB1/CRYL1/DBI/EPHX1/ERLIN2/FABP5/FGF1/GSTP1/H6PD/HADHA/HADHB/HTR2A/INPP5D/ITPKB/ITPKC/LIMA1/MGLL/MTM1/NAGA/PECR/PLCD1/PLCD3/PLD2/PMVK/PRDX6/PRMT3/PTGR2/PTGS1/SCD5/SDSL/SGPL1/TBXAS1/TMX1/TPP1	47
GO:0050804	BP	GO:0050804	modulation of chemical synaptic transmission	23/378	518/18805	0.0444015444015444	2.20891810177524	3.99608052617152	0.000352627684043101	0.00658648375737869	0.00523258623771831	CACNG2/CACNG3/CACNG8/CBLN4/CD2AP/CPLX2/DLGAP1/FBXO2/GFAP/GRIA3/HTR2A/ITGB1/PRRT2/S100B/SLC4A10/SLC4A8/STX1A/STX1B/STXBP1/SYN3/SYT12/SYT2/VGF	23
GO:0034097	BP	GO:0034097	response to cytokine	37/378	1016/18805	0.0364173228346457	1.81171363996167	3.80993558913003	0.000359493960008759	0.00668880846827108	0.0053138773930171	ALAD/CALCOCO2/CAPN2/CASP1/CD44/CD58/COMT/CREB1/DDR2/ERBIN/FLNB/GBP1/GCLM/GSTP1/HCLS1/ICAM1/IFI16/IL16/KRT8/LGALS9/LIMS1/LSP1/MAPKAPK2/MAVS/PTPN6/PTPRC/PYCARD/RPS6KA5/SAMHD1/SHMT1/SP100/STAT3/STXBP1/SYK/TRADD/TRIM21/TRIM25	37
GO:0044093	BP	GO:0044093	positive regulation of molecular function	32/378	834/18805	0.0383693045563549	1.9088221486303	3.84520509450168	0.000372978545487528	0.0069130138873246	0.00549199582970906	ASPH/CTSH/DBI/DDR2/DDRGK1/DNAJC9/FGF1/FGF2/GPRC5B/GRN/IQGAP1/ITGA6/ITGAM/ITGB1/ITGB2/JUP/LGALS9/LIMS1/MAVS/PCNA/PLXNB1/PTPRC/PYCARD/RGS6/RPS6KA5/S100A1/SP100/STAT3/TAX1BP3/TRADD/TRIM21/TRIM25	32
GO:0002376	BP	GO:0002376	immune system process	85/378	2976/18805	0.0285618279569892	1.4209131606645	3.58447810685699	0.000382668213933504	0.00706543342124733	0.00561308446895	ALOX5/ANO6/ANXA1/APBB1IP/C4A/C4B/CALCOCO2/CASP1/CD2AP/CD44/CD58/CNN2/CPLX2/CREB1/CTSH/CYBA/CYBB/DDRGK1/DNASE2/DOCK2/ERBIN/EZR/F11R/FCGR2A/FLNB/GBP1/GPRC5B/GRN/HCLS1/HEPACAM/HLA-DRA/HMGN2/HTR2A/HVCN1/ICAM1/IFI16/IFIT5/IGSF1/IL16/INPP5D/ITGA6/ITGA7/ITGAM/ITGB1/ITGB2/ITPKB/JAM2/LCP1/LGALS1/LGALS9/MAPKAPK2/MAVS/MSN/NCKAP1L/NEK7/NFKB2/PLD2/PLEC/PNP/PRAM1/PRDX1/PSMB8/PSMB9/PTPN6/PTPRC/PYCARD/RAB29/RAB3…	85
GO:0001956	BP	GO:0001956	positive regulation of neurotransmitter secretion	4/378	18/18805	0.222222222222222	11.0552616108172	6.11286229309036	0.000393269376896739	0.00720919698214941	0.00572729643059325	SLC4A8/STX1A/STX1B/STXBP1	4
GO:0065009	BP	GO:0065009	regulation of molecular function	49/378	1483/18805	0.0330411328388402	1.64375265353013	3.69942556840046	0.000393446525483564	0.00720919698214941	0.00572729643059325	ANXA4/ASPH/CACNG2/CACNG3/CACNG8/CRB2/CTSH/DBI/DDR2/DDRGK1/DNAJC9/EPM2A/ERBIN/FGF1/FGF14/FGF2/GPRC5B/GRN/GSTP1/HPCA/IFI16/IQGAP1/ITGA6/ITGAM/ITGB1/ITGB2/JUP/LGALS9/LIMS1/MAVS/NGEF/PCNA/PLXNB1/PSMB8/PTPRC/PYCARD/RDX/RGS6/RPS6KA5/S100A1/SP100/STAT3/SYK/TAX1BP3/TRADD/TRIM21/TRIM25/TTBK2/UTRN	49
GO:0032970	BP	GO:0032970	regulation of actin filament-based process	19/378	392/18805	0.048469387755102	2.41128792786956	4.04426948702903	0.000395507499635551	0.00721951000281712	0.00573548953817583	ADD3/CD2AP/CNN2/COTL1/F11R/FERMT2/HCLS1/IQGAP2/JUP/LIMA1/NCKAP1L/NGEF/PXN/PYCARD/RDX/RND2/SCIN/SYNPO/WASF2	19
GO:0048468	BP	GO:0048468	cell development	83/378	2894/18805	0.0286800276434001	1.42679343871466	3.5748840729561	0.000400864052963211	0.00726631080751314	0.00577267011214934	ANXA1/ATF1/CD109/CD2AP/CNN2/CPNE5/CRB2/CREB1/CSRP1/CSRP2/CTDSP1/DDR2/DDRGK1/DNASE2/DOCK2/DPF2/ECE1/EPB41L5/EZR/F11R/FGF2/FLNB/FLNC/GFAP/GRN/HCLS1/HLA-DRA/ICAM1/IFI16/INPP5D/IQGAP1/ITGA6/ITGB1/ITGB4/ITPKB/JAM2/KLHL40/KRT8/LAMA1/LGALS1/LGALS9/MAP4/MATN2/MSI2/MSN/NCKAP1L/NGEF/NRN1/OLFM1/OLFM3/PBXIP1/PGM3/PHGDH/PI16/PIR/PLEC/PLXNB1/PNP/PTPN6/PTPRC/RAB29/RDX/RND2/RPS6KA5/S100B/SAMD14/SCIN/SEMA4B/SGCB/…	83
GO:0051641	BP	GO:0051641	cellular localization	96/378	3460/18805	0.0277456647398844	1.38031012019451	3.54679582495674	0.000401087087528221	0.00726631080751314	0.00577267011214934	ABCC4/ALOX5/APLNR/AQP1/ASPH/CACNG2/CACNG3/CACNG8/CAPN2/CBLN4/CD2AP/CHMP4A/CLTA/CNN2/COMT/CPLX2/CYBA/DDRGK1/DOC2B/DOCK2/DPP6/EIF2D/EML3/EPB41L5/EPM2A/ERBIN/EZR/F11R/FCHO2/FERMT2/FGF2/FRMPD1/GBP1/GFAP/GRN/HCLS1/HEPACAM/HIKESHI/HOMER3/HPCA/HTR2A/ITGAM/ITGB1/ITGB2/JUP/KCNIP4/LCP1/LGALS9/LIMS1/MAP4/MAVS/MSN/MTM1/MYLK/NBEAL1/NCKAP1L/NECAP2/NUBP1/OLFM1/OLFM2/PLD2/PLEC/PRAM1/PRRT2/PTPN6/PTPRC/RAB28/RAB29…	96
GO:0050776	BP	GO:0050776	regulation of immune response	37/378	1023/18805	0.0361681329423265	1.79931677243505	3.76539	0.000409441700600627	0.00732187205604074	0.0058168103598301	ANXA1/C4A/C4B/CASP1/CD2AP/CTSH/CYBA/DDRGK1/DNASE2/ERBIN/EZR/FCGR2A/GBP1/GRN/HLA-DRA/IFI16/IGSF1/INPP5D/ITGAM/ITGB2/LGALS1/LGALS9/MAPKAPK2/MAVS/NCKAP1L/NEK7/PLD2/PRAM1/PTPN6/PTPRC/PYCARD/RAB29/SAMHD1/SYK/TAP2/TRIM21/TRIM25	37
GO:0043123	BP	GO:0043123	positive regulation of canonical NF-kappaB signal transduction	13/378	214/18805	0.0607476635514019	3.02211590762993	4.2609384443636	0.000410926509578055	0.00732187205604074	0.0058168103598301	CASP1/GPRC5B/IFIT5/LGALS1/LGALS9/LIMS1/MAVS/NEK6/PYCARD/S100B/STAT3/TRADD/TRIM25	13
GO:0050777	BP	GO:0050777	negative regulation of immune response	13/378	214/18805	0.0607476635514019	3.02211590762993	4.2609384443636	0.000410926509578055	0.00732187205604074	0.0058168103598301	ANXA1/GRN/IFI16/INPP5D/LGALS1/LGALS9/MAVS/NCKAP1L/PTPN6/PTPRC/SAMHD1/SYK/TRIM21	13
GO:0009069	BP	GO:0009069	serine family amino acid metabolic process	5/378	32/18805	0.15625	7.77323082010582	5.49221750753675	0.000411579595484893	0.00732187205604074	0.0058168103598301	CSAD/PHGDH/PSAT1/SDSL/SHMT1	5
GO:0033993	BP	GO:0033993	response to lipid	35/378	949/18805	0.0368809272918862	1.83477734847598	3.77968299632521	0.000413186375505709	0.00732187205604074	0.0058168103598301	ADH5/AKR1C2/AKR1C3/ALAD/ANXA1/AQP1/ARPC1B/CAPN2/CASP1/COMT/CREB1/CTSH/CYBB/DDRGK1/ERBIN/GSTP1/HADHB/ITGAM/LGALS9/MAPKAPK2/MSN/MTAP/NFKB2/PCNA/PLSCR4/PMVK/PTPN6/PTPRC/PYCARD/SP100/STAT3/STXBP1/SYK/TBXAS1/TRIM25	35
GO:1990778	BP	GO:1990778	protein localization to cell periphery	18/378	362/18805	0.0497237569060773	2.47369113391213	4.05497962257328	0.000413623333229517	0.00732187205604074	0.0058168103598301	CACNG2/CACNG3/DPP6/EPM2A/EZR/F11R/FCHO2/GBP1/ITGB1/JUP/KCNIP4/NUBP1/OLFM1/PRAM1/RAB29/RDX/STX1B/STXBP1	18
GO:0048583	BP	GO:0048583	regulation of response to stimulus	113/378	4221/18805	0.0267709073679223	1.33182	3.50600059473415	0.000416227870561855	0.00732187205604074	0.0058168103598301	AKR1C2/AKR1C3/ALOX5/ALOX5AP/ANO6/ANXA1/APLNR/ARHGDIB/C4A/C4B/CACNG2/CACNG3/CACNG8/CASP1/CD109/CD2AP/CD44/CRB2/CTSH/CYBA/DDR2/DDRGK1/DNASE2/DOCK2/DPF2/EPM2A/EPPK1/ERBIN/EZR/F11R/FABP5/FCGR2A/FERMT2/FGF1/FGF2/FRMPD1/GBP1/GCLM/GNA13/GPRC5B/GRN/GSTP1/HCLS1/HLA-DRA/HOMER3/HPCA/HPCAL1/HTR2A/ICAM1/IFI16/IFIT5/IGSF1/IL16/INPP5D/IQGAP1/IQGAP3/ITGA6/ITGAM/ITGB1/ITGB2/ITPKB/JUP/KCNIP4/LAMA1/LGALS1/LGALS9/LI…	113
GO:0072524	BP	GO:0072524	pyridine-containing compound metabolic process	12/378	187/18805	0.0641711229946524	3.19242848654613	4.3154235755338	0.000416308973512173	0.00732187205604074	0.0058168103598301	GALK1/H6PD/HAAO/HTR2A/PGAM2/PNP/PSAT1/QPRT/RPE/RPEL1/STAT3/TKT	12
GO:0098943	BP	GO:0098943	neurotransmitter receptor transport, postsynaptic endosome to lysosome	3/378	8/18805	0.375	18.655753968254	7.15369952062465	0.000418596036846297	0.00733532473295384	0.00582749774549276	CACNG2/CACNG3/CACNG8	3
GO:0036465	BP	GO:0036465	synaptic vesicle recycling	8/378	89/18805	0.0898876404494382	4.47179121336425	4.70203424742277	0.000423526620397253	0.00739483617280566	0.00587477619521285	CAPN2/CLTA/FCHO2/MYLK/PLD2/SNCB/STX1A/STX1B	8
GO:0061028	BP	GO:0061028	establishment of endothelial barrier	6/378	49/18805	0.122448979591837	6.09167476514415	5.11131075979449	0.000427302237582934	0.00743382484805834	0.00590575047725302	EZR/F11R/ICAM1/MSN/RDX/TJP2	6
GO:0040011	BP	GO:0040011	locomotion	46/378	1371/18805	0.0335521517140773	1.66917516662229	3.68556203468252	0.000431339768744548	0.00747707318553948	0.00594010881834123	ALOX5/ANO6/ANXA1/AQP1/ARHGDIB/CNN2/CPNE3/CTSH/DDR2/DDRGK1/DOCK2/EPB41L5/EPPK1/FERMT2/FERMT3/FGF1/FGF2/GNA13/GRN/ICAM1/IL16/ITGA6/ITGAX/ITGB1/ITGB2/JAM2/JUP/LAMA1/LGALS9/LSP1/MSN/MYLK/NCKAP1L/PLEC/PLXNB1/PTPRC/PYCARD/RDX/SCAI/SEMA4B/SP100/STAT3/SYK/TRADD/TTBK2/TYMP	46
GO:0042592	BP	GO:0042592	homeostatic process	56/378	1772/18805	0.0316027088036117	1.57219296045481	3.62470360138755	0.000447107814227211	0.00772262565147286	0.00613518626804137	ALDH1A1/ALOX5/ANO6/ANXA1/APLNR/AQP1/ASPH/ATP2B2/CD2AP/COMT/CP/CRB2/CTSH/CYBA/DNASE2/F11R/FABP5/FGF2/FTL/GCLM/GPRC5B/GRN/GSTP1/HAAO/HCLS1/HTR2A/HVCN1/ICAM1/INPP5D/ITGB1/ITPKB/JAM2/LGALS9/LIMA1/MTM1/NCKAP1L/NUBP1/PBLD/PRDX1/PRDX4/PRDX6/PTPN6/PTPRC/SCO2/SGCB/SGCD/SLC12A5/SLC4A10/SLC4A7/SLC4A8/STAT3/SYK/TBXAS1/TJP2/TPP1/VGF	56
GO:0045621	BP	GO:0045621	positive regulation of lymphocyte differentiation	10/378	137/18805	0.072992700729927	3.63129031012243	4.4271461285456	0.000456577866955515	0.00785803121735224	0.00624275827863612	ANXA1/DDRGK1/HLA-DRA/INPP5D/ITPKB/LGALS9/NCKAP1L/PNP/PTPRC/SYK	10
GO:0072593	BP	GO:0072593	reactive oxygen species metabolic process	14/378	245/18805	0.0571428571428571	2.84278155706727	4.15825977004604	0.000462310887534682	0.00792838493604851	0.00629865030141838	AKR1C3/ALOX5/CYBA/CYBB/GSTP1/HVCN1/ITGAM/ITGB2/NDUFC2/NDUFS4/PRDX1/PRDX4/SYK/TUSC2	14
GO:1901652	BP	GO:1901652	response to peptide	37/378	1031/18805	0.0358874878758487	1.78535505160141	3.71489454187222	0.000474029836380758	0.00810053114013785	0.00643541065665106	ALAD/CALCOCO2/CAPN2/CASP1/CD44/CD58/COMT/CREB1/DDR2/ERBIN/FLNB/GBP1/GCLM/GSTP1/HCLS1/ICAM1/IFI16/IL16/KRT8/LGALS9/LIMS1/LSP1/MAPKAPK2/MAVS/PTPN6/PTPRC/PYCARD/RPS6KA5/SAMHD1/SHMT1/SP100/STAT3/STXBP1/SYK/TRADD/TRIM21/TRIM25	37
GO:0090322	BP	GO:0090322	regulation of superoxide metabolic process	5/378	33/18805	0.151515151515152	7.5376783710117	5.3835524867991	0.000477154990968326	0.0081251233267716	0.0064549477483794	GSTP1/HVCN1/ITGAM/ITGB2/SYK	5
GO:1902600	BP	GO:1902600	proton transmembrane transport	12/378	190/18805	0.0631578947368421	3.14202172096909	4.25023412487027	0.000480415250204567	0.00815183482653454	0.00647616851369167	COX7A2L/HVCN1/MT-CO2/NDUFA2/NDUFB2/NDUFB3/NDUFB5/NDUFC2/NDUFS4/NDUFS6/NDUFV3/SLC4A10	12
GO:0043254	BP	GO:0043254	regulation of protein-containing complex assembly	20/378	431/18805	0.0464037122969838	2.30852330620312	3.93606212583979	0.000488462480183613	0.00823235394228461	0.00654013636550259	ADD3/COTL1/FERMT2/GFAP/HCLS1/IFI16/LCP1/MAVS/MSN/NCKAP1L/NEK7/PRRT2/PYCARD/RDX/SCIN/STX1A/STX1B/STXBP1/SYK/TPPP3	20
GO:0002283	BP	GO:0002283	neutrophil activation involved in immune response	4/378	19/18805	0.210526315789474	10.4734057365636	5.91710781844816	0.000490285449561254	0.00823235394228461	0.00654013636550259	ITGAM/ITGB2/PRAM1/SYK	4
GO:0016137	BP	GO:0016137	glycoside metabolic process	4/378	19/18805	0.210526315789474	10.4734057365636	5.91710781844816	0.000490285449561254	0.00823235394228461	0.00654013636550259	AKR1C2/AKR1C3/AKR7A2/NAGA	4
GO:0006996	BP	GO:0006996	organelle organization	99/378	3614/18805	0.027393469839513	1.36278888976731	3.47535020342295	0.000497631700321321	0.00832669154114044	0.00661508221516318	ABCC4/ADD3/ANXA1/APOO/AQP1/ARPC1B/ATL3/CALCOCO2/CAPN2/CD2AP/CDC20B/CHMP4A/CNN2/COTL1/COX7A2L/CPLX2/CREB1/CSRP1/CSRP2/DDRGK1/DNAAF5/DOC2B/DOCK2/DPF2/EIF2D/EML3/EPB41L5/EPM2A/EPPK1/ERBIN/EZR/F11R/FERMT2/FLNB/FLNC/GCLM/GFAP/GRN/HCLS1/HIKESHI/IQGAP1/IQGAP2/IQGAP3/ITGB1/ITGB5/KRT8/LCP1/LIMA1/MAP4/MAVS/MSN/MTM1/NCKAP1L/NDUFA2/NDUFAF4/NDUFB2/NDUFB3/NDUFB5/NDUFC2/NDUFS4/NEDD1/NEK6/NEK7/NGEF/NUBP1/PCNA/PL…	99
GO:0071345	BP	GO:0071345	cellular response to cytokine stimulus	34/378	922/18805	0.0368763557483731	1.83454992023322	3.72169942598649	0.0005007998527069	0.00835070757852786	0.00663416158912765	ALAD/CAPN2/CASP1/CD44/CD58/CREB1/DDR2/ERBIN/FLNB/GBP1/GCLM/GSTP1/HCLS1/ICAM1/IFI16/IL16/KRT8/LGALS9/LIMS1/LSP1/MAPKAPK2/MAVS/PTPN6/PTPRC/PYCARD/RPS6KA5/SAMHD1/SHMT1/SP100/STAT3/STXBP1/SYK/TRADD/TRIM25	34
GO:0035556	BP	GO:0035556	intracellular signal transduction	86/378	3045/18805	0.0282430213464696	1.40505295349302	3.49680205246974	0.00050446392108715	0.0083655479360855	0.00664595140803245	AKR1C2/AKR1C3/APLNR/AQP1/ARHGDIB/ASPH/ATF1/CAPS/CARHSP1/CASP1/CD2AP/CD44/CREB1/CTSH/CYBB/DDR2/DDRGK1/DOCK2/EPM2A/ERBIN/ERLIN2/EZR/F11R/FABP5/FERMT2/FGF1/FGF14/FGF2/GBP1/GNA13/GPRC5B/GRIA3/GSTP1/HCLS1/HOMER3/HPCA/HTR2A/ICAM1/IFI16/IFIT5/INPP5D/IQGAP1/IQGAP3/ITGB1/ITPKB/LCP1/LGALS1/LGALS9/LIMS1/MAPKAPK2/MAVS/MTM1/NCALD/NCKAP1L/NDUFC2/NEK6/NEK7/NFKB2/NGEF/PDE4C/PLCD3/PLD2/PLXNB1/PRDX1/PRDX4/PTBP1/PT…	86
GO:0022409	BP	GO:0022409	positive regulation of cell-cell adhesion	17/378	337/18805	0.0504451038575668	2.50957719058609	4.00501406734764	0.000505161745051023	0.0083655479360855	0.00664595140803245	ALOX5/ANXA1/CD44/F11R/HLA-DRA/HTR2A/ITGB2/ITPKB/LGALS1/LGALS9/NCKAP1L/PNP/PTPN6/PTPRC/PYCARD/SIRPB1/SYK	17
GO:0008360	BP	GO:0008360	regulation of cell shape	10/378	139/18805	0.0719424460431655	3.57904152868182	4.37103020911209	0.000512005907410487	0.00842101183553288	0.00669001431741311	ANXA1/EZR/F11R/FERMT2/GNA13/ITGA7/ITGB2/MSN/PLXNB1/RDX	10
GO:0051592	BP	GO:0051592	response to calcium ion	10/378	139/18805	0.0719424460431655	3.57904152868182	4.37103020911209	0.000512005907410487	0.00842101183553288	0.00669001431741311	AKR1C3/ALOX5AP/ASPH/CACNG2/CPNE3/CPNE5/HPCA/IQGAP1/ITPKB/ITPKC	10
GO:0120254	BP	GO:0120254	olefinic compound metabolic process	11/378	165/18805	0.0666666666666667	3.31657848324515	4.28065019357564	0.000521395446980615	0.00854627435033872	0.00678952825158789	AKR1C2/AKR1C3/ALDH1A1/ALOX5/CREB1/EPHX1/GSTP1/H6PD/MGLL/PTGS1/TBXAS1	11
GO:0051493	BP	GO:0051493	regulation of cytoskeleton organization	23/378	533/18805	0.0431519699812383	2.14675342724123	3.84666451562754	0.000524186855248894	0.00856290323879465	0.00680273895643257	ADD3/CAPN2/CD2AP/CHMP4A/COTL1/EML3/F11R/FERMT2/HCLS1/IQGAP2/LIMA1/NCKAP1L/NGEF/NUBP1/PLXNB1/PXN/PYCARD/RDX/RND2/SCIN/SYNPO/TTBK2/WASF2	23
GO:0045214	BP	GO:0045214	sarcomere organization	6/378	51/18805	0.117647058823529	5.85278555866791	4.97018936830986	0.000532075413286511	0.00866240343455302	0.00688178619531664	CSRP1/CSRP2/FLNC/ITGB1/KRT8/PLEC	6
GO:0030168	BP	GO:0030168	platelet activation	10/378	140/18805	0.0714285714285714	3.55347694633409	4.34335837784421	0.000541744595927316	0.00879012527869944	0.00698325392659099	CLIC1/CSRP1/F11R/FERMT3/GNA13/HTR2A/PTPN6/STXBP1/SYK/TMX1	10
GO:0002682	BP	GO:0002682	regulation of immune system process	53/378	1666/18805	0.031812725090036	1.5826409929051	3.56770962028316	0.000553152526028865	0.0089213866079217	0.00708753357718051	ANO6/ANXA1/C4A/C4B/CASP1/CD2AP/CNN2/CREB1/CTSH/CYBA/DDRGK1/DNASE2/ERBIN/EZR/FCGR2A/GBP1/GPRC5B/GRN/HCLS1/HLA-DRA/HTR2A/ICAM1/IFI16/IGSF1/IL16/INPP5D/ITGAM/ITGB2/ITPKB/JAM2/LGALS1/LGALS9/MAPKAPK2/MAVS/MSN/NCKAP1L/NEK7/PLD2/PNP/PRAM1/PTPN6/PTPRC/PYCARD/RAB29/SAMHD1/SCIN/SIRPB1/STAT3/STXBP1/SYK/TAP2/TRIM21/TRIM25	53
GO:0030100	BP	GO:0030100	regulation of endocytosis	16/378	309/18805	0.0517799352750809	2.5759832879574	4.00069683308528	0.000553536956997009	0.0089213866079217	0.00708753357718051	ANO6/APLNR/C4A/C4B/CNN2/CYBA/DOCK2/FCGR2A/HPCA/MYLK/NCKAP1L/PTPRC/PYCARD/SIRPB1/STX1B/SYK	16
GO:0048584	BP	GO:0048584	positive regulation of response to stimulus	71/378	2411/18805	0.0294483616756533	1.46501704050439	3.50242392529754	0.000557112454842245	0.00894908306628259	0.00710953683600437	AKR1C2/AKR1C3/ALOX5AP/ANO6/ANXA1/C4A/C4B/CASP1/CD2AP/CD44/CRB2/CTSH/CYBA/DDR2/DDRGK1/DPF2/ERBIN/EZR/F11R/FABP5/FERMT2/FGF1/FGF2/GBP1/GPRC5B/GRN/HCLS1/HLA-DRA/HTR2A/ICAM1/IFI16/IFIT5/IL16/INPP5D/IQGAP1/IQGAP3/ITGAM/ITGB1/ITGB2/ITPKB/JUP/LAMA1/LGALS1/LGALS9/LIMS1/MAPKAPK2/MAVS/MGMT/MYLK/NCKAP1L/NEK6/NEK7/PBXIP1/PCNA/PLD2/PLXNB1/PRAM1/PTBP1/PTPN6/PTPRC/PYCARD/RAB29/S100B/STAT3/STX1A/STX1B/SYK/TAP2/T…	71
GO:0030334	BP	GO:0030334	regulation of cell migration	38/378	1079/18805	0.0352177942539388	1.75203867974952	3.64409114952724	0.00056843831037434	0.00910067846409948	0.00722997074604467	ANO6/ANXA1/AQP1/ARHGDIB/CNN2/CPNE3/CTSH/DDR2/DDRGK1/EPB41L5/EPPK1/FERMT2/FERMT3/FGF1/FGF2/GNA13/GRN/ICAM1/ITGA6/ITGAX/ITGB1/JAM2/JUP/LAMA1/LGALS9/MSN/MYLK/NCKAP1L/PLXNB1/PTPRC/PYCARD/RDX/SCAI/SEMA4B/SP100/STAT3/TRADD/TTBK2	38
GO:0000902	BP	GO:0000902	cell morphogenesis	36/378	1004/18805	0.0358565737051793	1.78381711250237	3.65597401615314	0.000574623968410499	0.00916924802572913	0.00728444535764721	ANXA1/CD2AP/CD44/CDH12/CDH20/CPNE5/CREB1/ECE1/EPB41L5/EZR/F11R/FERMT2/FLNB/GNA13/IQGAP1/ITGA7/ITGB1/ITGB2/MATN2/MSN/NCKAP1L/NGEF/NRN1/OLFM1/PLEC/PLXNB1/PTPN6/RDX/RND2/RPS6KA5/S100B/SEMA4B/STXBP1/SYT2/WASF2/ZNF365	36
GO:0030155	BP	GO:0030155	regulation of cell adhesion	31/378	819/18805	0.0378510378510378	1.88303906557875	3.70082267831415	0.000577149799577423	0.00917915803354323	0.00729231829446964	ALOX5/ANXA1/APBB1IP/CD44/EPB41L5/F11R/FERMT2/FERMT3/GBP1/HLA-DRA/HTR2A/ITGA6/ITGB2/ITPKB/JUP/LAMA1/LGALS1/LGALS9/LIMS1/NCKAP1L/PLXNB1/PNP/PTPN6/PTPRC/PYCARD/RDX/SIPA1/SIRPB1/SYK/TMX1/UTRN	31
GO:0002274	BP	GO:0002274	myeloid leukocyte activation	14/378	251/18805	0.0557768924302789	2.77482661944813	4.05431717959511	0.000587713150941951	0.00931641340259625	0.00740135986833752	ANXA1/CPLX2/DOCK2/GRN/IL16/ITGAM/ITGB2/LGALS9/PRAM1/PTPN6/PTPRC/PYCARD/STXBP1/SYK	14
GO:0006098	BP	GO:0006098	pentose-phosphate shunt	4/378	20/18805	0.2	9.94973544973545	5.73539455041375	0.000603198452156543	0.00942772049165178	0.00748978701153057	H6PD/RPE/RPEL1/TKT	4
GO:0071605	BP	GO:0071605	monocyte chemotactic protein-1 production	4/378	20/18805	0.2	9.94973544973545	5.73539455041375	0.000603198452156543	0.00942772049165178	0.00748978701153057	ERBIN/GSTP1/LGALS9/SYK	4
GO:0071637	BP	GO:0071637	regulation of monocyte chemotactic protein-1 production	4/378	20/18805	0.2	9.94973544973545	5.73539455041375	0.000603198452156543	0.00942772049165178	0.00748978701153057	ERBIN/GSTP1/LGALS9/SYK	4
GO:1902107	BP	GO:1902107	positive regulation of leukocyte differentiation	12/378	195/18805	0.0615384615384615	3.06145706145706	4.14440429958616	0.000605704494501061	0.00942772049165178	0.00748978701153057	ANXA1/CREB1/DDRGK1/HCLS1/HLA-DRA/INPP5D/ITPKB/LGALS9/NCKAP1L/PNP/PTPRC/SYK	12
GO:1903708	BP	GO:1903708	positive regulation of hemopoiesis	12/378	195/18805	0.0615384615384615	3.06145706145706	4.14440429958616	0.000605704494501061	0.00942772049165178	0.00748978701153057	ANXA1/CREB1/DDRGK1/HCLS1/HLA-DRA/INPP5D/ITPKB/LGALS9/NCKAP1L/PNP/PTPRC/SYK	12
GO:0098754	BP	GO:0098754	detoxification	11/378	168/18805	0.0654761904761905	3.25735386747291	4.20930104174765	0.000606472992822588	0.00942772049165178	0.00748978701153057	ADH5/ALDH1A1/ALOX5AP/CP/ESD/GSTP1/PRDX1/PRDX4/PRDX6/PTGS1/RAB29	11
GO:0009157	BP	GO:0009157	deoxyribonucleoside monophosphate biosynthetic process	3/378	9/18805	0.333333333333333	16.5828924162258	6.69700020334487	0.000618547585714498	0.0094328506821461	0.00749386265570829	DCK/DCTD/SHMT1	3
GO:0044597	BP	GO:0044597	daunorubicin metabolic process	3/378	9/18805	0.333333333333333	16.5828924162258	6.69700020334487	0.000618547585714498	0.0094328506821461	0.00749386265570829	AKR1C2/AKR1C3/AKR7A2	3
GO:0045586	BP	GO:0045586	regulation of gamma-delta T cell differentiation	3/378	9/18805	0.333333333333333	16.5828924162258	6.69700020334487	0.000618547585714498	0.0094328506821461	0.00749386265570829	NCKAP1L/PTPRC/SYK	3
GO:0046645	BP	GO:0046645	positive regulation of gamma-delta T cell activation	3/378	9/18805	0.333333333333333	16.5828924162258	6.69700020334487	0.000618547585714498	0.0094328506821461	0.00749386265570829	NCKAP1L/PTPRC/SYK	3
GO:0110095	BP	GO:0110095	cellular detoxification of aldehyde	3/378	9/18805	0.333333333333333	16.5828924162258	6.69700020334487	0.000618547585714498	0.0094328506821461	0.00749386265570829	ADH5/ALDH1A1/ESD	3
GO:2000643	BP	GO:2000643	positive regulation of early endosome to late endosome transport	3/378	9/18805	0.333333333333333	16.5828924162258	6.69700020334487	0.000618547585714498	0.0094328506821461	0.00749386265570829	EZR/MSN/RDX	3
GO:0044419	BP	GO:0044419	biological process involved in interspecies interaction between organisms	57/378	1837/18805	0.0310288513881328	1.54364431310539	3.51315897823752	0.000620647194813678	0.0094350120877196	0.00749557976934201	ADH5/ALAD/ANXA1/AQP1/C4A/C4B/CALCOCO2/CAPN2/CASP1/CD2AP/CD58/CHMP4A/COTL1/CYBA/CYBB/ERBIN/F11R/FLNB/GBP1/GRN/GSTP1/HADHB/HMGN2/HTR2A/HVCN1/ICAM1/IFI16/IFIT5/INPP5D/ITGAM/ITGAX/ITGB1/ITGB5/KRT8/LGALS1/LGALS9/MAPKAPK2/MAVS/NDUFAF4/NEK7/NFKB2/PLSCR4/PRDX1/PTPN6/PTPRC/PYCARD/RAB29/RNASET2/SAMHD1/SP100/STXBP1/SYK/TAP2/TRIM21/TRIM25/TUSC2/VGF	57
GO:0061081	BP	GO:0061081	positive regulation of myeloid leukocyte cytokine production involved in immune response	5/378	35/18805	0.142857142857143	7.10695389266818	5.17929001670931	0.000631534711002828	0.00957033261736676	0.00760308422349317	GPRC5B/MAPKAPK2/MAVS/PYCARD/SYK	5
GO:0006952	BP	GO:0006952	defense response	60/378	1962/18805	0.0305810397553517	1.52136627671796	3.4948329118401	0.000634476360887814	0.00958476985303566	0.00761455378501561	ALOX5/ALOX5AP/ANO6/ANXA1/AQP1/C4A/C4B/CALCOCO2/CASP1/CD2AP/CD44/CD58/COMT/COTL1/CYBA/CYBB/ERBIN/F11R/FCGR2A/FLNB/GBP1/GPRC5B/GRN/GSTP1/HMGN2/HTR2A/HVCN1/IFI16/IFIT5/IL16/INPP5D/ITGAM/ITGAX/ITGB1/ITGB2/LGALS1/LGALS9/LSP1/MAPKAPK2/MAVS/MGLL/NDUFAF4/NEK7/PBXIP1/PRDX1/PTPN6/PTPRC/PYCARD/RNASET2/RPS6KA5/SAMHD1/SP100/STAT3/STXBP1/SYK/TRADD/TRIM21/TRIM25/TUSC2/VGF	60
GO:0007586	BP	GO:0007586	digestion	10/378	144/18805	0.0694444444444444	3.45476925338036	4.23514386744459	0.000675385816690905	0.0101708882832296	0.00808019149771323	AKR1C2/AQP1/COMT/EZR/F11R/LIMA1/PBLD/PIR/TJP2/TYMP	10
GO:1903039	BP	GO:1903039	positive regulation of leukocyte cell-cell adhesion	15/378	285/18805	0.0526315789473684	2.61835143414091	3.94292466264993	0.000691894579561015	0.0103870404327244	0.00825191207038339	ALOX5/ANXA1/CD44/HLA-DRA/ITGB2/ITPKB/LGALS1/LGALS9/NCKAP1L/PNP/PTPN6/PTPRC/PYCARD/SIRPB1/SYK	15
GO:0045577	BP	GO:0045577	regulation of B cell differentiation	5/378	36/18805	0.138888888888889	6.90953850676073	5.08309180324559	0.000721436945827766	0.0107901275562246	0.00857214183374774	DDRGK1/INPP5D/NCKAP1L/PTPN6/SYK	5
GO:0032956	BP	GO:0032956	regulation of actin cytoskeleton organization	17/378	348/18805	0.0488505747126437	2.4302514747917	3.85713796554639	0.000723940581268953	0.0107901275562246	0.00857214183374774	ADD3/CD2AP/COTL1/F11R/FERMT2/HCLS1/IQGAP2/LIMA1/NCKAP1L/NGEF/PXN/PYCARD/RDX/RND2/SCIN/SYNPO/WASF2	17
GO:0006220	BP	GO:0006220	pyrimidine nucleotide metabolic process	6/378	54/18805	0.111111111111111	5.52763080540858	4.77198832424083	0.000725461989669386	0.0107901275562246	0.00857214183374774	DCK/DCTD/NT5C/SHMT1/SLC4A7/TYMP	6
GO:0046596	BP	GO:0046596	regulation of viral entry into host cell	4/378	21/18805	0.19047619047619	9.47593852355757	5.56605007216451	0.00073339252382085	0.0108745186839775	0.00863918577857953	LGALS1/LGALS9/TRIM21/TRIM25	4
GO:0022603	BP	GO:0022603	regulation of anatomical structure morphogenesis	33/378	906/18805	0.0364238410596026	1.81203791303129	3.58814	0.000747445571075778	0.0110488963405343	0.00877771889571393	ALOX5/ANXA1/APLNR/AQP1/CD44/CPNE5/CRB2/CTSH/CYBB/EZR/F11R/FERMT2/FGF1/FGF2/GNA13/GRN/HSPB6/ITGA7/ITGAX/ITGB1/ITGB2/JUP/MSN/NGEF/PLXNB1/PTPN6/RDX/RND2/S100A1/SP100/STAT3/SYT2/VAT1	33
GO:0034341	BP	GO:0034341	response to type II interferon	9/378	121/18805	0.0743801652892562	3.70031483667847	4.26791598589462	0.00076117121850236	0.01121738257481	0.00891157161336901	CALCOCO2/CASP1/CD58/FLNB/GBP1/LGALS9/SP100/STXBP1/TRIM21	9
GO:0060429	BP	GO:0060429	epithelium development	42/378	1251/18805	0.0335731414868106	1.67021938005151	3.51399624293166	0.000764749825167256	0.0112357603886616	0.00892617173983733	AKR1C2/AKR1C3/ANXA1/ANXA4/APLNR/AQP1/BDH2/CD109/CD2AP/CD44/CRB2/CREB1/CTSH/CTSZ/ECE1/EPB41L5/EPPK1/EZR/F11R/FERMT2/FGF1/FGF2/FLNB/GNA13/ICAM1/IQGAP1/IQGAP3/ITGAX/ITGB1/ITGB5/LAMA1/MSN/PCNA/PHGDH/PLEC/PTER/RDX/SLC4A7/TJP2/TPP1/TRADD/TST	42
GO:2000379	BP	GO:2000379	positive regulation of reactive oxygen species metabolic process	7/378	75/18805	0.0933333333333333	4.64320987654321	4.52782503982584	0.000769870871664525	0.0112766192417974	0.00895863177169694	AKR1C3/CYBA/GSTP1/HVCN1/ITGAM/ITGB2/SYK	7
GO:0009260	BP	GO:0009260	ribonucleotide biosynthetic process	11/378	173/18805	0.0635838150289017	3.16321069211243	4.09388687626078	0.000773872750885793	0.0113008872318747	0.00897791130772449	AK1/APRT/DCK/NDUFA2/NDUFB2/NDUFB3/NDUFB5/NDUFC2/NDUFS4/NDUFS6/NDUFV3	11
GO:0033108	BP	GO:0033108	mitochondrial respiratory chain complex assembly	9/378	122/18805	0.0737704918032787	3.6699843871975	4.23749338758983	0.000807546242775314	0.0117097411542271	0.00930272246435144	COX7A2L/NDUFA2/NDUFAF4/NDUFB2/NDUFB3/NDUFB5/NDUFC2/NDUFS4/SCO2	9
GO:0046034	BP	GO:0046034	ATP metabolic process	13/378	230/18805	0.0565217391304348	2.81188175753393	3.95979827831895	0.000808656107958318	0.0117097411542271	0.00930272246435144	AK1/GALK1/HTR2A/NDUFA2/NDUFB2/NDUFB3/NDUFB5/NDUFC2/NDUFS4/NDUFS6/NDUFV3/PGAM2/STAT3	13
GO:0048284	BP	GO:0048284	organelle fusion	11/378	174/18805	0.0632183908045977	3.14503132031868	4.07130728502264	0.00081157388303515	0.0117097411542271	0.00930272246435144	ANXA1/CHMP4A/CPLX2/DOC2B/PRRT2/RPH3A/STX1A/STX1B/STXBP1/SYT2/VAT1	11
GO:0072657	BP	GO:0072657	protein localization to membrane	25/378	620/18805	0.0403225806451613	2.00599505034989	3.6482008419639	0.000811590277134648	0.0117097411542271	0.00930272246435144	CACNG2/CACNG3/CHMP4A/DPP6/EPM2A/EZR/F11R/FCHO2/FERMT2/FRMPD1/GBP1/HPCA/ITGAM/ITGB1/ITGB2/JUP/KCNIP4/OLFM1/PRAM1/RAB29/RAB32/RDX/STX1B/STXBP1/TRAM1	25
GO:0034110	BP	GO:0034110	regulation of homotypic cell-cell adhesion	5/378	37/18805	0.135135135135135	6.72279422279422	4.99049584065973	0.000820566984765352	0.0118039173121917	0.00937754005841818	F11R/HTR2A/RDX/SYK/TMX1	5
GO:0002443	BP	GO:0002443	leukocyte mediated immunity	21/378	483/18805	0.0434782608695652	2.16298596733379	3.70855994876259	0.000825003688955264	0.0118324189793911	0.00940018300980669	C4A/C4B/CPLX2/CTSH/FCGR2A/HLA-DRA/ICAM1/INPP5D/ITGAM/ITGB2/LGALS9/MAVS/NCKAP1L/PRAM1/PRDX1/PTPN6/PTPRC/STXBP1/SYK/TAP2/TUSC2	21
GO:0002703	BP	GO:0002703	regulation of leukocyte mediated immunity	14/378	260/18805	0.0538461538461538	2.67877492877493	3.904	0.000829364032129441	0.0118596595573643	0.00942182409762542	HLA-DRA/ICAM1/INPP5D/ITGAM/ITGB2/LGALS9/MAVS/NCKAP1L/PRAM1/PTPN6/PTPRC/STXBP1/SYK/TAP2	14
GO:0046634	BP	GO:0046634	regulation of alpha-beta T cell activation	9/378	123/18805	0.0731707317073171	3.64014711575687	4.20738934366848	0.000856195445274471	0.0120346737718722	0.00956086292379925	ANXA1/HLA-DRA/ITPKB/LGALS1/LGALS9/NCKAP1L/PNP/PTPRC/SYK	9
GO:0009144	BP	GO:0009144	purine nucleoside triphosphate metabolic process	14/378	261/18805	0.053639846743295	2.6685114233007	3.88768824980914	0.000860766502294551	0.0120346737718722	0.00956086292379925	AK1/GALK1/HTR2A/NDUFA2/NDUFB2/NDUFB3/NDUFB5/NDUFC2/NDUFS4/NDUFS6/NDUFV3/PGAM2/SAMHD1/STAT3	14
GO:0009155	BP	GO:0009155	purine deoxyribonucleotide catabolic process	3/378	10/18805	0.3	14.9246031746032	6.30819871574791	0.000870499120503894	0.0120346737718722	0.00956086292379925	NT5C/PNP/SAMHD1	3
GO:0019371	BP	GO:0019371	cyclooxygenase pathway	3/378	10/18805	0.3	14.9246031746032	6.30819871574791	0.000870499120503894	0.0120346737718722	0.00956086292379925	AKR1C3/PTGS1/TBXAS1	3
GO:0019530	BP	GO:0019530	taurine metabolic process	3/378	10/18805	0.3	14.9246031746032	6.30819871574791	0.000870499120503894	0.0120346737718722	0.00956086292379925	CSAD/PHGDH/PTER	3
GO:0019694	BP	GO:0019694	alkanesulfonate metabolic process	3/378	10/18805	0.3	14.9246031746032	6.30819871574791	0.000870499120503894	0.0120346737718722	0.00956086292379925	CSAD/PHGDH/PTER	3
GO:0030638	BP	GO:0030638	polyketide metabolic process	3/378	10/18805	0.3	14.9246031746032	6.30819871574791	0.000870499120503894	0.0120346737718722	0.00956086292379925	AKR1C2/AKR1C3/AKR7A2	3
GO:0030647	BP	GO:0030647	aminoglycoside antibiotic metabolic process	3/378	10/18805	0.3	14.9246031746032	6.30819871574791	0.000870499120503894	0.0120346737718722	0.00956086292379925	AKR1C2/AKR1C3/AKR7A2	3
GO:0044598	BP	GO:0044598	doxorubicin metabolic process	3/378	10/18805	0.3	14.9246031746032	6.30819871574791	0.000870499120503894	0.0120346737718722	0.00956086292379925	AKR1C2/AKR1C3/AKR7A2	3
GO:1902965	BP	GO:1902965	regulation of protein localization to early endosome	3/378	10/18805	0.3	14.9246031746032	6.30819871574791	0.000870499120503894	0.0120346737718722	0.00956086292379925	EZR/MSN/RDX	3
GO:1902966	BP	GO:1902966	positive regulation of protein localization to early endosome	3/378	10/18805	0.3	14.9246031746032	6.30819871574791	0.000870499120503894	0.0120346737718722	0.00956086292379925	EZR/MSN/RDX	3
GO:0023056	BP	GO:0023056	positive regulation of signaling	56/378	1822/18805	0.0307354555433589	1.52904825791763	3.40334497879739	0.00087157110321299	0.0120346737718722	0.00956086292379925	AKR1C2/AKR1C3/CACNG2/CACNG3/CACNG8/CASP1/CD44/CRB2/CREB1/CTSH/CYBA/DDR2/DOC2B/ECE1/F11R/FABP5/FERMT2/FGF1/FGF2/GFAP/GPRC5B/GRIA3/HCLS1/HTR2A/ICAM1/IFIT5/IQGAP1/IQGAP3/ITGB1/ITPKB/JUP/LAMA1/LGALS1/LGALS9/LIMS1/MAVS/NCKAP1L/NEK6/NEK7/PBXIP1/PLXNB1/PTBP1/PTPN6/PTPRC/PYCARD/RAB29/S100B/SLC4A8/STAT3/STX1A/STX1B/STXBP1/SYK/SYT12/TRADD/TRIM25	56
GO:0006907	BP	GO:0006907	pinocytosis	4/378	22/18805	0.181818181818182	9.04521404521405	5.40766983020736	0.000882261330743222	0.0120784583887829	0.00959564730835257	DOCK2/MAPKAPK2/PYCARD/STX1B	4
GO:0046128	BP	GO:0046128	purine ribonucleoside metabolic process	4/378	22/18805	0.181818181818182	9.04521404521405	5.40766983020736	0.000882261330743222	0.0120784583887829	0.00959564730835257	APRT/MTAP/PGM2/PNP	4
GO:1902644	BP	GO:1902644	tertiary alcohol metabolic process	4/378	22/18805	0.181818181818182	9.04521404521405	5.40766983020736	0.000882261330743222	0.0120784583887829	0.00959564730835257	AKR1C2/AKR1C3/AKR7A2/H6PD	4
GO:2000026	BP	GO:2000026	regulation of multicellular organismal development	48/378	1501/18805	0.0319786808794137	1.5908970739084	3.41800454237115	0.000920162492174302	0.0124833728462735	0.00991732878450363	ALOX5/ANO6/ANXA1/APLNR/AQP1/CD109/CRB2/CREB1/CTDSP1/CTSH/CYBB/DDR2/DDRGK1/EFEMP1/F11R/FGF1/FGF2/GFAP/GRN/HCLS1/HLA-DRA/HSPB6/INPP5D/ITGAX/ITGB1/ITGB2/ITPKB/JAM2/JUP/LAMA1/LGALS1/LGALS9/LRRTM3/NCKAP1L/PI16/PLXNB1/PNP/PTPN6/PTPRC/RND2/S100A1/SCIN/SP100/STAT3/SYK/TRADD/TYMP/ZNF365	48
GO:0001910	BP	GO:0001910	regulation of leukocyte mediated cytotoxicity	8/378	100/18805	0.08	3.97989417989418	4.27923058512038	0.000922199778641498	0.0124833728462735	0.00991732878450363	HLA-DRA/ICAM1/INPP5D/ITGAM/LGALS9/NCKAP1L/PTPRC/TAP2	8
GO:0006754	BP	GO:0006754	ATP biosynthetic process	8/378	100/18805	0.08	3.97989417989418	4.27923058512038	0.000922199778641498	0.0124833728462735	0.00991732878450363	NDUFA2/NDUFB2/NDUFB3/NDUFB5/NDUFC2/NDUFS4/NDUFS6/NDUFV3	8
GO:0045824	BP	GO:0045824	negative regulation of innate immune response	8/378	100/18805	0.08	3.97989417989418	4.27923058512038	0.000922199778641498	0.0124833728462735	0.00991732878450363	GRN/IFI16/INPP5D/LGALS9/MAVS/PTPN6/SAMHD1/TRIM21	8
GO:0070293	BP	GO:0070293	renal absorption	5/378	38/18805	0.131578947368421	6.54587858535227	4.90126779387407	0.000929503846108169	0.0125470000963453	0.00996787701104352	AKR1C3/AQP1/CD2AP/COMT/MAGED2	5
GO:0009142	BP	GO:0009142	nucleoside triphosphate biosynthetic process	9/378	125/18805	0.072	3.58190476190476	4.14811217568965	0.000960647596302611	0.0129311753256488	0.0102730823515219	AK1/NDUFA2/NDUFB2/NDUFB3/NDUFB5/NDUFC2/NDUFS4/NDUFS6/NDUFV3	9
GO:0048731	BP	GO:0048731	system development	110/378	4180/18805	0.0263157894736842	1.30917571707045	3.24630472209186	0.000980093616835089	0.0131310850741698	0.010431899261641	AKR1C3/ALOX5/ANXA1/APLNR/AQP1/ATF1/ATP2B2/CBLN4/CD2AP/CD44/COMT/CPLX2/CPNE5/CRB2/CREB1/CTDSP1/CTSH/CTSZ/CYBB/DDR2/DDRGK1/DPF2/ECE1/EFEMP1/EPB41L5/EPM2A/FGF1/FGF14/FGF2/GABRA1/GABRG2/GFAP/GNA13/GPRC5B/GRN/GSTP1/GYS1/HIKESHI/HPCA/HSPB6/IGSF9B/IQGAP1/ITGA6/ITGAM/ITGAX/ITGB1/ITGB2/ITGB4/JAM2/JUP/LAMA1/LGALS9/LRRTM3/MAP4/MATN2/MSI2/MYLK/NCKAP1L/NDUFS4/NFKB2/NGEF/NRN1/OLFM1/OLFM3/PBXIP1/PCDHA11/PCDHA6/…	110
GO:0022411	BP	GO:0022411	cellular component disassembly	20/378	456/18805	0.043859649122807	2.18195952845076	3.65950656287369	0.000980948459576907	0.0131310850741698	0.010431899261641	ADD3/ASPH/CALCOCO2/CHMP4A/DDR2/DDRGK1/DNASE2/EIF2D/ITGAM/ITGB1/LCP1/LIMA1/LIX1/MAP4/NEK6/PBXIP1/RDX/SCIN/TRIM21/TTBK2	20
GO:0070372	BP	GO:0070372	regulation of ERK1 and ERK2 cascade	15/378	296/18805	0.0506756756756757	2.52104783354783	3.77781731620749	0.00101575631327228	0.013559361976895	0.0107721408700139	CD44/DDR2/EZR/FERMT2/FGF1/FGF2/GBP1/GSTP1/HTR2A/ICAM1/LGALS9/PTPN6/PTPRC/PYCARD/SYK	15
GO:0002446	BP	GO:0002446	neutrophil mediated immunity	5/378	39/18805	0.128205128205128	6.37803554470221	4.81519433109997	0.00104883693053751	0.0139168944851964	0.0110561800859885	ITGAM/ITGB2/PRAM1/SYK/TUSC2	5
GO:0035633	BP	GO:0035633	maintenance of blood-brain barrier	5/378	39/18805	0.128205128205128	6.37803554470221	4.81519433109997	0.00104883693053751	0.0139168944851964	0.0110561800859885	CD2AP/F11R/ITGB1/JAM2/TJP2	5
GO:0006740	BP	GO:0006740	NADPH regeneration	4/378	23/18805	0.173913043478261	8.65194386933517	5.25906427597764	0.00105120348466726	0.0139168944851964	0.0110561800859885	H6PD/RPE/RPEL1/TKT	4
GO:0046390	BP	GO:0046390	ribose phosphate biosynthetic process	11/378	180/18805	0.0611111111111111	3.04019694297472	3.93916259707122	0.0010711621014649	0.0141422744300256	0.0112352316165186	AK1/APRT/DCK/NDUFA2/NDUFB2/NDUFB3/NDUFB5/NDUFC2/NDUFS4/NDUFS6/NDUFV3	11
GO:0031589	BP	GO:0031589	cell-substrate adhesion	17/378	361/18805	0.0470914127423823	2.34273549370502	3.68943800040763	0.00108276477527234	0.0142564028744191	0.0113259001658484	CD44/EPB41L5/FERMT2/FERMT3/GBP1/ITGA6/ITGA7/ITGAM/ITGAX/ITGB1/ITGB2/ITGB4/ITGB5/JUP/LIMS1/PXN/UTRN	17
GO:0002764	BP	GO:0002764	immune response-regulating signaling pathway	24/378	598/18805	0.040133779264214	1.99660243138504	3.54729283356686	0.00109483035458655	0.0143759876805248	0.0114209034838127	CASP1/CD2AP/CTSH/CYBA/ERBIN/EZR/FCGR2A/GBP1/IFI16/IGSF1/INPP5D/ITGAM/MAPKAPK2/MAVS/NCKAP1L/NEK7/PLD2/PRAM1/PTPN6/PTPRC/PYCARD/RAB29/SYK/TRIM25	24
GO:0006955	BP	GO:0006955	immune response	64/378	2174/18805	0.0294388224471021	1.46454	3.29867646713019	0.00109920077166694	0.0143941535833233	0.0114353352590179	ALOX5/ANXA1/APBB1IP/C4A/C4B/CALCOCO2/CASP1/CD2AP/CD58/CPLX2/CTSH/CYBA/CYBB/DDRGK1/DNASE2/DOCK2/ERBIN/EZR/FCGR2A/FLNB/GBP1/GPRC5B/GRN/HEPACAM/HLA-DRA/HMGN2/HTR2A/HVCN1/ICAM1/IFI16/IFIT5/IGSF1/IL16/INPP5D/ITGAM/ITGB2/LCP1/LGALS1/LGALS9/MAPKAPK2/MAVS/NCKAP1L/NEK7/NFKB2/PLD2/PLEC/PNP/PRAM1/PRDX1/PTPN6/PTPRC/PYCARD/RAB29/RNASET2/SAMHD1/SIPA1/SP100/STAT3/STXBP1/SYK/TAP2/TRBV10-2/TRIM21/TRIM25	64
GO:0050900	BP	GO:0050900	leukocyte migration	18/378	395/18805	0.0455696202531646	2.26702833031947	3.64503482937051	0.00113297289247936	0.0147961961215664	0.0117547351588858	ALOX5/ANO6/ANXA1/CNN2/F11R/ICAM1/IL16/ITGA6/ITGA7/ITGB1/ITGB2/JAM2/LGALS9/MSN/NCKAP1L/PLEC/PYCARD/SYK	18
GO:0045765	BP	GO:0045765	regulation of angiogenesis	17/378	363/18805	0.046831955922865	2.32982786013089	3.66427816080767	0.00114955863825648	0.014972224534481	0.011894579707934	ALOX5/APLNR/AQP1/CTSH/CYBB/FGF1/FGF2/GRN/HSPB6/ITGAX/ITGB1/ITGB2/JUP/PTPN6/S100A1/SP100/STAT3	17
GO:0009161	BP	GO:0009161	ribonucleoside monophosphate metabolic process	6/378	59/18805	0.101694915254237	5.05918751681464	4.4725429213987	0.00116359947332893	0.0150371159563431	0.0119461322469653	AK1/APRT/DCK/NT5C/PNP/TJP2	6
GO:0019369	BP	GO:0019369	arachidonate metabolic process	6/378	59/18805	0.101694915254237	5.05918751681464	4.4725429213987	0.00116359947332893	0.0150371159563431	0.0119461322469653	AKR1C3/ALOX5/EPHX1/MGLL/PTGS1/TBXAS1	6
GO:0009170	BP	GO:0009170	purine deoxyribonucleoside monophosphate metabolic process	3/378	11/18805	0.272727272727273	13.5678210678211	5.97159606873201	0.00117915483151883	0.0150371159563431	0.0119461322469653	DCK/NT5C/PNP	3
GO:0010807	BP	GO:0010807	regulation of synaptic vesicle priming	3/378	11/18805	0.272727272727273	13.5678210678211	5.97159606873201	0.00117915483151883	0.0150371159563431	0.0119461322469653	STX1A/STX1B/STXBP1	3
GO:0046643	BP	GO:0046643	regulation of gamma-delta T cell activation	3/378	11/18805	0.272727272727273	13.5678210678211	5.97159606873201	0.00117915483151883	0.0150371159563431	0.0119461322469653	NCKAP1L/PTPRC/SYK	3
GO:0046689	BP	GO:0046689	response to mercury ion	3/378	11/18805	0.272727272727273	13.5678210678211	5.97159606873201	0.00117915483151883	0.0150371159563431	0.0119461322469653	ALAD/AQP1/PGAM2	3
GO:0009167	BP	GO:0009167	purine ribonucleoside monophosphate metabolic process	5/378	40/18805	0.125	6.21858465608466	4.73208075614625	0.00117916509767025	0.0150371159563431	0.0119461322469653	AK1/APRT/NT5C/PNP/TJP2	5
GO:0023061	BP	GO:0023061	signal release	21/378	497/18805	0.0422535211267606	2.10205678515538	3.56619772419582	0.00117950401151643	0.0150371159563431	0.0119461322469653	ABCC4/ALOX5/ANXA1/AQP1/COMT/CPLX2/CREB1/DOC2B/HTR2A/PRRT2/RPH3A/SLC4A8/STX1A/STX1B/STXBP1/SYK/SYN3/SYT12/SYT2/SYTL4/VGF	21
GO:1903036	BP	GO:1903036	positive regulation of response to wounding	7/378	81/18805	0.0864197530864197	4.29926840420668	4.26191265062358	0.0012172834496608	0.0154778072398823	0.0122962363738823	ANO6/ANXA1/DDR2/FERMT2/GRN/ITGB1/MYLK	7
GO:0006123	BP	GO:0006123	mitochondrial electron transport, cytochrome c to oxygen	4/378	24/18805	0.166666666666667	8.29144620811288	5.11921823261265	0.00124161825651523	0.0157043526985483	0.0124762138387785	COX6C/COX7A2L/COX7C/MT-CO2	4
GO:0009219	BP	GO:0009219	pyrimidine deoxyribonucleotide metabolic process	4/378	24/18805	0.166666666666667	8.29144620811288	5.11921823261265	0.00124161825651523	0.0157043526985483	0.0124762138387785	DCTD/NT5C/SHMT1/TYMP	4
GO:0032940	BP	GO:0032940	secretion by cell	31/378	859/18805	0.0360884749708964	1.79535389372409	3.41756564268077	0.00124801427523744	0.0157044935307421	0.012476325721936	ABCC4/ALOX5/ANXA1/AQP1/CBLN4/CD2AP/COMT/CPLX2/CREB1/DOC2B/HTR2A/ITGAM/ITGB2/LGALS9/NCKAP1L/OLFM2/PRAM1/PRRT2/RPH3A/SCIN/SLC4A8/STEAP3/STX1A/STX1B/STXBP1/SYK/SYN3/SYT12/SYT2/SYTL4/VGF	31
GO:2000377	BP	GO:2000377	regulation of reactive oxygen species metabolic process	10/378	156/18805	0.0641025641025641	3.18901777235111	3.93212681231773	0.00124814713058191	0.0157044935307421	0.012476325721936	AKR1C3/ALOX5/CYBA/GSTP1/HVCN1/ITGAM/ITGB2/NDUFC2/SYK/TUSC2	10
GO:0051336	BP	GO:0051336	regulation of hydrolase activity	16/378	334/18805	0.0479041916167665	2.38317016760131	3.65298043307224	0.00126063908878453	0.0158203639813871	0.0125683781960234	CRB2/CTSH/DDRGK1/EPM2A/GRN/ITGA6/ITGB1/LIMS1/NGEF/PCNA/PLXNB1/PSMB8/RDX/RGS6/STAT3/TAX1BP3	16
GO:0016054	BP	GO:0016054	organic acid catabolic process	13/378	242/18805	0.0537190082644628	2.67244960426779	3.75042378254868	0.00128595801473692	0.0160544861995264	0.0127543749648164	AASS/BDH2/CRYL1/CSAD/HAAO/HADHA/HADHB/HNMT/QPRT/SDSL/SHMT1/SORD/TST	13
GO:0046395	BP	GO:0046395	carboxylic acid catabolic process	13/378	242/18805	0.0537190082644628	2.67244960426779	3.75042378254868	0.00128595801473692	0.0160544861995264	0.0127543749648164	AASS/BDH2/CRYL1/CSAD/HAAO/HADHA/HADHB/HNMT/QPRT/SDSL/SHMT1/SORD/TST	13
GO:0030154	BP	GO:0030154	cell differentiation	117/378	4532/18805	0.0258164165931156	1.2843325768083	3.14671667742884	0.00129983309440358	0.0161857769558937	0.0128586779935967	AKR1C2/AKR1C3/ALOX5/ANXA1/ANXA4/APLNR/ATF1/ATP2B2/BDH2/CAPN2/CD109/CD2AP/CLIC1/CNN2/CPLX2/CPNE5/CRB2/CREB1/CSRP1/CSRP2/CTDSP1/DDR2/DDRGK1/DNASE2/DOCK2/DPF2/ECE1/EFEMP1/EPB41L5/EPM2A/EZR/F11R/FERMT2/FGF1/FGF14/FGF2/FLNB/FLNC/GFAP/GNA13/GPRC5B/GRN/HCLS1/HLA-DRA/HTR2A/ICAM1/IFI16/INPP5D/IQGAP1/ITGA6/ITGA7/ITGAM/ITGB1/ITGB2/ITGB4/ITGB5/ITPKB/JAM2/KLHL40/KRT8/LAMA1/LGALS1/LGALS9/MAP4/MATN2/MSI2/MSN/NC…	117
GO:0009152	BP	GO:0009152	purine ribonucleotide biosynthetic process	10/378	157/18805	0.0636942675159236	3.16870555724059	3.90821089901363	0.00130980375633281	0.0162678976849686	0.0129239182359806	AK1/APRT/NDUFA2/NDUFB2/NDUFB3/NDUFB5/NDUFC2/NDUFS4/NDUFS6/NDUFV3	10
GO:0010762	BP	GO:0010762	regulation of fibroblast migration	5/378	41/18805	0.121951219512195	6.06691185959479	4.65174895945489	0.00132109573981759	0.0163295826148448	0.0129729233997424	AQP1/DDR2/FGF2/GNA13/ITGB1	5
GO:0048869	BP	GO:0048869	cellular developmental process	117/378	4534/18805	0.0258050286722541	1.28376604280883	3.14135980139391	0.00132154746208539	0.0163295826148448	0.0129729233997424	AKR1C2/AKR1C3/ALOX5/ANXA1/ANXA4/APLNR/ATF1/ATP2B2/BDH2/CAPN2/CD109/CD2AP/CLIC1/CNN2/CPLX2/CPNE5/CRB2/CREB1/CSRP1/CSRP2/CTDSP1/DDR2/DDRGK1/DNASE2/DOCK2/DPF2/ECE1/EFEMP1/EPB41L5/EPM2A/EZR/F11R/FERMT2/FGF1/FGF14/FGF2/FLNB/FLNC/GFAP/GNA13/GPRC5B/GRN/HCLS1/HLA-DRA/HTR2A/ICAM1/IFI16/INPP5D/IQGAP1/ITGA6/ITGA7/ITGAM/ITGB1/ITGB2/ITGB4/ITGB5/ITPKB/JAM2/KLHL40/KRT8/LAMA1/LGALS1/LGALS9/MAP4/MATN2/MSI2/MSN/NC…	117
GO:0009966	BP	GO:0009966	regulation of signal transduction	87/378	3185/18805	0.0273155416012559	1.3589120629937	3.18306833287917	0.00132940600372764	0.0163590100284029	0.0129963018038906	AKR1C2/AKR1C3/APLNR/ARHGDIB/CACNG2/CACNG3/CACNG8/CASP1/CD109/CD2AP/CD44/CRB2/CTSH/CYBA/DDR2/DDRGK1/DOCK2/EPM2A/ERBIN/EZR/F11R/FABP5/FERMT2/FGF1/FGF2/FRMPD1/GBP1/GCLM/GNA13/GPRC5B/GSTP1/HCLS1/HOMER3/HPCA/HPCAL1/HTR2A/ICAM1/IFI16/IFIT5/IGSF1/INPP5D/IQGAP1/IQGAP3/ITGA6/ITGB1/ITPKB/JUP/KCNIP4/LAMA1/LGALS1/LGALS9/LIMS1/MAPKAPK2/MAVS/MGLL/MTM1/NCALD/NCKAP1L/NDUFC2/NEK6/NEK7/NGEF/PBLD/PBXIP1/PLXNB1/PRDX…	87
GO:0032612	BP	GO:0032612	interleukin-1 production	9/378	131/18805	0.0687022900763359	3.41784805525264	3.97731216804216	0.00133750777156894	0.0163590100284029	0.0129963018038906	ANXA1/CASP1/GSTP1/IFI16/IL16/LGALS9/PYCARD/RAD21/STAT3	9
GO:0032652	BP	GO:0032652	regulation of interleukin-1 production	9/378	131/18805	0.0687022900763359	3.41784805525264	3.97731216804216	0.00133750777156894	0.0163590100284029	0.0129963018038906	ANXA1/CASP1/GSTP1/IFI16/IL16/LGALS9/PYCARD/RAD21/STAT3	9
GO:0046718	BP	GO:0046718	symbiont entry into host cell	9/378	131/18805	0.0687022900763359	3.41784805525264	3.97731216804216	0.00133750777156894	0.0163590100284029	0.0129963018038906	F11R/HTR2A/ICAM1/ITGB1/ITGB5/LGALS1/LGALS9/TRIM21/TRIM25	9
GO:0050793	BP	GO:0050793	regulation of developmental process	73/378	2578/18805	0.0283165244375485	1.40870963504788	3.19949118306479	0.00137628387674965	0.0167906632963457	0.0133392257421412	ALOX5/ANO6/ANXA1/APLNR/AQP1/CAPN2/CD109/CD44/CLIC1/CPNE5/CRB2/CREB1/CTDSP1/CTSH/CYBB/DDR2/DDRGK1/DPF2/EFEMP1/EPPK1/EZR/F11R/FERMT2/FGF1/FGF2/GFAP/GNA13/GPRC5B/GRN/HCLS1/HLA-DRA/HSPB6/HTR2A/INPP5D/IQGAP3/ITGA7/ITGAX/ITGB1/ITGB2/ITPKB/JAM2/JUP/LAMA1/LGALS1/LGALS9/LRRTM3/MSN/MTM1/NCKAP1L/NGEF/OLFM1/OLFM2/PI16/PLXNB1/PNP/PTBP1/PTPN6/PTPRC/RDX/RND2/S100A1/S100B/SCIN/SGPL1/SP100/STAT3/SYK/SYT2/TRADD/TY…	73
GO:0043085	BP	GO:0043085	positive regulation of catalytic activity	21/378	504/18805	0.0416666666666667	2.07286155202822	3.49675530792752	0.0014011693227596	0.0170510983999457	0.0135461265998848	CTSH/DBI/DDR2/DDRGK1/FGF1/FGF2/GPRC5B/GRN/IQGAP1/ITGA6/ITGAM/ITGB1/ITGB2/LIMS1/PCNA/PLXNB1/PTPRC/RGS6/S100A1/STAT3/TAX1BP3	21
GO:0010647	BP	GO:0010647	positive regulation of cell communication	55/378	1821/18805	0.0302031850631521	1.50256850558882	3.2320193691653	0.00144796288563278	0.0175718563300825	0.0139598391176396	AKR1C2/AKR1C3/CACNG2/CACNG3/CACNG8/CASP1/CD44/CRB2/CREB1/CTSH/CYBA/DDR2/DOC2B/F11R/FABP5/FERMT2/FGF1/FGF2/GFAP/GPRC5B/GRIA3/HCLS1/HTR2A/ICAM1/IFIT5/IQGAP1/IQGAP3/ITGB1/ITPKB/JUP/LAMA1/LGALS1/LGALS9/LIMS1/MAVS/NCKAP1L/NEK6/NEK7/PBXIP1/PLXNB1/PTBP1/PTPN6/PTPRC/PYCARD/RAB29/S100B/SLC4A8/STAT3/STX1A/STX1B/STXBP1/SYK/SYT12/TRADD/TRIM25	55
GO:0016082	BP	GO:0016082	synaptic vesicle priming	4/378	25/18805	0.16	7.95978835978836	4.98725927843103	0.00145490157204875	0.0175718563300825	0.0139598391176396	RPH3A/STX1A/STX1B/STXBP1	4
GO:0043302	BP	GO:0043302	positive regulation of leukocyte degranulation	4/378	25/18805	0.16	7.95978835978836	4.98725927843103	0.00145490157204875	0.0175718563300825	0.0139598391176396	ITGAM/ITGB2/STXBP1/SYK	4
GO:1901342	BP	GO:1901342	regulation of vasculature development	17/378	372/18805	0.0456989247311828	2.27346105706321	3.55306236308085	0.00149513849078839	0.0180126809677731	0.0143100491868352	ALOX5/APLNR/AQP1/CTSH/CYBB/FGF1/FGF2/GRN/HSPB6/ITGAX/ITGB1/ITGB2/JUP/PTPN6/S100A1/SP100/STAT3	17
GO:0010324	BP	GO:0010324	membrane invagination	6/378	62/18805	0.0967741935483871	4.81438812083973	4.3086863079216	0.00150961207189095	0.0181416971931234	0.0144125452302596	ANO6/CHMP4A/FCHO2/ITGAM/ITGB2/NCKAP1L	6
GO:0009141	BP	GO:0009141	nucleoside triphosphate metabolic process	14/378	277/18805	0.0505415162454874	2.51437357935553	3.63665699469867	0.00151684049001771	0.0181799414856664	0.0144429281426303	AK1/GALK1/HTR2A/NDUFA2/NDUFB2/NDUFB3/NDUFB5/NDUFC2/NDUFS4/NDUFS6/NDUFV3/PGAM2/SAMHD1/STAT3	14
GO:0051345	BP	GO:0051345	positive regulation of hydrolase activity	11/378	188/18805	0.0585106382978723	2.91082686029495	3.77128293552977	0.00152033957641078	0.0181799414856664	0.0144429281426303	CTSH/DDRGK1/GRN/ITGA6/ITGB1/LIMS1/PCNA/PLXNB1/RGS6/STAT3/TAX1BP3	11
GO:0022604	BP	GO:0022604	regulation of cell morphogenesis	13/378	247/18805	0.0526315789473684	2.61835143414091	3.66690308371859	0.00154457014502741	0.0182941694647794	0.0145336757666261	ANXA1/CD44/CPNE5/EZR/F11R/FERMT2/GNA13/ITGA7/ITGB2/MSN/PLXNB1/RDX/SYT2	13
GO:0019682	BP	GO:0019682	glyceraldehyde-3-phosphate metabolic process	3/378	12/18805	0.25	12.4371693121693	5.67616249410878	0.00154887344711143	0.0182941694647794	0.0145336757666261	RPE/RPEL1/TKT	3
GO:0097067	BP	GO:0097067	cellular response to thyroid hormone stimulus	3/378	12/18805	0.25	12.4371693121693	5.67616249410878	0.00154887344711143	0.0182941694647794	0.0145336757666261	CTSH/GCLM/RDX	3
GO:1902563	BP	GO:1902563	regulation of neutrophil activation	3/378	12/18805	0.25	12.4371693121693	5.67616249410878	0.00154887344711143	0.0182941694647794	0.0145336757666261	GRN/IL16/PTPN6	3
GO:1902946	BP	GO:1902946	protein localization to early endosome	3/378	12/18805	0.25	12.4371693121693	5.67616249410878	0.00154887344711143	0.0182941694647794	0.0145336757666261	EZR/MSN/RDX	3
GO:2000145	BP	GO:2000145	regulation of cell motility	38/378	1144/18805	0.0332167832167832	1.65249102749103	3.26154679708985	0.00165164058044537	0.0194602835138539	0.0154600869671337	ANO6/ANXA1/AQP1/ARHGDIB/CNN2/CPNE3/CTSH/DDR2/DDRGK1/EPB41L5/EPPK1/FERMT2/FERMT3/FGF1/FGF2/GNA13/GRN/ICAM1/ITGA6/ITGAX/ITGB1/JAM2/JUP/LAMA1/LGALS9/MSN/MYLK/NCKAP1L/PLXNB1/PTPRC/PYCARD/RDX/SCAI/SEMA4B/SP100/STAT3/TRADD/TTBK2	38
GO:0099637	BP	GO:0099637	neurotransmitter receptor transport	4/378	26/18805	0.153846153846154	7.65364265364265	4.86243287287011	0.00169244227696391	0.0198923886163149	0.0158033698621765	CACNG2/CACNG3/CACNG8/STX1B	4
GO:0031341	BP	GO:0031341	regulation of cell killing	8/378	110/18805	0.0727272727272727	3.61808561808562	3.94422022822602	0.00170802397447334	0.0200266849951022	0.0159100606867961	HLA-DRA/ICAM1/INPP5D/ITGAM/LGALS9/NCKAP1L/PTPRC/TAP2	8
GO:0050729	BP	GO:0050729	positive regulation of inflammatory response	10/378	163/18805	0.0613496932515337	3.0520660888759	3.76862215734297	0.00173394889683736	0.0202277695617252	0.01606981092299	ALOX5AP/CASP1/GBP1/GPRC5B/GRN/HTR2A/IL16/LGALS1/PYCARD/TRADD	10
GO:0044409	BP	GO:0044409	symbiont entry into host	9/378	136/18805	0.0661764705882353	3.2921918767507	3.84240906924122	0.00173541908414201	0.0202277695617252	0.01606981092299	F11R/HTR2A/ICAM1/ITGB1/ITGB5/LGALS1/LGALS9/TRIM21/TRIM25	9
GO:0022407	BP	GO:0022407	regulation of cell-cell adhesion	21/378	513/18805	0.0409356725146199	2.03649555988737	3.40909603419168	0.00173776646577178	0.0202277695617252	0.01606981092299	ALOX5/ANXA1/CD44/EPB41L5/F11R/FERMT3/HLA-DRA/HTR2A/ITGB2/ITPKB/LGALS1/LGALS9/NCKAP1L/PNP/PTPN6/PTPRC/PYCARD/RDX/SIRPB1/SYK/TMX1	21
GO:0019725	BP	GO:0019725	cellular homeostasis	30/378	840/18805	0.0357142857142857	1.77673847316704	3.29871315607508	0.00174709310436406	0.0202465005934108	0.0160846916609113	ANO6/APLNR/AQP1/ASPH/ATP2B2/CP/CYBA/FGF2/FTL/GCLM/GPRC5B/GRN/GSTP1/HAAO/HTR2A/HVCN1/ICAM1/MTM1/NUBP1/PRDX1/PRDX4/PRDX6/PTPN6/PTPRC/SCO2/SLC12A5/SLC4A10/SLC4A7/SLC4A8/TBXAS1	30
GO:0007267	BP	GO:0007267	cell-cell signaling	43/378	1346/18805	0.0319465081723626	1.58929652428909	3.21358972637061	0.00174777842848286	0.0202465005934108	0.0160846916609113	ABCC4/ALOX5/ANXA1/AQP1/CACNG2/CACNG3/CACNG8/CBLN4/CD2AP/COMT/CPLX2/CREB1/DLGAP1/DOC2B/FABP5/FBXO2/FGF14/FGF2/GABRA1/GABRG2/GFAP/GRIA3/HTR2A/ITGB1/ITGB2/NPTX2/PRRT2/RPH3A/S100B/SLC12A5/SLC4A10/SLC4A8/SNCB/STX1A/STX1B/STXBP1/SYK/SYN3/SYT12/SYT2/SYTL4/UTRN/VGF	43
GO:0051649	BP	GO:0051649	establishment of localization in cell	59/378	2004/18805	0.0294411177644711	1.46465666550497	3.15178923199234	0.00175390610149259	0.0202687613983041	0.0161023766026216	ABCC4/AQP1/ASPH/CACNG2/CACNG3/CACNG8/CAPN2/CHMP4A/CLTA/CNN2/CPLX2/CYBA/DOC2B/EIF2D/EML3/EPM2A/EZR/FCHO2/GFAP/GRN/HCLS1/HIKESHI/HPCA/ITGAM/ITGB1/ITGB2/JUP/LCP1/LGALS9/MAP4/MAVS/MSN/MTM1/MYLK/NCKAP1L/PLD2/PRAM1/PRRT2/RAB28/RAB29/RAB32/RDX/RHOBTB3/RPH3A/SLC14A1/SLC4A8/SNCB/SP100/STAT3/STX1A/STX1B/STXBP1/SYK/SYN3/SYT12/SYT2/SYTL4/TAP2/TRAM1	59
GO:0007005	BP	GO:0007005	mitochondrion organization	19/378	445/18805	0.0426966292134831	2.12410082634802	3.43710371629665	0.00177164860115727	0.0203994217832861	0.0162061788372368	APOO/COX7A2L/EPM2A/GCLM/MTM1/NDUFA2/NDUFAF4/NDUFB2/NDUFB3/NDUFB5/NDUFC2/NDUFS4/PLEC/PYCARD/RAB29/RAB32/SCO2/TYMP/VAT1	19
GO:0040012	BP	GO:0040012	regulation of locomotion	39/378	1188/18805	0.0328282828282828	1.63316364705254	3.22925185998837	0.00177367871491946	0.0203994217832861	0.0162061788372368	ANO6/ANXA1/AQP1/ARHGDIB/CNN2/CPNE3/CTSH/DDR2/DDRGK1/EPB41L5/EPPK1/FERMT2/FERMT3/FGF1/FGF2/GNA13/GRN/ICAM1/IL16/ITGA6/ITGAX/ITGB1/JAM2/JUP/LAMA1/LGALS9/MSN/MYLK/NCKAP1L/PLXNB1/PTPRC/PYCARD/RDX/SCAI/SEMA4B/SP100/STAT3/TRADD/TTBK2	39
GO:0045058	BP	GO:0045058	T cell selection	6/378	64/18805	0.09375	4.66393849206349	4.20518865717894	0.00178040935715198	0.02042807783837	0.0162289444410069	DOCK2/ITPKB/LGALS1/PTPRC/STAT3/SYK	6
GO:0048514	BP	GO:0048514	blood vessel morphogenesis	27/378	730/18805	0.036986301369863	1.84001956947162	3.31554849126353	0.00180250268560213	0.0206324476055028	0.0163913045819101	ALOX5/ANXA1/APLNR/AQP1/CTSH/CYBB/FGF1/FGF2/GNA13/GRN/HSPB6/ITGAX/ITGB1/ITGB2/JUP/LAMA1/MYLK/PLCD3/PTPN6/S100A1/SGCD/SGPL1/SP100/STAT3/SYK/TYMP/WASF2	27
GO:0009206	BP	GO:0009206	purine ribonucleoside triphosphate biosynthetic process	8/378	111/18805	0.0720720720720721	3.58549025215692	3.91288404552549	0.00180918099584078	0.0206598180543998	0.0164130488447815	NDUFA2/NDUFB2/NDUFB3/NDUFB5/NDUFC2/NDUFS4/NDUFS6/NDUFV3	8
GO:0050778	BP	GO:0050778	positive regulation of immune response	29/378	805/18805	0.0360248447204969	1.79218837293371	3.29028755485548	0.00182803537221813	0.0208257741340878	0.0165448914987118	ANXA1/C4A/C4B/CASP1/CD2AP/CYBA/DDRGK1/ERBIN/EZR/GBP1/HLA-DRA/IFI16/INPP5D/ITGAM/ITGB2/LGALS9/MAPKAPK2/MAVS/NCKAP1L/NEK7/PLD2/PRAM1/PTPN6/PTPRC/PYCARD/RAB29/SYK/TAP2/TRIM25	29
GO:0010720	BP	GO:0010720	positive regulation of cell development	19/378	447/18805	0.0425055928411633	2.11459701951872	3.41588042439242	0.00186372735948702	0.0211823163805848	0.0168281440080792	ANXA1/CREB1/DDRGK1/F11R/FGF2/GFAP/HCLS1/HLA-DRA/INPP5D/ITGB1/ITPKB/LGALS9/NCKAP1L/PLXNB1/PNP/PTPRC/RND2/SYK/ZNF365	19
GO:0009145	BP	GO:0009145	purine nucleoside triphosphate biosynthetic process	8/378	112/18805	0.0714285714285714	3.55347694633409	3.88190723416627	0.00191500975815891	0.0216168532596832	0.017173358811168	NDUFA2/NDUFB2/NDUFB3/NDUFB5/NDUFC2/NDUFS4/NDUFS6/NDUFV3	8
GO:0022600	BP	GO:0022600	digestive system process	8/378	112/18805	0.0714285714285714	3.55347694633409	3.88190723416627	0.00191500975815891	0.0216168532596832	0.017173358811168	AQP1/COMT/EZR/F11R/LIMA1/PBLD/TJP2/TYMP	8
GO:0046632	BP	GO:0046632	alpha-beta T cell differentiation	9/378	138/18805	0.0652173913043478	3.24447895100069	3.79019469670694	0.00191894487879275	0.0216168532596832	0.017173358811168	ANXA1/HLA-DRA/ITPKB/LGALS1/LGALS9/NCKAP1L/PNP/STAT3/SYK	9
GO:0003013	BP	GO:0003013	circulatory system process	24/378	624/18805	0.0384615384615385	1.91341066341066	3.32348093697571	0.0019283101679368	0.0216168532596832	0.017173358811168	ABCC4/ADD3/ADH5/ASPH/ATP2B2/COMT/CTSZ/ECE1/FABP5/FERMT2/GCLM/GNA13/HTR2A/ITGB1/JUP/NCALD/PLEC/PTGS1/S100A1/SGCD/SLC2A3/SLC4A8/TBXAS1/TJP2	24
GO:0006518	BP	GO:0006518	peptide metabolic process	6/378	65/18805	0.0923076923076923	4.59218559218559	4.15503182853083	0.00192887464238717	0.0216168532596832	0.017173358811168	BDH2/CTSH/ECE1/GCLM/TAPBP/TPP1	6
GO:0032757	BP	GO:0032757	positive regulation of interleukin-8 production	6/378	65/18805	0.0923076923076923	4.59218559218559	4.15503182853083	0.00192887464238717	0.0216168532596832	0.017173358811168	CD58/LGALS9/MAVS/PYCARD/STAT3/SYK	6
GO:0009205	BP	GO:0009205	purine ribonucleoside triphosphate metabolic process	13/378	254/18805	0.0511811023622047	2.54619214264884	3.55336942244548	0.0019778632565466	0.0217933142868224	0.0173135470475799	AK1/GALK1/HTR2A/NDUFA2/NDUFB2/NDUFB3/NDUFB5/NDUFC2/NDUFS4/NDUFS6/NDUFV3/PGAM2/STAT3	13
GO:0009071	BP	GO:0009071	serine family amino acid catabolic process	3/378	13/18805	0.230769230769231	11.480463980464	5.41388949836438	0.00198368284179996	0.0217933142868224	0.0173135470475799	CSAD/SDSL/SHMT1	3
GO:0009415	BP	GO:0009415	response to water	3/378	13/18805	0.230769230769231	11.480463980464	5.41388949836438	0.00198368284179996	0.0217933142868224	0.0173135470475799	KRT8/PLEC/SIPA1	3
GO:0009437	BP	GO:0009437	carnitine metabolic process	3/378	13/18805	0.230769230769231	11.480463980464	5.41388949836438	0.00198368284179996	0.0217933142868224	0.0173135470475799	ALDH9A1/BBOX1/SHMT1	3
GO:0042492	BP	GO:0042492	gamma-delta T cell differentiation	3/378	13/18805	0.230769230769231	11.480463980464	5.41388949836438	0.00198368284179996	0.0217933142868224	0.0173135470475799	NCKAP1L/PTPRC/SYK	3
GO:0070486	BP	GO:0070486	leukocyte aggregation	3/378	13/18805	0.230769230769231	11.480463980464	5.41388949836438	0.00198368284179996	0.0217933142868224	0.0173135470475799	CD44/JAM2/MSN	3
GO:1905668	BP	GO:1905668	positive regulation of protein localization to endosome	3/378	13/18805	0.230769230769231	11.480463980464	5.41388949836438	0.00198368284179996	0.0217933142868224	0.0173135470475799	EZR/MSN/RDX	3
GO:0051017	BP	GO:0051017	actin filament bundle assembly	10/378	166/18805	0.0602409638554217	2.99690826799261	3.70121708517313	0.00198428402269046	0.0217933142868224	0.0173135470475799	EZR/F11R/FERMT2/ITGB5/LCP1/LIMA1/PXN/RDX/SYNPO/WASF2	10
GO:0045321	BP	GO:0045321	leukocyte activation	34/378	1000/18805	0.034	1.69145502645503	3.21837504635862	0.00198532163766654	0.0217933142868224	0.0173135470475799	ANXA1/APBB1IP/CD2AP/CD44/CPLX2/DDRGK1/DOCK2/GRN/HLA-DRA/ICAM1/IL16/INPP5D/ITGAM/ITGB1/ITGB2/ITPKB/LCP1/LGALS1/LGALS9/MSN/NCKAP1L/PNP/PRAM1/PRDX1/PTPN6/PTPRC/PYCARD/RAB29/SIRPB1/SKAP2/STAT3/STXBP1/SYK/TUSC2	34
GO:0051046	BP	GO:0051046	regulation of secretion	24/378	626/18805	0.0383386581469649	1.90729753030073	3.30670615490038	0.00201045694543221	0.0220190727728132	0.0174928993075046	ALOX5/ANXA1/AQP1/CD2AP/CPLX2/CREB1/CYBA/DOC2B/HTR2A/ITGAM/ITGB2/LGALS9/NCKAP1L/PRAM1/RPH3A/SCIN/SLC4A8/STX1A/STX1B/STXBP1/SYK/SYT12/SYT2/SYTL4	24
GO:0051091	BP	GO:0051091	positive regulation of DNA-binding transcription factor activity	11/378	195/18805	0.0564102564102564	2.80633563966897	3.63150187869956	0.00203025389868169	0.0221854728747099	0.0176250947117921	DDR2/DDRGK1/JUP/LGALS9/MAVS/PYCARD/RPS6KA5/SP100/TRADD/TRIM21/TRIM25	11
GO:0045619	BP	GO:0045619	regulation of lymphocyte differentiation	12/378	225/18805	0.0533333333333333	2.65326278659612	3.57317262241791	0.00207193668294832	0.0223940681376907	0.0177908117684999	ANXA1/DDRGK1/HLA-DRA/INPP5D/ITPKB/LGALS1/LGALS9/NCKAP1L/PNP/PTPN6/PTPRC/SYK	12
GO:1901654	BP	GO:1901654	response to ketone	12/378	225/18805	0.0533333333333333	2.65326278659612	3.57317262241791	0.00207193668294832	0.0223940681376907	0.0177908117684999	AKR1C2/AKR1C3/AQP1/COMT/CREB1/CYBB/HPCA/ITGAM/MSN/MTAP/PCNA/PTPRC	12
GO:0170033	BP	GO:0170033	L-amino acid metabolic process	10/378	167/18805	0.0598802395209581	2.97896270950163	3.67908562776592	0.00207392535453444	0.0223940681376907	0.0177908117684999	AASS/CSAD/GCLM/HAAO/HNMT/MTAP/PHGDH/PSAT1/SDSL/SHMT1	10
GO:0170039	BP	GO:0170039	proteinogenic amino acid metabolic process	10/378	167/18805	0.0598802395209581	2.97896270950163	3.67908562776592	0.00207392535453444	0.0223940681376907	0.0177908117684999	AASS/CSAD/GCLM/HAAO/HNMT/MTAP/PHGDH/PSAT1/SDSL/SHMT1	10
GO:0001885	BP	GO:0001885	endothelial cell development	6/378	66/18805	0.0909090909090909	4.52260702260702	4.10588387264345	0.00208651931807909	0.0223940681376907	0.0177908117684999	EZR/F11R/ICAM1/MSN/RDX/TJP2	6
GO:0032613	BP	GO:0032613	interleukin-10 production	6/378	66/18805	0.0909090909090909	4.52260702260702	4.10588387264345	0.00208651931807909	0.0223940681376907	0.0177908117684999	LGALS9/PYCARD/RAD21/STAT3/SYK/TUSC2	6
GO:0032653	BP	GO:0032653	regulation of interleukin-10 production	6/378	66/18805	0.0909090909090909	4.52260702260702	4.10588387264345	0.00208651931807909	0.0223940681376907	0.0177908117684999	LGALS9/PYCARD/RAD21/STAT3/SYK/TUSC2	6
GO:0090303	BP	GO:0090303	positive regulation of wound healing	6/378	66/18805	0.0909090909090909	4.52260702260702	4.10588387264345	0.00208651931807909	0.0223940681376907	0.0177908117684999	ANO6/ANXA1/DDR2/FERMT2/ITGB1/MYLK	6
GO:0022406	BP	GO:0022406	membrane docking	7/378	89/18805	0.0786516853932584	3.91281731169372	3.94498571899947	0.00210449447742099	0.0225367975259817	0.017904202138901	CPLX2/EZR/ICAM1/MSN/STX1A/STX1B/STXBP1	7
GO:0080134	BP	GO:0080134	regulation of response to stress	46/378	1481/18805	0.0310600945307225	1.54519861812232	3.13077524625313	0.00211074797162621	0.0225536462866224	0.0179175875196745	ALOX5/ALOX5AP/ANO6/ANXA1/CASP1/CD109/CD44/CYBA/DDR2/DDRGK1/DPF2/EPPK1/ERBIN/FERMT2/FGF2/GBP1/GPRC5B/GRN/GSTP1/HTR2A/IFI16/IL16/INPP5D/ITGB1/LGALS1/LGALS9/MAPKAPK2/MAVS/MGLL/MGMT/MLIP/MYLK/NEK7/PCNA/PRDX1/PTPN6/PTPRC/PYCARD/SAMHD1/STAT3/SYK/TMX1/TRADD/TRIM21/TRIM25/ZNF365	46
GO:0002286	BP	GO:0002286	T cell activation involved in immune response	9/378	140/18805	0.0642857142857143	3.19812925170068	3.73892668765432	0.00211765700063034	0.0225774094823841	0.0179364660253669	ANXA1/APBB1IP/HLA-DRA/ICAM1/LCP1/LGALS1/LGALS9/NCKAP1L/STAT3	9
GO:0005978	BP	GO:0005978	glycogen biosynthetic process	5/378	46/18805	0.108695652173913	5.40746491833448	4.28653763959748	0.0022265256367637	0.0235587390169403	0.0187160764527718	EPM2A/GYG1/GYG2/GYS1/PGM2	5
GO:0009250	BP	GO:0009250	glucan biosynthetic process	5/378	46/18805	0.108695652173913	5.40746491833448	4.28653763959748	0.0022265256367637	0.0235587390169403	0.0187160764527718	EPM2A/GYG1/GYG2/GYS1/PGM2	5
GO:0042398	BP	GO:0042398	modified amino acid biosynthetic process	5/378	46/18805	0.108695652173913	5.40746491833448	4.28653763959748	0.0022265256367637	0.0235587390169403	0.0187160764527718	ALDH7A1/ALDH9A1/BBOX1/GCLM/SHMT1	5
GO:0009264	BP	GO:0009264	deoxyribonucleotide catabolic process	4/378	28/18805	0.142857142857143	7.10695389266818	4.63163425102603	0.00224579521737286	0.0235587390169403	0.0187160764527718	NT5C/PNP/SAMHD1/TYMP	4
GO:0046386	BP	GO:0046386	deoxyribose phosphate catabolic process	4/378	28/18805	0.142857142857143	7.10695389266818	4.63163425102603	0.00224579521737286	0.0235587390169403	0.0187160764527718	NT5C/PNP/SAMHD1/TYMP	4
GO:0052372	BP	GO:0052372	modulation by symbiont of entry into host	4/378	28/18805	0.142857142857143	7.10695389266818	4.63163425102603	0.00224579521737286	0.0235587390169403	0.0187160764527718	LGALS1/LGALS9/TRIM21/TRIM25	4
GO:0051047	BP	GO:0051047	positive regulation of secretion	15/378	321/18805	0.0467289719626168	2.32470454433071	3.42860351210713	0.00224908935002026	0.0235587390169403	0.0187160764527718	AQP1/CD2AP/CREB1/CYBA/DOC2B/ITGAM/ITGB2/RPH3A/SCIN/SLC4A8/STX1A/STX1B/STXBP1/SYK/SYTL4	15
GO:0032623	BP	GO:0032623	interleukin-2 production	6/378	67/18805	0.0895522388059701	4.45510542525468	4.05770799612307	0.00225369966524372	0.0235587390169403	0.0187160764527718	ANXA1/EZR/GBP1/HOMER3/PNP/PTPRC	6
GO:0032663	BP	GO:0032663	regulation of interleukin-2 production	6/378	67/18805	0.0895522388059701	4.45510542525468	4.05770799612307	0.00225369966524372	0.0235587390169403	0.0187160764527718	ANXA1/EZR/GBP1/HOMER3/PNP/PTPRC	6
GO:0050878	BP	GO:0050878	regulation of body fluid levels	17/378	388/18805	0.0438144329896907	2.17971008563792	3.36298874867699	0.00232657271157889	0.0242678655781357	0.0192794371201012	ANO6/ANXA5/APLNR/AQP1/CLIC1/CREB1/CSRP1/CYBA/F11R/FERMT3/GNA13/HTR2A/MT-CO2/PTPN6/STXBP1/SYK/TMX1	17
GO:0006633	BP	GO:0006633	fatty acid biosynthetic process	10/378	170/18805	0.0588235294117647	2.92639277933396	3.61366847576907	0.00236259908333114	0.0245374245314068	0.0194935863567953	AKR1C3/ALOX5/ERLIN2/FABP5/GSTP1/MGLL/PECR/PTGS1/SCD5/TBXAS1	10
GO:0061572	BP	GO:0061572	actin filament bundle organization	10/378	170/18805	0.0588235294117647	2.92639277933396	3.61366847576907	0.00236259908333114	0.0245374245314068	0.0194935863567953	EZR/F11R/FERMT2/ITGB5/LCP1/LIMA1/PXN/RDX/SYNPO/WASF2	10
GO:0001818	BP	GO:0001818	negative regulation of cytokine production	17/378	389/18805	0.0437017994858612	2.17410671780852	3.35141665603802	0.0023893365691048	0.0247617482290667	0.0196717987591039	ANXA1/ANXA4/CD2AP/ERBIN/EZR/GBP1/GSTP1/HOMER3/INPP5D/LGALS9/NCKAP1L/PTPN6/PTPRC/PYCARD/RAD21/RPS6KA5/TUSC2	17
GO:0009653	BP	GO:0009653	anatomical structure morphogenesis	77/378	2809/18805	0.0274118903524386	1.3637052859196	2.99339127218901	0.00243889448591502	0.0252210998446878	0.0200367274571334	ALOX5/ANXA1/APLNR/AQP1/ASPH/CAPN2/CD109/CD2AP/CD44/CDH12/CDH20/COMT/CPNE5/CRB2/CREB1/CSRP1/CSRP2/CTSH/CTSZ/CYBB/DOCK2/ECE1/EFEMP1/EPB41L5/EZR/F11R/FERMT2/FGF1/FGF2/FLNB/FLNC/GNA13/GRN/HSPB6/IQGAP1/ITGA6/ITGA7/ITGAX/ITGB1/ITGB2/ITGB4/ITGB5/JUP/KRT8/LAMA1/MATN2/MSN/MYLK/NCKAP1L/NFKB2/NGEF/NRN1/OLFM1/OLFM3/PLCD3/PLEC/PLXNB1/PTPN6/RDX/RND2/RPS6KA5/S100A1/S100B/SEMA4B/SGCD/SGPL1/SLC4A10/SP100/STAT3/ST…	77
GO:0002291	BP	GO:0002291	T cell activation via T cell receptor contact with antigen bound to MHC molecule on antigen presenting cell	3/378	14/18805	0.214285714285714	10.6604308390023	5.17880156382035	0.0024872941468317	0.0254485573112143	0.020217429460335	APBB1IP/ICAM1/LGALS9	3
GO:0009159	BP	GO:0009159	deoxyribonucleoside monophosphate catabolic process	3/378	14/18805	0.214285714285714	10.6604308390023	5.17880156382035	0.0024872941468317	0.0254485573112143	0.020217429460335	NT5C/PNP/TYMP	3
GO:0051775	BP	GO:0051775	response to redox state	3/378	14/18805	0.214285714285714	10.6604308390023	5.17880156382035	0.0024872941468317	0.0254485573112143	0.020217429460335	ADH5/ARHGDIB/VASN	3
GO:1905666	BP	GO:1905666	regulation of protein localization to endosome	3/378	14/18805	0.214285714285714	10.6604308390023	5.17880156382035	0.0024872941468317	0.0254485573112143	0.020217429460335	EZR/MSN/RDX	3
GO:2000311	BP	GO:2000311	regulation of AMPA receptor activity	3/378	14/18805	0.214285714285714	10.6604308390023	5.17880156382035	0.0024872941468317	0.0254485573112143	0.020217429460335	CACNG2/CACNG3/CACNG8	3
GO:0009199	BP	GO:0009199	ribonucleoside triphosphate metabolic process	13/378	261/18805	0.0498084291187739	2.4779034644935	3.44356523606979	0.00250685679045231	0.0255943704940459	0.020333269729873	AK1/GALK1/HTR2A/NDUFA2/NDUFB2/NDUFB3/NDUFB5/NDUFC2/NDUFS4/NDUFS6/NDUFV3/PGAM2/STAT3	13
GO:0009201	BP	GO:0009201	ribonucleoside triphosphate biosynthetic process	8/378	117/18805	0.0683760683760684	3.40161895717451	3.73215201208506	0.0025195230950334	0.0256151514661729	0.0203497790287286	NDUFA2/NDUFB2/NDUFB3/NDUFB5/NDUFC2/NDUFS4/NDUFS6/NDUFV3	8
GO:0019882	BP	GO:0019882	antigen processing and presentation	8/378	117/18805	0.0683760683760684	3.40161895717451	3.73215201208506	0.0025195230950334	0.0256151514661729	0.0203497790287286	CTSH/HLA-DRA/ICAM1/PSMB8/PYCARD/RAB32/TAP2/TAPBP	8
GO:0031623	BP	GO:0031623	receptor internalization	9/378	144/18805	0.0625	3.10929232804233	3.6391023129587	0.00256417607859966	0.0258524193569047	0.0205382748552468	APLNR/CACNG2/CACNG3/CACNG8/EZR/HPCA/ITGB1/ITGB2/SYK	9
GO:0051156	BP	GO:0051156	glucose 6-phosphate metabolic process	4/378	29/18805	0.137931034482759	6.86188651705893	4.52458311425402	0.00256431966229518	0.0258524193569047	0.0205382748552468	H6PD/RPE/RPEL1/TKT	4
GO:0090594	BP	GO:0090594	inflammatory response to wounding	4/378	29/18805	0.137931034482759	6.86188651705893	4.52458311425402	0.00256431966229518	0.0258524193569047	0.0205382748552468	ALOX5/GRN/PTPN6/STAT3	4
GO:1904862	BP	GO:1904862	inhibitory synapse assembly	4/378	29/18805	0.137931034482759	6.86188651705893	4.52458311425402	0.00256431966229518	0.0258524193569047	0.0205382748552468	CBLN4/GABRA1/GABRG2/PLXNB1	4
GO:0046631	BP	GO:0046631	alpha-beta T cell activation	11/378	201/18805	0.054726368159204	2.72256442654453	3.51652768354702	0.00257086109577686	0.0258642580804775	0.0205476800468969	ANXA1/DOCK2/HLA-DRA/ITPKB/LGALS1/LGALS9/NCKAP1L/PNP/PTPRC/STAT3/SYK	11
GO:0002253	BP	GO:0002253	activation of immune response	23/378	603/18805	0.0381426202321725	1.89754490334921	3.20847743635607	0.00263938351851043	0.026498310782712	0.0210513988088211	C4A/C4B/CASP1/CD2AP/CYBA/ERBIN/EZR/GBP1/IFI16/INPP5D/ITGAM/MAPKAPK2/MAVS/NCKAP1L/NEK7/PLD2/PRAM1/PTPN6/PTPRC/PYCARD/RAB29/SYK/TRIM25	23
GO:0033209	BP	GO:0033209	tumor necrosis factor-mediated signaling pathway	8/378	118/18805	0.0677966101694915	3.37279167787642	3.70317746182174	0.0026565870503745	0.026615577953752	0.0211445608977176	CASP1/GSTP1/KRT8/LIMS1/MAPKAPK2/PYCARD/SYK/TRADD	8
GO:0045597	BP	GO:0045597	positive regulation of cell differentiation	31/378	903/18805	0.0343300110741971	1.70787264087375	3.12242438004983	0.00269089167820427	0.0269033340192249	0.0213731667037103	ANXA1/CLIC1/CRB2/CREB1/DDR2/DDRGK1/F11R/FERMT2/FGF2/GFAP/GPRC5B/HCLS1/HLA-DRA/HTR2A/INPP5D/ITGB1/ITPKB/LAMA1/LGALS9/NCKAP1L/OLFM1/OLFM2/PLXNB1/PNP/PTPRC/RND2/S100B/SCIN/STAT3/SYK/ZNF365	31
GO:0055002	BP	GO:0055002	striated muscle cell development	10/378	174/18805	0.0574712643678161	2.85911938210789	3.52864138271796	0.00279679036464644	0.0278726348875082	0.0221432210408072	CSRP1/CSRP2/FLNC/ITGB1/KLHL40/KRT8/PI16/PLEC/SGCB/SGCD	10
GO:0099072	BP	GO:0099072	regulation of postsynaptic membrane neurotransmitter receptor levels	8/378	119/18805	0.0672268907563025	3.34444889066738	3.67451294067147	0.0027994096878095	0.0278726348875082	0.0221432210408072	CACNG2/CACNG3/CACNG8/ERBIN/HPCA/OLFM1/SLC12A5/STX1B	8
GO:0001101	BP	GO:0001101	response to acid chemical	9/378	146/18805	0.0616438356164384	3.06669928245271	3.59048599848493	0.0028138100388978	0.0279582486132959	0.0222112362701493	ALAD/CAPN2/CYBB/GCLM/HPCA/KRT8/PCNA/PLEC/SIPA1	9
GO:0048589	BP	GO:0048589	developmental growth	25/378	680/18805	0.0367647058823529	1.82899548708372	3.15363421155065	0.00284945781632321	0.0282541918042419	0.0224463462810646	ANXA1/CD2AP/COMT/CPNE5/CREB1/DDR2/EPB41L5/EPPK1/EZR/FGF1/FGF2/IQGAP1/ITGB1/MTM1/NRN1/OLFM1/PI16/PLEC/RND2/S100B/SGPL1/SLC12A5/SLC4A10/STAT3/SYT2	25
GO:0051707	BP	GO:0051707	response to other organism	50/378	1670/18805	0.029940119760479	1.48948135475082	3.00120760187592	0.00287436571252941	0.0284426455209019	0.0225960620263039	ADH5/ALAD/ANXA1/AQP1/C4A/C4B/CALCOCO2/CAPN2/CASP1/CD2AP/CD58/COTL1/CYBA/CYBB/ERBIN/FLNB/GBP1/GRN/GSTP1/HADHB/HMGN2/HVCN1/IFI16/IFIT5/INPP5D/ITGAM/ITGAX/KRT8/LGALS9/MAPKAPK2/MAVS/NDUFAF4/NEK7/NFKB2/PLSCR4/PRDX1/PTPN6/PTPRC/PYCARD/RAB29/RNASET2/SAMHD1/SP100/STXBP1/SYK/TAP2/TRIM21/TRIM25/TUSC2/VGF	50
GO:0010952	BP	GO:0010952	positive regulation of peptidase activity	4/378	30/18805	0.133333333333333	6.6331569664903	4.42248339232611	0.00291252014373701	0.0286437440258544	0.0227558233357068	CTSH/DDRGK1/GRN/STAT3	4
GO:0032703	BP	GO:0032703	negative regulation of interleukin-2 production	4/378	30/18805	0.133333333333333	6.6331569664903	4.42248339232611	0.00291252014373701	0.0286437440258544	0.0227558233357068	EZR/GBP1/HOMER3/PTPRC	4
GO:0090330	BP	GO:0090330	regulation of platelet aggregation	4/378	30/18805	0.133333333333333	6.6331569664903	4.42248339232611	0.00291252014373701	0.0286437440258544	0.0227558233357068	F11R/HTR2A/SYK/TMX1	4
GO:0003158	BP	GO:0003158	endothelium development	9/378	147/18805	0.0612244897959184	3.04583738257208	3.56648938903348	0.002945631454597	0.0289103828507188	0.0229676526966862	CD2AP/EZR/F11R/FGF1/ICAM1/ITGAX/MSN/RDX/TJP2	9
GO:0010638	BP	GO:0010638	positive regulation of organelle organization	20/378	501/18805	0.0399201596806387	1.98597513966775	3.20372719244022	0.00295445240651919	0.0289380206240162	0.0229896093335693	ADD3/ANXA1/ATL3/CALCOCO2/DOC2B/FERMT2/GRN/LCP1/MSN/NCKAP1L/NEK7/PRRT2/PXN/PYCARD/RAD21/RPH3A/SCIN/SYNPO/SYT2/WASF2	20
GO:0043207	BP	GO:0043207	response to external biotic stimulus	50/378	1673/18805	0.0298864315600717	1.48681043779669	2.98777247731527	0.00297960397200638	0.0291251755397541	0.023138293255444	ADH5/ALAD/ANXA1/AQP1/C4A/C4B/CALCOCO2/CAPN2/CASP1/CD2AP/CD58/COTL1/CYBA/CYBB/ERBIN/FLNB/GBP1/GRN/GSTP1/HADHB/HMGN2/HVCN1/IFI16/IFIT5/INPP5D/ITGAM/ITGAX/KRT8/LGALS9/MAPKAPK2/MAVS/NDUFAF4/NEK7/NFKB2/PLSCR4/PRDX1/PTPN6/PTPRC/PYCARD/RAB29/RNASET2/SAMHD1/SP100/STXBP1/SYK/TAP2/TRIM21/TRIM25/TUSC2/VGF	50
GO:0051701	BP	GO:0051701	biological process involved in interaction with host	10/378	176/18805	0.0568181818181818	2.82662938912939	3.48703018383886	0.00303660802911313	0.0292880019993024	0.0232676496044086	CHMP4A/F11R/HTR2A/ICAM1/ITGB1/ITGB5/LGALS1/LGALS9/TRIM21/TRIM25	10
GO:0110053	BP	GO:0110053	regulation of actin filament organization	13/378	267/18805	0.048689138576779	2.4222202405723	3.35223726904951	0.00304788383481723	0.0292880019993024	0.0232676496044086	ADD3/COTL1/F11R/FERMT2/HCLS1/LIMA1/NCKAP1L/PXN/PYCARD/RDX/SCIN/SYNPO/WASF2	13
GO:0002757	BP	GO:0002757	immune response-activating signaling pathway	21/378	538/18805	0.0390334572490706	1.94186286658406	3.17459919404259	0.00305395312473529	0.0292880019993024	0.0232676496044086	CASP1/CD2AP/CYBA/ERBIN/EZR/GBP1/IFI16/INPP5D/ITGAM/MAPKAPK2/MAVS/NCKAP1L/NEK7/PLD2/PRAM1/PTPN6/PTPRC/PYCARD/RAB29/SYK/TRIM25	21
GO:0009263	BP	GO:0009263	deoxyribonucleotide biosynthetic process	3/378	15/18805	0.2	9.94973544973545	4.96633648092564	0.0030631153782213	0.0292880019993024	0.0232676496044086	DCK/DCTD/SHMT1	3
GO:0009265	BP	GO:0009265	2'-deoxyribonucleotide biosynthetic process	3/378	15/18805	0.2	9.94973544973545	4.96633648092564	0.0030631153782213	0.0292880019993024	0.0232676496044086	DCK/DCTD/SHMT1	3
GO:0010763	BP	GO:0010763	positive regulation of fibroblast migration	3/378	15/18805	0.2	9.94973544973545	4.96633648092564	0.0030631153782213	0.0292880019993024	0.0232676496044086	AQP1/DDR2/ITGB1	3
GO:0045059	BP	GO:0045059	positive thymic T cell selection	3/378	15/18805	0.2	9.94973544973545	4.96633648092564	0.0030631153782213	0.0292880019993024	0.0232676496044086	DOCK2/ITPKB/PTPRC	3
GO:0046385	BP	GO:0046385	deoxyribose phosphate biosynthetic process	3/378	15/18805	0.2	9.94973544973545	4.96633648092564	0.0030631153782213	0.0292880019993024	0.0232676496044086	DCK/DCTD/SHMT1	3
GO:0046598	BP	GO:0046598	positive regulation of viral entry into host cell	3/378	15/18805	0.2	9.94973544973545	4.96633648092564	0.0030631153782213	0.0292880019993024	0.0232676496044086	LGALS1/LGALS9/TRIM21	3
GO:0048791	BP	GO:0048791	calcium ion-regulated exocytosis of neurotransmitter	3/378	15/18805	0.2	9.94973544973545	4.96633648092564	0.0030631153782213	0.0292880019993024	0.0232676496044086	DOC2B/STX1B/STXBP1	3
GO:0075294	BP	GO:0075294	positive regulation by symbiont of entry into host	3/378	15/18805	0.2	9.94973544973545	4.96633648092564	0.0030631153782213	0.0292880019993024	0.0232676496044086	LGALS1/LGALS9/TRIM21	3
GO:0006886	BP	GO:0006886	intracellular protein transport	25/378	684/18805	0.0365497076023392	1.8182996070423	3.12243219718113	0.00307504598313258	0.0293438546390414	0.0233120213458117	ASPH/CACNG2/CACNG3/CACNG8/CLTA/EIF2D/EPM2A/GFAP/HCLS1/HIKESHI/JUP/LCP1/MAVS/RAB28/RAB29/RAB32/RPH3A/SP100/STAT3/STX1A/STX1B/STXBP1/SYK/SYTL4/TRAM1	25
GO:1902414	BP	GO:1902414	protein localization to cell junction	8/378	121/18805	0.0661157024793388	3.2891687437142	3.61808917352975	0.00310298460638314	0.0295519423283802	0.0234773351641679	CACNG2/CACNG3/F11R/FERMT2/HEPACAM/OLFM1/STX1B/TJP2	8
GO:0043122	BP	GO:0043122	regulation of canonical NF-kappaB signal transduction	14/378	300/18805	0.0466666666666667	2.32160493827161	3.30492370889494	0.00314968759276036	0.0299375631351325	0.023783688933602	CASP1/GPRC5B/GSTP1/IFIT5/LGALS1/LGALS9/LIMS1/MAVS/NEK6/PYCARD/S100B/STAT3/TRADD/TRIM25	14
GO:0050806	BP	GO:0050806	positive regulation of synaptic transmission	10/378	177/18805	0.0564971751412429	2.81065973156369	3.46644301291679	0.00316251695986652	0.0300003331291275	0.0238335561190107	CACNG2/CACNG3/CACNG8/GFAP/GRIA3/SLC4A8/STX1A/STX1B/STXBP1/SYT12	10
GO:0061082	BP	GO:0061082	myeloid leukocyte cytokine production	5/378	50/18805	0.1	4.97486772486772	4.03081486979421	0.00322384155265996	0.0305219890810773	0.0242479820639526	GPRC5B/MAPKAPK2/MAVS/PYCARD/SYK	5
GO:0140352	BP	GO:0140352	export from cell	32/378	953/18805	0.0335781741867786	1.67046975021791	3.0424671860503	0.00323416419652279	0.0305596809079281	0.0242779260737944	ABCC4/ALOX5/ANO6/ANXA1/AQP1/CBLN4/CD2AP/COMT/CPLX2/CREB1/DOC2B/HTR2A/ITGAM/ITGB2/LGALS9/NCKAP1L/OLFM2/PRAM1/PRRT2/RPH3A/SCIN/SLC4A8/STEAP3/STX1A/STX1B/STXBP1/SYK/SYN3/SYT12/SYT2/SYTL4/VGF	32
GO:0045582	BP	GO:0045582	positive regulation of T cell differentiation	8/378	122/18805	0.0655737704918033	3.26220834417556	3.59031796056917	0.00326406800032054	0.0307818858973477	0.0244544552830689	ANXA1/HLA-DRA/ITPKB/LGALS9/NCKAP1L/PNP/PTPRC/SYK	8
GO:0008361	BP	GO:0008361	regulation of cell size	10/378	179/18805	0.0558659217877095	2.77925571221661	3.42569574478871	0.00342680292044985	0.0322534438938434	0.0256235243044328	ANO6/AQP1/CREB1/GPRC5B/IQGAP3/MSN/OLFM1/RDX/RND2/SLC12A5	10
GO:0050808	BP	GO:0050808	synapse organization	22/378	580/18805	0.0379310344827586	1.88701879219121	3.10782640558011	0.00346349056981939	0.0325352067367635	0.0258473688364279	CACNG2/CBLN4/CD2AP/EZR/GABRA1/GABRG2/GNA13/ITGAM/ITGB1/LRRTM3/NGEF/PLXNB1/RAB29/RPS6KA5/SLC12A5/SNCB/SYN3/SYNPO/TANC1/TRIM47/WASF2/ZNF365	22
GO:0008652	BP	GO:0008652	amino acid biosynthetic process	6/378	73/18805	0.0821917808219178	4.08893237660361	3.78722807036499	0.00347740957342862	0.0326024060979621	0.0259007549018224	AASS/ALDH1A1/MTAP/PHGDH/PSAT1/SHMT1	6
GO:0043368	BP	GO:0043368	positive T cell selection	5/378	51/18805	0.0980392156862745	4.87732129888993	3.9711256275981	0.00351642482867881	0.0329041771833072	0.0261404948429327	DOCK2/ITPKB/LGALS1/PTPRC/STAT3	5
GO:0019362	BP	GO:0019362	pyridine nucleotide metabolic process	10/378	180/18805	0.0555555555555556	2.76381540270429	3.40553184651887	0.00356537002744897	0.0332331105653319	0.0264018136818322	GALK1/H6PD/HAAO/HTR2A/PGAM2/QPRT/RPE/RPEL1/STAT3/TKT	10
GO:0046496	BP	GO:0046496	nicotinamide nucleotide metabolic process	10/378	180/18805	0.0555555555555556	2.76381540270429	3.40553184651887	0.00356537002744897	0.0332331105653319	0.0264018136818322	GALK1/H6PD/HAAO/HTR2A/PGAM2/QPRT/RPE/RPEL1/STAT3/TKT	10
GO:0071346	BP	GO:0071346	cellular response to type II interferon	7/378	98/18805	0.0714285714285714	3.55347694633409	3.62983270405833	0.00362578776318673	0.0336969545916505	0.0267703113443132	CASP1/CD58/FLNB/GBP1/LGALS9/SP100/STXBP1	7
GO:0007596	BP	GO:0007596	blood coagulation	12/378	241/18805	0.0497925311203319	2.47711256010011	3.30544576456707	0.00362911795664383	0.0336969545916505	0.0267703113443132	ANO6/ANXA5/CLIC1/CSRP1/F11R/FERMT3/GNA13/HTR2A/PTPN6/STXBP1/SYK/TMX1	12
GO:0001516	BP	GO:0001516	prostaglandin biosynthetic process	4/378	32/18805	0.125	6.21858465608466	4.23159977475313	0.00370314884524552	0.0340309855287193	0.0270356799003838	AKR1C3/FABP5/PTGS1/TBXAS1	4
GO:0001911	BP	GO:0001911	negative regulation of leukocyte mediated cytotoxicity	4/378	32/18805	0.125	6.21858465608466	4.23159977475313	0.00370314884524552	0.0340309855287193	0.0270356799003838	INPP5D/LGALS9/NCKAP1L/PTPRC	4
GO:0046457	BP	GO:0046457	prostanoid biosynthetic process	4/378	32/18805	0.125	6.21858465608466	4.23159977475313	0.00370314884524552	0.0340309855287193	0.0270356799003838	AKR1C3/FABP5/PTGS1/TBXAS1	4
GO:0046903	BP	GO:0046903	secretion	33/378	1001/18805	0.032967032967033	1.64006628292343	2.98075924384691	0.00371394021144298	0.0340309855287193	0.0270356799003838	ABCC4/ALOX5/ANXA1/AQP1/CBLN4/CD2AP/COMT/CPLX2/CREB1/CYBA/DOC2B/HTR2A/ITGAM/ITGB2/LGALS9/MT-CO2/NCKAP1L/OLFM2/PRAM1/PRRT2/RPH3A/SCIN/SLC4A8/STEAP3/STX1A/STX1B/STXBP1/SYK/SYN3/SYT12/SYT2/SYTL4/VGF	33
GO:0001771	BP	GO:0001771	immunological synapse formation	3/378	16/18805	0.1875	9.32787698412698	4.77294206357218	0.00371426459687521	0.0340309855287193	0.0270356799003838	CD2AP/DOCK2/MSN	3
GO:0009130	BP	GO:0009130	pyrimidine nucleoside monophosphate biosynthetic process	3/378	16/18805	0.1875	9.32787698412698	4.77294206357218	0.00371426459687521	0.0340309855287193	0.0270356799003838	DCK/DCTD/SHMT1	3
GO:0032732	BP	GO:0032732	positive regulation of interleukin-1 production	6/378	74/18805	0.0810810810810811	4.03367653367653	3.7449700892693	0.00372158733630112	0.0340309855287193	0.0270356799003838	CASP1/IFI16/IL16/LGALS9/PYCARD/STAT3	6
GO:0071260	BP	GO:0071260	cellular response to mechanical stimulus	6/378	74/18805	0.0810810810810811	4.03367653367653	3.7449700892693	0.00372158733630112	0.0340309855287193	0.0270356799003838	AQP1/CASP1/CNN2/F11R/FGF2/PLEC	6
GO:0046434	BP	GO:0046434	organophosphate catabolic process	12/378	242/18805	0.0495867768595041	2.46687655778565	3.28943169010525	0.00375136977969984	0.0341053420261812	0.0270947519029327	GALK1/HTR2A/NT5C/PDE4C/PGAM2/PLD2/PNP/PRDX6/SAMHD1/STAT3/SUCLG2/TYMP	12
GO:0050727	BP	GO:0050727	regulation of inflammatory response	18/378	442/18805	0.0407239819004525	2.02596423184658	3.12618907522347	0.00381795206577378	0.0341053420261812	0.0270947519029327	ALOX5/ALOX5AP/ANXA1/CASP1/GBP1/GPRC5B/GRN/GSTP1/HTR2A/IL16/LGALS1/MGLL/PTPN6/PTPRC/PYCARD/STAT3/SYK/TRADD	18
GO:0006636	BP	GO:0006636	unsaturated fatty acid biosynthetic process	5/378	52/18805	0.0961538461538462	4.78352665852666	3.91297250775253	0.00382759434147679	0.0341053420261812	0.0270947519029327	AKR1C3/FABP5/PTGS1/SCD5/TBXAS1	5
GO:0032506	BP	GO:0032506	cytokinetic process	5/378	52/18805	0.0961538461538462	4.78352665852666	3.91297250775253	0.00382759434147679	0.0341053420261812	0.0270947519029327	CHMP4A/IQGAP1/IQGAP2/IQGAP3/PLEC	5
GO:0050856	BP	GO:0050856	regulation of T cell receptor signaling pathway	5/378	52/18805	0.0961538461538462	4.78352665852666	3.91297250775253	0.00382759434147679	0.0341053420261812	0.0270947519029327	EZR/GBP1/PTPN6/PTPRC/RAB29	5
GO:0098869	BP	GO:0098869	cellular oxidant detoxification	7/378	99/18805	0.0707070707070707	3.51758323980546	3.59711791377164	0.00383598155455066	0.0341053420261812	0.0270947519029327	ALOX5AP/CP/GSTP1/PRDX1/PRDX4/PRDX6/PTGS1	7
GO:0098656	BP	GO:0098656	monoatomic anion transmembrane transport	9/378	153/18805	0.0588235294117647	2.92639277933396	3.42666427637418	0.00384228939738337	0.0341053420261812	0.0270947519029327	ABCC4/ANO6/CLIC1/GABRA1/GABRG2/SLC12A5/SLC4A10/SLC4A7/SLC4A8	9
GO:0006063	BP	GO:0006063	uronic acid metabolic process	2/378	5/18805	0.4	19.8994708994709	6.05340075848441	0.00387126418101704	0.0341053420261812	0.0270947519029327	CRYL1/SORD	2
GO:0006064	BP	GO:0006064	glucuronate catabolic process	2/378	5/18805	0.4	19.8994708994709	6.05340075848441	0.00387126418101704	0.0341053420261812	0.0270947519029327	CRYL1/SORD	2
GO:0006204	BP	GO:0006204	IMP catabolic process	2/378	5/18805	0.4	19.8994708994709	6.05340075848441	0.00387126418101704	0.0341053420261812	0.0270947519029327	NT5C/PNP	2
GO:0006565	BP	GO:0006565	L-serine catabolic process	2/378	5/18805	0.4	19.8994708994709	6.05340075848441	0.00387126418101704	0.0341053420261812	0.0270947519029327	SDSL/SHMT1	2
GO:0019585	BP	GO:0019585	glucuronate metabolic process	2/378	5/18805	0.4	19.8994708994709	6.05340075848441	0.00387126418101704	0.0341053420261812	0.0270947519029327	CRYL1/SORD	2
GO:0019640	BP	GO:0019640	D-glucuronate catabolic process to D-xylulose 5-phosphate	2/378	5/18805	0.4	19.8994708994709	6.05340075848441	0.00387126418101704	0.0341053420261812	0.0270947519029327	CRYL1/SORD	2
GO:0033239	BP	GO:0033239	negative regulation of amine metabolic process	2/378	5/18805	0.4	19.8994708994709	6.05340075848441	0.00387126418101704	0.0341053420261812	0.0270947519029327	ITGAM/ITGB2	2
GO:0042839	BP	GO:0042839	D-glucuronate metabolic process	2/378	5/18805	0.4	19.8994708994709	6.05340075848441	0.00387126418101704	0.0341053420261812	0.0270947519029327	CRYL1/SORD	2
GO:0042840	BP	GO:0042840	D-glucuronate catabolic process	2/378	5/18805	0.4	19.8994708994709	6.05340075848441	0.00387126418101704	0.0341053420261812	0.0270947519029327	CRYL1/SORD	2
GO:0071593	BP	GO:0071593	lymphocyte aggregation	2/378	5/18805	0.4	19.8994708994709	6.05340075848441	0.00387126418101704	0.0341053420261812	0.0270947519029327	JAM2/MSN	2
GO:0071798	BP	GO:0071798	response to prostaglandin D	2/378	5/18805	0.4	19.8994708994709	6.05340075848441	0.00387126418101704	0.0341053420261812	0.0270947519029327	AKR1C2/AKR1C3	2
GO:0071799	BP	GO:0071799	cellular response to prostaglandin D stimulus	2/378	5/18805	0.4	19.8994708994709	6.05340075848441	0.00387126418101704	0.0341053420261812	0.0270947519029327	AKR1C2/AKR1C3	2
GO:0097176	BP	GO:0097176	epoxide metabolic process	2/378	5/18805	0.4	19.8994708994709	6.05340075848441	0.00387126418101704	0.0341053420261812	0.0270947519029327	ALOX5/EPHX1	2
GO:0001819	BP	GO:0001819	positive regulation of cytokine production	20/378	514/18805	0.0389105058365759	1.93574619644659	3.08080782283419	0.00393344869379022	0.0345899438966698	0.0274797404904246	ANXA1/CASP1/CD58/CYBA/CYBB/FCGR2A/GPRC5B/HTR2A/IFI16/IL16/LGALS9/MAPKAPK2/MAVS/PNP/PTPRC/PYCARD/RAD21/STAT3/SYK/TUSC2	20
GO:1902533	BP	GO:1902533	positive regulation of intracellular signal transduction	36/378	1124/18805	0.0320284697508897	1.59337400440603	2.93833942879118	0.00395373752269172	0.0347050293658496	0.0275711693414434	AKR1C2/AKR1C3/CASP1/CD44/DDR2/F11R/FABP5/FERMT2/FGF1/FGF2/GPRC5B/HCLS1/HTR2A/ICAM1/IFIT5/IQGAP1/IQGAP3/ITGB1/ITPKB/LGALS1/LGALS9/LIMS1/MAVS/NCKAP1L/NEK6/NEK7/PLXNB1/PTBP1/PTPN6/PTPRC/PYCARD/S100B/STAT3/SYK/TRADD/TRIM25	36
GO:0030239	BP	GO:0030239	myofibril assembly	6/378	75/18805	0.08	3.97989417989418	3.7034483164495	0.00397825833322604	0.0347304835286527	0.0275913912241478	CSRP1/CSRP2/FLNC/ITGB1/KRT8/PLEC	6
GO:0071496	BP	GO:0071496	cellular response to external stimulus	6/378	75/18805	0.08	3.97989417989418	3.7034483164495	0.00397825833322604	0.0347304835286527	0.0275913912241478	AQP1/CASP1/CNN2/F11R/FGF2/PLEC	6
GO:0072527	BP	GO:0072527	pyrimidine-containing compound metabolic process	6/378	75/18805	0.08	3.97989417989418	3.7034483164495	0.00397825833322604	0.0347304835286527	0.0275913912241478	DCK/DCTD/NT5C/SHMT1/SLC4A7/TYMP	6
GO:0009628	BP	GO:0009628	response to abiotic stimulus	37/378	1167/18805	0.0317052270779777	1.57729310899834	2.91642515578692	0.00412324090499868	0.0359310993149885	0.0285452120899975	ALAD/AQP1/CAPN2/CASP1/CERS1/CNN2/COMT/CYBB/DDR2/F11R/FGF1/FGF2/GMPR/HIKESHI/HPCA/HSPB6/HTR2A/HVCN1/IFI16/ITGAM/ITGB1/JUP/KRT8/MAPKAPK2/MT-CO2/MYLK/PCNA/PLEC/PTPRC/PYCARD/RAD21/SIPA1/SLC12A5/SLC4A10/TANC1/VASN/VGF	37
GO:0170038	BP	GO:0170038	proteinogenic amino acid biosynthetic process	5/378	53/18805	0.0943396226415094	4.69327143855446	3.85628451408158	0.0041579896710594	0.0361618374973791	0.0287285204351127	AASS/MTAP/PHGDH/PSAT1/SHMT1	5
GO:1901292	BP	GO:1901292	nucleoside phosphate catabolic process	10/378	184/18805	0.0543478260869565	2.70373245916724	3.32623180784855	0.00416472708259917	0.0361618374973791	0.0287285204351127	GALK1/HTR2A/NT5C/PDE4C/PGAM2/PNP/SAMHD1/STAT3/SUCLG2/TYMP	10
GO:0050817	BP	GO:0050817	coagulation	12/378	246/18805	0.0487804878048781	2.42676474383791	3.22616325241484	0.00427397813120201	0.0369646470985174	0.0293663069423243	ANO6/ANXA5/CLIC1/CSRP1/F11R/FERMT3/GNA13/HTR2A/PTPN6/STXBP1/SYK/TMX1	12
GO:1903035	BP	GO:1903035	negative regulation of response to wounding	7/378	101/18805	0.0693069306930693	3.44792812614595	3.53293628781845	0.00428398667234734	0.0369646470985174	0.0293663069423243	ALOX5/CD109/EPPK1/FGF2/PTPN6/STAT3/TMX1	7
GO:0003018	BP	GO:0003018	vascular process in circulatory system	13/378	278/18805	0.0467625899280576	2.32637699364318	3.19102738137252	0.00428575213213863	0.0369646470985174	0.0293663069423243	ABCC4/ADD3/ECE1/FABP5/FERMT2/GCLM/HTR2A/ITGB1/PLEC/SLC2A3/SLC4A8/TBXAS1/TJP2	13
GO:0006816	BP	GO:0006816	calcium ion transport	18/378	447/18805	0.0402684563758389	2.00330243954405	3.07479842756401	0.00428786838100668	0.0369646470985174	0.0293663069423243	ANO6/APLNR/ASPH/ATP2B2/CACNG2/CACNG3/CACNG8/CYBA/EPM2A/FGF2/HOMER3/HPCA/HTR2A/IL16/MYLK/PTPN6/PTPRC/TMX1	18
GO:0072523	BP	GO:0072523	purine-containing compound catabolic process	9/378	156/18805	0.0576923076923077	2.87012	3.35928439660031	0.00436422955233935	0.0375557539512917	0.0298359076726659	GALK1/HTR2A/NT5C/PDE4C/PGAM2/PNP/SAMHD1/STAT3/SUCLG2	9
GO:0001944	BP	GO:0001944	vasculature development	29/378	856/18805	0.0338785046728972	1.68541079463977	2.93975675340902	0.0043971627140334	0.0377534743203483	0.0299929852454881	ALOX5/ANXA1/APLNR/AQP1/COMT/CTSH/CYBB/FGF1/FGF2/GNA13/GRN/HSPB6/ITGAX/ITGB1/ITGB2/JUP/LAMA1/MYLK/PLCD3/PTPN6/S100A1/SGCB/SGCD/SGPL1/SP100/STAT3/SYK/TYMP/WASF2	29
GO:0008104	BP	GO:0008104	protein localization	70/378	2565/18805	0.0272904483430799	1.35766370659158	2.79170322654526	0.00440287457315537	0.0377534743203483	0.0299929852454881	ALOX5/ASPH/CACNG2/CACNG3/CACNG8/CBLN4/CD2AP/CHMP4A/CLTA/COMT/DDRGK1/DOC2B/DPP6/EIF2D/EPB41L5/EPM2A/ERBIN/EZR/F11R/FCHO2/FERMT2/FRMPD1/GBP1/GFAP/HCLS1/HEPACAM/HIKESHI/HOMER3/HPCA/HTR2A/ITGAM/ITGB1/ITGB2/JUP/KCNIP4/LCP1/LIMS1/MAVS/MSN/MTM1/NBEAL1/NECAP2/NUBP1/OLFM1/OLFM2/PLEC/PRAM1/RAB28/RAB29/RAB32/RAD21/RDX/RPH3A/SLC4A8/SP100/STAT3/STEAP3/STX1A/STX1B/STXBP1/SYK/SYTL4/TAP2/TAX1BP3/TJP2/TPP1/TRAM1/…	70
GO:0009070	BP	GO:0009070	serine family amino acid biosynthetic process	3/378	17/18805	0.176470588235294	8.77917833800187	4.59580524041573	0.00444358261500395	0.0380348572321563	0.0302165279438522	PHGDH/PSAT1/SHMT1	3
GO:0032755	BP	GO:0032755	positive regulation of interleukin-6 production	7/378	102/18805	0.0686274509803922	3.41412490922295	3.50144967981394	0.00452229575130711	0.0385060615132048	0.0305908729095414	CYBA/IL16/LGALS9/MAVS/PYCARD/STAT3/SYK	7
GO:0048488	BP	GO:0048488	synaptic vesicle endocytosis	6/378	77/18805	0.0779220779220779	3.87652030509173	3.62252014694155	0.00453059491138973	0.0385060615132048	0.0305908729095414	CAPN2/CLTA/FCHO2/MYLK/SNCB/STX1A	6
GO:0170035	BP	GO:0170035	L-amino acid catabolic process	6/378	77/18805	0.0779220779220779	3.87652030509173	3.62252014694155	0.00453059491138973	0.0385060615132048	0.0305908729095414	AASS/CSAD/HAAO/HNMT/SDSL/SHMT1	6
GO:0170040	BP	GO:0170040	proteinogenic amino acid catabolic process	6/378	77/18805	0.0779220779220779	3.87652030509173	3.62252014694155	0.00453059491138973	0.0385060615132048	0.0305908729095414	AASS/CSAD/HAAO/HNMT/SDSL/SHMT1	6
GO:0007599	BP	GO:0007599	hemostasis	12/378	248/18805	0.0483870967741935	2.40719406041987	3.19499110314347	0.00455634558115993	0.0386519479070156	0.0307067713410329	ANO6/ANXA5/CLIC1/CSRP1/F11R/FERMT3/GNA13/HTR2A/PTPN6/STXBP1/SYK/TMX1	12
GO:0034329	BP	GO:0034329	cell junction assembly	20/378	521/18805	0.0383877159309021	1.90973809016035	3.01608333718707	0.00456380127808506	0.0386519479070156	0.0307067713410329	APLNR/CBLN4/CDH12/CDH20/EPB41L5/F11R/FERMT2/GABRA1/GABRG2/GNA13/ITGA6/ITGB4/JUP/LIMS1/LRRTM3/PLEC/PLXNB1/RAB29/SLC12A5/TRIM47	20
GO:0000096	BP	GO:0000096	sulfur amino acid metabolic process	4/378	34/18805	0.117647058823529	5.85278555866791	4.05630457636109	0.00462782297514245	0.0389205565745401	0.0309201656298211	CSAD/GCLM/MTAP/TST	4
GO:0006221	BP	GO:0006221	pyrimidine nucleotide biosynthetic process	4/378	34/18805	0.117647058823529	5.85278555866791	4.05630457636109	0.00462782297514245	0.0389205565745401	0.0309201656298211	DCK/DCTD/SHMT1/SLC4A7	4
GO:0006691	BP	GO:0006691	leukotriene metabolic process	4/378	34/18805	0.117647058823529	5.85278555866791	4.05630457636109	0.00462782297514245	0.0389205565745401	0.0309201656298211	ALOX5/ALOX5AP/MAPKAPK2/SYK	4
GO:0009112	BP	GO:0009112	nucleobase metabolic process	4/378	34/18805	0.117647058823529	5.85278555866791	4.05630457636109	0.00462782297514245	0.0389205565745401	0.0309201656298211	APRT/GMPR/SHMT1/TYMP	4
GO:0001568	BP	GO:0001568	blood vessel development	28/378	821/18805	0.0341047503045067	1.69666621554563	2.9234581759087	0.00465937926397684	0.0391176806151644	0.0310767694536654	ALOX5/ANXA1/APLNR/AQP1/COMT/CTSH/CYBB/FGF1/FGF2/GNA13/GRN/HSPB6/ITGAX/ITGB1/ITGB2/JUP/LAMA1/MYLK/PLCD3/PTPN6/S100A1/SGCD/SGPL1/SP100/STAT3/SYK/TYMP/WASF2	28
GO:0007264	BP	GO:0007264	small GTPase-mediated signal transduction	19/378	487/18805	0.0390143737166324	1.94091348608802	3.01313680153948	0.00475017027294349	0.0398105574701125	0.0316272206548201	ARHGDIB/CD2AP/DOCK2/F11R/FERMT2/FGF2/GNA13/IQGAP3/ITGB1/ITPKB/NGEF/PLD2/PLXNB1/RDX/RND2/SCAI/SIPA1/TAX1BP3/WASF2	19
GO:0051588	BP	GO:0051588	regulation of neurotransmitter transport	7/378	103/18805	0.0679611650485437	3.38097806544408	3.47035324664913	0.00477047650641102	0.0399113303548519	0.0317072789726186	GFAP/ITGB1/SLC4A8/STX1A/STX1B/STXBP1/SYT2	7
GO:0097120	BP	GO:0097120	receptor localization to synapse	6/378	78/18805	0.0769230769230769	3.82682132682133	3.58306971751835	0.00482701992457605	0.0403144003752721	0.0320274951485599	CACNG2/CACNG3/CACNG8/OLFM1/SLC12A5/STX1B	6
GO:0009607	BP	GO:0009607	response to biotic stimulus	50/378	1715/18805	0.0291545189504373	1.45039875360575	2.80221797207641	0.00484442393350872	0.0403897559439074	0.0320873608562579	ADH5/ALAD/ANXA1/AQP1/C4A/C4B/CALCOCO2/CAPN2/CASP1/CD2AP/CD58/COTL1/CYBA/CYBB/ERBIN/FLNB/GBP1/GRN/GSTP1/HADHB/HMGN2/HVCN1/IFI16/IFIT5/INPP5D/ITGAM/ITGAX/KRT8/LGALS9/MAPKAPK2/MAVS/NDUFAF4/NEK7/NFKB2/PLSCR4/PRDX1/PTPN6/PTPRC/PYCARD/RAB29/RNASET2/SAMHD1/SP100/STXBP1/SYK/TAP2/TRIM21/TRIM25/TUSC2/VGF	50
GO:0071356	BP	GO:0071356	cellular response to tumor necrosis factor	11/378	219/18805	0.0502283105022831	2.49879200792443	3.19531856645909	0.00492130861762261	0.0409599071300921	0.0325403135029423	CASP1/CD58/ERBIN/GBP1/GSTP1/KRT8/LIMS1/MAPKAPK2/PYCARD/SYK/TRADD	11
GO:0070727	BP	GO:0070727	cellular macromolecule localization	70/378	2578/18805	0.0271528316524438	1.35081745826509	2.7462953361813	0.00496698047072597	0.0412130294115562	0.0327414047399722	ALOX5/ASPH/CACNG2/CACNG3/CACNG8/CBLN4/CD2AP/CHMP4A/CLTA/COMT/DDRGK1/DOC2B/DPP6/EIF2D/EPB41L5/EPM2A/ERBIN/EZR/F11R/FCHO2/FERMT2/FRMPD1/GBP1/GFAP/HCLS1/HEPACAM/HIKESHI/HOMER3/HPCA/HTR2A/ITGAM/ITGB1/ITGB2/JUP/KCNIP4/LCP1/LIMS1/MAVS/MSN/MTM1/NBEAL1/NECAP2/NUBP1/OLFM1/OLFM2/PLEC/PRAM1/RAB28/RAB29/RAB32/RAD21/RDX/RPH3A/SLC4A8/SP100/STAT3/STEAP3/STX1A/STX1B/STXBP1/SYK/SYTL4/TAP2/TAX1BP3/TJP2/TPP1/TRAM1/…	70
GO:0006520	BP	GO:0006520	amino acid metabolic process	13/378	283/18805	0.0459363957597173	2.28527492661768	3.12024730252227	0.00496882550074998	0.0412130294115562	0.0327414047399722	AASS/ACY1/ALDH1A1/CSAD/FARSB/GCLM/HAAO/HNMT/MTAP/PHGDH/PSAT1/SDSL/SHMT1	13
GO:0044403	BP	GO:0044403	biological process involved in symbiotic interaction	11/378	220/18805	0.05	2.48743386243386	3.17842102749455	0.00508993756186484	0.0421450328361283	0.0334818283821711	CHMP4A/F11R/HTR2A/ICAM1/ITGB1/ITGB5/LGALS1/LGALS9/TRIM21/TRIM25/TUSC2	11
GO:0006884	BP	GO:0006884	cell volume homeostasis	4/378	35/18805	0.114285714285714	5.68556311413454	3.97381258909351	0.00514347307374112	0.0424424601752713	0.0337181174643051	ANO6/AQP1/GPRC5B/SLC12A5	4
GO:0031342	BP	GO:0031342	negative regulation of cell killing	4/378	35/18805	0.114285714285714	5.68556311413454	3.97381258909351	0.00514347307374112	0.0424424601752713	0.0337181174643051	INPP5D/LGALS9/NCKAP1L/PTPRC	4
GO:0009125	BP	GO:0009125	nucleoside monophosphate catabolic process	3/378	18/18805	0.166666666666667	8.29144620811288	4.4326650377471	0.00525364526262539	0.04312456667532	0.0342600122318758	NT5C/PNP/TYMP	3
GO:0046040	BP	GO:0046040	IMP metabolic process	3/378	18/18805	0.166666666666667	8.29144620811288	4.4326650377471	0.00525364526262539	0.04312456667532	0.0342600122318758	APRT/NT5C/PNP	3
GO:0110096	BP	GO:0110096	cellular response to aldehyde	3/378	18/18805	0.166666666666667	8.29144620811288	4.4326650377471	0.00525364526262539	0.04312456667532	0.0342600122318758	ADH5/ALDH1A1/ESD	3
GO:0001954	BP	GO:0001954	positive regulation of cell-matrix adhesion	5/378	56/18805	0.0892857142857143	4.44184618291761	3.6943677116267	0.00527087980322961	0.04312456667532	0.0342600122318758	EPB41L5/FERMT2/JUP/LIMS1/UTRN	5
GO:0002279	BP	GO:0002279	mast cell activation involved in immune response	5/378	56/18805	0.0892857142857143	4.44184618291761	3.6943677116267	0.00527087980322961	0.04312456667532	0.0342600122318758	CPLX2/LGALS9/PTPN6/STXBP1/SYK	5
GO:0016032	BP	GO:0016032	viral process	17/378	421/18805	0.0403800475059382	2.00885395065918	2.99842399396075	0.0052852281176738	0.0431686683035086	0.0342950484638352	CALCOCO2/CHMP4A/EIF2D/F11R/HTR2A/ICAM1/IFI16/IFIT5/ITGB1/ITGB5/LGALS1/LGALS9/MAVS/PTBP1/SP100/TRIM21/TRIM25	17
GO:0042102	BP	GO:0042102	positive regulation of T cell proliferation	7/378	105/18805	0.0666666666666667	3.31657848324515	3.40929489164209	0.0052974616193277	0.0431953765542136	0.0343162666479559	ANXA1/LGALS9/NCKAP1L/PNP/PTPRC/PYCARD/SYK	7
GO:0001525	BP	GO:0001525	angiogenesis	23/378	640/18805	0.0359375	1.78784308862434	2.90439525559644	0.00542393969981301	0.0441519686037143	0.0350762245523114	ALOX5/ANXA1/APLNR/AQP1/CTSH/CYBB/FGF1/FGF2/GNA13/GRN/HSPB6/ITGAX/ITGB1/ITGB2/JUP/PLCD3/PTPN6/S100A1/SP100/STAT3/SYK/TYMP/WASF2	23
GO:0045216	BP	GO:0045216	cell-cell junction organization	11/378	222/18805	0.0495495495495495	2.46502454835788	3.1449024506835	0.00544090359872542	0.0442153700543976	0.0351265933940967	APLNR/CD2AP/CDH12/CDH20/F11R/FERMT2/JUP/LIMS1/PLEC/RDX/TJP2	11
GO:0009166	BP	GO:0009166	nucleotide catabolic process	9/378	162/18805	0.0555555555555556	2.76381540270429	3.22921113643143	0.00557285144356461	0.0452113991692556	0.035917881800894	GALK1/HTR2A/NT5C/PDE4C/PGAM2/PNP/SAMHD1/STAT3/TYMP	9
GO:0009612	BP	GO:0009612	response to mechanical stimulus	11/378	223/18805	0.0493273542600897	2.45397062661637	3.12827943606734	0.00562340887457486	0.0455448863303803	0.0361828183579457	AQP1/CAPN2/CASP1/CNN2/DDR2/F11R/FGF2/HTR2A/ITGAM/JUP/PLEC	11
GO:0051968	BP	GO:0051968	positive regulation of synaptic transmission, glutamatergic	4/378	36/18805	0.111111111111111	5.52763080540858	3.89444336622315	0.00569622758973028	0.0456365028765715	0.0362556024862312	CACNG2/CACNG3/CACNG8/STXBP1	4
GO:0006564	BP	GO:0006564	L-serine biosynthetic process	2/378	6/18805	0.333333333333333	16.5828924162258	5.46764144508679	0.00572986748644952	0.0456365028765715	0.0362556024862312	PHGDH/PSAT1	2
GO:0009172	BP	GO:0009172	purine deoxyribonucleoside monophosphate catabolic process	2/378	6/18805	0.333333333333333	16.5828924162258	5.46764144508679	0.00572986748644952	0.0456365028765715	0.0362556024862312	NT5C/PNP	2
GO:0031581	BP	GO:0031581	hemidesmosome assembly	2/378	6/18805	0.333333333333333	16.5828924162258	5.46764144508679	0.00572986748644952	0.0456365028765715	0.0362556024862312	ITGB4/PLEC	2
GO:0035305	BP	GO:0035305	negative regulation of dephosphorylation	2/378	6/18805	0.333333333333333	16.5828924162258	5.46764144508679	0.00572986748644952	0.0456365028765715	0.0362556024862312	EPM2A/IQGAP1	2
GO:0046874	BP	GO:0046874	quinolinate metabolic process	2/378	6/18805	0.333333333333333	16.5828924162258	5.46764144508679	0.00572986748644952	0.0456365028765715	0.0362556024862312	HAAO/QPRT	2
GO:0071462	BP	GO:0071462	cellular response to water stimulus	2/378	6/18805	0.333333333333333	16.5828924162258	5.46764144508679	0.00572986748644952	0.0456365028765715	0.0362556024862312	PLEC/SIPA1	2
GO:0071638	BP	GO:0071638	negative regulation of monocyte chemotactic protein-1 production	2/378	6/18805	0.333333333333333	16.5828924162258	5.46764144508679	0.00572986748644952	0.0456365028765715	0.0362556024862312	ERBIN/GSTP1	2
GO:0150003	BP	GO:0150003	regulation of spontaneous synaptic transmission	2/378	6/18805	0.333333333333333	16.5828924162258	5.46764144508679	0.00572986748644952	0.0456365028765715	0.0362556024862312	ITGB1/STX1B	2
GO:1901509	BP	GO:1901509	regulation of endothelial tube morphogenesis	2/378	6/18805	0.333333333333333	16.5828924162258	5.46764144508679	0.00572986748644952	0.0456365028765715	0.0362556024862312	FGF1/ITGAX	2
GO:0002698	BP	GO:0002698	negative regulation of immune effector process	8/378	134/18805	0.0597014925373134	2.97007028350312	3.27788741707019	0.00574737392101107	0.0456365028765715	0.0362556024862312	ANXA1/GRN/INPP5D/LGALS1/LGALS9/NCKAP1L/PTPN6/PTPRC	8
GO:0003008	BP	GO:0003008	system process	65/378	2375/18805	0.0273684210526316	1.36154274575327	2.69970543273957	0.00574836215938554	0.0456365028765715	0.0362556024862312	ABCC4/ADD3/ADH5/AKR1C3/ALDH7A1/AQP1/ASPH/ATP2B2/CACNG2/CACNG3/CACNG8/CD2AP/CHMP4A/COMT/CRB2/CREB1/CTSZ/CYBA/ECE1/EFEMP1/EPM2A/EZR/F11R/FABP5/FERMT2/GCLM/GNA13/HLA-DRA/HTR2A/ITGAX/ITGB1/JAM2/JUP/LIMA1/MAGED2/MAGT1/MGLL/MLIP/MYLK/NCALD/NPTX2/OR1M1/PBLD/PGAM2/PI16/PLEC/PRRT2/PTGS1/S100A1/S100B/SCO2/SGCD/SLC12A5/SLC2A3/SLC4A10/SLC4A8/SNTB1/STX1A/STX1B/TANC1/TBXAS1/TJP2/TPP1/TYMP/UTRN	65
GO:0007399	BP	GO:0007399	nervous system development	71/378	2639/18805	0.0269041303524062	1.3384448975582	2.68565413306784	0.00579650065911125	0.0458551053708004	0.0364292697182427	AQP1/ATF1/ATP2B2/CBLN4/CD2AP/COMT/CPLX2/CPNE5/CRB2/CREB1/CTDSP1/DDR2/DPF2/ECE1/EPM2A/FGF1/FGF14/FGF2/GABRA1/GABRG2/GFAP/GNA13/GPRC5B/GRN/GSTP1/IGSF9B/IQGAP1/ITGA6/ITGAM/ITGAX/ITGB1/ITGB4/JAM2/LAMA1/LRRTM3/MAP4/MATN2/MSI2/NCKAP1L/NDUFS4/NGEF/NRN1/OLFM1/OLFM3/PCDHA11/PCDHA6/PHGDH/PLEC/PLXNB1/RAB29/RBFOX1/RBFOX3/RND2/RPS6KA5/S100A1/S100B/SAMD14/SCIN/SEMA4B/SLC12A5/SLC4A10/SLC4A7/STAT3/STX1B/STXBP1/S…	71
GO:0140238	BP	GO:0140238	presynaptic endocytosis	6/378	81/18805	0.0740740740740741	3.68508720360572	3.46852869153772	0.00580188481063006	0.0458551053708004	0.0364292697182427	CAPN2/CLTA/FCHO2/MYLK/SNCB/STX1A	6
GO:0061025	BP	GO:0061025	membrane fusion	10/378	193/18805	0.0518134715025907	2.57765167091592	3.15527311929668	0.00580444371782283	0.0458551053708004	0.0364292697182427	ANXA1/CHMP4A/CPLX2/DOC2B/PRRT2/RPH3A/STX1A/STX1B/STXBP1/SYT2	10
GO:0002532	BP	GO:0002532	production of molecular mediator involved in inflammatory response	7/378	107/18805	0.0654205607476635	3.25459	3.34969210779102	0.00586696783979034	0.0462731882486901	0.0367614127544448	ALOX5/ALOX5AP/GRN/PBXIP1/PYCARD/STAT3/SYK	7
GO:1903530	BP	GO:1903530	regulation of secretion by cell	21/378	571/18805	0.0367775831873905	1.82963611597587	2.88342348759205	0.0059902120875417	0.0471680262252671	0.0374723105648248	ALOX5/ANXA1/CD2AP/CPLX2/CREB1/DOC2B/HTR2A/ITGAM/ITGB2/LGALS9/NCKAP1L/PRAM1/RPH3A/SLC4A8/STX1A/STX1B/STXBP1/SYK/SYT12/SYT2/SYTL4	21
GO:0002832	BP	GO:0002832	negative regulation of response to biotic stimulus	8/378	135/18805	0.0592592592592593	2.94806976288458	3.25344098972659	0.0060055339520453	0.0472115303668944	0.0375068721277389	GRN/IFI16/INPP5D/LGALS9/MAVS/PTPN6/SAMHD1/TRIM21	8
GO:0050867	BP	GO:0050867	positive regulation of cell activation	16/378	392/18805	0.0408163265306122	2.03055825504805	2.95322819900287	0.00607283617058357	0.0476628623876909	0.037865429714405	ANXA1/DDR2/DDRGK1/HLA-DRA/IL16/INPP5D/ITPKB/LGALS1/LGALS9/NCKAP1L/PNP/PTPN6/PTPRC/PYCARD/SIRPB1/SYK	16
GO:0006144	BP	GO:0006144	purine nucleobase metabolic process	3/378	19/18805	0.157894736842105	7.85505430242272	4.28168	0.00614677522757491	0.0480086058698274	0.0381401032204896	APRT/GMPR/SHMT1	3
GO:0042402	BP	GO:0042402	biogenic amine catabolic process	3/378	19/18805	0.157894736842105	7.85505430242272	4.28168	0.00614677522757491	0.0480086058698274	0.0381401032204896	ALDH7A1/COMT/HNMT	3
GO:2000641	BP	GO:2000641	regulation of early endosome to late endosome transport	3/378	19/18805	0.157894736842105	7.85505430242272	4.28168	0.00614677522757491	0.0480086058698274	0.0381401032204896	EZR/MSN/RDX	3
GO:0015701	BP	GO:0015701	bicarbonate transport	4/378	37/18805	0.108108108108108	5.37823537823538	3.81798900919499	0.00628721675396846	0.0490260477951036	0.0389484028856809	CA4/SLC4A10/SLC4A7/SLC4A8	4
GO:0033036	BP	GO:0033036	macromolecule localization	80/378	3049/18805	0.0262381108560184	1.30531130859107	2.63780277032517	0.00633470592453155	0.0492854917888553	0.0391545163630949	ABCC4/ALOX5/ANO6/ANXA1/APOO/ASPH/CACNG2/CACNG3/CACNG8/CBLN4/CD2AP/CHMP4A/CLTA/COMT/DBI/DDRGK1/DOC2B/DPP6/EIF2D/EPB41L5/EPM2A/ERBIN/EZR/F11R/FABP5/FABP5P3/FCHO2/FERMT2/FRMPD1/GBP1/GFAP/HCLS1/HEPACAM/HIKESHI/HOMER3/HPCA/HTR2A/ITGAM/ITGB1/ITGB2/JUP/KCNIP4/LCP1/LIMS1/MAVS/MSN/MTM1/NBEAL1/NECAP2/NUBP1/OLFM1/OLFM2/PLEC/PLSCR4/PRAM1/RAB28/RAB29/RAB32/RAD21/RBFOX1/RDX/RPH3A/SLC4A8/SP100/STAT3/STEAP3/STX1…	80
GO:0042692	BP	GO:0042692	muscle cell differentiation	17/378	429/18805	0.0396270396270396	1.97139280472614	2.91502135384109	0.0063409431228658	0.0492854917888553	0.0391545163630949	APLNR/CAPN2/CSRP1/CSRP2/DOCK2/FLNC/ITGB1/KLHL40/KRT8/LAMA1/OLFM2/PI16/PLEC/PTBP1/SGCB/SGCD/TANC1	17
GO:0001913	BP	GO:0001913	T cell mediated cytotoxicity	5/378	59/18805	0.0847457627118644	4.21598959734553	3.54348042540959	0.00657947304055923	0.050975049167934	0.0404967734786155	CTSH/HLA-DRA/NCKAP1L/PTPRC/TAP2	5
GO:0034332	BP	GO:0034332	adherens junction organization	5/378	59/18805	0.0847457627118644	4.21598959734553	3.54348042540959	0.00657947304055923	0.050975049167934	0.0404967734786155	CDH12/CDH20/FERMT2/PLEC/RDX	5
GO:0008015	BP	GO:0008015	blood circulation	20/378	540/18805	0.037037037037037	1.84254360180286	2.84526767470795	0.00670793621561337	0.0518869095072887	0.0412211945867802	ADD3/ADH5/ASPH/ATP2B2/COMT/CTSZ/ECE1/FERMT2/GCLM/GNA13/HTR2A/ITGB1/JUP/NCALD/PLEC/PTGS1/S100A1/SGCD/TBXAS1/TJP2	20
GO:0050870	BP	GO:0050870	positive regulation of T cell activation	12/378	261/18805	0.0459770114942529	2.28729550568631	2.99944222233045	0.00677546762207891	0.0523252860108947	0.0415694597528694	ANXA1/HLA-DRA/ITPKB/LGALS1/LGALS9/NCKAP1L/PNP/PTPN6/PTPRC/PYCARD/SIRPB1/SYK	12
GO:0072330	BP	GO:0072330	monocarboxylic acid biosynthetic process	11/378	229/18805	0.0480349344978166	2.38967445299323	3.03038925193369	0.00682213560616951	0.0526013943778094	0.0417888121257069	AKR1C3/ALOX5/ERLIN2/FABP5/GSTP1/MGLL/PECR/PRMT3/PTGS1/SCD5/TBXAS1	11
GO:0070374	BP	GO:0070374	positive regulation of ERK1 and ERK2 cascade	10/378	198/18805	0.0505050505050505	2.5125594570039	3.0644361355361	0.00691143087245473	0.0530821745167961	0.0421707645651724	CD44/DDR2/FERMT2/FGF1/FGF2/HTR2A/ICAM1/LGALS9/PTPRC/PYCARD	10
GO:0043372	BP	GO:0043372	positive regulation of CD4-positive, alpha-beta T cell differentiation	4/378	38/18805	0.105263157894737	5.23670286828182	3.74426071558229	0.00691753591959908	0.0530821745167961	0.0421707645651724	ANXA1/HLA-DRA/LGALS9/NCKAP1L	4
GO:1902410	BP	GO:1902410	mitotic cytokinetic process	4/378	38/18805	0.105263157894737	5.23670286828182	3.74426071558229	0.00691753591959908	0.0530821745167961	0.0421707645651724	CHMP4A/IQGAP1/IQGAP2/IQGAP3	4
GO:0019058	BP	GO:0019058	viral life cycle	13/378	295/18805	0.0440677966101695	2.19231459061968	2.95625818430181	0.00696819991742051	0.0533859386360087	0.0424120878581849	CHMP4A/F11R/HTR2A/ICAM1/IFI16/IFIT5/ITGB1/ITGB5/LGALS1/LGALS9/MAVS/TRIM21/TRIM25	13
GO:0071674	BP	GO:0071674	mononuclear cell migration	11/378	230/18805	0.0478260869565217	2.37928456406717	3.01437365843274	0.00704001525478042	0.053850529385376	0.0427811787496013	ALOX5/ANO6/ANXA1/CNN2/F11R/ICAM1/JAM2/LGALS9/MSN/PLEC/PYCARD	11
GO:0032101	BP	GO:0032101	regulation of response to external stimulus	36/378	1167/18805	0.0308483290488432	1.53466356551189	2.7010651054664	0.00708227960940741	0.0539308526565137	0.0428449910140213	ALOX5/ALOX5AP/ANO6/ANXA1/CASP1/CD109/CYBA/EPPK1/ERBIN/FGF1/FGF2/GBP1/GPRC5B/GRN/GSTP1/HTR2A/IFI16/IL16/INPP5D/LGALS1/LGALS9/MAPKAPK2/MAVS/MGLL/NCKAP1L/NEK7/PTPN6/PTPRC/PYCARD/SAMHD1/STAT3/SYK/TMX1/TRADD/TRIM21/TRIM25	36
GO:0043171	BP	GO:0043171	peptide catabolic process	3/378	20/18805	0.15	7.46230158730159	4.1413346254872	0.00712505348206051	0.0539308526565137	0.0428449910140213	CTSH/ECE1/TPP1	3
GO:0006195	BP	GO:0006195	purine nucleotide catabolic process	8/378	139/18805	0.0575539568345324	2.86323322294545	3.15785869034784	0.00712723306642222	0.0539308526565137	0.0428449910140213	GALK1/HTR2A/NT5C/PDE4C/PGAM2/PNP/SAMHD1/STAT3	8
GO:0007266	BP	GO:0007266	Rho protein signal transduction	8/378	139/18805	0.0575539568345324	2.86323322294545	3.15785869034784	0.00712723306642222	0.0539308526565137	0.0428449910140213	ARHGDIB/F11R/FERMT2/GNA13/ITGB1/PLXNB1/SCAI/TAX1BP3	8
GO:0001676	BP	GO:0001676	long-chain fatty acid metabolic process	7/378	111/18805	0.0630630630630631	3.1373039706373	3.23459839006093	0.00714169550466858	0.0539308526565137	0.0428449910140213	AKR1C3/ALOX5/EPHX1/GSTP1/MGLL/PTGS1/TBXAS1	7
GO:0009308	BP	GO:0009308	amine metabolic process	7/378	111/18805	0.0630630630630631	3.1373039706373	3.23459839006093	0.00714169550466858	0.0539308526565137	0.0428449910140213	ALDH7A1/COMT/HAAO/HNMT/ITGAM/ITGB2/SNCB	7
GO:0032611	BP	GO:0032611	interleukin-1 beta production	7/378	111/18805	0.0630630630630631	3.1373039706373	3.23459839006093	0.00714169550466858	0.0539308526565137	0.0428449910140213	CASP1/GSTP1/IFI16/LGALS9/PYCARD/RAD21/STAT3	7
GO:0032651	BP	GO:0032651	regulation of interleukin-1 beta production	7/378	111/18805	0.0630630630630631	3.1373039706373	3.23459839006093	0.00714169550466858	0.0539308526565137	0.0428449910140213	CASP1/GSTP1/IFI16/LGALS9/PYCARD/RAD21/STAT3	7
GO:0046890	BP	GO:0046890	regulation of lipid biosynthetic process	10/378	199/18805	0.050251256281407	2.49993353008428	3.04660216778177	0.00715123777703097	0.0539308526565137	0.0428449910140213	AKR1C3/CAPN2/CREB1/ERLIN2/FABP5/FGF1/H6PD/HTR2A/PRMT3/TMX1	10
GO:0031347	BP	GO:0031347	regulation of defense response	29/378	888/18805	0.0326576576576577	1.6246752705086	2.73131539645356	0.0072209371178595	0.0543713999546327	0.0431949807527221	ALOX5/ALOX5AP/ANXA1/CASP1/CYBA/ERBIN/GBP1/GPRC5B/GRN/GSTP1/HTR2A/IFI16/IL16/INPP5D/LGALS1/LGALS9/MAPKAPK2/MAVS/MGLL/NEK7/PTPN6/PTPRC/PYCARD/SAMHD1/STAT3/SYK/TRADD/TRIM21/TRIM25	29
GO:0002285	BP	GO:0002285	lymphocyte activation involved in immune response	11/378	231/18805	0.0476190476190476	2.36898463088939	2.99844125816342	0.00726329804142888	0.054605044089931	0.0433805977119252	ANXA1/APBB1IP/DDRGK1/HLA-DRA/ICAM1/LCP1/LGALS1/LGALS9/NCKAP1L/PTPRC/STAT3	11
GO:0048646	BP	GO:0048646	anatomical structure formation involved in morphogenesis	39/378	1292/18805	0.0301857585139319	1.50170155781611	2.67633291794794	0.00728611511345418	0.0546912597067534	0.043449091109416	ALOX5/ANXA1/APLNR/AQP1/CAPN2/CD109/CRB2/CSRP1/CSRP2/CTSH/CYBB/DOCK2/EPB41L5/FGF1/FGF2/FLNC/GNA13/GRN/HSPB6/ITGA7/ITGAX/ITGB1/ITGB2/ITGB4/ITGB5/JUP/KRT8/NFKB2/OLFM1/PLCD3/PLEC/PTPN6/S100A1/SP100/STAT3/SYK/TANC1/TYMP/WASF2	39
GO:0002720	BP	GO:0002720	positive regulation of cytokine production involved in immune response	6/378	85/18805	0.0705882352941176	3.51167133520075	3.32401559823459	0.00731557582486666	0.0548269982893195	0.0435569276828027	GPRC5B/HTR2A/MAPKAPK2/MAVS/PYCARD/SYK	6
GO:0032388	BP	GO:0032388	positive regulation of intracellular transport	8/378	140/18805	0.0571428571428571	2.84278155706727	3.13449499746442	0.00743084373707626	0.0556044036785256	0.0441745319904321	ASPH/EZR/HCLS1/JUP/MAVS/MSN/RAB29/RDX	8
GO:0051090	BP	GO:0051090	regulation of DNA-binding transcription factor activity	14/378	332/18805	0.0421686746987952	2.09783578759482	2.89055617547983	0.00757552654385532	0.0565991665346338	0.0449648144267675	ANXA4/DDR2/DDRGK1/ERBIN/JUP/LGALS9/MAVS/PYCARD/RPS6KA5/SP100/SYK/TRADD/TRIM21/TRIM25	14
GO:0035023	BP	GO:0035023	regulation of Rho protein signal transduction	6/378	86/18805	0.0697674418604651	3.47083794758213	3.28924232065458	0.00773470329468318	0.0576797700711132	0.0458232923949364	ARHGDIB/F11R/FERMT2/ITGB1/PLXNB1/SCAI	6
GO:0030183	BP	GO:0030183	B cell differentiation	8/378	141/18805	0.0567375886524823	2.82261998574055	3.11133679383546	0.00774409861714261	0.0576797700711132	0.0458232923949364	DDRGK1/INPP5D/ITGB1/LGALS1/NCKAP1L/PTPN6/PTPRC/SYK	8
GO:0010959	BP	GO:0010959	regulation of metal ion transport	16/378	403/18805	0.0397022332506203	1.97513358803681	2.83418260971181	0.00782848126436434	0.0577915582274847	0.0459121017187147	ANO6/APLNR/ASPH/CYBA/DPP6/FGF14/HOMER3/HPCA/HTR2A/IL16/ITGB1/KCNIP4/MYLK/PTPN6/TMX1/UTRN	16
GO:0055001	BP	GO:0055001	muscle cell development	10/378	202/18805	0.0495049504950495	2.46280580438996	2.9937433763768	0.00790944921892296	0.0577915582274847	0.0459121017187147	CSRP1/CSRP2/FLNC/ITGB1/KLHL40/KRT8/PI16/PLEC/SGCB/SGCD	10
GO:0009221	BP	GO:0009221	pyrimidine deoxyribonucleotide biosynthetic process	2/378	7/18805	0.285714285714286	14.2139077853364	5.00804442055398	0.00791558260082684	0.0577915582274847	0.0459121017187147	DCTD/SHMT1	2
GO:0010668	BP	GO:0010668	ectodermal cell differentiation	2/378	7/18805	0.285714285714286	14.2139077853364	5.00804442055398	0.00791558260082684	0.0577915582274847	0.0459121017187147	ITGA6/ITGAM	2
GO:0010815	BP	GO:0010815	bradykinin catabolic process	2/378	7/18805	0.285714285714286	14.2139077853364	5.00804442055398	0.00791558260082684	0.0577915582274847	0.0459121017187147	CTSH/ECE1	2
GO:0032831	BP	GO:0032831	positive regulation of CD4-positive, CD25-positive, alpha-beta regulatory T cell differentiation	2/378	7/18805	0.285714285714286	14.2139077853364	5.00804442055398	0.00791558260082684	0.0577915582274847	0.0459121017187147	HLA-DRA/LGALS9	2
GO:0034087	BP	GO:0034087	establishment of mitotic sister chromatid cohesion	2/378	7/18805	0.285714285714286	14.2139077853364	5.00804442055398	0.00791558260082684	0.0577915582274847	0.0459121017187147	RAD21/SMC3	2
GO:0046053	BP	GO:0046053	dAMP metabolic process	2/378	7/18805	0.285714285714286	14.2139077853364	5.00804442055398	0.00791558260082684	0.0577915582274847	0.0459121017187147	DCK/PNP	2
GO:0046137	BP	GO:0046137	negative regulation of vitamin metabolic process	2/378	7/18805	0.285714285714286	14.2139077853364	5.00804442055398	0.00791558260082684	0.0577915582274847	0.0459121017187147	AKR1C3/PRMT3	2
GO:0051599	BP	GO:0051599	response to hydrostatic pressure	2/378	7/18805	0.285714285714286	14.2139077853364	5.00804442055398	0.00791558260082684	0.0577915582274847	0.0459121017187147	KRT8/PLEC	2
GO:0097018	BP	GO:0097018	renal albumin absorption	2/378	7/18805	0.285714285714286	14.2139077853364	5.00804442055398	0.00791558260082684	0.0577915582274847	0.0459121017187147	CD2AP/COMT	2
GO:0140970	BP	GO:0140970	AIM2 inflammasome complex assembly	2/378	7/18805	0.285714285714286	14.2139077853364	5.00804442055398	0.00791558260082684	0.0577915582274847	0.0459121017187147	CASP1/IFI16	2
GO:2000224	BP	GO:2000224	regulation of testosterone biosynthetic process	2/378	7/18805	0.285714285714286	14.2139077853364	5.00804442055398	0.00791558260082684	0.0577915582274847	0.0459121017187147	AKR1C3/CREB1	2
GO:0008610	BP	GO:0008610	lipid biosynthetic process	25/378	738/18805	0.0338753387533875	1.68525329433188	2.72006945744141	0.00792700145016962	0.0577915582274847	0.0459121017187147	ACSS3/AKR1C3/ALOX5/CAPN2/CERS1/CREB1/ERLIN2/FABP5/FGF1/GSTP1/H6PD/HTR2A/INPP5D/ITPKB/ITPKC/MGLL/MTM1/PECR/PLD2/PMVK/PRMT3/PTGS1/SCD5/TBXAS1/TMX1	25
GO:0050792	BP	GO:0050792	regulation of viral process	8/378	142/18805	0.0563380281690141	2.80274238020717	3.08838060187002	0.00806718310632065	0.0585596465227632	0.0465223041258374	IFI16/IFIT5/LGALS1/LGALS9/MAVS/SP100/TRIM21/TRIM25	8
GO:0000768	BP	GO:0000768	syncytium formation by plasma membrane fusion	5/378	62/18805	0.0806451612903226	4.01199010069978	3.40230728896657	0.00810026885653227	0.0585596465227632	0.0465223041258374	CAPN2/CD109/DOCK2/ITGB1/TANC1	5
GO:0032731	BP	GO:0032731	positive regulation of interleukin-1 beta production	5/378	62/18805	0.0806451612903226	4.01199010069978	3.40230728896657	0.00810026885653227	0.0585596465227632	0.0465223041258374	CASP1/IFI16/LGALS9/PYCARD/STAT3	5
GO:0140253	BP	GO:0140253	cell-cell fusion	5/378	62/18805	0.0806451612903226	4.01199010069978	3.40230728896657	0.00810026885653227	0.0585596465227632	0.0465223041258374	CAPN2/CD109/DOCK2/ITGB1/TANC1	5
GO:1903409	BP	GO:1903409	reactive oxygen species biosynthetic process	5/378	62/18805	0.0806451612903226	4.01199010069978	3.40230728896657	0.00810026885653227	0.0585596465227632	0.0465223041258374	ALOX5/CYBA/CYBB/HVCN1/NDUFC2	5
GO:0005977	BP	GO:0005977	glycogen metabolic process	6/378	87/18805	0.0689655172413793	3.43094325852947	3.25498079161808	0.00817085941863871	0.0585596465227632	0.0465223041258374	COMT/EPM2A/GYG1/GYG2/GYS1/PGM2	6
GO:0052547	BP	GO:0052547	regulation of peptidase activity	6/378	87/18805	0.0689655172413793	3.43094325852947	3.25498079161808	0.00817085941863871	0.0585596465227632	0.0465223041258374	CRB2/CTSH/DDRGK1/GRN/PSMB8/STAT3	6
GO:1901605	BP	GO:1901605	alpha-amino acid metabolic process	10/378	203/18805	0.0492610837438424	2.45067375609248	2.97633393857958	0.00817548535350504	0.0585596465227632	0.0465223041258374	AASS/CSAD/GCLM/HAAO/HNMT/MTAP/PHGDH/PSAT1/SDSL/SHMT1	10
GO:0002888	BP	GO:0002888	positive regulation of myeloid leukocyte mediated immunity	3/378	21/18805	0.142857142857143	7.10695389266818	4.0103654669647	0.00819033030843379	0.0585596465227632	0.0465223041258374	ITGAM/ITGB2/MAVS	3
GO:0007398	BP	GO:0007398	ectoderm development	3/378	21/18805	0.142857142857143	7.10695389266818	4.0103654669647	0.00819033030843379	0.0585596465227632	0.0465223041258374	EPB41L5/ITGA6/ITGAM	3
GO:0009310	BP	GO:0009310	amine catabolic process	3/378	21/18805	0.142857142857143	7.10695389266818	4.0103654669647	0.00819033030843379	0.0585596465227632	0.0465223041258374	ALDH7A1/COMT/HNMT	3
GO:0010566	BP	GO:0010566	regulation of ketone biosynthetic process	3/378	21/18805	0.142857142857143	7.10695389266818	4.0103654669647	0.00819033030843379	0.0585596465227632	0.0465223041258374	AKR1C3/CREB1/H6PD	3
GO:0019370	BP	GO:0019370	leukotriene biosynthetic process	3/378	21/18805	0.142857142857143	7.10695389266818	4.0103654669647	0.00819033030843379	0.0585596465227632	0.0465223041258374	ALOX5/ALOX5AP/SYK	3
GO:0019722	BP	GO:0019722	calcium-mediated signaling	11/378	235/18805	0.0468085106382979	2.32866148823596	2.93552666397715	0.00821224080692719	0.0586293162201217	0.0465776527326225	ASPH/GBP1/GRIA3/HOMER3/HPCA/NCALD/PTBP1/PTPRC/SAMD14/SGCD/SYK	11
GO:0070269	BP	GO:0070269	pyroptotic inflammatory response	4/378	40/18805	0.1	4.97486772486772	3.60430965647791	0.00830036429524978	0.0590833907515638	0.0469383890878076	CASP1/GBP1/PYCARD/TRIM21	4
GO:0099590	BP	GO:0099590	neurotransmitter receptor internalization	4/378	40/18805	0.1	4.97486772486772	3.60430965647791	0.00830036429524978	0.0590833907515638	0.0469383890878076	CACNG2/CACNG3/CACNG8/HPCA	4
GO:0051251	BP	GO:0051251	positive regulation of lymphocyte activation	14/378	337/18805	0.0415430267062315	2.06671062754149	2.83005804256635	0.00857885025705083	0.0609756333167079	0.0484416680405121	ANXA1/DDRGK1/HLA-DRA/INPP5D/ITPKB/LGALS1/LGALS9/NCKAP1L/PNP/PTPN6/PTPRC/PYCARD/SIRPB1/SYK	14
GO:1903900	BP	GO:1903900	regulation of viral life cycle	7/378	115/18805	0.0608695652173913	3.02818035426731	3.12460083437678	0.00861099529423946	0.0610192663064905	0.0484763319659475	IFI16/IFIT5/LGALS1/LGALS9/MAVS/TRIM21/TRIM25	7
GO:0002696	BP	GO:0002696	positive regulation of leukocyte activation	15/378	372/18805	0.0403225806451613	2.00599505034989	2.80680993817497	0.0086219342700825	0.0610192663064905	0.0484763319659475	ANXA1/DDRGK1/HLA-DRA/IL16/INPP5D/ITPKB/LGALS1/LGALS9/NCKAP1L/PNP/PTPN6/PTPRC/PYCARD/SIRPB1/SYK	15
GO:0051056	BP	GO:0051056	regulation of small GTPase mediated signal transduction	13/378	303/18805	0.0429042904290429	2.13443169713797	2.85124168535971	0.0086229757947126	0.0610192663064905	0.0484763319659475	ARHGDIB/CD2AP/DOCK2/F11R/FERMT2/GNA13/ITGB1/ITPKB/NGEF/PLXNB1/RDX/SCAI/SIPA1	13
GO:0043370	BP	GO:0043370	regulation of CD4-positive, alpha-beta T cell differentiation	5/378	63/18805	0.0793650793650794	3.94830771814899	3.35721241570659	0.00865712210534914	0.0611710724716679	0.0485969333186523	ANXA1/HLA-DRA/LGALS1/LGALS9/NCKAP1L	5
GO:0006979	BP	GO:0006979	response to oxidative stress	16/378	408/18805	0.0392156862745098	1.95092851955597	2.78130203310255	0.00875072643761772	0.0617419483204682	0.0490504616685145	ALAD/ALOX5/AQP1/CAPN2/CD2AP/COMT/DDR2/GCLM/GSTP1/PCNA/PRDX1/PRDX4/PRDX6/PTGS1/PXN/TRIM25	16
GO:1902531	BP	GO:1902531	regulation of intracellular signal transduction	56/378	2029/18805	0.027599802858551	1.37305368453717	2.54807291666215	0.00881679065396414	0.0621171259670369	0.0493485189419323	AKR1C2/AKR1C3/APLNR/ARHGDIB/CASP1/CD2AP/CD44/DDR2/DDRGK1/DOCK2/EPM2A/ERBIN/EZR/F11R/FABP5/FERMT2/FGF1/FGF2/GBP1/GNA13/GPRC5B/GSTP1/HCLS1/HOMER3/HTR2A/ICAM1/IFI16/IFIT5/IQGAP1/IQGAP3/ITGB1/ITPKB/LGALS1/LGALS9/LIMS1/MAVS/MTM1/NCKAP1L/NDUFC2/NEK6/NEK7/NGEF/PLXNB1/PRDX1/PTBP1/PTPN6/PTPRC/PYCARD/RDX/S100B/SCAI/SIPA1/STAT3/SYK/TRADD/TRIM25	56
GO:0060560	BP	GO:0060560	developmental growth involved in morphogenesis	11/378	238/18805	0.046218487394958	2.29930861233382	2.88917354943076	0.00898506491313822	0.0632102595860045	0.0502169513470361	CD2AP/CPNE5/EPB41L5/FGF1/IQGAP1/ITGB1/NRN1/OLFM1/RND2/S100B/SYT2	11
GO:0006820	BP	GO:0006820	monoatomic anion transport	9/378	175/18805	0.0514285714285714	2.55850340136054	2.96663457934102	0.00906808280211496	0.0636085749976594	0.0505333902570936	ABCC4/ANO6/CLIC1/GABRA1/GABRG2/SLC12A5/SLC4A10/SLC4A7/SLC4A8	9
GO:0009266	BP	GO:0009266	response to temperature stimulus	9/378	175/18805	0.0514285714285714	2.55850340136054	2.96663457934102	0.00906808280211496	0.0636085749976594	0.0505333902570936	COMT/FGF1/GMPR/HIKESHI/HSPB6/HTR2A/MAPKAPK2/SLC12A5/VGF	9
GO:0044042	BP	GO:0044042	glucan metabolic process	6/378	89/18805	0.0674157303370786	3.35384341002319	3.18793719057616	0.00909573321818092	0.0637097941546713	0.0506138031127969	COMT/EPM2A/GYG1/GYG2/GYS1/PGM2	6
GO:1902105	BP	GO:1902105	regulation of leukocyte differentiation	14/378	340/18805	0.0411764705882353	2.04847494553377	2.79425838453416	0.00922954328898452	0.0645319579411147	0.0512669654179911	ANXA1/CREB1/DDRGK1/HCLS1/HLA-DRA/INPP5D/ITPKB/LGALS1/LGALS9/NCKAP1L/PNP/PTPN6/PTPRC/SYK	14
GO:1901607	BP	GO:1901607	alpha-amino acid biosynthetic process	5/378	64/18805	0.078125	3.88661541005291	3.3130366151851	0.00923989437214549	0.0645319579411147	0.0512669654179911	AASS/MTAP/PHGDH/PSAT1/SHMT1	5
GO:0010737	BP	GO:0010737	protein kinase A signaling	3/378	22/18805	0.136363636363636	6.78391053391053	3.88771241126306	0.00934423593649019	0.0650720707773789	0.0516960543063809	EZR/LCP1/RDX	3
GO:0033630	BP	GO:0033630	positive regulation of cell adhesion mediated by integrin	3/378	22/18805	0.136363636363636	6.78391053391053	3.88771241126306	0.00934423593649019	0.0650720707773789	0.0516960543063809	NCKAP1L/PTPN6/SYK	3
GO:0008064	BP	GO:0008064	regulation of actin polymerization or depolymerization	8/378	146/18805	0.0547945205479452	2.72595491773574	2.99850927455295	0.00946152840519875	0.0657938028638568	0.0522694293456487	ADD3/COTL1/HCLS1/LIMA1/NCKAP1L/PYCARD/RDX/SCIN	8
GO:0032102	BP	GO:0032102	negative regulation of response to external stimulus	17/378	448/18805	0.0379464285714286	1.88778462773998	2.72388944688864	0.00954266038127082	0.0662623636561154	0.0526416742100439	ALOX5/CD109/EPPK1/FGF2/GRN/GSTP1/IFI16/INPP5D/LGALS9/MAVS/PTPN6/PTPRC/SAMHD1/STAT3/SYK/TMX1/TRIM21	17
GO:0051453	BP	GO:0051453	regulation of intracellular pH	6/378	90/18805	0.0666666666666667	3.31657848324515	3.15512856449943	0.00958518183151597	0.0664618579080222	0.0528001610317661	GRN/HVCN1/SLC12A5/SLC4A10/SLC4A7/SLC4A8	6
GO:0032880	BP	GO:0032880	regulation of protein localization	29/378	908/18805	0.0319383259911894	1.58888947159872	2.60513538805025	0.00965349580266891	0.0668393624612953	0.0531000669000406	ALOX5/ASPH/CACNG2/CD2AP/DDRGK1/DOC2B/EPB41L5/EPM2A/EZR/FERMT2/GBP1/HCLS1/HPCA/ITGAM/ITGB1/ITGB2/JUP/LCP1/MAVS/MSN/OLFM1/RAB29/RDX/SP100/STX1A/SYTL4/TAX1BP3/TRIM25/TTBK2	29
GO:0031348	BP	GO:0031348	negative regulation of defense response	13/378	308/18805	0.0422077922077922	2.09978183192469	2.78724377517976	0.00980469775661281	0.0672526004244431	0.0534283609274035	ALOX5/GRN/GSTP1/IFI16/INPP5D/LGALS9/MAVS/PTPN6/PTPRC/SAMHD1/STAT3/SYK/TRIM21	13
GO:0034612	BP	GO:0034612	response to tumor necrosis factor	11/378	241/18805	0.045643153526971	2.2706865134251	2.84351068926584	0.00981299491362427	0.0672526004244431	0.0534283609274035	CASP1/CD58/ERBIN/GBP1/GSTP1/KRT8/LIMS1/MAPKAPK2/PYCARD/SYK/TRADD	11
GO:0002011	BP	GO:0002011	morphogenesis of an epithelial sheet	5/378	65/18805	0.0769230769230769	3.82682132682133	3.26974547530714	0.00984914601629202	0.0672526004244431	0.0534283609274035	CD44/FERMT2/ITGB1/ITGB5/LAMA1	5
GO:0002707	BP	GO:0002707	negative regulation of lymphocyte mediated immunity	5/378	65/18805	0.0769230769230769	3.82682132682133	3.26974547530714	0.00984914601629202	0.0672526004244431	0.0534283609274035	INPP5D/LGALS9/NCKAP1L/PTPN6/PTPRC	5
GO:0017004	BP	GO:0017004	cytochrome complex assembly	4/378	42/18805	0.0952380952380952	4.73796926177879	3.47338508389054	0.0098527362315121	0.0672526004244431	0.0534283609274035	COA6/COA7/CYBA/SCO2	4
GO:0042417	BP	GO:0042417	dopamine metabolic process	4/378	42/18805	0.0952380952380952	4.73796926177879	3.47338508389054	0.0098527362315121	0.0672526004244431	0.0534283609274035	COMT/ITGAM/ITGB2/SNCB	4
GO:0043903	BP	GO:0043903	regulation of biological process involved in symbiotic interaction	4/378	42/18805	0.0952380952380952	4.73796926177879	3.47338508389054	0.0098527362315121	0.0672526004244431	0.0534283609274035	LGALS1/LGALS9/TRIM21/TRIM25	4
GO:0044319	BP	GO:0044319	wound healing, spreading of cells	4/378	42/18805	0.0952380952380952	4.73796926177879	3.47338508389054	0.0098527362315121	0.0672526004244431	0.0534283609274035	CD44/FERMT2/ITGB1/ITGB5	4
GO:0045454	BP	GO:0045454	cell redox homeostasis	4/378	42/18805	0.0952380952380952	4.73796926177879	3.47338508389054	0.0098527362315121	0.0672526004244431	0.0534283609274035	HVCN1/PRDX1/PRDX4/PRDX6	4
GO:0090505	BP	GO:0090505	epiboly involved in wound healing	4/378	42/18805	0.0952380952380952	4.73796926177879	3.47338508389054	0.0098527362315121	0.0672526004244431	0.0534283609274035	CD44/FERMT2/ITGB1/ITGB5	4
GO:0046649	BP	GO:0046649	lymphocyte activation	27/378	831/18805	0.0324909747292419	1.61638301529998	2.60299005898596	0.00998325240354062	0.0680470909938646	0.0540595384376941	ANXA1/APBB1IP/CD2AP/CD44/DDRGK1/DOCK2/HLA-DRA/ICAM1/INPP5D/ITGB1/ITPKB/LCP1/LGALS1/LGALS9/MSN/NCKAP1L/PNP/PRDX1/PTPN6/PTPRC/PYCARD/RAB29/SIRPB1/SKAP2/STAT3/SYK/TUSC2	27
GO:0002237	BP	GO:0002237	response to molecule of bacterial origin	15/378	379/18805	0.0395778364116095	1.96894500984211	2.72927253729053	0.010117202438152	0.0688627098156135	0.0547075011411816	ADH5/ALAD/C4B/CAPN2/CASP1/ERBIN/GSTP1/HADHB/LGALS9/MAPKAPK2/NFKB2/PLSCR4/PTPN6/PYCARD/TAP2	15
GO:0071214	BP	GO:0071214	cellular response to abiotic stimulus	14/378	344/18805	0.0406976744186047	2.02465546942291	2.74709182165028	0.0101570014299175	0.0689388590010878	0.0547679973322608	AQP1/CASP1/CERS1/CNN2/F11R/FGF2/HPCA/HVCN1/IFI16/MYLK/PCNA/PLEC/PYCARD/SIPA1	14
GO:0104004	BP	GO:0104004	cellular response to environmental stimulus	14/378	344/18805	0.0406976744186047	2.02465546942291	2.74709182165028	0.0101570014299175	0.0689388590010878	0.0547679973322608	AQP1/CASP1/CERS1/CNN2/F11R/FGF2/HPCA/HVCN1/IFI16/MYLK/PCNA/PLEC/PYCARD/SIPA1	14
GO:0008284	BP	GO:0008284	positive regulation of cell population proliferation	31/378	992/18805	0.03125	1.55464616402116	2.57067408295817	0.0101750032726384	0.068963911070105	0.054787899774352	AKR1C2/AKR1C3/ANXA1/APLNR/AQP1/CAPNS1/CTSH/DDR2/DDRGK1/FERMT2/FGF1/FGF2/GFAP/GRN/HCLS1/HMGN5/HTR2A/IQGAP3/ITGAX/ITGB1/LGALS9/NCKAP1L/NDUFAF4/PBXIP1/PNP/PTPN6/PTPRC/PYCARD/S100B/STAT3/SYK	31
GO:0097305	BP	GO:0097305	response to alcohol	12/378	276/18805	0.0434782608695652	2.16298596733379	2.78770444884678	0.0103116137960595	0.0694161161419898	0.0551471509503864	AKR1C2/AKR1C3/ALAD/COMT/CREB1/CYBB/FGF2/H6PD/JUP/PMVK/PTPRC/TBXAS1	12
GO:0009131	BP	GO:0009131	pyrimidine nucleoside monophosphate catabolic process	2/378	8/18805	0.25	12.4371693121693	4.63407412523317	0.0104145781221537	0.0694161161419898	0.0551471509503864	NT5C/TYMP	2
GO:0009178	BP	GO:0009178	pyrimidine deoxyribonucleoside monophosphate catabolic process	2/378	8/18805	0.25	12.4371693121693	4.63407412523317	0.0104145781221537	0.0694161161419898	0.0551471509503864	NT5C/TYMP	2
GO:0009448	BP	GO:0009448	gamma-aminobutyric acid metabolic process	2/378	8/18805	0.25	12.4371693121693	4.63407412523317	0.0104145781221537	0.0694161161419898	0.0551471509503864	ALDH1A1/PHGDH	2
GO:0031580	BP	GO:0031580	membrane raft distribution	2/378	8/18805	0.25	12.4371693121693	4.63407412523317	0.0104145781221537	0.0694161161419898	0.0551471509503864	DOCK2/PTPRC	2
GO:0032829	BP	GO:0032829	regulation of CD4-positive, CD25-positive, alpha-beta regulatory T cell differentiation	2/378	8/18805	0.25	12.4371693121693	4.63407412523317	0.0104145781221537	0.0694161161419898	0.0551471509503864	HLA-DRA/LGALS9	2
GO:0033029	BP	GO:0033029	regulation of neutrophil apoptotic process	2/378	8/18805	0.25	12.4371693121693	4.63407412523317	0.0104145781221537	0.0694161161419898	0.0551471509503864	ANXA1/ITPKB	2
GO:0046078	BP	GO:0046078	dUMP metabolic process	2/378	8/18805	0.25	12.4371693121693	4.63407412523317	0.0104145781221537	0.0694161161419898	0.0551471509503864	DCTD/NT5C	2
GO:1902564	BP	GO:1902564	negative regulation of neutrophil activation	2/378	8/18805	0.25	12.4371693121693	4.63407412523317	0.0104145781221537	0.0694161161419898	0.0551471509503864	GRN/PTPN6	2
GO:1903979	BP	GO:1903979	negative regulation of microglial cell activation	2/378	8/18805	0.25	12.4371693121693	4.63407412523317	0.0104145781221537	0.0694161161419898	0.0551471509503864	GRN/PTPRC	2
GO:1905050	BP	GO:1905050	positive regulation of metallopeptidase activity	2/378	8/18805	0.25	12.4371693121693	4.63407412523317	0.0104145781221537	0.0694161161419898	0.0551471509503864	DDRGK1/STAT3	2
GO:2000427	BP	GO:2000427	positive regulation of apoptotic cell clearance	2/378	8/18805	0.25	12.4371693121693	4.63407412523317	0.0104145781221537	0.0694161161419898	0.0551471509503864	C4A/C4B	2
GO:0006949	BP	GO:0006949	syncytium formation	5/378	66/18805	0.0757575757575758	3.76883918550585	3.22730639119036	0.0104854268931947	0.0697411064153698	0.0554053372140322	CAPN2/CD109/DOCK2/ITGB1/TANC1	5
GO:0007166	BP	GO:0007166	cell surface receptor signaling pathway	76/378	2932/18805	0.0259208731241473	1.28952915105712	2.44392838227267	0.0104922810025198	0.0697411064153698	0.0554053372140322	ANO6/ANXA1/ANXA4/CASP1/CD109/CD2AP/CD44/CPNE3/CRB2/CYBA/DDR2/ECE1/EFEMP1/EPM2A/ERBIN/EZR/FCGR2A/FERMT2/FERMT3/FGF1/FGF2/GBP1/GCLM/GPRC5B/GRIA3/GSTP1/HCLS1/HOMER3/ICAM1/IGSF1/IL16/INPP5D/IQGAP1/ITGA6/ITGA7/ITGAM/ITGAX/ITGB1/ITGB2/ITGB4/ITGB5/ITPKB/JUP/KRT8/LAMA1/LIMS1/MAPKAPK2/MAVS/NCKAP1L/NGEF/PBLD/PBXIP1/PGAM2/PLD2/PLXNB1/PRAM1/PTPN6/PTPRC/PXN/PYCARD/RAB29/RPS6KA5/SAMHD1/SEMA4B/SGPL1/SIRPB1/SP10…	76
GO:0051146	BP	GO:0051146	striated muscle cell differentiation	13/378	311/18805	0.0418006430868167	2.0795267017132	2.74942489072466	0.0105722636719766	0.0701759485334096	0.0557507945120763	CAPN2/CSRP1/CSRP2/DOCK2/FLNC/ITGB1/KLHL40/KRT8/PI16/PLEC/SGCB/SGCD/TANC1	13
GO:0030832	BP	GO:0030832	regulation of actin filament length	8/378	149/18805	0.0536912751677852	2.67106991939207	2.9330684106717	0.010619586479476	0.0703931048756462	0.0559233128586899	ADD3/COTL1/HCLS1/LIMA1/NCKAP1L/PYCARD/RDX/SCIN	8
GO:0098542	BP	GO:0098542	defense response to other organism	39/378	1324/18805	0.0294561933534743	1.46540665611663	2.51557430222171	0.0106578812964659	0.0705499038017432	0.056047880675602	ANXA1/AQP1/C4A/C4B/CALCOCO2/CASP1/CD58/COTL1/CYBA/CYBB/ERBIN/FLNB/GBP1/GRN/HMGN2/HVCN1/IFI16/IFIT5/INPP5D/ITGAM/ITGAX/LGALS9/MAPKAPK2/MAVS/NDUFAF4/NEK7/PRDX1/PTPN6/PTPRC/PYCARD/RNASET2/SAMHD1/SP100/STXBP1/SYK/TRIM21/TRIM25/TUSC2/VGF	39
GO:0009124	BP	GO:0009124	nucleoside monophosphate biosynthetic process	4/378	43/18805	0.0930232558139535	4.62778393010951	3.41098475136974	0.0106948393192921	0.0706005899721488	0.056088147951356	APRT/DCK/DCTD/SHMT1	4
GO:0090504	BP	GO:0090504	epiboly	4/378	43/18805	0.0930232558139535	4.62778393010951	3.41098475136974	0.0106948393192921	0.0706005899721488	0.056088147951356	CD44/FERMT2/ITGB1/ITGB5	4
GO:0009617	BP	GO:0009617	response to bacterium	25/378	758/18805	0.0329815303430079	1.64078750820176	2.57922858733952	0.010862010670415	0.0715232641469853	0.0568211600359511	ADH5/ALAD/AQP1/C4B/CAPN2/CASP1/CYBA/ERBIN/GBP1/GRN/GSTP1/HADHB/ITGAM/LGALS9/MAPKAPK2/MAVS/NFKB2/PLSCR4/PTPN6/PYCARD/RAB29/SYK/TAP2/TUSC2/VGF	25
GO:0061061	BP	GO:0061061	muscle structure development	24/378	719/18805	0.0333796940194715	1.66059562443429	2.58685792987068	0.0108642932881497	0.0715232641469853	0.0568211600359511	APLNR/CAPN2/CREB1/CSRP1/CSRP2/DOCK2/FLNB/FLNC/ITGA7/ITGB1/KLHL40/KRT8/LAMA1/LGALS1/MTM1/MYLK/OLFM2/PI16/PLEC/PTBP1/SGCB/SGCD/TANC1/UTRN	24
GO:1901879	BP	GO:1901879	regulation of protein depolymerization	6/378	93/18805	0.0645161290322581	3.20959208055982	3.05940644895471	0.0111658935519307	0.0734085143611925	0.0583188839640583	ADD3/ASPH/LIMA1/RDX/SCIN/TTBK2	6
GO:0050851	BP	GO:0050851	antigen receptor-mediated signaling pathway	10/378	213/18805	0.0469483568075117	2.33561865017264	2.80771436780927	0.0112302604292578	0.0737310967419525	0.0585751572941495	CD2AP/EZR/GBP1/INPP5D/NCKAP1L/PRAM1/PTPN6/PTPRC/RAB29/SYK	10
GO:0050852	BP	GO:0050852	T cell receptor signaling pathway	8/378	151/18805	0.0529801324503311	2.6356915098637	2.89033106152851	0.0114478727592716	0.0750425257622463	0.0596170129634429	CD2AP/EZR/GBP1/INPP5D/PRAM1/PTPN6/PTPRC/RAB29	8
GO:0006898	BP	GO:0006898	receptor-mediated endocytosis	12/378	280/18805	0.0428571428571429	2.13208616780045	2.73352528010718	0.0114611535507394	0.0750425257622463	0.0596170129634429	APLNR/CACNG2/CACNG3/CACNG8/CLTA/EZR/FCHO2/HPCA/ITGAM/ITGB1/ITGB2/SYK	12
GO:0030835	BP	GO:0030835	negative regulation of actin filament depolymerization	4/378	44/18805	0.0909090909090909	4.52260702260702	3.35047395539475	0.0115820547518928	0.075526281257607	0.0600013291540976	ADD3/LIMA1/RDX/SCIN	4
GO:0050892	BP	GO:0050892	intestinal absorption	4/378	44/18805	0.0909090909090909	4.52260702260702	3.35047395539475	0.0115820547518928	0.075526281257607	0.0600013291540976	EZR/F11R/LIMA1/TJP2	4
GO:0072528	BP	GO:0072528	pyrimidine-containing compound biosynthetic process	4/378	44/18805	0.0909090909090909	4.52260702260702	3.35047395539475	0.0115820547518928	0.075526281257607	0.0600013291540976	DCK/DCTD/SHMT1/SLC4A7	4
GO:0030855	BP	GO:0030855	epithelial cell differentiation	25/378	763/18805	0.0327653997378768	1.63003529648353	2.54465267890591	0.0117191780239555	0.0762394464770555	0.0605678983054031	AKR1C2/AKR1C3/ANXA1/ANXA4/BDH2/CD109/CD2AP/CREB1/EPB41L5/EZR/F11R/FGF2/FLNB/ICAM1/IQGAP1/LAMA1/MSN/PCNA/PLEC/PTER/RDX/SLC4A7/TJP2/TPP1/TST	25
GO:0030641	BP	GO:0030641	regulation of cellular pH	6/378	94/18805	0.0638297872340425	3.17544748395812	3.02836162628206	0.0117314315533881	0.0762394464770555	0.0605678983054031	GRN/HVCN1/SLC12A5/SLC4A10/SLC4A7/SLC4A8	6
GO:0050790	BP	GO:0050790	regulation of catalytic activity	28/378	882/18805	0.0317460317460317	1.5793230872596	2.52402399822687	0.0117388813625182	0.0762394464770555	0.0605678983054031	CRB2/CTSH/DBI/DDR2/DDRGK1/EPM2A/FGF1/FGF2/GPRC5B/GRN/GSTP1/IQGAP1/ITGA6/ITGAM/ITGB1/ITGB2/LIMS1/NGEF/PCNA/PLXNB1/PSMB8/PTPRC/PYCARD/RDX/RGS6/S100A1/STAT3/TAX1BP3	28
GO:0000271	BP	GO:0000271	polysaccharide biosynthetic process	5/378	68/18805	0.0735294117647059	3.65799097416744	3.14486229105308	0.0118412203240491	0.0767142043692207	0.0609450664127425	EPM2A/GYG1/GYG2/GYS1/PGM2	5
GO:1903131	BP	GO:1903131	mononuclear cell differentiation	19/378	533/18805	0.0356472795497186	1.77340500511232	2.59430625512182	0.0118561813349903	0.0767142043692207	0.0609450664127425	ANXA1/DDRGK1/DOCK2/HCLS1/HLA-DRA/IFI16/INPP5D/ITGB1/ITPKB/LGALS1/LGALS9/NCKAP1L/PIR/PNP/PTPN6/PTPRC/STAT3/SYK/TUSC2	19
GO:0033157	BP	GO:0033157	regulation of intracellular protein transport	8/378	152/18805	0.0526315789473684	2.61835143414091	2.86922092286447	0.0118794413287989	0.0767142043692207	0.0609450664127425	ASPH/EPM2A/HCLS1/JUP/LCP1/MAVS/RAB29/SP100	8
GO:0002483	BP	GO:0002483	antigen processing and presentation of endogenous peptide antigen	3/378	24/18805	0.125	6.21858465608466	3.66389231400165	0.011923415453942	0.0767142043692207	0.0609450664127425	HLA-DRA/TAP2/TAPBP	3
GO:0045061	BP	GO:0045061	thymic T cell selection	3/378	24/18805	0.125	6.21858465608466	3.66389231400165	0.011923415453942	0.0767142043692207	0.0609450664127425	DOCK2/ITPKB/PTPRC	3
GO:0046641	BP	GO:0046641	positive regulation of alpha-beta T cell proliferation	3/378	24/18805	0.125	6.21858465608466	3.66389231400165	0.011923415453942	0.0767142043692207	0.0609450664127425	LGALS9/PTPRC/SYK	3
GO:0097066	BP	GO:0097066	response to thyroid hormone	3/378	24/18805	0.125	6.21858465608466	3.66389231400165	0.011923415453942	0.0767142043692207	0.0609450664127425	CTSH/GCLM/RDX	3
GO:0072359	BP	GO:0072359	circulatory system development	37/378	1251/18805	0.0295763389288569	1.47138373956919	2.47149028978825	0.0119978398520846	0.0770901203295942	0.0612437102344304	ALOX5/ANXA1/APLNR/AQP1/COMT/CRB2/CREB1/CTSH/CYBB/ECE1/FGF1/FGF2/GNA13/GRN/GYS1/HSPB6/ITGAX/ITGB1/ITGB2/JUP/LAMA1/MYLK/OLFM1/PCNA/PI16/PLCD3/PLEC/PTPN6/S100A1/SGCB/SGCD/SGPL1/SP100/STAT3/SYK/TYMP/WASF2	37
GO:0051258	BP	GO:0051258	protein polymerization	12/378	282/18805	0.0425531914893617	2.11696498930541	2.70677498749012	0.0120717439346265	0.07746169643271	0.0615389062866867	ADD3/CD2AP/CHMP4A/COTL1/HCLS1/MAP4/NCKAP1L/NEDD1/PYCARD/RDX/SCIN/TPPP3	12
GO:0031503	BP	GO:0031503	protein-containing complex localization	10/378	216/18805	0.0462962962962963	2.30317950225358	2.75896890285026	0.0122967788079902	0.078800767387905	0.0626027218990205	CACNG2/CACNG3/CACNG8/EZR/HPCA/OLFM1/SGCD/SLC12A5/STX1B/ZNF365	10
GO:0019229	BP	GO:0019229	regulation of vasoconstriction	5/378	69/18805	0.072463768115942	3.60497661222299	3.10480006101963	0.0125617757669777	0.0802854077202458	0.0637821840911598	ADD3/ECE1/HTR2A/ITGB1/TBXAS1	5
GO:0045576	BP	GO:0045576	mast cell activation	5/378	69/18805	0.072463768115942	3.60497661222299	3.10480006101963	0.0125617757669777	0.0802854077202458	0.0637821840911598	CPLX2/LGALS9/PTPN6/STXBP1/SYK	5
GO:1903829	BP	GO:1903829	positive regulation of protein localization	18/378	499/18805	0.0360721442885772	1.79454146388014	2.57640310123297	0.0126226737636247	0.0805677680356392	0.0640065032810082	ASPH/CACNG2/CD2AP/DDRGK1/DOC2B/EZR/FERMT2/HCLS1/HPCA/ITGAM/ITGB1/ITGB2/JUP/MAVS/MSN/RAB29/RDX/SYTL4	18
GO:0042098	BP	GO:0042098	T cell proliferation	10/378	217/18805	0.0460829493087558	2.29256577182844	2.74289946356091	0.012668732238176	0.0807547892272092	0.0641550809666473	ANXA1/DOCK2/LGALS9/MSN/NCKAP1L/PNP/PTPN6/PTPRC/PYCARD/SYK	10
GO:0031644	BP	GO:0031644	regulation of nervous system process	7/378	124/18805	0.0564516129032258	2.80839307048984	2.89365879327111	0.0127123273894427	0.0809256349930311	0.0642908081977379	FABP5/ITGAX/JAM2/MGLL/STX1A/STX1B/TYMP	7
GO:0007044	BP	GO:0007044	cell-substrate junction assembly	6/378	96/18805	0.0625	3.10929232804233	2.96750053083481	0.0129225381250852	0.0821552918532791	0.0652677005428897	EPB41L5/FERMT2/ITGA6/ITGB4/LIMS1/PLEC	6
GO:0006873	BP	GO:0006873	intracellular monoatomic ion homeostasis	19/378	538/18805	0.0353159851301115	1.75692	2.5512513171497	0.0129764510015144	0.0823893509569142	0.0654536471708035	APLNR/ASPH/ATP2B2/CP/CYBA/FGF2/FTL/GRN/HTR2A/HVCN1/NUBP1/PTPN6/PTPRC/SCO2/SLC12A5/SLC4A10/SLC4A7/SLC4A8/TBXAS1	19
GO:0005975	BP	GO:0005975	carbohydrate metabolic process	20/378	576/18805	0.0347222222222222	1.72738462669018	2.53943815448537	0.0130043714581179	0.0824579816535134	0.0655081703506577	AKR7A2/COMT/CTBS/EPM2A/FABP5/GALK1/GYG1/GYG2/GYS1/H6PD/HTR2A/NAGA/PGAM2/PGM2/PGM3/RPE/RPEL1/SLC2A3/SORD/STAT3	20
GO:0000255	BP	GO:0000255	allantoin metabolic process	2/378	9/18805	0.222222222222222	11.0552616108172	4.32141140769285	0.0132134439897077	0.0824813297751315	0.065526719103582	NT5C/PNP	2
GO:0001781	BP	GO:0001781	neutrophil apoptotic process	2/378	9/18805	0.222222222222222	11.0552616108172	4.32141140769285	0.0132134439897077	0.0824813297751315	0.065526719103582	ANXA1/ITPKB	2
GO:0002138	BP	GO:0002138	retinoic acid biosynthetic process	2/378	9/18805	0.222222222222222	11.0552616108172	4.32141140769285	0.0132134439897077	0.0824813297751315	0.065526719103582	AKR1C3/PRMT3	2
GO:0007231	BP	GO:0007231	osmosensory signaling pathway	2/378	9/18805	0.222222222222222	11.0552616108172	4.32141140769285	0.0132134439897077	0.0824813297751315	0.065526719103582	CASP1/PYCARD	2
GO:0009113	BP	GO:0009113	purine nucleobase biosynthetic process	2/378	9/18805	0.222222222222222	11.0552616108172	4.32141140769285	0.0132134439897077	0.0824813297751315	0.065526719103582	APRT/SHMT1	2
GO:0035701	BP	GO:0035701	hematopoietic stem cell migration	2/378	9/18805	0.222222222222222	11.0552616108172	4.32141140769285	0.0132134439897077	0.0824813297751315	0.065526719103582	JAM2/PTPRC	2
GO:0035726	BP	GO:0035726	common myeloid progenitor cell proliferation	2/378	9/18805	0.222222222222222	11.0552616108172	4.32141140769285	0.0132134439897077	0.0824813297751315	0.065526719103582	GSTP1/ITPKB	2
GO:0035733	BP	GO:0035733	hepatic stellate cell activation	2/378	9/18805	0.222222222222222	11.0552616108172	4.32141140769285	0.0132134439897077	0.0824813297751315	0.065526719103582	DDR2/GCLM	2
GO:0035768	BP	GO:0035768	endothelial cell chemotaxis to fibroblast growth factor	2/378	9/18805	0.222222222222222	11.0552616108172	4.32141140769285	0.0132134439897077	0.0824813297751315	0.065526719103582	FGF1/FGF2	2
GO:0051665	BP	GO:0051665	membrane raft localization	2/378	9/18805	0.222222222222222	11.0552616108172	4.32141140769285	0.0132134439897077	0.0824813297751315	0.065526719103582	DOCK2/PTPRC	2
GO:0106015	BP	GO:0106015	negative regulation of inflammatory response to wounding	2/378	9/18805	0.222222222222222	11.0552616108172	4.32141140769285	0.0132134439897077	0.0824813297751315	0.065526719103582	PTPN6/STAT3	2
GO:2000544	BP	GO:2000544	regulation of endothelial cell chemotaxis to fibroblast growth factor	2/378	9/18805	0.222222222222222	11.0552616108172	4.32141140769285	0.0132134439897077	0.0824813297751315	0.065526719103582	FGF1/FGF2	2
GO:0010803	BP	GO:0010803	regulation of tumor necrosis factor-mediated signaling pathway	5/378	70/18805	0.0714285714285714	3.55347694633409	3.06547526215181	0.0133114453560011	0.0828033207433339	0.0657825225900777	CASP1/GSTP1/MAPKAPK2/PYCARD/SYK	5
GO:0051016	BP	GO:0051016	barbed-end actin filament capping	3/378	25/18805	0.12	5.96984126984127	3.56129895106452	0.0133509400742001	0.0828033207433339	0.0657825225900777	ADD3/RDX/SCIN	3
GO:0060907	BP	GO:0060907	positive regulation of macrophage cytokine production	3/378	25/18805	0.12	5.96984126984127	3.56129895106452	0.0133509400742001	0.0828033207433339	0.0657825225900777	GPRC5B/MAPKAPK2/PYCARD	3
GO:0150105	BP	GO:0150105	protein localization to cell-cell junction	3/378	25/18805	0.12	5.96984126984127	3.56129895106452	0.0133509400742001	0.0828033207433339	0.0657825225900777	F11R/HEPACAM/TJP2	3
GO:1903902	BP	GO:1903902	positive regulation of viral life cycle	3/378	25/18805	0.12	5.96984126984127	3.56129895106452	0.0133509400742001	0.0828033207433339	0.0657825225900777	LGALS1/LGALS9/TRIM21	3
GO:0006739	BP	GO:0006739	NADP metabolic process	4/378	46/18805	0.0869565217391304	4.32597193466759	3.23471749642081	0.0134950821055651	0.0833753854701518	0.066236995435817	H6PD/RPE/RPEL1/TKT	4
GO:0006911	BP	GO:0006911	phagocytosis, engulfment	4/378	46/18805	0.0869565217391304	4.32597193466759	3.23471749642081	0.0134950821055651	0.0833753854701518	0.066236995435817	ANO6/ITGAM/ITGB2/NCKAP1L	4
GO:0046633	BP	GO:0046633	alpha-beta T cell proliferation	4/378	46/18805	0.0869565217391304	4.32597193466759	3.23471749642081	0.0134950821055651	0.0833753854701518	0.066236995435817	DOCK2/LGALS9/PTPRC/SYK	4
GO:0008154	BP	GO:0008154	actin polymerization or depolymerization	9/378	187/18805	0.0481283422459893	2.3943213649096	2.74448508898935	0.0135763081346478	0.083769819335298	0.0665503506782317	ADD3/CD2AP/COTL1/HCLS1/LIMA1/NCKAP1L/PYCARD/RDX/SCIN	9
GO:0030041	BP	GO:0030041	actin filament polymerization	8/378	156/18805	0.0512820512820513	2.55121421788088	2.7864419808829	0.0137261338625573	0.0845859834829458	0.0671987466120889	ADD3/CD2AP/COTL1/HCLS1/NCKAP1L/PYCARD/RDX/SCIN	8
GO:0030030	BP	GO:0030030	cell projection organization	46/378	1644/18805	0.0279805352798054	1.39199461888026	2.3828868437215	0.013782485881207	0.0848247758129456	0.0673884535187871	ABCC4/ANO6/ATF1/CD2AP/CD44/CPNE5/CREB1/DDR2/DNAAF5/ECE1/EZR/GFAP/GRN/ICAM1/IQGAP1/ITGA6/ITGB1/ITGB4/LAMA1/LIMA1/MAP4/MATN2/MYLK/NCKAP1L/NGEF/NRN1/NUBP1/OLFM1/PHGDH/PLXNB1/RAB29/RDX/RND2/RPS6KA5/S100B/SAMD14/SCIN/SEMA4B/SLC12A5/STX1B/STXBP1/SYT2/TANC1/TTBK2/WASF2/ZNF365	46
GO:1901137	BP	GO:1901137	carbohydrate derivative biosynthetic process	21/378	618/18805	0.0339805825242718	1.69048903272204	2.49985139354291	0.0138459757384727	0.0851068330149236	0.0676125319022897	AK1/APRT/CRYL1/DCK/DCTD/MAGT1/MTAP/NDUFA2/NDUFB2/NDUFB3/NDUFB5/NDUFC2/NDUFS4/NDUFS6/NDUFV3/PGM2/PGM3/PNP/SHMT1/SORD/TKT	21
GO:0008333	BP	GO:0008333	endosome to lysosome transport	5/378	71/18805	0.0704225352112676	3.50342797525896	3.02686269405342	0.014090719530537	0.0865008629524303	0.0687200092960953	CACNG2/CACNG3/CACNG8/CHMP4A/MTM1	5
GO:1901606	BP	GO:1901606	alpha-amino acid catabolic process	6/378	98/18805	0.0612244897959184	3.04583738257208	2.90821009725835	0.0141959362982538	0.0870358995181741	0.0691450653766558	AASS/CSAD/HAAO/HNMT/SDSL/SHMT1	6
GO:0031960	BP	GO:0031960	response to corticosteroid	8/378	157/18805	0.0509554140127389	2.53496444579247	2.76614995365138	0.0142188137122755	0.0870653917146832	0.0691684952471691	AKR1C3/ALAD/ANXA1/AQP1/COMT/CYBB/PCNA/PTPRC	8
GO:0002064	BP	GO:0002064	epithelial cell development	10/378	221/18805	0.0452488687782805	2.25107136871843	2.67949114959438	0.0142417880326681	0.0870954016870909	0.069192336461146	EPB41L5/EZR/F11R/FLNB/ICAM1/IQGAP1/MSN/PLEC/RDX/TJP2	10
GO:1903037	BP	GO:1903037	regulation of leukocyte cell-cell adhesion	15/378	395/18805	0.0379746835443038	1.88919027526622	2.55805607950828	0.0143041606031882	0.0872591849991641	0.0693224529749478	ALOX5/ANXA1/CD44/HLA-DRA/ITGB2/ITPKB/LGALS1/LGALS9/NCKAP1L/PNP/PTPN6/PTPRC/PYCARD/SIRPB1/SYK	15
GO:0048666	BP	GO:0048666	neuron development	35/378	1183/18805	0.029585798816568	1.47185435646974	2.40113	0.0143047844260925	0.0872591849991641	0.0693224529749478	ATF1/CD2AP/CPNE5/CRB2/CREB1/DDR2/ECE1/GFAP/GRN/IQGAP1/ITGA6/ITGB1/LAMA1/MAP4/MATN2/NCKAP1L/NGEF/NRN1/OLFM1/OLFM3/PHGDH/PLXNB1/RAB29/RND2/RPS6KA5/S100B/SAMD14/SEMA4B/SLC12A5/SLC4A10/SLC4A7/STX1B/STXBP1/SYT2/ZNF365	35
GO:0030833	BP	GO:0030833	regulation of actin filament polymerization	7/378	127/18805	0.0551181102362205	2.74205307669875	2.82125122795945	0.0143480080994148	0.0874122010506699	0.0694440155134362	ADD3/COTL1/HCLS1/NCKAP1L/PYCARD/RDX/SCIN	7
GO:0030098	BP	GO:0030098	lymphocyte differentiation	16/378	432/18805	0.037037037037037	1.84254360180286	2.53739409062857	0.014450301424511	0.0879035895696934	0.0698343957066819	ANXA1/DDRGK1/DOCK2/HLA-DRA/INPP5D/ITGB1/ITPKB/LGALS1/LGALS9/NCKAP1L/PNP/PTPN6/PTPRC/STAT3/SYK/TUSC2	16
GO:0001959	BP	GO:0001959	regulation of cytokine-mediated signaling pathway	9/378	189/18805	0.0476190476190476	2.36898463088939	2.7091309179452	0.014465147650709	0.0879035895696934	0.0698343957066819	CASP1/GSTP1/MAPKAPK2/MAVS/PTPN6/PTPRC/PYCARD/SAMHD1/SYK	9
GO:0007520	BP	GO:0007520	myoblast fusion	4/378	47/18805	0.0851063829787234	4.23392997861083	3.17928878995199	0.014522421097845	0.0880296192081951	0.0699345190769445	CAPN2/DOCK2/ITGB1/TANC1	4
GO:1903426	BP	GO:1903426	regulation of reactive oxygen species biosynthetic process	4/378	47/18805	0.0851063829787234	4.23392997861083	3.17928878995199	0.014522421097845	0.0880296192081951	0.0699345190769445	ALOX5/CYBA/HVCN1/NDUFC2	4
GO:0002460	BP	GO:0002460	adaptive immune response based on somatic recombination of immune receptors built from immunoglobulin superfamily domains	15/378	396/18805	0.0378787878787879	1.88441959275293	2.54761942955533	0.0146047181223768	0.0884172570750423	0.0702424752857502	ANXA1/C4A/C4B/CTSH/FCGR2A/HLA-DRA/ICAM1/INPP5D/LGALS1/NCKAP1L/NFKB2/PTPN6/PTPRC/STAT3/TAP2	15
GO:0050801	BP	GO:0050801	monoatomic ion homeostasis	21/378	622/18805	0.0337620578778135	1.67961772061451	2.46871423090612	0.0147810143028227	0.0893722809602291	0.0710011873728669	APLNR/ASPH/ATP2B2/COMT/CP/CYBA/FGF2/FTL/GRN/HTR2A/HVCN1/NUBP1/PTPN6/PTPRC/SCO2/SGCD/SLC12A5/SLC4A10/SLC4A7/SLC4A8/TBXAS1	21
GO:0046629	BP	GO:0046629	gamma-delta T cell activation	3/378	26/18805	0.115384615384615	5.74023199023199	3.4641265024529	0.0148716136999266	0.0894710442196582	0.0710796491578067	NCKAP1L/PTPRC/SYK	3
GO:0051894	BP	GO:0051894	positive regulation of focal adhesion assembly	3/378	26/18805	0.115384615384615	5.74023199023199	3.4641265024529	0.0148716136999266	0.0894710442196582	0.0710796491578067	EPB41L5/FERMT2/LIMS1	3
GO:0090314	BP	GO:0090314	positive regulation of protein targeting to membrane	3/378	26/18805	0.115384615384615	5.74023199023199	3.4641265024529	0.0148716136999266	0.0894710442196582	0.0710796491578067	HPCA/ITGAM/ITGB2	3
GO:1901658	BP	GO:1901658	glycosyl compound catabolic process	3/378	26/18805	0.115384615384615	5.74023199023199	3.4641265024529	0.0148716136999266	0.0894710442196582	0.0710796491578067	DCTD/NAGA/PNP	3
GO:0009967	BP	GO:0009967	positive regulation of signal transduction	45/378	1609/18805	0.0279676817899316	1.39135517476102	2.35114323521174	0.0149035089871646	0.0895511344253695	0.0711432762650187	AKR1C2/AKR1C3/CASP1/CD44/CRB2/CTSH/CYBA/DDR2/F11R/FABP5/FERMT2/FGF1/FGF2/GPRC5B/HCLS1/HTR2A/ICAM1/IFIT5/IQGAP1/IQGAP3/ITGB1/ITPKB/JUP/LAMA1/LGALS1/LGALS9/LIMS1/MAVS/NCKAP1L/NEK6/NEK7/PBXIP1/PLXNB1/PTBP1/PTPN6/PTPRC/PYCARD/RAB29/S100B/STAT3/STX1A/STX1B/SYK/TRADD/TRIM25	45
GO:0051897	BP	GO:0051897	positive regulation of phosphatidylinositol 3-kinase/protein kinase B signal transduction	9/378	190/18805	0.0473684210526316	2.35651629072682	2.69162155236276	0.0149253483320983	0.0895706769768139	0.0711588017091714	AKR1C2/AKR1C3/DDR2/FERMT2/FGF2/HCLS1/ITGB1/PLXNB1/PTPN6	9
GO:0048167	BP	GO:0048167	regulation of synaptic plasticity	10/378	223/18805	0.0448430493273543	2.23088238783306	2.64829563375464	0.0150810327864738	0.0903924092015139	0.0718116211631385	CD2AP/CPLX2/GFAP/GRIA3/PRRT2/S100B/SLC4A10/STXBP1/SYT12/VGF	10
GO:0043269	BP	GO:0043269	regulation of monoatomic ion transport	17/378	472/18805	0.0360169491525424	1.79179557887185	2.49523242769508	0.0153017279386437	0.0915304513262554	0.0727157308184906	ANO6/APLNR/ASPH/CYBA/DPP6/FGF14/HOMER3/HPCA/HTR2A/IL16/ITGB1/KCNIP4/KCNJ4/MYLK/PTPN6/TMX1/UTRN	17
GO:0040007	BP	GO:0040007	growth	29/378	942/18805	0.0307855626326964	1.53154101933295	2.39733508013284	0.0153088905932687	0.0915304513262554	0.0727157308184906	ANXA1/CD2AP/COMT/CPNE5/CREB1/DDR2/EPB41L5/EPM2A/EPPK1/EZR/FGF1/FGF2/IQGAP1/ITGB1/MTM1/NRN1/NUBP1/OLFM1/PI16/PLEC/RND2/S100B/SGPL1/SIPA1/SLC12A5/SLC4A10/STAT3/SYT2/TKT	29
GO:0010256	BP	GO:0010256	endomembrane system organization	21/378	625/18805	0.0336	1.67155555555556	2.44550592128125	0.0155145725035504	0.0925551200282562	0.0735297717462168	ANO6/AQP1/ATL3/CHMP4A/CPLX2/CREB1/DOC2B/HIKESHI/IQGAP1/NEK6/PLEC/PLSCR4/PRRT2/PTPRC/RAB29/RPH3A/STX1B/STXBP1/SYT2/SYTL4/TRAM1	21
GO:0006821	BP	GO:0006821	chloride transport	7/378	129/18805	0.0542635658914729	2.69954062589722	2.77413873382453	0.015518683748253	0.0925551200282562	0.0735297717462168	ANO6/CLIC1/GABRA1/GABRG2/SLC12A5/SLC4A10/SLC4A8	7
GO:0006576	BP	GO:0006576	biogenic amine metabolic process	6/378	100/18805	0.06	2.98492063492063	2.85041433595155	0.0155542580505553	0.0926526199575105	0.0736072298872808	COMT/HAAO/HNMT/ITGAM/ITGB2/SNCB	6
GO:0001914	BP	GO:0001914	regulation of T cell mediated cytotoxicity	4/378	48/18805	0.0833333333333333	4.14572310405644	3.12538213108937	0.0155979260964413	0.092683607717325	0.0736318478976662	HLA-DRA/NCKAP1L/PTPRC/TAP2	4
GO:2000516	BP	GO:2000516	positive regulation of CD4-positive, alpha-beta T cell activation	4/378	48/18805	0.0833333333333333	4.14572310405644	3.12538213108937	0.0155979260964413	0.092683607717325	0.0736318478976662	ANXA1/HLA-DRA/LGALS9/NCKAP1L	4
GO:1903706	BP	GO:1903706	regulation of hemopoiesis	16/378	436/18805	0.036697247706422	1.82563953206155	2.49824294615462	0.0156315228969077	0.0927688532514753	0.0736995706197214	ANXA1/CREB1/DDRGK1/HCLS1/HLA-DRA/INPP5D/ITPKB/LGALS1/LGALS9/NCKAP1L/PNP/PTPN6/PTPRC/SCIN/STAT3/SYK	16
GO:0050854	BP	GO:0050854	regulation of antigen receptor-mediated signaling pathway	5/378	73/18805	0.0684931506849315	3.40744364716967	2.95167943055067	0.0157399775469615	0.0932976036885702	0.0741196327290724	EZR/GBP1/PTPN6/PTPRC/RAB29	5
GO:0035264	BP	GO:0035264	multicellular organism growth	8/378	160/18805	0.05	2.48743386243386	2.7062017154533	0.0157741201693899	0.0933851168259089	0.0741891569327182	COMT/CREB1/EZR/PLEC/SGPL1/SLC12A5/SLC4A10/STAT3	8
GO:0045580	BP	GO:0045580	regulation of T cell differentiation	9/378	192/18805	0.046875	2.33196924603175	2.65693130837312	0.0158780028808565	0.0938847802243526	0.0745861110463997	ANXA1/HLA-DRA/ITPKB/LGALS1/LGALS9/NCKAP1L/PNP/PTPRC/SYK	9
GO:0009154	BP	GO:0009154	purine ribonucleotide catabolic process	7/378	130/18805	0.0538461538461538	2.67877492877493	2.75091739104758	0.0161287863846741	0.0940667657695506	0.0747306881977819	GALK1/HTR2A/NT5C/PDE4C/PGAM2/PNP/STAT3	7
GO:0043244	BP	GO:0043244	regulation of protein-containing complex disassembly	7/378	130/18805	0.0538461538461538	2.67877492877493	2.75091739104758	0.0161287863846741	0.0940667657695506	0.0747306881977819	ADD3/ASPH/CALCOCO2/LIMA1/RDX/SCIN/TTBK2	7
GO:0071229	BP	GO:0071229	cellular response to acid chemical	6/378	101/18805	0.0594059405940594	2.95536696526796	2.82205463216477	0.0162660646639158	0.0940667657695506	0.0747306881977819	CAPN2/CYBB/GCLM/HPCA/PLEC/SIPA1	6
GO:0001915	BP	GO:0001915	negative regulation of T cell mediated cytotoxicity	2/378	10/18805	0.2	9.94973544973545	4.05445734879361	0.0162991802070087	0.0940667657695506	0.0747306881977819	NCKAP1L/PTPRC	2
GO:0002317	BP	GO:0002317	plasma cell differentiation	2/378	10/18805	0.2	9.94973544973545	4.05445734879361	0.0162991802070087	0.0940667657695506	0.0747306881977819	DDRGK1/LGALS1	2
GO:0007252	BP	GO:0007252	I-kappaB phosphorylation	2/378	10/18805	0.2	9.94973544973545	4.05445734879361	0.0162991802070087	0.0940667657695506	0.0747306881977819	DDRGK1/PRDX4	2
GO:0009128	BP	GO:0009128	purine nucleoside monophosphate catabolic process	2/378	10/18805	0.2	9.94973544973545	4.05445734879361	0.0162991802070087	0.0940667657695506	0.0747306881977819	NT5C/PNP	2
GO:0009169	BP	GO:0009169	purine ribonucleoside monophosphate catabolic process	2/378	10/18805	0.2	9.94973544973545	4.05445734879361	0.0162991802070087	0.0940667657695506	0.0747306881977819	NT5C/PNP	2
GO:0014820	BP	GO:0014820	tonic smooth muscle contraction	2/378	10/18805	0.2	9.94973544973545	4.05445734879361	0.0162991802070087	0.0940667657695506	0.0747306881977819	HTR2A/MYLK	2
GO:0016102	BP	GO:0016102	diterpenoid biosynthetic process	2/378	10/18805	0.2	9.94973544973545	4.05445734879361	0.0162991802070087	0.0940667657695506	0.0747306881977819	AKR1C3/PRMT3	2
GO:0030002	BP	GO:0030002	intracellular monoatomic anion homeostasis	2/378	10/18805	0.2	9.94973544973545	4.05445734879361	0.0162991802070087	0.0940667657695506	0.0747306881977819	SLC12A5/TBXAS1	2
GO:0030644	BP	GO:0030644	intracellular chloride ion homeostasis	2/378	10/18805	0.2	9.94973544973545	4.05445734879361	0.0162991802070087	0.0940667657695506	0.0747306881977819	SLC12A5/TBXAS1	2
GO:0032025	BP	GO:0032025	response to cobalt ion	2/378	10/18805	0.2	9.94973544973545	4.05445734879361	0.0162991802070087	0.0940667657695506	0.0747306881977819	ALAD/ATF1	2
GO:0035766	BP	GO:0035766	cell chemotaxis to fibroblast growth factor	2/378	10/18805	0.2	9.94973544973545	4.05445734879361	0.0162991802070087	0.0940667657695506	0.0747306881977819	FGF1/FGF2	2
GO:0051409	BP	GO:0051409	response to nitrosative stress	2/378	10/18805	0.2	9.94973544973545	4.05445734879361	0.0162991802070087	0.0940667657695506	0.0747306881977819	ADH5/GCLM	2
GO:0071803	BP	GO:0071803	positive regulation of podosome assembly	2/378	10/18805	0.2	9.94973544973545	4.05445734879361	0.0162991802070087	0.0940667657695506	0.0747306881977819	LCP1/MSN	2
GO:0097017	BP	GO:0097017	renal protein absorption	2/378	10/18805	0.2	9.94973544973545	4.05445734879361	0.0162991802070087	0.0940667657695506	0.0747306881977819	CD2AP/COMT	2
GO:0110025	BP	GO:0110025	DNA strand resection involved in replication fork processing	2/378	10/18805	0.2	9.94973544973545	4.05445734879361	0.0162991802070087	0.0940667657695506	0.0747306881977819	SAMHD1/ZNF365	2
GO:1904847	BP	GO:1904847	regulation of cell chemotaxis to fibroblast growth factor	2/378	10/18805	0.2	9.94973544973545	4.05445734879361	0.0162991802070087	0.0940667657695506	0.0747306881977819	FGF1/FGF2	2
GO:2000425	BP	GO:2000425	regulation of apoptotic cell clearance	2/378	10/18805	0.2	9.94973544973545	4.05445734879361	0.0162991802070087	0.0940667657695506	0.0747306881977819	C4A/C4B	2
GO:0006929	BP	GO:0006929	substrate-dependent cell migration	3/378	27/18805	0.111111111111111	5.52763080540858	3.37187855399717	0.0164861130800068	0.0948049867930223	0.0753171627584281	CD2AP/EPB41L5/PTPRC	3
GO:0035313	BP	GO:0035313	wound healing, spreading of epidermal cells	3/378	27/18805	0.111111111111111	5.52763080540858	3.37187855399717	0.0164861130800068	0.0948049867930223	0.0753171627584281	FERMT2/ITGB1/ITGB5	3
GO:0036010	BP	GO:0036010	protein localization to endosome	3/378	27/18805	0.111111111111111	5.52763080540858	3.37187855399717	0.0164861130800068	0.0948049867930223	0.0753171627584281	EZR/MSN/RDX	3
GO:0072659	BP	GO:0072659	protein localization to plasma membrane	12/378	295/18805	0.0406779661016949	2.02367500672585	2.53812847759055	0.0166703950670044	0.0957504574825914	0.0760682853756916	DPP6/EPM2A/EZR/F11R/FCHO2/GBP1/ITGB1/JUP/KCNIP4/PRAM1/RDX/STXBP1	12
GO:0033628	BP	GO:0033628	regulation of cell adhesion mediated by integrin	4/378	49/18805	0.0816326530612245	4.0611165100961	3.07292167640951	0.0167222570456945	0.0958199247362683	0.0761234731525012	FERMT3/NCKAP1L/PTPN6/SYK	4
GO:0045197	BP	GO:0045197	establishment or maintenance of epithelial cell apical/basal polarity	4/378	49/18805	0.0816326530612245	4.0611165100961	3.07292167640951	0.0167222570456945	0.0958199247362683	0.0761234731525012	CRB2/ERBIN/LAMA1/MSN	4
GO:0051209	BP	GO:0051209	release of sequestered calcium ion into cytosol	7/378	131/18805	0.0534351145038168	2.65832626519649	2.72791386490197	0.0167557032674381	0.0958975463726653	0.0761851391219807	APLNR/ASPH/CYBA/FGF2/HTR2A/PTPN6/PTPRC	7
GO:0051494	BP	GO:0051494	negative regulation of cytoskeleton organization	8/378	162/18805	0.0493827160493827	2.45672480240381	2.66698654940079	0.0168771326230614	0.0964779384466581	0.0766462275707988	ADD3/F11R/LIMA1/NUBP1/RDX/SCIN/TTBK2/WASF2	8
GO:0048878	BP	GO:0048878	chemical homeostasis	32/378	1073/18805	0.0298229263746505	1.48365113882355	2.33666749736694	0.0169299596937079	0.0966652556445241	0.0767950404165822	ALOX5/APLNR/AQP1/ASPH/ATP2B2/COMT/CP/CTSH/CYBA/FABP5/FGF2/FTL/GCLM/GRN/GSTP1/HTR2A/HVCN1/ICAM1/LIMA1/NUBP1/PTPN6/PTPRC/SCO2/SGCB/SGCD/SLC12A5/SLC4A10/SLC4A7/SLC4A8/STAT3/TBXAS1/VGF	32
GO:0006112	BP	GO:0006112	energy reserve metabolic process	6/378	102/18805	0.0588235294117647	2.92639277933396	2.79404241040944	0.0170000502209538	0.0969505822660077	0.0770217161676849	COMT/EPM2A/GYG1/GYG2/GYS1/PGM2	6
GO:0006066	BP	GO:0006066	alcohol metabolic process	14/378	368/18805	0.0380434782608696	1.89261272141707	2.47676930534047	0.0173528715539743	0.0988457305184421	0.0785273035234595	AKR1C2/AKR1C3/AKR7A2/ALDH1A1/ERLIN2/FGF1/GALK1/H6PD/ITPKB/ITPKC/LIMA1/PECR/PMVK/SORD	14
GO:0001704	BP	GO:0001704	formation of primary germ layer	7/378	132/18805	0.053030303030303	2.6381874298541	2.70512419893535	0.0173996592367581	0.0988763827534837	0.0785516549785214	CRB2/EPB41L5/ITGA7/ITGB1/ITGB2/ITGB4/ITGB5	7
GO:0051283	BP	GO:0051283	negative regulation of sequestering of calcium ion	7/378	132/18805	0.053030303030303	2.6381874298541	2.70512419893535	0.0173996592367581	0.0988763827534837	0.0785516549785214	APLNR/ASPH/CYBA/FGF2/HTR2A/PTPN6/PTPRC	7
GO:0042981	BP	GO:0042981	regulation of apoptotic process	43/378	1539/18805	0.0279402209226771	1.38999	2.28675448262592	0.0174198067976152	0.0988763827534837	0.0785516549785214	AKR1C3/ANO6/ANXA1/ANXA4/ANXA5/AQP1/CAPN2/CASP1/CD2AP/CD44/CREB1/CTSH/DDAH2/DDR2/DDRGK1/FGF2/GCLM/GRN/GSTP1/HCLS1/HMGN5/HSPB6/HTR2A/ICAM1/INPP5D/ITGA6/ITGB1/ITPKB/LGALS1/LGALS9/MGMT/NCKAP1L/NDUFAF4/OLFM1/PTPN6/PTPRC/PYCARD/RAD21/SCIN/SNCB/SP100/STXBP1/TRADD	43
GO:1903532	BP	GO:1903532	positive regulation of secretion by cell	12/378	297/18805	0.0404040404040404	2.01004756560312	2.51295093275085	0.0174813438266301	0.0991089363535651	0.078736405569602	CD2AP/CREB1/DOC2B/ITGAM/ITGB2/RPH3A/SLC4A8/STX1A/STX1B/STXBP1/SYK/SYTL4	12
GO:1901880	BP	GO:1901880	negative regulation of protein depolymerization	5/378	75/18805	0.0666666666666667	3.31657848324515	2.87907159307316	0.0175132051779628	0.0991728974766191	0.0787872190392118	ADD3/LIMA1/RDX/SCIN/TTBK2	5
GO:0031175	BP	GO:0031175	neuron projection development	31/378	1035/18805	0.029951690821256	1.49005699971884	2.32282644125187	0.0176081978239235	0.0994770285035021	0.0790288338194727	ATF1/CD2AP/CPNE5/CREB1/DDR2/ECE1/GFAP/GRN/IQGAP1/ITGA6/ITGB1/LAMA1/MAP4/MATN2/NCKAP1L/NGEF/NRN1/OLFM1/PHGDH/PLXNB1/RAB29/RND2/RPS6KA5/S100B/SAMD14/SEMA4B/SLC12A5/STX1B/STXBP1/SYT2/ZNF365	31
GO:0045087	BP	GO:0045087	innate immune response	31/378	1035/18805	0.029951690821256	1.49005699971884	2.32282644125187	0.0176081978239235	0.0994770285035021	0.0790288338194727	ANXA1/C4A/C4B/CALCOCO2/CASP1/CD58/CYBA/CYBB/ERBIN/FLNB/GBP1/GRN/HVCN1/IFI16/IFIT5/INPP5D/ITGAM/LGALS9/MAPKAPK2/MAVS/NEK7/PRDX1/PTPN6/PYCARD/RNASET2/SAMHD1/SP100/STXBP1/SYK/TRIM21/TRIM25	31
GO:0034308	BP	GO:0034308	primary alcohol metabolic process	6/378	103/18805	0.058252427184466	2.89798119895207	2.76636954848798	0.0177565186981421	0.100080308311516	0.0795081052694893	AKR1C2/AKR1C3/AKR7A2/ALDH1A1/H6PD/PECR	6
GO:0150115	BP	GO:0150115	cell-substrate junction organization	6/378	103/18805	0.058252427184466	2.89798119895207	2.76636954848798	0.0177565186981421	0.100080308311516	0.0795081052694893	EPB41L5/FERMT2/ITGA6/ITGB4/LIMS1/PLEC	6
GO:0001774	BP	GO:0001774	microglial cell activation	4/378	50/18805	0.08	3.97989417989418	3.02183685147168	0.0178960323059583	0.100513962333815	0.0798526186931302	GRN/ITGAM/ITGB2/PTPRC	4
GO:0046686	BP	GO:0046686	response to cadmium ion	4/378	50/18805	0.08	3.97989417989418	3.02183685147168	0.0178960323059583	0.100513962333815	0.0798526186931302	ALAD/CYBB/HAAO/PCNA	4
GO:0170034	BP	GO:0170034	L-amino acid biosynthetic process	4/378	50/18805	0.08	3.97989417989418	3.02183685147168	0.0178960323059583	0.100513962333815	0.0798526186931302	AASS/MTAP/PHGDH/PSAT1	4
GO:0035025	BP	GO:0035025	positive regulation of Rho protein signal transduction	3/378	28/18805	0.107142857142857	5.33021541950113	3.28412075869135	0.0181949512235229	0.101836782748149	0.0809035241762365	F11R/FERMT2/PLXNB1	3
GO:0043304	BP	GO:0043304	regulation of mast cell degranulation	3/378	28/18805	0.107142857142857	5.33021541950113	3.28412075869135	0.0181949512235229	0.101836782748149	0.0809035241762365	LGALS9/STXBP1/SYK	3
GO:0072529	BP	GO:0072529	pyrimidine-containing compound catabolic process	3/378	28/18805	0.107142857142857	5.33021541950113	3.28412075869135	0.0181949512235229	0.101836782748149	0.0809035241762365	DCTD/NT5C/TYMP	3
GO:0042110	BP	GO:0042110	T cell activation	20/378	597/18805	0.033500837520938	1.66662235338952	2.37071648122887	0.0184351165648306	0.102572744438099	0.0814882038250708	ANXA1/APBB1IP/CD44/DOCK2/HLA-DRA/ICAM1/ITPKB/LCP1/LGALS1/LGALS9/MSN/NCKAP1L/PNP/PTPN6/PTPRC/PYCARD/RAB29/SIRPB1/STAT3/SYK	20
GO:0002704	BP	GO:0002704	negative regulation of leukocyte mediated immunity	5/378	76/18805	0.0657894736842105	3.27293929267613	2.84368207861502	0.0184473885669255	0.102572744438099	0.0814882038250708	INPP5D/LGALS9/NCKAP1L/PTPN6/PTPRC	5
GO:0045123	BP	GO:0045123	cellular extravasation	5/378	76/18805	0.0657894736842105	3.27293929267613	2.84368207861502	0.0184473885669255	0.102572744438099	0.0814882038250708	F11R/ICAM1/ITGB1/ITGB2/JAM2	5
GO:0048525	BP	GO:0048525	negative regulation of viral process	5/378	76/18805	0.0657894736842105	3.27293929267613	2.84368207861502	0.0184473885669255	0.102572744438099	0.0814882038250708	IFI16/IFIT5/MAVS/SP100/TRIM21	5
GO:0072678	BP	GO:0072678	T cell migration	5/378	76/18805	0.0657894736842105	3.27293929267613	2.84368207861502	0.0184473885669255	0.102572744438099	0.0814882038250708	F11R/ICAM1/MSN/PLEC/PYCARD	5
GO:1905475	BP	GO:1905475	regulation of protein localization to membrane	9/378	197/18805	0.0456852791878173	2.27278220933043	2.57205981303905	0.0184541542701456	0.102572744438099	0.0814882038250708	CACNG2/EPM2A/EZR/GBP1/HPCA/ITGAM/ITGB1/ITGB2/OLFM1	9
GO:0072526	BP	GO:0072526	pyridine-containing compound catabolic process	6/378	104/18805	0.0576923076923077	2.87012	2.73902819334672	0.0185357679546041	0.102907679462255	0.0817542906268434	GALK1/HTR2A/PGAM2/PNP/QPRT/STAT3	6
GO:0032103	BP	GO:0032103	positive regulation of response to external stimulus	22/378	676/18805	0.0325443786982249	1.61903979211672	2.34773293936855	0.018667469350535	0.103519602762058	0.0822404288388295	ALOX5AP/ANO6/CASP1/CYBA/ERBIN/FGF2/GBP1/GPRC5B/GRN/HTR2A/IFI16/IL16/LGALS1/LGALS9/MAPKAPK2/MAVS/NCKAP1L/NEK7/PYCARD/SYK/TRADD/TRIM25	22
GO:0051282	BP	GO:0051282	regulation of sequestering of calcium ion	7/378	134/18805	0.0522388059701493	2.59881149806523	2.66017112976104	0.0187395732186926	0.103800003840092	0.0824631915261768	APLNR/ASPH/CYBA/FGF2/HTR2A/PTPN6/PTPRC	7
GO:0002768	BP	GO:0002768	immune response-regulating cell surface receptor signaling pathway	14/378	372/18805	0.0376344086021505	1.87226204699323	2.43368372572203	0.0188579399546361	0.104335720598612	0.0828887879811607	CD2AP/CYBA/EZR/FCGR2A/GBP1/INPP5D/ITGAM/NCKAP1L/PLD2/PRAM1/PTPN6/PTPRC/RAB29/SYK	14
GO:0048513	BP	GO:0048513	animal organ development	78/378	3101/18805	0.0251531763947114	1.25133725423954	2.19354379327187	0.0189126648455481	0.104518499874652	0.0830339957064927	AKR1C3/ALOX5/ANO6/ANXA1/APLNR/AQP1/ATP2B2/CD109/CD2AP/CD44/COMT/CRB2/CREB1/CTSH/CTSZ/DDR2/DDRGK1/ECE1/EFEMP1/EPB41L5/FERMT2/FGF1/FGF2/FLNB/GYS1/HIKESHI/HPCA/IQGAP1/IQGAP3/ITGA6/ITGA7/ITGAM/ITGAX/ITGB1/ITGB4/JUP/KLHL40/KRT8/LAMA1/LCP1/MAPKAPK2/MSN/MT-CO2/MTM1/MYLK/NDUFS4/NFKB2/OLFM1/OLFM3/PBXIP1/PCNA/PHGDH/PI16/PLCD3/PLEC/PLXNB1/PRDX4/PTPRC/RCBTB2/RHOBTB3/S100A1/SCIN/SCO2/SEMA4B/SGCB/SGCD/SGPL1/SL…	78
GO:0018108	BP	GO:0018108	peptidyl-tyrosine phosphorylation	9/378	198/18805	0.0454545454545455	2.26130351130351	2.55539313844446	0.0190038077652738	0.104901889600062	0.0833385770088632	DDR2/EFEMP1/GPRC5B/HCLS1/HTR2A/ITGB2/PTPN6/PTPRC/SYK	9
GO:0048588	BP	GO:0048588	developmental cell growth	10/378	232/18805	0.0431034482758621	2.14433953658092	2.51189550794805	0.0193200268060625	0.106260266299582	0.0844177299355798	CD2AP/CPNE5/IQGAP1/ITGB1/NRN1/OLFM1/PI16/RND2/S100B/SYT2	10
GO:0002521	BP	GO:0002521	leukocyte differentiation	21/378	639/18805	0.0328638497652582	1.63493305512085	2.33879638982899	0.0193259224550981	0.106260266299582	0.0844177299355798	ANXA1/CD109/CREB1/DDRGK1/DOCK2/HCLS1/HLA-DRA/IFI16/INPP5D/ITGB1/ITPKB/LGALS1/LGALS9/NCKAP1L/PIR/PNP/PTPN6/PTPRC/STAT3/SYK/TUSC2	21
GO:0032602	BP	GO:0032602	chemokine production	6/378	105/18805	0.0571428571428571	2.84278155706727	2.7120107496297	0.0193380895506814	0.106260266299582	0.0844177299355798	ERBIN/GSTP1/LGALS9/MAVS/PYCARD/SYK	6
GO:0032642	BP	GO:0032642	regulation of chemokine production	6/378	105/18805	0.0571428571428571	2.84278155706727	2.7120107496297	0.0193380895506814	0.106260266299582	0.0844177299355798	ERBIN/GSTP1/LGALS9/MAVS/PYCARD/SYK	6
GO:0051966	BP	GO:0051966	regulation of synaptic transmission, glutamatergic	5/378	77/18805	0.0649350649350649	3.23043358757644	2.80887661147698	0.0194138325707821	0.106327291348939	0.0844709775201434	CACNG2/CACNG3/CACNG8/HTR2A/STXBP1	5
GO:0018212	BP	GO:0018212	peptidyl-tyrosine modification	9/378	199/18805	0.0452261306532663	2.24994017707586	2.53882613909088	0.0195652452910326	0.106327291348939	0.0844709775201434	DDR2/EFEMP1/GPRC5B/HCLS1/HTR2A/ITGB2/PTPN6/PTPRC/SYK	9
GO:0006650	BP	GO:0006650	glycerophospholipid metabolic process	12/378	302/18805	0.0397350993377483	1.97676863239777	2.45085605454317	0.0196383827251033	0.106327291348939	0.0844709775201434	CAPN2/DBI/FABP5/HADHA/HTR2A/INPP5D/ITPKB/ITPKC/MTM1/PLCD1/PLD2/PRDX6	12
GO:0000098	BP	GO:0000098	sulfur amino acid catabolic process	2/378	11/18805	0.181818181818182	9.04521404521405	3.82268082154014	0.0196591858460064	0.106327291348939	0.0844709775201434	CSAD/TST	2
GO:0002361	BP	GO:0002361	CD4-positive, CD25-positive, alpha-beta regulatory T cell differentiation	2/378	11/18805	0.181818181818182	9.04521404521405	3.82268082154014	0.0196591858460064	0.106327291348939	0.0844709775201434	HLA-DRA/LGALS9	2
GO:0006307	BP	GO:0006307	DNA alkylation repair	2/378	11/18805	0.181818181818182	9.04521404521405	3.82268082154014	0.0196591858460064	0.106327291348939	0.0844709775201434	ASCC1/MGMT	2
GO:0019372	BP	GO:0019372	lipoxygenase pathway	2/378	11/18805	0.181818181818182	9.04521404521405	3.82268082154014	0.0196591858460064	0.106327291348939	0.0844709775201434	ALOX5/ALOX5AP	2
GO:0032060	BP	GO:0032060	bleb assembly	2/378	11/18805	0.181818181818182	9.04521404521405	3.82268082154014	0.0196591858460064	0.106327291348939	0.0844709775201434	ANO6/MYLK	2
GO:0034085	BP	GO:0034085	establishment of sister chromatid cohesion	2/378	11/18805	0.181818181818182	9.04521404521405	3.82268082154014	0.0196591858460064	0.106327291348939	0.0844709775201434	RAD21/SMC3	2
GO:0035878	BP	GO:0035878	nail development	2/378	11/18805	0.181818181818182	9.04521404521405	3.82268082154014	0.0196591858460064	0.106327291348939	0.0844709775201434	ITGA6/ITGB4	2
GO:0071073	BP	GO:0071073	positive regulation of phospholipid biosynthetic process	2/378	11/18805	0.181818181818182	9.04521404521405	3.82268082154014	0.0196591858460064	0.106327291348939	0.0844709775201434	CAPN2/HTR2A	2
GO:0072488	BP	GO:0072488	ammonium transmembrane transport	2/378	11/18805	0.181818181818182	9.04521404521405	3.82268082154014	0.0196591858460064	0.106327291348939	0.0844709775201434	AQP1/SLC12A5	2
GO:0075522	BP	GO:0075522	IRES-dependent viral translational initiation	2/378	11/18805	0.181818181818182	9.04521404521405	3.82268082154014	0.0196591858460064	0.106327291348939	0.0844709775201434	EIF2D/PTBP1	2
GO:0090557	BP	GO:0090557	establishment of endothelial intestinal barrier	2/378	11/18805	0.181818181818182	9.04521404521405	3.82268082154014	0.0196591858460064	0.106327291348939	0.0844709775201434	F11R/TJP2	2
GO:0016311	BP	GO:0016311	dephosphorylation	8/378	167/18805	0.0479041916167665	2.38317016760131	2.57144890095381	0.0198761562813611	0.107380265829461	0.0853075057768591	CTDSP1/EPM2A/INPP5D/IQGAP1/MTM1/NT5C/PTPN6/PTPRC	8
GO:0050860	BP	GO:0050860	negative regulation of T cell receptor signaling pathway	3/378	29/18805	0.103448275862069	5.1464148877942	3.20047116767076	0.0199984856344337	0.107920159319525	0.0857364204071851	EZR/GBP1/PTPN6	3
GO:0009261	BP	GO:0009261	ribonucleotide catabolic process	7/378	136/18805	0.0514705882352941	2.56059368191721	2.61602851734188	0.0201502671462703	0.108447768699647	0.0861555760117549	GALK1/HTR2A/NT5C/PDE4C/PGAM2/PNP/STAT3	7
GO:0006885	BP	GO:0006885	regulation of pH	6/378	106/18805	0.0566037735849057	2.81596286313267	2.68530986882392	0.0201637685733312	0.108447768699647	0.0861555760117549	GRN/HVCN1/SLC12A5/SLC4A10/SLC4A7/SLC4A8	6
GO:1905477	BP	GO:1905477	positive regulation of protein localization to membrane	6/378	106/18805	0.0566037735849057	2.81596286313267	2.68530986882392	0.0201637685733312	0.108447768699647	0.0861555760117549	CACNG2/EZR/HPCA/ITGAM/ITGB1/ITGB2	6
GO:0019226	BP	GO:0019226	transmission of nerve impulse	5/378	78/18805	0.0641025641025641	3.18901777235111	2.77463708682302	0.0204129293273716	0.109543325644325	0.0870259336111246	CACNG2/CACNG3/CACNG8/PLEC/TYMP	5
GO:0061045	BP	GO:0061045	negative regulation of wound healing	5/378	78/18805	0.0641025641025641	3.18901777235111	2.77463708682302	0.0204129293273716	0.109543325644325	0.0870259336111246	ALOX5/CD109/EPPK1/FGF2/TMX1	5
GO:0032412	BP	GO:0032412	regulation of monoatomic ion transmembrane transporter activity	8/378	168/18805	0.0476190476190476	2.36898463088939	2.55275369802355	0.0205186960351525	0.109988427356396	0.0873795415723312	ASPH/CACNG2/CACNG3/CACNG8/FGF14/HPCA/ITGB1/UTRN	8
GO:0002429	BP	GO:0002429	immune response-activating cell surface receptor signaling pathway	13/378	340/18805	0.0382352941176471	1.90215530656707	2.40430640738266	0.0206292892613046	0.11045838327803	0.0877528947875614	CD2AP/CYBA/EZR/GBP1/INPP5D/ITGAM/NCKAP1L/PLD2/PRAM1/PTPN6/PTPRC/RAB29/SYK	13
GO:0060759	BP	GO:0060759	regulation of response to cytokine stimulus	9/378	201/18805	0.0447761194029851	2.22755271262734	2.50598644117286	0.0207239941603574	0.110729810293128	0.0879685280929885	CASP1/GSTP1/MAPKAPK2/MAVS/PTPN6/PTPRC/PYCARD/SAMHD1/SYK	9
GO:0043066	BP	GO:0043066	negative regulation of apoptotic process	28/378	925/18805	0.0302702702702703	1.50590590590591	2.25995900765145	0.0207259366848726	0.110729810293128	0.0879685280929885	ANXA1/ANXA4/ANXA5/AQP1/CD2AP/CD44/CREB1/CTSH/DDAH2/DDR2/DDRGK1/FGF2/GCLM/GRN/GSTP1/HCLS1/HMGN5/HSPB6/ICAM1/ITGA6/ITGB1/ITPKB/MGMT/NCKAP1L/NDUFAF4/RAD21/SNCB/STXBP1	28
GO:0120036	BP	GO:0120036	plasma membrane bounded cell projection organization	44/378	1601/18805	0.0274828232354778	1.36723410302423	2.20022784821578	0.0209438500455872	0.111768266262898	0.0887935222197577	ABCC4/ANO6/ATF1/CD2AP/CD44/CPNE5/CREB1/DDR2/DNAAF5/ECE1/EZR/GFAP/GRN/ICAM1/IQGAP1/ITGA6/ITGB1/ITGB4/LAMA1/LIMA1/MAP4/MATN2/MYLK/NCKAP1L/NGEF/NRN1/OLFM1/PHGDH/PLXNB1/RAB29/RDX/RND2/RPS6KA5/S100B/SAMD14/SEMA4B/SLC12A5/STX1B/STXBP1/SYT2/TANC1/TTBK2/WASF2/ZNF365	44
GO:0032231	BP	GO:0032231	regulation of actin filament bundle assembly	6/378	107/18805	0.0560747663551402	2.78964545319686	2.65891843896024	0.021013083468393	0.111768266262898	0.0887935222197577	F11R/FERMT2/PXN/RDX/SYNPO/WASF2	6
GO:0043367	BP	GO:0043367	CD4-positive, alpha-beta T cell differentiation	6/378	107/18805	0.0560747663551402	2.78964545319686	2.65891843896024	0.021013083468393	0.111768266262898	0.0887935222197577	ANXA1/HLA-DRA/LGALS1/LGALS9/NCKAP1L/STAT3	6
GO:0045639	BP	GO:0045639	positive regulation of myeloid cell differentiation	6/378	107/18805	0.0560747663551402	2.78964545319686	2.65891843896024	0.021013083468393	0.111768266262898	0.0887935222197577	CREB1/HCLS1/INPP5D/NCKAP1L/SCIN/STAT3	6
GO:0030003	BP	GO:0030003	intracellular monoatomic cation homeostasis	18/378	529/18805	0.0340264650283554	1.69277162660906	2.31484041872432	0.0214390355616203	0.113908172405125	0.0904935557797401	APLNR/ASPH/ATP2B2/CP/CYBA/FGF2/FTL/GRN/HTR2A/HVCN1/NUBP1/PTPN6/PTPRC/SCO2/SLC12A5/SLC4A10/SLC4A7/SLC4A8	18
GO:0009410	BP	GO:0009410	response to xenobiotic stimulus	16/378	453/18805	0.0353200883002208	1.75712767324246	2.33625489346131	0.0215066684980091	0.114015991241374	0.0905792117047379	ABCC4/ADD3/ALAD/CERS1/COMT/CREB1/CYBB/EPHX1/GCLM/GSTP1/HADHA/HTR2A/NCKAP1L/PCNA/PNP/SLC12A5	16
GO:0051208	BP	GO:0051208	sequestering of calcium ion	7/378	138/18805	0.0507246376811594	2.52348362855609	2.57266817623694	0.0216334281594543	0.114015991241374	0.0905792117047379	APLNR/ASPH/CYBA/FGF2/HTR2A/PTPN6/PTPRC	7
GO:0002269	BP	GO:0002269	leukocyte activation involved in inflammatory response	4/378	53/18805	0.0754716981132075	3.75461715084357	2.87620004046582	0.0217195849677487	0.114015991241374	0.0905792117047379	GRN/ITGAM/ITGB2/PTPRC	4
GO:0010043	BP	GO:0010043	response to zinc ion	4/378	53/18805	0.0754716981132075	3.75461715084357	2.87620004046582	0.0217195849677487	0.114015991241374	0.0905792117047379	ALAD/CREB1/HAAO/HVCN1	4
GO:0030834	BP	GO:0030834	regulation of actin filament depolymerization	4/378	53/18805	0.0754716981132075	3.75461715084357	2.87620004046582	0.0217195849677487	0.114015991241374	0.0905792117047379	ADD3/LIMA1/RDX/SCIN	4
GO:0035088	BP	GO:0035088	establishment or maintenance of apical/basal cell polarity	4/378	53/18805	0.0754716981132075	3.75461715084357	2.87620004046582	0.0217195849677487	0.114015991241374	0.0905792117047379	CRB2/ERBIN/LAMA1/MSN	4
GO:0043303	BP	GO:0043303	mast cell degranulation	4/378	53/18805	0.0754716981132075	3.75461715084357	2.87620004046582	0.0217195849677487	0.114015991241374	0.0905792117047379	CPLX2/LGALS9/STXBP1/SYK	4
GO:0061245	BP	GO:0061245	establishment or maintenance of bipolar cell polarity	4/378	53/18805	0.0754716981132075	3.75461715084357	2.87620004046582	0.0217195849677487	0.114015991241374	0.0905792117047379	CRB2/ERBIN/LAMA1/MSN	4
GO:0141084	BP	GO:0141084	inflammasome-mediated signaling pathway	4/378	53/18805	0.0754716981132075	3.75461715084357	2.87620004046582	0.0217195849677487	0.114015991241374	0.0905792117047379	IFI16/MAVS/NEK7/PYCARD	4
GO:1903539	BP	GO:1903539	protein localization to postsynaptic membrane	4/378	53/18805	0.0754716981132075	3.75461715084357	2.87620004046582	0.0217195849677487	0.114015991241374	0.0905792117047379	CACNG2/CACNG3/OLFM1/STX1B	4
GO:2000573	BP	GO:2000573	positive regulation of DNA biosynthetic process	4/378	53/18805	0.0754716981132075	3.75461715084357	2.87620004046582	0.0217195849677487	0.114015991241374	0.0905792117047379	FGF2/HTR2A/NEK7/PCNA	4
GO:0008299	BP	GO:0008299	isoprenoid biosynthetic process	3/378	30/18805	0.1	4.97486772486772	3.12059234359893	0.0218969262445111	0.114200527675648	0.0907258153922158	AKR1C3/PMVK/PRMT3	3
GO:0008535	BP	GO:0008535	respiratory chain complex IV assembly	3/378	30/18805	0.1	4.97486772486772	3.12059234359893	0.0218969262445111	0.114200527675648	0.0907258153922158	COA6/COA7/SCO2	3
GO:0031579	BP	GO:0031579	membrane raft organization	3/378	30/18805	0.1	4.97486772486772	3.12059234359893	0.0218969262445111	0.114200527675648	0.0907258153922158	DOCK2/IQGAP1/PTPRC	3
GO:0060441	BP	GO:0060441	epithelial tube branching involved in lung morphogenesis	3/378	30/18805	0.1	4.97486772486772	3.12059234359893	0.0218969262445111	0.114200527675648	0.0907258153922158	CTSH/CTSZ/LAMA1	3
GO:0120255	BP	GO:0120255	olefinic compound biosynthetic process	3/378	30/18805	0.1	4.97486772486772	3.12059234359893	0.0218969262445111	0.114200527675648	0.0907258153922158	AKR1C3/CREB1/H6PD	3
GO:1903672	BP	GO:1903672	positive regulation of sprouting angiogenesis	3/378	30/18805	0.1	4.97486772486772	3.12059234359893	0.0218969262445111	0.114200527675648	0.0907258153922158	FGF1/FGF2/S100A1	3
GO:0001894	BP	GO:0001894	tissue homeostasis	11/378	272/18805	0.0404411764705882	2.01189503579209	2.40763560790949	0.0221925414930972	0.115492286668721	0.0917520443451115	ALDH1A1/CD2AP/CRB2/F11R/INPP5D/ITGB1/JAM2/PBLD/SYK/TJP2/TPP1	11
GO:0060249	BP	GO:0060249	anatomical structure homeostasis	11/378	272/18805	0.0404411764705882	2.01189503579209	2.40763560790949	0.0221925414930972	0.115492286668721	0.0917520443451115	ALDH1A1/CD2AP/CRB2/F11R/INPP5D/ITGB1/JAM2/PBLD/SYK/TJP2/TPP1	11
GO:0070661	BP	GO:0070661	leukocyte proliferation	13/378	344/18805	0.0377906976744186	1.88003722160699	2.35937163892363	0.0224435740393273	0.116672689639178	0.0926898072798878	ANXA1/CNN2/DOCK2/GSTP1/INPP5D/LGALS9/MSN/NCKAP1L/PNP/PTPN6/PTPRC/PYCARD/SYK	13
GO:0032943	BP	GO:0032943	mononuclear cell proliferation	12/378	308/18805	0.038961038961039	1.93826015254587	2.37788959025262	0.0224821508354789	0.116747289737255	0.0927490728092522	ANXA1/CNN2/DOCK2/INPP5D/LGALS9/MSN/NCKAP1L/PNP/PTPN6/PTPRC/PYCARD/SYK	12
GO:0045184	BP	GO:0045184	establishment of protein localization	47/378	1739/18805	0.027027027027027	1.34455884455884	2.16018539756727	0.0225107011377406	0.116769718818915	0.09276689143727	ALOX5/ASPH/CACNG2/CACNG3/CACNG8/CBLN4/CD2AP/CHMP4A/CLTA/COMT/DOC2B/EIF2D/EPB41L5/EPM2A/ERBIN/FRMPD1/GFAP/HCLS1/HIKESHI/HOMER3/HPCA/ITGAM/ITGB2/JUP/LCP1/LIMS1/MAVS/MTM1/NECAP2/OLFM2/RAB28/RAB29/RAB32/RDX/RPH3A/SLC4A8/SP100/STAT3/STEAP3/STX1A/STX1B/STXBP1/SYK/SYTL4/TAP2/TRAM1/VGF	47
GO:0035239	BP	GO:0035239	tube morphogenesis	29/378	973/18805	0.0298047276464543	1.48274577616818	2.21471872846144	0.0225447803519462	0.116820748941967	0.0928074319638127	ALOX5/ANXA1/APLNR/AQP1/CTSH/CTSZ/CYBB/EPB41L5/FGF1/FGF2/GNA13/GRN/HSPB6/ITGAX/ITGB1/ITGB2/JUP/LAMA1/MYLK/PLCD3/PTPN6/S100A1/SGCD/SGPL1/SP100/STAT3/SYK/TYMP/WASF2	29
GO:0032386	BP	GO:0032386	regulation of intracellular transport	11/378	273/18805	0.0402930402930403	2.00452545690641	2.3945550634855	0.0227250262098372	0.117502040027044	0.0933486789306278	ASPH/EPM2A/EZR/HCLS1/JUP/LCP1/MAVS/MSN/RAB29/RDX/SP100	11
GO:0070663	BP	GO:0070663	regulation of leukocyte proliferation	11/378	273/18805	0.0402930402930403	2.00452545690641	2.3945550634855	0.0227250262098372	0.117502040027044	0.0933486789306278	ANXA1/CNN2/GSTP1/INPP5D/LGALS9/NCKAP1L/PNP/PTPN6/PTPRC/PYCARD/SYK	11
GO:0008283	BP	GO:0008283	cell population proliferation	55/378	2093/18805	0.0262780697563306	1.30729921102592	2.13587360686452	0.0229812980229232	0.118408256590177	0.0940686163800032	AKR1C2/AKR1C3/ALOX5/ANXA1/APLNR/AQP1/ASPH/CAPNS1/CD109/CD2AP/CNN2/CTSH/DDR2/DDRGK1/DOCK2/EPM2A/EPPK1/FBXO2/FERMT2/FGF1/FGF2/GFAP/GNA13/GRN/GSTP1/HCLS1/HMGN5/HTR2A/INPP5D/IQGAP3/ITGAX/ITGB1/ITPKB/JUP/LGALS9/MSN/NCKAP1L/NDUFAF4/PBXIP1/PLCD3/PLXNB1/PNP/PRDX1/PRDX4/PTGS1/PTPN6/PTPRC/PYCARD/RCBTB2/S100B/SCIN/SKAP2/STAT3/SYK/TAX1BP3	55
GO:0002455	BP	GO:0002455	humoral immune response mediated by circulating immunoglobulin	4/378	54/18805	0.0740740740740741	3.68508720360572	2.83000212161042	0.02309649195735	0.118408256590177	0.0940686163800032	C4A/C4B/PTPN6/PTPRC	4
GO:0010543	BP	GO:0010543	regulation of platelet activation	4/378	54/18805	0.0740740740740741	3.68508720360572	2.83000212161042	0.02309649195735	0.118408256590177	0.0940686163800032	F11R/HTR2A/SYK/TMX1	4
GO:0062237	BP	GO:0062237	protein localization to postsynapse	4/378	54/18805	0.0740740740740741	3.68508720360572	2.83000212161042	0.02309649195735	0.118408256590177	0.0940686163800032	CACNG2/CACNG3/OLFM1/STX1B	4
GO:0031334	BP	GO:0031334	positive regulation of protein-containing complex assembly	9/378	205/18805	0.0439024390243902	2.18408826945412	2.44145228134916	0.0231885760175327	0.118408256590177	0.0940686163800032	FERMT2/LCP1/MAVS/MSN/NCKAP1L/NEK7/PYCARD/SYK/TPPP3	9
GO:0042127	BP	GO:0042127	regulation of cell population proliferation	48/378	1786/18805	0.0268756998880179	1.33703051956131	2.14430540987927	0.0231923305171415	0.118408256590177	0.0940686163800032	AKR1C2/AKR1C3/ALOX5/ANXA1/APLNR/AQP1/ASPH/CAPNS1/CD109/CNN2/CTSH/DDR2/DDRGK1/EPPK1/FBXO2/FERMT2/FGF1/FGF2/GFAP/GNA13/GRN/GSTP1/HCLS1/HMGN5/HTR2A/INPP5D/IQGAP3/ITGAX/ITGB1/JUP/LGALS9/NCKAP1L/NDUFAF4/PBXIP1/PLCD3/PLXNB1/PNP/PRDX4/PTGS1/PTPN6/PTPRC/PYCARD/S100B/SCIN/SKAP2/STAT3/SYK/TAX1BP3	48
GO:0043087	BP	GO:0043087	regulation of GTPase activity	8/378	172/18805	0.0465116279069767	2.31389196505476	2.47928350786096	0.0232366935596066	0.118408256590177	0.0940686163800032	ITGA6/ITGB1/LIMS1/NGEF/PLXNB1/RDX/RGS6/TAX1BP3	8
GO:0006534	BP	GO:0006534	cysteine metabolic process	2/378	12/18805	0.166666666666667	8.29144620811288	3.61867804564764	0.0232812483257854	0.118408256590177	0.0940686163800032	CSAD/GCLM	2
GO:0030656	BP	GO:0030656	regulation of vitamin metabolic process	2/378	12/18805	0.166666666666667	8.29144620811288	3.61867804564764	0.0232812483257854	0.118408256590177	0.0940686163800032	AKR1C3/PRMT3	2
GO:0032351	BP	GO:0032351	negative regulation of hormone metabolic process	2/378	12/18805	0.166666666666667	8.29144620811288	3.61867804564764	0.0232812483257854	0.118408256590177	0.0940686163800032	AKR1C3/PRMT3	2
GO:0043589	BP	GO:0043589	skin morphogenesis	2/378	12/18805	0.166666666666667	8.29144620811288	3.61867804564764	0.0232812483257854	0.118408256590177	0.0940686163800032	ITGA6/ITGB4	2
GO:0045060	BP	GO:0045060	negative thymic T cell selection	2/378	12/18805	0.166666666666667	8.29144620811288	3.61867804564764	0.0232812483257854	0.118408256590177	0.0940686163800032	DOCK2/PTPRC	2
GO:0061370	BP	GO:0061370	testosterone biosynthetic process	2/378	12/18805	0.166666666666667	8.29144620811288	3.61867804564764	0.0232812483257854	0.118408256590177	0.0940686163800032	AKR1C3/CREB1	2
GO:0072697	BP	GO:0072697	protein localization to cell cortex	2/378	12/18805	0.166666666666667	8.29144620811288	3.61867804564764	0.0232812483257854	0.118408256590177	0.0940686163800032	EZR/NUBP1	2
GO:2001046	BP	GO:2001046	positive regulation of integrin-mediated signaling pathway	2/378	12/18805	0.166666666666667	8.29144620811288	3.61867804564764	0.0232812483257854	0.118408256590177	0.0940686163800032	LAMA1/LIMS1	2
GO:0055080	BP	GO:0055080	monoatomic cation homeostasis	20/378	612/18805	0.0326797385620915	1.62577376629664	2.25415931634649	0.0232934275259365	0.118408256590177	0.0940686163800032	APLNR/ASPH/ATP2B2/COMT/CP/CYBA/FGF2/FTL/GRN/HTR2A/HVCN1/NUBP1/PTPN6/PTPRC/SCO2/SGCD/SLC12A5/SLC4A10/SLC4A7/SLC4A8	20
GO:0030097	BP	GO:0030097	hemopoiesis	29/378	977/18805	0.0296827021494371	1.47667516910096	2.19160459193233	0.0236473193126849	0.120080539270631	0.0953971497312795	ANXA1/CD109/CNN2/CREB1/DDRGK1/DNASE2/DOCK2/DPF2/HCLS1/HLA-DRA/IFI16/INPP5D/ITGB1/ITPKB/LGALS1/LGALS9/NCKAP1L/PBXIP1/PGM3/PIR/PNP/PTPN6/PTPRC/SCIN/SGPL1/STAT3/SYK/TUSC2/WASF2	29
GO:0072676	BP	GO:0072676	lymphocyte migration	6/378	110/18805	0.0545454545454545	2.71356421356421	2.5815330815828	0.0237055249005991	0.120249394206302	0.0955312953611955	F11R/ICAM1/JAM2/MSN/PLEC/PYCARD	6
GO:0019883	BP	GO:0019883	antigen processing and presentation of endogenous antigen	3/378	31/18805	0.0967741935483871	4.81438812083973	3.04418488039651	0.0238903430540275	0.12067878739765	0.0958724237973054	HLA-DRA/TAP2/TAPBP	3
GO:0051291	BP	GO:0051291	protein heterooligomerization	3/378	31/18805	0.0967741935483871	4.81438812083973	3.04418488039651	0.0238903430540275	0.12067878739765	0.0958724237973054	CD2AP/FARSB/GRIA3	3
GO:0072525	BP	GO:0072525	pyridine-containing compound biosynthetic process	3/378	31/18805	0.0967741935483871	4.81438812083973	3.04418488039651	0.0238903430540275	0.12067878739765	0.0958724237973054	HAAO/PSAT1/QPRT	3
GO:0150117	BP	GO:0150117	positive regulation of cell-substrate junction organization	3/378	31/18805	0.0967741935483871	4.81438812083973	3.04418488039651	0.0238903430540275	0.12067878739765	0.0958724237973054	EPB41L5/FERMT2/LIMS1	3
GO:0015698	BP	GO:0015698	inorganic anion transport	8/378	173/18805	0.046242774566474	2.30051686699086	2.46123456838616	0.0239539336842425	0.120714439467519	0.0959007473363911	ANO6/CLIC1/GABRA1/GABRG2/SLC12A5/SLC4A10/SLC4A7/SLC4A8	8
GO:0002702	BP	GO:0002702	positive regulation of production of molecular mediator of immune response	7/378	141/18805	0.049645390070922	2.46979248752298	2.50903615757024	0.0239975997115341	0.120714439467519	0.0959007473363911	GPRC5B/HTR2A/MAPKAPK2/MAVS/PTPRC/PYCARD/SYK	7
GO:0010927	BP	GO:0010927	cellular component assembly involved in morphogenesis	7/378	141/18805	0.049645390070922	2.46979248752298	2.50903615757024	0.0239975997115341	0.120714439467519	0.0959007473363911	CSRP1/CSRP2/FLNC/ITGB1/ITGB4/KRT8/PLEC	7
GO:0032989	BP	GO:0032989	cellular anatomical entity morphogenesis	7/378	141/18805	0.049645390070922	2.46979248752298	2.50903615757024	0.0239975997115341	0.120714439467519	0.0959007473363911	CSRP1/CSRP2/FLNC/ITGB1/ITGB4/KRT8/PLEC	7
GO:0042743	BP	GO:0042743	hydrogen peroxide metabolic process	4/378	55/18805	0.0727272727272727	3.61808561808562	2.78489135461347	0.0245253147509964	0.123111970609429	0.0978054492865941	CYBA/CYBB/PRDX1/PRDX4	4
GO:0099024	BP	GO:0099024	plasma membrane invagination	4/378	55/18805	0.0727272727272727	3.61808561808562	2.78489135461347	0.0245253147509964	0.123111970609429	0.0978054492865941	ANO6/ITGAM/ITGB2/NCKAP1L	4
GO:0055082	BP	GO:0055082	intracellular chemical homeostasis	23/378	735/18805	0.0312925170068027	1.55676132887017	2.2053491635823	0.0245603790752902	0.1231596948635	0.0978433634885048	APLNR/AQP1/ASPH/ATP2B2/CP/CYBA/FGF2/FTL/GCLM/GRN/GSTP1/HTR2A/HVCN1/ICAM1/NUBP1/PTPN6/PTPRC/SCO2/SLC12A5/SLC4A10/SLC4A7/SLC4A8/TBXAS1	23
GO:0009063	BP	GO:0009063	amino acid catabolic process	6/378	111/18805	0.0540540540540541	2.68911768911769	2.55631273459636	0.0246520294375094	0.123362543986872	0.0980045155645425	AASS/CSAD/HAAO/HNMT/SDSL/SHMT1	6
GO:0035249	BP	GO:0035249	synaptic transmission, glutamatergic	6/378	111/18805	0.0540540540540541	2.68911768911769	2.55631273459636	0.0246520294375094	0.123362543986872	0.0980045155645425	CACNG2/CACNG3/CACNG8/GRIA3/HTR2A/STXBP1	6
GO:0140546	BP	GO:0140546	defense response to symbiont	33/378	1148/18805	0.0287456445993031	1.43005779547591	2.15368911520909	0.0247413796062897	0.123681232699907	0.0982576955973745	ANXA1/C4A/C4B/CALCOCO2/CASP1/CD58/CYBA/CYBB/ERBIN/FLNB/GBP1/GRN/HMGN2/HVCN1/IFI16/IFIT5/INPP5D/ITGAM/LGALS9/MAPKAPK2/MAVS/NEK7/PRDX1/PTPN6/PYCARD/RNASET2/SAMHD1/SP100/STXBP1/SYK/TRIM21/TRIM25/TUSC2	33
GO:0031349	BP	GO:0031349	positive regulation of defense response	18/378	538/18805	0.033457249070632	1.66445388564348	2.23957737870325	0.0248401059632173	0.124046083561393	0.0985475488281663	ALOX5AP/CASP1/CYBA/ERBIN/GBP1/GPRC5B/GRN/HTR2A/IFI16/IL16/LGALS1/MAPKAPK2/MAVS/NEK7/PYCARD/SYK/TRADD/TRIM25	18
GO:0070588	BP	GO:0070588	calcium ion transmembrane transport	13/378	350/18805	0.0371428571428571	1.84780801209373	2.29307477639097	0.0253843643505602	0.126632765844047	0.100602520587324	ANO6/APLNR/ASPH/ATP2B2/CACNG2/CACNG3/CACNG8/CYBA/FGF2/HPCA/HTR2A/PTPN6/PTPRC	13
GO:0019221	BP	GO:0019221	cytokine-mediated signaling pathway	19/378	579/18805	0.0328151986183074	1.63251272491342	2.21414760354085	0.0256289812714356	0.127720848755996	0.101466940493345	CASP1/CD44/DDR2/GSTP1/HCLS1/IL16/KRT8/LIMS1/MAPKAPK2/MAVS/PTPN6/PTPRC/PYCARD/RPS6KA5/SAMHD1/SP100/STAT3/SYK/TRADD	19
GO:0010628	BP	GO:0010628	positive regulation of gene expression	35/378	1236/18805	0.0283171521035599	1.4087408606017	2.12925400213514	0.0256639080727383	0.127762782027403	0.101500254089332	ANXA1/CASP1/CD58/CNN2/CTSH/CYBA/CYBB/DDRGK1/EZR/FCGR2A/FGF2/GPRC5B/HMGN5/HTR2A/IFI16/IL16/IQGAP3/ITGAX/LGALS9/LIMS1/MAPKAPK2/MAVS/MIF4GD/MSN/OLFM1/PNP/PRDX6/PTPRC/PYCARD/RAD21/RDX/SH3BGRL/STAT3/SYK/TUSC2	35
GO:0035295	BP	GO:0035295	tube development	34/378	1194/18805	0.0284757118927973	1.41662900038109	2.13060702581982	0.0257665286094423	0.128141281082459	0.101800950032635	ALOX5/ANXA1/APLNR/AQP1/CREB1/CTSH/CTSZ/CYBB/ECE1/EPB41L5/FGF1/FGF2/GNA13/GRN/HIKESHI/HSPB6/ITGAX/ITGB1/ITGB2/JUP/LAMA1/MYLK/PHGDH/PLCD3/PTPN6/RCBTB2/S100A1/SGCD/SGPL1/SP100/STAT3/SYK/TYMP/WASF2	34
GO:0019233	BP	GO:0019233	sensory perception of pain	5/378	83/18805	0.0602409638554217	2.99690826799261	2.61134795434418	0.0259108615814842	0.128533087829064	0.102112218178986	AQP1/COMT/FABP5/HTR2A/MGLL	5
GO:0006026	BP	GO:0006026	aminoglycan catabolic process	3/378	32/18805	0.09375	4.66393849206349	2.97098204196952	0.0259786734894187	0.128533087829064	0.102112218178986	CD44/CTBS/FGF2	3
GO:0032682	BP	GO:0032682	negative regulation of chemokine production	3/378	32/18805	0.09375	4.66393849206349	2.97098204196952	0.0259786734894187	0.128533087829064	0.102112218178986	ERBIN/GSTP1/LGALS9	3
GO:0090313	BP	GO:0090313	regulation of protein targeting to membrane	3/378	32/18805	0.09375	4.66393849206349	2.97098204196952	0.0259786734894187	0.128533087829064	0.102112218178986	HPCA/ITGAM/ITGB2	3
GO:0099601	BP	GO:0099601	regulation of neurotransmitter receptor activity	3/378	32/18805	0.09375	4.66393849206349	2.97098204196952	0.0259786734894187	0.128533087829064	0.102112218178986	CACNG2/CACNG3/CACNG8	3
GO:0002448	BP	GO:0002448	mast cell mediated immunity	4/378	56/18805	0.0714285714285714	3.55347694633409	2.74082056012252	0.0260064251315938	0.128538423291437	0.10211645689998	CPLX2/LGALS9/STXBP1/SYK	4
GO:0022898	BP	GO:0022898	regulation of transmembrane transporter activity	8/378	176/18805	0.0454545454545455	2.26130351130351	2.40782472956573	0.0261986536628404	0.129355852460275	0.102765857821129	ASPH/CACNG2/CACNG3/CACNG8/FGF14/HPCA/ITGB1/UTRN	8
GO:0016050	BP	GO:0016050	vesicle organization	14/378	389/18805	0.0359897172236504	1.79044082643054	2.25626556013269	0.0263807439832905	0.130058482339414	0.103324057244558	ANXA1/AQP1/CHMP4A/CPLX2/CREB1/DOC2B/PRRT2/RAB29/RAB32/RPH3A/STX1A/STX1B/STXBP1/SYT2	14
GO:1901698	BP	GO:1901698	response to nitrogen compound	33/378	1154/18805	0.0285961871750433	1.42262248631399	2.12233800380193	0.0263949358223588	0.130058482339414	0.103324057244558	ALAD/AQP1/ASPH/ATF1/CD2AP/COMT/CREB1/CYBB/DDR2/ERBIN/ERLIN2/EZR/FBXO2/GABRG2/GCLM/HADHA/HPCA/HTR2A/ICAM1/ITGB1/ITGB2/JUP/MAVS/NDUFS4/PCNA/PXN/SGCB/SHMT1/STAT3/SYK/TMX1/TRIM25/VGF	33
GO:0140694	BP	GO:0140694	membraneless organelle assembly	15/378	427/18805	0.0351288056206089	1.74761161295119	2.23812612163419	0.0265854463439948	0.130863397274475	0.10396351631967	CDC20B/CHMP4A/CSRP1/CSRP2/EML3/EZR/FLNC/ITGB1/KRT8/LCP1/MSN/NEK6/NEK7/PLEC/SMC3	15
GO:1902476	BP	GO:1902476	chloride transmembrane transport	6/378	113/18805	0.0530973451327434	2.64152268577047	2.50669749980195	0.0266200432692774	0.130899988280253	0.103992585789862	ANO6/CLIC1/GABRA1/GABRG2/SLC12A5/SLC4A8	6
GO:0043491	BP	GO:0043491	phosphatidylinositol 3-kinase/protein kinase B signal transduction	12/378	316/18805	0.0379746835443038	1.88919027526622	2.28310159620654	0.0267333445324743	0.131286440029765	0.104299599695996	AKR1C2/AKR1C3/CD2AP/DDR2/FERMT2/FGF2/HCLS1/ITGB1/MTM1/PLXNB1/PTPN6/STAT3	12
GO:0043067	BP	GO:0043067	regulation of programmed cell death	43/378	1584/18805	0.0271464646464646	1.3505007081396	2.08776209449213	0.0267531197570511	0.131286440029765	0.104299599695996	AKR1C3/ANO6/ANXA1/ANXA4/ANXA5/AQP1/CAPN2/CASP1/CD2AP/CD44/CREB1/CTSH/DDAH2/DDR2/DDRGK1/FGF2/GCLM/GRN/GSTP1/HCLS1/HMGN5/HSPB6/HTR2A/ICAM1/INPP5D/ITGA6/ITGB1/ITPKB/LGALS1/LGALS9/MGMT/NCKAP1L/NDUFAF4/OLFM1/PTPN6/PTPRC/PYCARD/RAD21/SCIN/SNCB/SP100/STXBP1/TRADD	43
GO:0003334	BP	GO:0003334	keratinocyte development	2/378	13/18805	0.153846153846154	7.65364265364265	3.4370697858007	0.0271535329592373	0.131775302447699	0.10468797304579	FLNB/PLEC	2
GO:0006544	BP	GO:0006544	glycine metabolic process	2/378	13/18805	0.153846153846154	7.65364265364265	3.4370697858007	0.0271535329592373	0.131775302447699	0.10468797304579	PHGDH/SHMT1	2
GO:0006971	BP	GO:0006971	hypotonic response	2/378	13/18805	0.153846153846154	7.65364265364265	3.4370697858007	0.0271535329592373	0.131775302447699	0.10468797304579	MYLK/SLC12A5	2
GO:0034111	BP	GO:0034111	negative regulation of homotypic cell-cell adhesion	2/378	13/18805	0.153846153846154	7.65364265364265	3.4370697858007	0.0271535329592373	0.131775302447699	0.10468797304579	RDX/TMX1	2
GO:0042074	BP	GO:0042074	cell migration involved in gastrulation	2/378	13/18805	0.153846153846154	7.65364265364265	3.4370697858007	0.0271535329592373	0.131775302447699	0.10468797304579	CRB2/EPB41L5	2
GO:0043301	BP	GO:0043301	negative regulation of leukocyte degranulation	2/378	13/18805	0.153846153846154	7.65364265364265	3.4370697858007	0.0271535329592373	0.131775302447699	0.10468797304579	LGALS9/NCKAP1L	2
GO:0043383	BP	GO:0043383	negative T cell selection	2/378	13/18805	0.153846153846154	7.65364265364265	3.4370697858007	0.0271535329592373	0.131775302447699	0.10468797304579	DOCK2/PTPRC	2
GO:0060100	BP	GO:0060100	positive regulation of phagocytosis, engulfment	2/378	13/18805	0.153846153846154	7.65364265364265	3.4370697858007	0.0271535329592373	0.131775302447699	0.10468797304579	ANO6/NCKAP1L	2
GO:0071801	BP	GO:0071801	regulation of podosome assembly	2/378	13/18805	0.153846153846154	7.65364265364265	3.4370697858007	0.0271535329592373	0.131775302447699	0.10468797304579	LCP1/MSN	2
GO:1901731	BP	GO:1901731	positive regulation of platelet aggregation	2/378	13/18805	0.153846153846154	7.65364265364265	3.4370697858007	0.0271535329592373	0.131775302447699	0.10468797304579	F11R/HTR2A	2
GO:1905155	BP	GO:1905155	positive regulation of membrane invagination	2/378	13/18805	0.153846153846154	7.65364265364265	3.4370697858007	0.0271535329592373	0.131775302447699	0.10468797304579	ANO6/NCKAP1L	2
GO:0071470	BP	GO:0071470	cellular response to osmotic stress	4/378	57/18805	0.0701754385964912	3.49113524552121	2.69774542683344	0.0275401548114004	0.133382920639335	0.105965134143415	AQP1/CASP1/MYLK/PYCARD	4
GO:1901799	BP	GO:1901799	negative regulation of proteasomal protein catabolic process	4/378	57/18805	0.0701754385964912	3.49113524552121	2.69774542683344	0.0275401548114004	0.133382920639335	0.105965134143415	ALAD/DDRGK1/KLHL40/MTM1	4
GO:0030038	BP	GO:0030038	contractile actin filament bundle assembly	6/378	114/18805	0.0526315789473684	2.61835143414091	2.48229102586155	0.0276420158706116	0.133607697573197	0.106143706616074	F11R/FERMT2/ITGB5/PXN/SYNPO/WASF2	6
GO:0043149	BP	GO:0043149	stress fiber assembly	6/378	114/18805	0.0526315789473684	2.61835143414091	2.48229102586155	0.0276420158706116	0.133607697573197	0.106143706616074	F11R/FERMT2/ITGB5/PXN/SYNPO/WASF2	6
GO:0030162	BP	GO:0030162	regulation of proteolysis	15/378	430/18805	0.0348837209302326	1.73541897379107	2.2095258537798	0.0280480540643678	0.135434441419026	0.107594950566507	ALAD/ASPH/CDC20B/CRB2/CTSH/CTSZ/DDRGK1/EPM2A/GRN/KLHL40/MTM1/PSMB8/RHOBTB3/STAT3/TMX1	15
GO:0045648	BP	GO:0045648	positive regulation of erythrocyte differentiation	3/378	33/18805	0.0909090909090909	4.52260702260702	2.90074529830951	0.0281617294868805	0.135711374397277	0.107814958046089	INPP5D/NCKAP1L/STAT3	3
GO:0045907	BP	GO:0045907	positive regulation of vasoconstriction	3/378	33/18805	0.0909090909090909	4.52260702260702	2.90074529830951	0.0281617294868805	0.135711374397277	0.107814958046089	ADD3/HTR2A/TBXAS1	3
GO:0030182	BP	GO:0030182	neuron differentiation	40/378	1460/18805	0.0273972602739726	1.36297745886787	2.06829572816324	0.0282765309635006	0.135806729672923	0.107890712382001	ATF1/ATP2B2/CD2AP/CPNE5/CRB2/CREB1/CTDSP1/DDR2/ECE1/FGF2/GFAP/GPRC5B/GRN/IQGAP1/ITGA6/ITGB1/LAMA1/MAP4/MATN2/NCKAP1L/NGEF/NRN1/OLFM1/OLFM3/PHGDH/PLXNB1/RAB29/RND2/RPS6KA5/S100B/SAMD14/SEMA4B/SLC12A5/SLC4A10/SLC4A7/STAT3/STX1B/STXBP1/SYT2/ZNF365	40
GO:0006970	BP	GO:0006970	response to osmotic stress	5/378	85/18805	0.0588235294117647	2.92639277933396	2.54944170325564	0.0283506059454162	0.135806729672923	0.107890712382001	AQP1/CASP1/MYLK/PYCARD/SLC12A5	5
GO:0032418	BP	GO:0032418	lysosome localization	5/378	85/18805	0.0588235294117647	2.92639277933396	2.54944170325564	0.0283506059454162	0.135806729672923	0.107890712382001	CPLX2/LGALS9/STXBP1/SYK/SYTL4	5
GO:0043242	BP	GO:0043242	negative regulation of protein-containing complex disassembly	5/378	85/18805	0.0588235294117647	2.92639277933396	2.54944170325564	0.0283506059454162	0.135806729672923	0.107890712382001	ADD3/LIMA1/RDX/SCIN/TTBK2	5
GO:0046928	BP	GO:0046928	regulation of neurotransmitter secretion	5/378	85/18805	0.0588235294117647	2.92639277933396	2.54944170325564	0.0283506059454162	0.135806729672923	0.107890712382001	SLC4A8/STX1A/STX1B/STXBP1/SYT2	5
GO:2000514	BP	GO:2000514	regulation of CD4-positive, alpha-beta T cell activation	5/378	85/18805	0.0588235294117647	2.92639277933396	2.54944170325564	0.0283506059454162	0.135806729672923	0.107890712382001	ANXA1/HLA-DRA/LGALS1/LGALS9/NCKAP1L	5
GO:0016052	BP	GO:0016052	carbohydrate catabolic process	8/378	179/18805	0.0446927374301676	2.22340456977328	2.35548594845101	0.0285859182459704	0.136797954346903	0.108678183934139	CTBS/GALK1/HTR2A/NAGA/PGAM2/PGM2/SORD/STAT3	8
GO:0005976	BP	GO:0005976	polysaccharide metabolic process	6/378	115/18805	0.0521739130434783	2.59558316080055	2.45814454570832	0.0286895949849073	0.137157895071695	0.108964136340965	COMT/EPM2A/GYG1/GYG2/GYS1/PGM2	6
GO:0032944	BP	GO:0032944	regulation of mononuclear cell proliferation	10/378	248/18805	0.0403225806451613	2.00599505034989	2.28408101347106	0.0289168204405983	0.138107192966544	0.10971829945486	ANXA1/CNN2/INPP5D/LGALS9/NCKAP1L/PNP/PTPN6/PTPRC/PYCARD/SYK	10
GO:0061024	BP	GO:0061024	membrane organization	25/378	829/18805	0.0301568154402895	1.50026167818689	2.10994762258426	0.0290056714846053	0.138287713528898	0.109861712760805	ANO6/ANXA1/APOO/CD2AP/CHMP4A/CPLX2/DOC2B/DOCK2/FCHO2/IQGAP1/ITGAM/ITGB2/NCKAP1L/NEK6/PLEC/PLSCR4/PRRT2/PTPRC/RPH3A/STX1A/STX1B/STXBP1/SYT2/SYTL4/TRAM1	25
GO:0006584	BP	GO:0006584	catecholamine metabolic process	4/378	58/18805	0.0689655172413793	3.43094325852947	2.65562428980498	0.0291267958563669	0.138287713528898	0.109861712760805	COMT/ITGAM/ITGB2/SNCB	4
GO:0009712	BP	GO:0009712	catechol-containing compound metabolic process	4/378	58/18805	0.0689655172413793	3.43094325852947	2.65562428980498	0.0291267958563669	0.138287713528898	0.109861712760805	COMT/ITGAM/ITGB2/SNCB	4
GO:0030042	BP	GO:0030042	actin filament depolymerization	4/378	58/18805	0.0689655172413793	3.43094325852947	2.65562428980498	0.0291267958563669	0.138287713528898	0.109861712760805	ADD3/LIMA1/RDX/SCIN	4
GO:0045010	BP	GO:0045010	actin nucleation	4/378	58/18805	0.0689655172413793	3.43094325852947	2.65562428980498	0.0291267958563669	0.138287713528898	0.109861712760805	ARPC1B/IQGAP2/SCIN/WASF2	4
GO:0061756	BP	GO:0061756	leukocyte adhesion to vascular endothelial cell	4/378	58/18805	0.0689655172413793	3.43094325852947	2.65562428980498	0.0291267958563669	0.138287713528898	0.109861712760805	ALOX5/ITGB1/ITGB2/JAM2	4
GO:0032496	BP	GO:0032496	response to lipopolysaccharide	13/378	357/18805	0.0364145658263305	1.81157648244483	2.21734167707735	0.0291640054306266	0.138328092687195	0.109893791702434	ADH5/ALAD/CAPN2/CASP1/ERBIN/GSTP1/HADHB/LGALS9/MAPKAPK2/NFKB2/PLSCR4/PTPN6/PYCARD	13
GO:0050671	BP	GO:0050671	positive regulation of lymphocyte proliferation	7/378	147/18805	0.0476190476190476	2.36898463088939	2.38653824659249	0.0292467881345569	0.138584338269842	0.110097364224379	ANXA1/LGALS9/NCKAP1L/PNP/PTPRC/PYCARD/SYK	7
GO:0044057	BP	GO:0044057	regulation of system process	19/378	588/18805	0.032312925170068	1.60752528524637	2.14367180147216	0.0293657323699283	0.139011261582205	0.110436530482297	ADD3/AQP1/ASPH/ATP2B2/ECE1/FABP5/HTR2A/ITGAX/ITGB1/JAM2/JUP/MGLL/MLIP/PI16/S100A1/STX1A/STX1B/TBXAS1/TYMP	19
GO:0046486	BP	GO:0046486	glycerolipid metabolic process	14/378	395/18805	0.0354430379746835	1.76324425691514	2.1957298295542	0.0295054351313796	0.139535517073718	0.110853021613375	CAPN2/DBI/FABP5/HADHA/HTR2A/INPP5D/ITPKB/ITPKC/MGLL/MTM1/PLCD1/PLD2/PRDX6/TMX1	14
GO:0050871	BP	GO:0050871	positive regulation of B cell activation	5/378	86/18805	0.0581395348837209	2.89236495631844	2.51916436144155	0.0296231925287949	0.139817987067838	0.111077427936725	DDRGK1/INPP5D/NCKAP1L/PTPRC/SYK	5
GO:1990849	BP	GO:1990849	vacuolar localization	5/378	86/18805	0.0581395348837209	2.89236495631844	2.51916436144155	0.0296231925287949	0.139817987067838	0.111077427936725	CPLX2/LGALS9/STXBP1/SYK/SYTL4	5
GO:0051607	BP	GO:0051607	defense response to virus	12/378	321/18805	0.0373831775700935	1.85976363546457	2.22524232497832	0.0296717478104856	0.139910129842202	0.111150630123325	CASP1/GBP1/IFI16/IFIT5/ITGAX/MAVS/NDUFAF4/PTPRC/PYCARD/SAMHD1/TRIM21/TRIM25	12
GO:1902903	BP	GO:1902903	regulation of supramolecular fiber organization	14/378	396/18805	0.0353535353535354	1.75879161990273	2.18574112297849	0.0300515347076258	0.141562410318718	0.112463272862721	ADD3/COTL1/F11R/FERMT2/HCLS1/LIMA1/NCKAP1L/PXN/PYCARD/RDX/SCIN/SYNPO/TTBK2/WASF2	14
GO:0002431	BP	GO:0002431	Fc receptor mediated stimulatory signaling pathway	3/378	34/18805	0.0882352941176471	4.38958916900093	2.83326058651902	0.0304392043105971	0.143248560129656	0.113802822859418	PLD2/PTPRC/SYK	3
GO:0019748	BP	GO:0019748	secondary metabolic process	4/378	59/18805	0.0677966101694915	3.37279167787642	2.61441792942047	0.030766601152062	0.144314153387671	0.114649376016199	AKR1C2/AKR1C3/AKR7A2/BDH2	4
GO:0061900	BP	GO:0061900	glial cell activation	4/378	59/18805	0.0677966101694915	3.37279167787642	2.61441792942047	0.030766601152062	0.144314153387671	0.114649376016199	GRN/ITGAM/ITGB2/PTPRC	4
GO:0009135	BP	GO:0009135	purine nucleoside diphosphate metabolic process	6/378	117/18805	0.0512820512820513	2.55121421788088	2.41061024570286	0.0308624138898104	0.144314153387671	0.114649376016199	AK1/GALK1/HTR2A/PGAM2/STAT3/TJP2	6
GO:0009179	BP	GO:0009179	purine ribonucleoside diphosphate metabolic process	6/378	117/18805	0.0512820512820513	2.55121421788088	2.41061024570286	0.0308624138898104	0.144314153387671	0.114649376016199	AK1/GALK1/HTR2A/PGAM2/STAT3/TJP2	6
GO:0043547	BP	GO:0043547	positive regulation of GTPase activity	6/378	117/18805	0.0512820512820513	2.55121421788088	2.41061024570286	0.0308624138898104	0.144314153387671	0.114649376016199	ITGA6/ITGB1/LIMS1/PLXNB1/RGS6/TAX1BP3	6
GO:0150076	BP	GO:0150076	neuroinflammatory response	5/378	87/18805	0.0574712643678161	2.85911938210789	2.48932090736938	0.0309312616208775	0.144314153387671	0.114649376016199	GRN/ITGAM/ITGB1/ITGB2/PTPRC	5
GO:0043069	BP	GO:0043069	negative regulation of programmed cell death	28/378	959/18805	0.0291970802919708	1.45251612404897	2.06023433710178	0.0311084221223632	0.144314153387671	0.114649376016199	ANXA1/ANXA4/ANXA5/AQP1/CD2AP/CD44/CREB1/CTSH/DDAH2/DDR2/DDRGK1/FGF2/GCLM/GRN/GSTP1/HCLS1/HMGN5/HSPB6/ICAM1/ITGA6/ITGB1/ITPKB/MGMT/NCKAP1L/NDUFAF4/RAD21/SNCB/STXBP1	28
GO:0001921	BP	GO:0001921	positive regulation of receptor recycling	2/378	14/18805	0.142857142857143	7.10695389266818	3.27383973826939	0.0312645727613049	0.144314153387671	0.114649376016199	ECE1/RAB29	2
GO:0009158	BP	GO:0009158	ribonucleoside monophosphate catabolic process	2/378	14/18805	0.142857142857143	7.10695389266818	3.27383973826939	0.0312645727613049	0.144314153387671	0.114649376016199	NT5C/PNP	2
GO:0030011	BP	GO:0030011	maintenance of cell polarity	2/378	14/18805	0.142857142857143	7.10695389266818	3.27383973826939	0.0312645727613049	0.144314153387671	0.114649376016199	CRB2/NCKAP1L	2
GO:0035542	BP	GO:0035542	regulation of SNARE complex assembly	2/378	14/18805	0.142857142857143	7.10695389266818	3.27383973826939	0.0312645727613049	0.144314153387671	0.114649376016199	PRRT2/STXBP1	2
GO:0042454	BP	GO:0042454	ribonucleoside catabolic process	2/378	14/18805	0.142857142857143	7.10695389266818	3.27383973826939	0.0312645727613049	0.144314153387671	0.114649376016199	DCTD/PNP	2
GO:0043306	BP	GO:0043306	positive regulation of mast cell degranulation	2/378	14/18805	0.142857142857143	7.10695389266818	3.27383973826939	0.0312645727613049	0.144314153387671	0.114649376016199	STXBP1/SYK	2
GO:0046185	BP	GO:0046185	aldehyde catabolic process	2/378	14/18805	0.142857142857143	7.10695389266818	3.27383973826939	0.0312645727613049	0.144314153387671	0.114649376016199	ADH5/ESD	2
GO:0046348	BP	GO:0046348	amino sugar catabolic process	2/378	14/18805	0.142857142857143	7.10695389266818	3.27383973826939	0.0312645727613049	0.144314153387671	0.114649376016199	ALDH1A1/CTBS	2
GO:0051127	BP	GO:0051127	positive regulation of actin nucleation	2/378	14/18805	0.142857142857143	7.10695389266818	3.27383973826939	0.0312645727613049	0.144314153387671	0.114649376016199	SCIN/WASF2	2
GO:0071639	BP	GO:0071639	positive regulation of monocyte chemotactic protein-1 production	2/378	14/18805	0.142857142857143	7.10695389266818	3.27383973826939	0.0312645727613049	0.144314153387671	0.114649376016199	LGALS9/SYK	2
GO:0072683	BP	GO:0072683	T cell extravasation	2/378	14/18805	0.142857142857143	7.10695389266818	3.27383973826939	0.0312645727613049	0.144314153387671	0.114649376016199	F11R/ICAM1	2
GO:1900426	BP	GO:1900426	positive regulation of defense response to bacterium	2/378	14/18805	0.142857142857143	7.10695389266818	3.27383973826939	0.0312645727613049	0.144314153387671	0.114649376016199	CYBA/GRN	2
GO:1901334	BP	GO:1901334	lactone metabolic process	2/378	14/18805	0.142857142857143	7.10695389266818	3.27383973826939	0.0312645727613049	0.144314153387671	0.114649376016199	PON2/SLC2A3	2
GO:0002262	BP	GO:0002262	myeloid cell homeostasis	8/378	183/18805	0.0437158469945355	2.17480556278371	2.28729447659063	0.0319971213819264	0.147554189415793	0.117223400116914	ANXA1/DNASE2/HCLS1/INPP5D/ITPKB/NCKAP1L/PRDX1/STAT3	8
GO:0071363	BP	GO:0071363	cellular response to growth factor stimulus	24/378	796/18805	0.0301507537688442	1.49996011805057	2.06438550020912	0.0320529816836378	0.147654101376417	0.117302774479533	ANXA1/CD109/CD2AP/CD44/CPNE3/CRB2/CREB1/DDR2/EPB41L5/FERMT2/FGF1/FGF2/GCLM/IQGAP1/ITGB1/ITGB5/LIMS1/MAPKAPK2/PBLD/PXN/RDX/SLC4A7/STAT3/VASN	24
GO:0010639	BP	GO:0010639	negative regulation of organelle organization	13/378	362/18805	0.0359116022099447	1.78655470782543	2.16426850842502	0.0321045030276381	0.147654101376417	0.117302774479533	ADD3/F11R/LIMA1/MAP4/MTM1/NUBP1/PRRT2/RAD21/RDX/SCIN/TTBK2/VAT1/WASF2	13
GO:0014074	BP	GO:0014074	response to purine-containing compound	7/378	150/18805	0.0466666666666667	2.32160493827161	2.32751966426716	0.0321413472388174	0.147654101376417	0.117302774479533	AQP1/ASPH/ATF1/CREB1/EZR/NDUFS4/VGF	7
GO:0032946	BP	GO:0032946	positive regulation of mononuclear cell proliferation	7/378	150/18805	0.0466666666666667	2.32160493827161	2.32751966426716	0.0321413472388174	0.147654101376417	0.117302774479533	ANXA1/LGALS9/NCKAP1L/PNP/PTPRC/PYCARD/SYK	7
GO:0002294	BP	GO:0002294	CD4-positive, alpha-beta T cell differentiation involved in immune response	5/378	88/18805	0.0568181818181818	2.82662938912939	2.45989947610328	0.0322750476370442	0.147986160383364	0.117566576449426	ANXA1/HLA-DRA/LGALS1/LGALS9/STAT3	5
GO:0050810	BP	GO:0050810	regulation of steroid biosynthetic process	5/378	88/18805	0.0568181818181818	2.82662938912939	2.45989947610328	0.0322750476370442	0.147986160383364	0.117566576449426	AKR1C3/CREB1/ERLIN2/FGF1/H6PD	5
GO:0048278	BP	GO:0048278	vesicle docking	4/378	60/18805	0.0666666666666667	3.31657848324515	2.57408938875827	0.0324597849080805	0.148550525614473	0.118014932484319	CPLX2/STX1A/STX1B/STXBP1	4
GO:0070542	BP	GO:0070542	response to fatty acid	4/378	60/18805	0.0666666666666667	3.31657848324515	2.57408938875827	0.0324597849080805	0.148550525614473	0.118014932484319	AKR1C2/AKR1C3/ALAD/TBXAS1	4
GO:0099633	BP	GO:0099633	protein localization to postsynaptic specialization membrane	3/378	35/18805	0.0857142857142857	4.26417233560091	2.76833516147771	0.0328106791140523	0.149871718152245	0.119064544712206	CACNG2/CACNG3/OLFM1	3
GO:0099645	BP	GO:0099645	neurotransmitter receptor localization to postsynaptic specialization membrane	3/378	35/18805	0.0857142857142857	4.26417233560091	2.76833516147771	0.0328106791140523	0.149871718152245	0.119064544712206	CACNG2/CACNG3/OLFM1	3
GO:0042129	BP	GO:0042129	regulation of T cell proliferation	8/378	184/18805	0.0434782608695652	2.16298596733379	2.27052134612612	0.0328915422402084	0.150098808764739	0.119244955270771	ANXA1/LGALS9/NCKAP1L/PNP/PTPN6/PTPRC/PYCARD/SYK	8
GO:0034762	BP	GO:0034762	regulation of transmembrane transport	16/378	478/18805	0.0334728033472803	1.66522769033229	2.10999914937784	0.033013282559096	0.150511834108121	0.119573080383839	ANO6/APLNR/ASPH/CACNG2/CACNG3/CACNG8/CYBA/DPP6/FABP5/FGF14/HPCA/ITGB1/KCNIP4/KCNJ4/PTPN6/UTRN	16
GO:0009719	BP	GO:0009719	response to endogenous stimulus	43/378	1608/18805	0.0267412935323383	1.33034398115244	1.98393198061614	0.0331457162217936	0.150972784945958	0.119939279572842	AKR1C2/AKR1C3/ALAD/ANXA1/AQP1/ARPC1B/CD109/CD2AP/CD44/COMT/CPNE3/CRB2/CREB1/CTSH/CYBB/DDR2/DDRGK1/EPB41L5/FERMT2/FGF1/FGF2/GCLM/HADHA/HCLS1/IQGAP1/ITGB1/ITGB2/ITGB5/LIMS1/MAPKAPK2/PBLD/PCNA/PTPRC/PXN/RDX/SGCB/SLC4A7/SP100/STAT3/SYK/TRIM25/VASN/VGF	43
GO:0006915	BP	GO:0006915	apoptotic process	52/378	2006/18805	0.0259222333000997	1.28959681801157	1.96544655215876	0.0333033450367566	0.151547516272078	0.120395870879861	AKR1C3/ANO6/ANXA1/ANXA4/ANXA5/AQP1/CAPN2/CASP1/CD2AP/CD44/CREB1/CTSH/DDAH2/DDR2/DDRGK1/DNASE2/DPF2/FGF2/GCLM/GRN/GSTP1/HCLS1/HMGN5/HSPB6/HTR2A/ICAM1/IFI16/INPP5D/ITGA6/ITGB1/ITGB2/ITPKB/KRT8/LGALS1/LGALS9/MGMT/NCKAP1L/NDUFAF4/NEK6/OLFM1/PTPN6/PTPRC/PYCARD/RAD21/SCIN/SGPL1/SNCB/SP100/STEAP3/STXBP1/SYK/TRADD	52
GO:0048638	BP	GO:0048638	regulation of developmental growth	12/378	327/18805	0.036697247706422	1.82563953206155	2.15715115182047	0.0334978721296905	0.152288911125452	0.120984866867611	CPNE5/CREB1/EPPK1/EZR/FGF2/MTM1/OLFM1/PI16/RND2/SGPL1/STAT3/SYT2	12
GO:0002287	BP	GO:0002287	alpha-beta T cell activation involved in immune response	5/378	89/18805	0.0561797752808989	2.79486950835265	2.43088866215286	0.033654768733405	0.152427002374322	0.12109457250039	ANXA1/HLA-DRA/LGALS1/LGALS9/STAT3	5
GO:0002293	BP	GO:0002293	alpha-beta T cell differentiation involved in immune response	5/378	89/18805	0.0561797752808989	2.79486950835265	2.43088866215286	0.033654768733405	0.152427002374322	0.12109457250039	ANXA1/HLA-DRA/LGALS1/LGALS9/STAT3	5
GO:0016101	BP	GO:0016101	diterpenoid metabolic process	5/378	89/18805	0.0561797752808989	2.79486950835265	2.43088866215286	0.033654768733405	0.152427002374322	0.12109457250039	ADH5/AKR1C3/ALDH1A1/PECR/PRMT3	5
GO:0042310	BP	GO:0042310	vasoconstriction	5/378	89/18805	0.0561797752808989	2.79486950835265	2.43088866215286	0.033654768733405	0.152427002374322	0.12109457250039	ADD3/ECE1/HTR2A/ITGB1/TBXAS1	5
GO:0042306	BP	GO:0042306	regulation of protein import into nucleus	4/378	61/18805	0.0655737704918033	3.26220834417556	2.53460380740854	0.0342065231979721	0.154780502620683	0.122964294411687	EPM2A/HCLS1/JUP/MAVS	4
GO:0120039	BP	GO:0120039	plasma membrane bounded cell projection morphogenesis	21/378	679/18805	0.0309278350515464	1.53861888397971	2.04743054578942	0.0342887551079453	0.154997186608917	0.123136437499947	CD2AP/CD44/CPNE5/CREB1/ECE1/IQGAP1/ITGB1/MATN2/NCKAP1L/NGEF/NRN1/OLFM1/PLXNB1/RND2/RPS6KA5/S100B/SEMA4B/STXBP1/SYT2/WASF2/ZNF365	21
GO:0051092	BP	GO:0051092	positive regulation of NF-kappaB transcription factor activity	6/378	120/18805	0.05	2.48743386243386	2.34112951087829	0.0343187379356121	0.154997186608917	0.123136437499947	DDRGK1/LGALS9/PYCARD/RPS6KA5/TRADD/TRIM25	6
GO:0051495	BP	GO:0051495	positive regulation of cytoskeleton organization	8/378	186/18805	0.043010752688172	2.13972805370655	2.23729492602147	0.0347311963567294	0.15671314161337	0.124499666025453	ADD3/FERMT2/NCKAP1L/PXN/PYCARD/SCIN/SYNPO/WASF2	8
GO:0060284	BP	GO:0060284	regulation of cell development	25/378	844/18805	0.0296208530805687	1.4735982597357	2.01632143961352	0.0348254423176312	0.156991399933269	0.124720726413495	ANXA1/CREB1/CTDSP1/DDRGK1/F11R/FGF2/GFAP/GRN/HCLS1/HLA-DRA/INPP5D/ITGB1/ITPKB/LGALS1/LGALS9/NCKAP1L/PLXNB1/PNP/PTPN6/PTPRC/RND2/SCIN/STAT3/SYK/ZNF365	25
GO:0045088	BP	GO:0045088	regulation of innate immune response	16/378	482/18805	0.033195020746888	1.65140837340007	2.0750199110936	0.035208728608558	0.15857090015387	0.125975549384481	CASP1/CYBA/ERBIN/GRN/IFI16/INPP5D/LGALS9/MAPKAPK2/MAVS/NEK7/PTPN6/PYCARD/SAMHD1/SYK/TRIM21/TRIM25	16
GO:0030224	BP	GO:0030224	monocyte differentiation	3/378	36/18805	0.0833333333333333	4.14572310405644	2.70579492920072	0.035275629252627	0.158575799783964	0.125979441861552	IFI16/INPP5D/PIR	3
GO:0032743	BP	GO:0032743	positive regulation of interleukin-2 production	3/378	36/18805	0.0833333333333333	4.14572310405644	2.70579492920072	0.035275629252627	0.158575799783964	0.125979441861552	ANXA1/PNP/PTPRC	3
GO:0048243	BP	GO:0048243	norepinephrine secretion	2/378	15/18805	0.133333333333333	6.6331569664903	3.12591954282717	0.0356032585125486	0.159453627111498	0.126676825680042	COMT/STX1A	2
GO:0060099	BP	GO:0060099	regulation of phagocytosis, engulfment	2/378	15/18805	0.133333333333333	6.6331569664903	3.12591954282717	0.0356032585125486	0.159453627111498	0.126676825680042	ANO6/NCKAP1L	2
GO:0072537	BP	GO:0072537	fibroblast activation	2/378	15/18805	0.133333333333333	6.6331569664903	3.12591954282717	0.0356032585125486	0.159453627111498	0.126676825680042	DDR2/GCLM	2
GO:1905153	BP	GO:1905153	regulation of membrane invagination	2/378	15/18805	0.133333333333333	6.6331569664903	3.12591954282717	0.0356032585125486	0.159453627111498	0.126676825680042	ANO6/NCKAP1L	2
GO:0002823	BP	GO:0002823	negative regulation of adaptive immune response based on somatic recombination of immune receptors built from immunoglobulin superfamily domains	4/378	62/18805	0.0645161290322581	3.20959208055982	2.49592827001155	0.0360069545318644	0.160962443310811	0.127875494221649	LGALS1/NCKAP1L/PTPN6/PTPRC	4
GO:0051932	BP	GO:0051932	synaptic transmission, GABAergic	4/378	62/18805	0.0645161290322581	3.20959208055982	2.49592827001155	0.0360069545318644	0.160962443310811	0.127875494221649	GABRA1/GABRG2/STXBP1/SYN3	4
GO:0048858	BP	GO:0048858	cell projection morphogenesis	21/378	684/18805	0.0307017543859649	1.52737166991553	2.01232197578254	0.0366419601157779	0.163649310285388	0.130010057012911	CD2AP/CD44/CPNE5/CREB1/ECE1/IQGAP1/ITGB1/MATN2/NCKAP1L/NGEF/NRN1/OLFM1/PLXNB1/RND2/RPS6KA5/S100B/SEMA4B/STXBP1/SYT2/WASF2/ZNF365	21
GO:0006720	BP	GO:0006720	isoprenoid metabolic process	6/378	122/18805	0.0491803278688525	2.44665625813167	2.29596710652785	0.0367564504710412	0.16385692397775	0.130174994267663	ADH5/AKR1C3/ALDH1A1/PECR/PMVK/PRMT3	6
GO:0051261	BP	GO:0051261	protein depolymerization	6/378	122/18805	0.0491803278688525	2.44665625813167	2.29596710652785	0.0367564504710412	0.16385692397775	0.130174994267663	ADD3/ASPH/LIMA1/RDX/SCIN/TTBK2	6
GO:0045920	BP	GO:0045920	negative regulation of exocytosis	3/378	37/18805	0.0810810810810811	4.03367653367653	2.64548217773025	0.0378334303554499	0.168191236976857	0.133618359101545	ANXA1/LGALS9/NCKAP1L	3
GO:0051385	BP	GO:0051385	response to mineralocorticoid	3/378	37/18805	0.0810810810810811	4.03367653367653	2.64548217773025	0.0378334303554499	0.168191236976857	0.133618359101545	COMT/CYBB/PTPRC	3
GO:2000515	BP	GO:2000515	negative regulation of CD4-positive, alpha-beta T cell activation	3/378	37/18805	0.0810810810810811	4.03367653367653	2.64548217773025	0.0378334303554499	0.168191236976857	0.133618359101545	ANXA1/LGALS1/LGALS9	3
GO:0050730	BP	GO:0050730	regulation of peptidyl-tyrosine phosphorylation	7/378	156/18805	0.0448717948717949	2.23231244064577	2.21359956516549	0.0384915961735939	0.170959448811566	0.135817545751502	GPRC5B/HCLS1/HTR2A/ITGB2/PTPN6/PTPRC/SYK	7
GO:0000165	BP	GO:0000165	MAPK cascade	23/378	770/18805	0.0298701298701299	1.48599945028516	1.97227182463216	0.0386363689372573	0.171444440063207	0.136202843680144	CD2AP/CD44/CTSH/DDR2/EZR/FERMT2/FGF1/FGF14/FGF2/GBP1/GSTP1/HTR2A/ICAM1/IQGAP1/IQGAP3/ITPKB/LGALS9/MAPKAPK2/PRDX1/PTPN6/PTPRC/PYCARD/SYK	23
GO:0032984	BP	GO:0032984	protein-containing complex disassembly	10/378	261/18805	0.0383141762452107	1.90607958807193	2.11119619485176	0.0388926468785708	0.172422875168199	0.136980154648101	ADD3/ASPH/CALCOCO2/CHMP4A/LIMA1/LIX1/RDX/SCIN/TRIM21/TTBK2	10
GO:0060341	BP	GO:0060341	regulation of cellular localization	29/378	1022/18805	0.0283757338551859	1.41165522525601	1.93820749800181	0.0391647533287533	0.173469619752998	0.137811733607465	ALOX5/ASPH/CACNG2/CD2AP/DDRGK1/DOC2B/EPB41L5/EPM2A/EZR/FERMT2/GBP1/HCLS1/HPCA/ITGAM/ITGB1/ITGB2/JUP/LCP1/MAVS/MSN/OLFM1/RAB29/RDX/SP100/STX1A/SYTL4/TAX1BP3/TRIM25/TTBK2	29
GO:0045446	BP	GO:0045446	endothelial cell differentiation	6/378	124/18805	0.0483870967741935	2.40719406041987	2.25168937728226	0.03930246537208	0.173919725094631	0.138169316667396	EZR/F11R/ICAM1/MSN/RDX/TJP2	6
GO:1903670	BP	GO:1903670	regulation of sprouting angiogenesis	4/378	64/18805	0.0625	3.10929232804233	2.42088457319126	0.0397692661982152	0.175823939274495	0.139682106386199	ALOX5/FGF1/FGF2/S100A1	4
GO:0009173	BP	GO:0009173	pyrimidine ribonucleoside monophosphate metabolic process	2/378	16/18805	0.125	6.21858465608466	2.99091860564387	0.0401588290719305	0.175932179361485	0.13976809697092	DCK/NT5C	2
GO:0016114	BP	GO:0016114	terpenoid biosynthetic process	2/378	16/18805	0.125	6.21858465608466	2.99091860564387	0.0401588290719305	0.175932179361485	0.13976809697092	AKR1C3/PRMT3	2
GO:0030214	BP	GO:0030214	hyaluronan catabolic process	2/378	16/18805	0.125	6.21858465608466	2.99091860564387	0.0401588290719305	0.175932179361485	0.13976809697092	CD44/FGF2	2
GO:0032897	BP	GO:0032897	negative regulation of viral transcription	2/378	16/18805	0.125	6.21858465608466	2.99091860564387	0.0401588290719305	0.175932179361485	0.13976809697092	SP100/TRIM21	2
GO:0035729	BP	GO:0035729	cellular response to hepatocyte growth factor stimulus	2/378	16/18805	0.125	6.21858465608466	2.99091860564387	0.0401588290719305	0.175932179361485	0.13976809697092	CREB1/GCLM	2
GO:0043605	BP	GO:0043605	amide catabolic process	2/378	16/18805	0.125	6.21858465608466	2.99091860564387	0.0401588290719305	0.175932179361485	0.13976809697092	AASS/NT5C	2
GO:0050665	BP	GO:0050665	hydrogen peroxide biosynthetic process	2/378	16/18805	0.125	6.21858465608466	2.99091860564387	0.0401588290719305	0.175932179361485	0.13976809697092	CYBA/CYBB	2
GO:0051290	BP	GO:0051290	protein heterotetramerization	2/378	16/18805	0.125	6.21858465608466	2.99091860564387	0.0401588290719305	0.175932179361485	0.13976809697092	FARSB/GRIA3	2
GO:0098883	BP	GO:0098883	synapse pruning	2/378	16/18805	0.125	6.21858465608466	2.99091860564387	0.0401588290719305	0.175932179361485	0.13976809697092	ITGAM/ITGB1	2
GO:1903727	BP	GO:1903727	positive regulation of phospholipid metabolic process	2/378	16/18805	0.125	6.21858465608466	2.99091860564387	0.0401588290719305	0.175932179361485	0.13976809697092	CAPN2/HTR2A	2
GO:0001916	BP	GO:0001916	positive regulation of T cell mediated cytotoxicity	3/378	38/18805	0.0789473684210526	3.92752715121136	2.5872536372905	0.040483364164237	0.176073404248608	0.139880292100827	HLA-DRA/PTPRC/TAP2	3
GO:0001990	BP	GO:0001990	regulation of systemic arterial blood pressure by hormone	3/378	38/18805	0.0789473684210526	3.92752715121136	2.5872536372905	0.040483364164237	0.176073404248608	0.139880292100827	COMT/CTSZ/ECE1	3
GO:0006904	BP	GO:0006904	vesicle docking involved in exocytosis	3/378	38/18805	0.0789473684210526	3.92752715121136	2.5872536372905	0.040483364164237	0.176073404248608	0.139880292100827	CPLX2/STX1B/STXBP1	3
GO:0010934	BP	GO:0010934	macrophage cytokine production	3/378	38/18805	0.0789473684210526	3.92752715121136	2.5872536372905	0.040483364164237	0.176073404248608	0.139880292100827	GPRC5B/MAPKAPK2/PYCARD	3
GO:0010935	BP	GO:0010935	regulation of macrophage cytokine production	3/378	38/18805	0.0789473684210526	3.92752715121136	2.5872536372905	0.040483364164237	0.176073404248608	0.139880292100827	GPRC5B/MAPKAPK2/PYCARD	3
GO:0038094	BP	GO:0038094	Fc-gamma receptor signaling pathway	3/378	38/18805	0.0789473684210526	3.92752715121136	2.5872536372905	0.040483364164237	0.176073404248608	0.139880292100827	FCGR2A/PLD2/SYK	3
GO:0050858	BP	GO:0050858	negative regulation of antigen receptor-mediated signaling pathway	3/378	38/18805	0.0789473684210526	3.92752715121136	2.5872536372905	0.040483364164237	0.176073404248608	0.139880292100827	EZR/GBP1/PTPN6	3
GO:0071404	BP	GO:0071404	cellular response to low-density lipoprotein particle stimulus	3/378	38/18805	0.0789473684210526	3.92752715121136	2.5872536372905	0.040483364164237	0.176073404248608	0.139880292100827	ITGB1/ITGB2/SYK	3
GO:0046651	BP	GO:0046651	lymphocyte proliferation	11/378	300/18805	0.0366666666666667	1.82411816578483	2.06086371665294	0.0408830030246342	0.177651209716603	0.141133768687385	ANXA1/DOCK2/INPP5D/LGALS9/MSN/NCKAP1L/PNP/PTPN6/PTPRC/PYCARD/SYK	11
GO:1900182	BP	GO:1900182	positive regulation of protein localization to nucleus	5/378	94/18805	0.0531914893617021	2.64620623663177	2.29162406021005	0.0410988964574579	0.178428452277919	0.141751243637529	CD2AP/FERMT2/HCLS1/JUP/MAVS	5
GO:0007163	BP	GO:0007163	establishment or maintenance of cell polarity	9/378	228/18805	0.0394736842105263	1.96376357560568	2.09697785811173	0.0415188534314672	0.180089428160432	0.143070794381777	AQP1/CRB2/DOCK2/ERBIN/ITGB1/LAMA1/MAP4/MSN/NCKAP1L	9
GO:0050865	BP	GO:0050865	regulation of cell activation	20/378	653/18805	0.0306278713629403	1.52369608724892	1.95082081843355	0.0415919774770808	0.180244370019831	0.143193886864959	ANXA1/DDR2/DDRGK1/F11R/GRN/HLA-DRA/HTR2A/IL16/INPP5D/ITPKB/LGALS1/LGALS9/NCKAP1L/PNP/PTPN6/PTPRC/PYCARD/SIRPB1/SYK/TMX1	20
GO:0016310	BP	GO:0016310	phosphorylation	29/378	1028/18805	0.0282101167315175	1.40341599242377	1.90530336781615	0.0417083457230087	0.180523206271712	0.143415406387046	CREB1/DDR2/DDRGK1/EFEMP1/EPM2A/FGF1/FGF2/GALK1/GPRC5B/GSTP1/HCLS1/HTR2A/IQGAP1/ITGA6/ITGB2/MAPKAPK2/MAVS/MYLK/NDUFS4/NEK6/NEK7/PRDX4/PTPN6/PTPRC/PYCARD/RPS6KA5/STAT3/SYK/TTBK2	29
GO:0040014	BP	GO:0040014	regulation of multicellular organism growth	4/378	65/18805	0.0615384615384615	3.06145706145706	2.38445912208346	0.0417312412921118	0.180523206271712	0.143415406387046	CREB1/EZR/SGPL1/STAT3	4
GO:0002718	BP	GO:0002718	regulation of cytokine production involved in immune response	6/378	126/18805	0.0476190476190476	2.36898463088939	2.20826270230391	0.0419579210392059	0.181016312880871	0.143807151505058	GPRC5B/HTR2A/MAPKAPK2/MAVS/PYCARD/SYK	6
GO:0010811	BP	GO:0010811	positive regulation of cell-substrate adhesion	6/378	126/18805	0.0476190476190476	2.36898463088939	2.20826270230391	0.0419579210392059	0.181016312880871	0.143807151505058	EPB41L5/FERMT2/ITGA6/JUP/LIMS1/UTRN	6
GO:0061640	BP	GO:0061640	cytoskeleton-dependent cytokinesis	6/378	126/18805	0.0476190476190476	2.36898463088939	2.20826270230391	0.0419579210392059	0.181016312880871	0.143807151505058	CHMP4A/IQGAP1/IQGAP2/IQGAP3/PLEC/ZNF365	6
GO:0006470	BP	GO:0006470	protein dephosphorylation	5/378	95/18805	0.0526315789473684	2.61835143414091	2.26486045607063	0.0426978981481177	0.183715331406946	0.14595136801194	CTDSP1/EPM2A/MTM1/PTPN6/PTPRC	5
GO:0051492	BP	GO:0051492	regulation of stress fiber assembly	5/378	95/18805	0.0526315789473684	2.61835143414091	2.26486045607063	0.0426978981481177	0.183715331406946	0.14595136801194	F11R/FERMT2/PXN/SYNPO/WASF2	5
GO:0090316	BP	GO:0090316	positive regulation of intracellular protein transport	5/378	95/18805	0.0526315789473684	2.61835143414091	2.26486045607063	0.0426978981481177	0.183715331406946	0.14595136801194	ASPH/HCLS1/JUP/MAVS/RAB29	5
GO:0007612	BP	GO:0007612	learning	7/378	160/18805	0.04375	2.17650462962963	2.14050448046998	0.0431524354576755	0.185319807617991	0.147226032984924	COMT/EPM2A/HTR2A/ITGB1/NPTX2/SLC12A5/TANC1	7
GO:0032350	BP	GO:0032350	regulation of hormone metabolic process	3/378	39/18805	0.0769230769230769	3.82682132682133	2.53097881462519	0.0432246241466324	0.185319807617991	0.147226032984924	AKR1C3/H6PD/PRMT3	3
GO:0055094	BP	GO:0055094	response to lipoprotein particle	3/378	39/18805	0.0769230769230769	3.82682132682133	2.53097881462519	0.0432246241466324	0.185319807617991	0.147226032984924	ITGB1/ITGB2/SYK	3
GO:0140448	BP	GO:0140448	signaling receptor ligand precursor processing	3/378	39/18805	0.0769230769230769	3.82682132682133	2.53097881462519	0.0432246241466324	0.185319807617991	0.147226032984924	CASP1/CTSZ/ECE1	3
GO:0002367	BP	GO:0002367	cytokine production involved in immune response	6/378	127/18805	0.047244094488189	2.35033120859892	2.18685850125248	0.0433270076312616	0.18542881862793	0.147312636024024	GPRC5B/HTR2A/MAPKAPK2/MAVS/PYCARD/SYK	6
GO:0006612	BP	GO:0006612	protein targeting to membrane	6/378	127/18805	0.047244094488189	2.35033120859892	2.18685850125248	0.0433270076312616	0.18542881862793	0.147312636024024	CACNG2/CHMP4A/HPCA/ITGAM/ITGB2/TRAM1	6
GO:0051289	BP	GO:0051289	protein homotetramerization	4/378	66/18805	0.0606060606060606	3.01507134840468	2.34872890973728	0.0437471002855903	0.187060582321437	0.148608979347772	ALDH9A1/GRIA3/SAMHD1/SHMT1	4
GO:0016239	BP	GO:0016239	positive regulation of macroautophagy	5/378	96/18805	0.0520833333333333	2.59107694003527	2.23843874145971	0.044333906940592	0.189233921653421	0.15033557367296	CALCOCO2/CERS1/DDRGK1/EPM2A/HSPB8	5
GO:0045104	BP	GO:0045104	intermediate filament cytoskeleton organization	5/378	96/18805	0.0520833333333333	2.59107694003527	2.23843874145971	0.044333906940592	0.189233921653421	0.15033557367296	EPPK1/ERBIN/GFAP/MTM1/PLEC	5
GO:0009185	BP	GO:0009185	ribonucleoside diphosphate metabolic process	6/378	128/18805	0.046875	2.33196924603175	2.16565526787041	0.0447238194290372	0.189889152328442	0.150856117128153	AK1/GALK1/HTR2A/PGAM2/STAT3/TJP2	6
GO:0002923	BP	GO:0002923	regulation of humoral immune response mediated by circulating immunoglobulin	2/378	17/18805	0.117647058823529	5.85278555866791	2.86694253970122	0.044920861932854	0.189889152328442	0.150856117128153	PTPN6/PTPRC	2
GO:0006878	BP	GO:0006878	intracellular copper ion homeostasis	2/378	17/18805	0.117647058823529	5.85278555866791	2.86694253970122	0.044920861932854	0.189889152328442	0.150856117128153	CP/SCO2	2
GO:0021535	BP	GO:0021535	cell migration in hindbrain	2/378	17/18805	0.117647058823529	5.85278555866791	2.86694253970122	0.044920861932854	0.189889152328442	0.150856117128153	ITGB1/TTBK2	2
GO:0030852	BP	GO:0030852	regulation of granulocyte differentiation	2/378	17/18805	0.117647058823529	5.85278555866791	2.86694253970122	0.044920861932854	0.189889152328442	0.150856117128153	HCLS1/INPP5D	2
GO:0042448	BP	GO:0042448	progesterone metabolic process	2/378	17/18805	0.117647058823529	5.85278555866791	2.86694253970122	0.044920861932854	0.189889152328442	0.150856117128153	AKR1C2/AKR1C3	2
GO:0044790	BP	GO:0044790	suppression of viral release by host	2/378	17/18805	0.117647058823529	5.85278555866791	2.86694253970122	0.044920861932854	0.189889152328442	0.150856117128153	TRIM21/TRIM25	2
GO:0045198	BP	GO:0045198	establishment of epithelial cell apical/basal polarity	2/378	17/18805	0.117647058823529	5.85278555866791	2.86694253970122	0.044920861932854	0.189889152328442	0.150856117128153	LAMA1/MSN	2
GO:0046112	BP	GO:0046112	nucleobase biosynthetic process	2/378	17/18805	0.117647058823529	5.85278555866791	2.86694253970122	0.044920861932854	0.189889152328442	0.150856117128153	APRT/SHMT1	2
GO:0051177	BP	GO:0051177	meiotic sister chromatid cohesion	2/378	17/18805	0.117647058823529	5.85278555866791	2.86694253970122	0.044920861932854	0.189889152328442	0.150856117128153	RAD21/SMC3	2
GO:0090136	BP	GO:0090136	epithelial cell-cell adhesion	2/378	17/18805	0.117647058823529	5.85278555866791	2.86694253970122	0.044920861932854	0.189889152328442	0.150856117128153	ITGB5/JUP	2
GO:0002820	BP	GO:0002820	negative regulation of adaptive immune response	4/378	67/18805	0.0597014925373134	2.97007028350312	2.31366889237708	0.0458168034235204	0.193500793701276	0.153725360511908	LGALS1/NCKAP1L/PTPN6/PTPRC	4
GO:0002292	BP	GO:0002292	T cell differentiation involved in immune response	5/378	97/18805	0.0515463917525773	2.56436480663285	2.21235046967866	0.0460070114293673	0.193500793701276	0.153725360511908	ANXA1/HLA-DRA/LGALS1/LGALS9/STAT3	5
GO:0045103	BP	GO:0045103	intermediate filament-based process	5/378	97/18805	0.0515463917525773	2.56436480663285	2.21235046967866	0.0460070114293673	0.193500793701276	0.153725360511908	EPPK1/ERBIN/GFAP/MTM1/PLEC	5
GO:0032435	BP	GO:0032435	negative regulation of proteasomal ubiquitin-dependent protein catabolic process	3/378	40/18805	0.075	3.73115079365079	2.47653855680957	0.0460563208913392	0.193500793701276	0.153725360511908	DDRGK1/KLHL40/MTM1	3
GO:0045730	BP	GO:0045730	respiratory burst	3/378	40/18805	0.075	3.73115079365079	2.47653855680957	0.0460563208913392	0.193500793701276	0.153725360511908	CYBA/CYBB/GRN	3
GO:0051693	BP	GO:0051693	actin filament capping	3/378	40/18805	0.075	3.73115079365079	2.47653855680957	0.0460563208913392	0.193500793701276	0.153725360511908	ADD3/RDX/SCIN	3
GO:0051954	BP	GO:0051954	positive regulation of amine transport	3/378	40/18805	0.075	3.73115079365079	2.47653855680957	0.0460563208913392	0.193500793701276	0.153725360511908	ITGB1/STX1A/STXBP1	3
GO:0006644	BP	GO:0006644	phospholipid metabolic process	13/378	383/18805	0.0339425587467363	1.68859740008565	1.95002455400382	0.0468124292586829	0.19650618170522	0.156112970120878	CAPN2/DBI/FABP5/HADHA/HTR2A/INPP5D/ITPKB/ITPKC/MTM1/PLCD1/PLD2/PMVK/PRDX6	13
GO:0070848	BP	GO:0070848	response to growth factor	24/378	828/18805	0.0289855072463768	1.4419906448892	1.86300207953179	0.0469107170025053	0.196747384886922	0.156304592311953	ANXA1/CD109/CD2AP/CD44/CPNE3/CRB2/CREB1/DDR2/EPB41L5/FERMT2/FGF1/FGF2/GCLM/IQGAP1/ITGB1/ITGB5/LIMS1/MAPKAPK2/PBLD/PXN/RDX/SLC4A7/STAT3/VASN	24
GO:0034765	BP	GO:0034765	regulation of monoatomic ion transmembrane transport	12/378	345/18805	0.0347826086956522	1.73038877386703	1.96106275658381	0.0470706470246799	0.197246476532115	0.156701092200239	ANO6/APLNR/ASPH/CYBA/DPP6/FGF14/HPCA/ITGB1/KCNIP4/KCNJ4/PTPN6/UTRN	12
GO:0030595	BP	GO:0030595	leukocyte chemotaxis	9/378	234/18805	0.0384615384615385	1.91341066341066	2.0137245481798	0.047564378743644	0.199142259918002	0.15820718413337	ALOX5/ANO6/ANXA1/IL16/ITGB2/LGALS9/NCKAP1L/PLEC/SYK	9
GO:0002449	BP	GO:0002449	lymphocyte mediated immunity	13/378	384/18805	0.0338541666666667	1.68420001102293	1.9401521573128	0.0476128392323184	0.199172111337277	0.158230899385912	C4A/C4B/CTSH/FCGR2A/HLA-DRA/ICAM1/INPP5D/LGALS9/NCKAP1L/PRDX1/PTPN6/PTPRC/TAP2	13
GO:0000281	BP	GO:0000281	mitotic cytokinesis	5/378	98/18805	0.0510204081632653	2.53819781881006	2.18658749045837	0.0477172842858788	0.199435900237337	0.158440464643941	CHMP4A/IQGAP1/IQGAP2/IQGAP3/ZNF365	5
GO:0001912	BP	GO:0001912	positive regulation of leukocyte mediated cytotoxicity	4/378	68/18805	0.0588235294117647	2.92639277933396	2.27925529784084	0.0479402773672374	0.200020949465556	0.158905252936562	HLA-DRA/ITGAM/PTPRC/TAP2	4
GO:0051057	BP	GO:0051057	positive regulation of small GTPase mediated signal transduction	4/378	68/18805	0.0588235294117647	2.92639277933396	2.27925529784084	0.0479402773672374	0.200020949465556	0.158905252936562	F11R/FERMT2/ITPKB/PLXNB1	4
GO:0032271	BP	GO:0032271	regulation of protein polymerization	8/378	199/18805	0.0402010050251256	1.99994682406743	2.03105011039998	0.0483971158909426	0.201752336919076	0.160280741663958	ADD3/COTL1/HCLS1/NCKAP1L/PYCARD/RDX/SCIN/TPPP3	8
GO:0009066	BP	GO:0009066	aspartate family amino acid metabolic process	3/378	41/18805	0.0731707317073171	3.64014711575687	2.42382380804075	0.048977487292122	0.203357168609266	0.161555689044877	AASS/MTAP/PHGDH	3
GO:0042307	BP	GO:0042307	positive regulation of protein import into nucleus	3/378	41/18805	0.0731707317073171	3.64014711575687	2.42382380804075	0.048977487292122	0.203357168609266	0.161555689044877	HCLS1/JUP/MAVS	3
GO:0097242	BP	GO:0097242	amyloid-beta clearance	3/378	41/18805	0.0731707317073171	3.64014711575687	2.42382380804075	0.048977487292122	0.203357168609266	0.161555689044877	ITGAM/ITGB2/SYK	3
GO:0043200	BP	GO:0043200	response to amino acid	6/378	131/18805	0.0458015267175573	2.27856537016842	2.10321471333188	0.0490816005015291	0.203357168609266	0.161555689044877	ALAD/CAPN2/CYBB/GCLM/HPCA/PCNA	6
GO:1901701	BP	GO:1901701	cellular response to oxygen-containing compound	34/378	1260/18805	0.026984126984127	1.34242462417066	1.80225930857641	0.0492317735897005	0.203357168609266	0.161555689044877	ADH5/AKR1C2/AKR1C3/ALDH1A1/AQP1/CAPN2/CASP1/CERS1/COMT/CREB1/CYBB/DDR2/ESD/EZR/GCLM/GSTP1/HADHB/HPCA/HTR2A/ICAM1/JUP/MSN/PCNA/PLEC/PLSCR4/PRDX1/PTPN6/PXN/PYCARD/SGCB/SHMT1/SIPA1/STAT3/SYK	34
GO:0009615	BP	GO:0009615	response to virus	14/378	425/18805	0.0329411764705882	1.63877995642702	1.90772905967051	0.0492904773389917	0.203357168609266	0.161555689044877	CASP1/CD2AP/GBP1/IFI16/IFIT5/ITGAX/LGALS9/MAVS/NDUFAF4/PTPRC/PYCARD/SAMHD1/TRIM21/TRIM25	14
GO:0050848	BP	GO:0050848	regulation of calcium-mediated signaling	5/378	99/18805	0.0505050505050505	2.5125594570039	2.1611419366034	0.0494647823609112	0.203357168609266	0.161555689044877	GBP1/HOMER3/PTBP1/PTPRC/SYK	5
GO:0044344	BP	GO:0044344	cellular response to fibroblast growth factor stimulus	7/378	165/18805	0.0424242424242424	2.11054994388328	2.05211084651013	0.0494719147070939	0.203357168609266	0.161555689044877	CD44/DDR2/FGF1/FGF2/GCLM/IQGAP1/ITGB1	7
GO:2001236	BP	GO:2001236	regulation of extrinsic apoptotic signaling pathway	7/378	165/18805	0.0424242424242424	2.11054994388328	2.05211084651013	0.0494719147070939	0.203357168609266	0.161555689044877	GCLM/GSTP1/ICAM1/ITGA6/PTPRC/PYCARD/SP100	7
GO:0048871	BP	GO:0048871	multicellular organismal-level homeostasis	24/378	833/18805	0.0288115246098439	1.43333523885745	1.83228069691615	0.0496241706558576	0.203357168609266	0.161555689044877	ALDH1A1/ANXA1/AQP1/CD2AP/CRB2/CTSH/DNASE2/F11R/FABP5/HCLS1/HTR2A/INPP5D/ITGB1/ITPKB/JAM2/LGALS9/NCKAP1L/PBLD/PRDX1/STAT3/SYK/TJP2/TPP1/VGF	24
GO:0002685	BP	GO:0002685	regulation of leukocyte migration	9/378	236/18805	0.038135593220339	1.89719531880549	1.98651773007837	0.0497028403947735	0.203357168609266	0.161555689044877	ANO6/ANXA1/CNN2/ICAM1/JAM2/LGALS9/MSN/NCKAP1L/PYCARD	9
GO:1902115	BP	GO:1902115	regulation of organelle assembly	9/378	236/18805	0.038135593220339	1.89719531880549	1.98651773007837	0.0497028403947735	0.203357168609266	0.161555689044877	CHMP4A/EML3/EZR/LCP1/LIMA1/MAP4/MSN/MTM1/RDX	9
GO:0001991	BP	GO:0001991	regulation of systemic arterial blood pressure by circulatory renin-angiotensin	2/378	18/18805	0.111111111111111	5.52763080540858	2.75246778240385	0.0498792640166326	0.203357168609266	0.161555689044877	COMT/CTSZ	2
GO:0003159	BP	GO:0003159	morphogenesis of an endothelium	2/378	18/18805	0.111111111111111	5.52763080540858	2.75246778240385	0.0498792640166326	0.203357168609266	0.161555689044877	FGF1/ITGAX	2
GO:0006213	BP	GO:0006213	pyrimidine nucleoside metabolic process	2/378	18/18805	0.111111111111111	5.52763080540858	2.75246778240385	0.0498792640166326	0.203357168609266	0.161555689044877	DCTD/TYMP	2
GO:0009223	BP	GO:0009223	pyrimidine deoxyribonucleotide catabolic process	2/378	18/18805	0.111111111111111	5.52763080540858	2.75246778240385	0.0498792640166326	0.203357168609266	0.161555689044877	NT5C/TYMP	2
GO:0019184	BP	GO:0019184	nonribosomal peptide biosynthetic process	2/378	18/18805	0.111111111111111	5.52763080540858	2.75246778240385	0.0498792640166326	0.203357168609266	0.161555689044877	BDH2/GCLM	2
GO:0033631	BP	GO:0033631	cell-cell adhesion mediated by integrin	2/378	18/18805	0.111111111111111	5.52763080540858	2.75246778240385	0.0498792640166326	0.203357168609266	0.161555689044877	FERMT3/ITGB1	2
GO:0034112	BP	GO:0034112	positive regulation of homotypic cell-cell adhesion	2/378	18/18805	0.111111111111111	5.52763080540858	2.75246778240385	0.0498792640166326	0.203357168609266	0.161555689044877	F11R/HTR2A	2
GO:0035728	BP	GO:0035728	response to hepatocyte growth factor	2/378	18/18805	0.111111111111111	5.52763080540858	2.75246778240385	0.0498792640166326	0.203357168609266	0.161555689044877	CREB1/GCLM	2
GO:0061154	BP	GO:0061154	endothelial tube morphogenesis	2/378	18/18805	0.111111111111111	5.52763080540858	2.75246778240385	0.0498792640166326	0.203357168609266	0.161555689044877	FGF1/ITGAX	2
GO:0072673	BP	GO:0072673	lamellipodium morphogenesis	2/378	18/18805	0.111111111111111	5.52763080540858	2.75246778240385	0.0498792640166326	0.203357168609266	0.161555689044877	CD44/WASF2	2
GO:0098974	BP	GO:0098974	postsynaptic actin cytoskeleton organization	2/378	18/18805	0.111111111111111	5.52763080540858	2.75246778240385	0.0498792640166326	0.203357168609266	0.161555689044877	EZR/WASF2	2
GO:0150079	BP	GO:0150079	negative regulation of neuroinflammatory response	2/378	18/18805	0.111111111111111	5.52763080540858	2.75246778240385	0.0498792640166326	0.203357168609266	0.161555689044877	GRN/PTPRC	2
GO:1902065	BP	GO:1902065	response to L-glutamate	2/378	18/18805	0.111111111111111	5.52763080540858	2.75246778240385	0.0498792640166326	0.203357168609266	0.161555689044877	HPCA/PCNA	2
GO:1905048	BP	GO:1905048	regulation of metallopeptidase activity	2/378	18/18805	0.111111111111111	5.52763080540858	2.75246778240385	0.0498792640166326	0.203357168609266	0.161555689044877	DDRGK1/STAT3	2
GO:0070062	CC	GO:0070062	extracellular exosome	125/394	2213/19880	0.0564844103027564	2.85002557568223	13.1271686083306	9.25674376509349e-29	5.12823604586179e-26	3.45909898590336e-26	ACY1/ADH5/AK1/AKR1C3/AKR7A2/AKR7L/ALAD/ALDH1A1/ALDH7A1/ALDH9A1/ANO6/ANXA1/ANXA4/ANXA5/APRT/AQP1/ARHGDIB/ARPC1B/ATP2B2/BBOX1/BDH2/C4A/C4B/CA4/CAPN2/CAPNS1/CD2AP/CD44/CD58/CLIC1/COMT/COTL1/CP/CPNE3/CPNE5/CPVL/CRB2/CRYL1/CSRP1/CTDSP1/CTSH/CTSZ/DBI/DDAH2/DNASE2/DOCK2/ECE1/EFEMP1/ESD/EZR/F11R/FABP5/FERMT3/FLNB/FTL/GALK1/GNA13/GNG12/GPRC5B/GRN/GSTP1/HDHD2/HLA-DRA/HNMT/ICAM1/IQGAP1/IQGAP2/ITGAM/ITGB1/IT…	125
GO:1903561	CC	GO:1903561	extracellular vesicle	125/394	2316/19880	0.053972366148532	2.72327573358583	12.5457423566993	6.70325381433341e-27	9.66495606173954e-25	6.51920843989652e-25	ACY1/ADH5/AK1/AKR1C3/AKR7A2/AKR7L/ALAD/ALDH1A1/ALDH7A1/ALDH9A1/ANO6/ANXA1/ANXA4/ANXA5/APRT/AQP1/ARHGDIB/ARPC1B/ATP2B2/BBOX1/BDH2/C4A/C4B/CA4/CAPN2/CAPNS1/CD2AP/CD44/CD58/CLIC1/COMT/COTL1/CP/CPNE3/CPNE5/CPVL/CRB2/CRYL1/CSRP1/CTDSP1/CTSH/CTSZ/DBI/DDAH2/DNASE2/DOCK2/ECE1/EFEMP1/ESD/EZR/F11R/FABP5/FERMT3/FLNB/FTL/GALK1/GNA13/GNG12/GPRC5B/GRN/GSTP1/HDHD2/HLA-DRA/HNMT/ICAM1/IQGAP1/IQGAP2/ITGAM/ITGB1/IT…	125
GO:0043230	CC	GO:0043230	extracellular organelle	125/394	2317/19880	0.0539490720759603	2.72210038799515	12.5402489861321	6.97830762580472e-27	9.66495606173954e-25	6.51920843989652e-25	ACY1/ADH5/AK1/AKR1C3/AKR7A2/AKR7L/ALAD/ALDH1A1/ALDH7A1/ALDH9A1/ANO6/ANXA1/ANXA4/ANXA5/APRT/AQP1/ARHGDIB/ARPC1B/ATP2B2/BBOX1/BDH2/C4A/C4B/CA4/CAPN2/CAPNS1/CD2AP/CD44/CD58/CLIC1/COMT/COTL1/CP/CPNE3/CPNE5/CPVL/CRB2/CRYL1/CSRP1/CTDSP1/CTSH/CTSZ/DBI/DDAH2/DNASE2/DOCK2/ECE1/EFEMP1/ESD/EZR/F11R/FABP5/FERMT3/FLNB/FTL/GALK1/GNA13/GNG12/GPRC5B/GRN/GSTP1/HDHD2/HLA-DRA/HNMT/ICAM1/IQGAP1/IQGAP2/ITGAM/ITGB1/IT…	125
GO:0065010	CC	GO:0065010	extracellular membrane-bounded organelle	125/394	2317/19880	0.0539490720759603	2.72210038799515	12.5402489861321	6.97830762580472e-27	9.66495606173954e-25	6.51920843989652e-25	ACY1/ADH5/AK1/AKR1C3/AKR7A2/AKR7L/ALAD/ALDH1A1/ALDH7A1/ALDH9A1/ANO6/ANXA1/ANXA4/ANXA5/APRT/AQP1/ARHGDIB/ARPC1B/ATP2B2/BBOX1/BDH2/C4A/C4B/CA4/CAPN2/CAPNS1/CD2AP/CD44/CD58/CLIC1/COMT/COTL1/CP/CPNE3/CPNE5/CPVL/CRB2/CRYL1/CSRP1/CTDSP1/CTSH/CTSZ/DBI/DDAH2/DNASE2/DOCK2/ECE1/EFEMP1/ESD/EZR/F11R/FABP5/FERMT3/FLNB/FTL/GALK1/GNA13/GNG12/GPRC5B/GRN/GSTP1/HDHD2/HLA-DRA/HNMT/ICAM1/IQGAP1/IQGAP2/ITGAM/ITGB1/IT…	125
GO:0031982	CC	GO:0031982	vesicle	177/394	4206/19880	0.0420827389443652	2.12336256399487	11.6667176786392	1.30463348101226e-26	1.44553389696158e-24	9.7504186475653e-25	ABCC4/ACY1/ADH5/AK1/AKR1C3/AKR7A2/AKR7L/ALAD/ALDH1A1/ALDH7A1/ALDH9A1/ALOX5/ANO6/ANXA1/ANXA4/ANXA5/APRT/AQP1/ARHGDIB/ARPC1B/ATP2B2/BBOX1/BDH2/C4A/C4B/CA4/CACNG2/CACNG3/CACNG8/CALCOCO2/CAPN2/CAPNS1/CAPS/CD109/CD2AP/CD44/CD58/CHMP4A/CLIC1/CLTA/CNN2/COMT/COTL1/CP/CPNE3/CPNE5/CPVL/CRB2/CRYL1/CSRP1/CTDSP1/CTSH/CTSZ/CYBA/CYBB/DBI/DDAH2/DNASE2/DOCK2/ECE1/EFEMP1/ESD/EZR/F11R/FABP5/FCGR2A/FCHO2/FERMT3/FLNB…	177
GO:0005615	CC	GO:0005615	extracellular space	147/394	3528/19880	0.0416666666666667	2.10236886632826	10.2657295078699	1.1288484132926e-20	1.0423033682735e-18	7.03054713541882e-19	ACY1/ADH5/AK1/AKR1C3/AKR7A2/AKR7L/ALAD/ALDH1A1/ALDH7A1/ALDH9A1/ALOX5/ANO6/ANXA1/ANXA4/ANXA5/APOO/APRT/AQP1/ARHGDIB/ARPC1B/ATP2B2/BBOX1/BDH2/C4A/C4B/CA4/CAPN2/CAPNS1/CBLN4/CD109/CD2AP/CD44/CD58/CLIC1/COMT/COTL1/CP/CPNE3/CPNE5/CPVL/CRB2/CRYL1/CSRP1/CTBS/CTDSP1/CTSH/CTSZ/DBI/DDAH2/DNAJC9/DNASE2/DOCK2/ECE1/EFEMP1/ESD/EZR/F11R/FABP5/FERMT3/FGF1/FGF2/FLNB/FTL/GALK1/GNA13/GNG12/GPRC5B/GRN/GSTP1/HDHD2/HL…	147
GO:0030054	CC	GO:0030054	cell junction	109/394	2397/19880	0.0454735085523571	2.2944501269565	9.60938047719573	2.04932119719898e-17	1.62189134749748e-15	1.09399853384307e-15	ADD3/ALDH1A1/ANXA1/ANXA5/APBB1IP/ARPC1B/ASCC1/ATP2B2/C4A/C4B/CACNG2/CACNG3/CACNG8/CAPN2/CBLN4/CD2AP/CD44/CDH12/CDH20/CLTA/CNN2/COMT/CPLX2/CPNE3/CRB2/CSRP1/CSRP2/DDR2/DLGAP1/DOC2B/EPB41L5/EPPK1/ERBIN/EZR/F11R/FABP5/FBXO2/FCHO2/FERMT2/FERMT3/FLNB/FLNC/GABRA1/GABRG2/GNA13/GRIA3/HEPACAM/HOMER3/HPCA/HTR2A/ICAM1/IGSF9B/IL16/IQGAP1/IQGAP3/ITGA6/ITGB1/ITGB2/ITGB4/ITGB5/JAM2/JUP/KCNJ4/KRT8/LAMA1/LAP3/LCP1…	109
GO:0005576	CC	GO:0005576	extracellular region	165/394	4577/19880	0.0360498142888355	1.81896017274632	8.9794343092835	3.6536559892242e-17	2.53015677253776e-15	1.70664194233499e-15	ACY1/ADH5/AK1/AKR1C3/AKR7A2/AKR7L/ALAD/ALDH1A1/ALDH7A1/ALDH9A1/ALOX5/ANO6/ANXA1/ANXA4/ANXA5/APOO/APRT/AQP1/ARHGDIB/ARPC1B/ATP2B2/BBOX1/BDH2/C4A/C4B/CA4/CAPN2/CAPNS1/CBLN4/CD109/CD2AP/CD44/CD58/CLIC1/CNN2/COMT/COTL1/CP/CPNE3/CPNE5/CPVL/CRB2/CRYL1/CSRP1/CTBS/CTDSP1/CTSH/CTSZ/DBI/DDAH2/DNAJC9/DNASE2/DOCK2/ECE1/EFEMP1/ESD/EZR/F11R/FABP5/FERMT3/FGF1/FGF2/FLNB/FTL/GALK1/GBP1/GNA13/GNG12/GPRC5B/GRN/GSTP…	165
GO:0030055	CC	GO:0030055	cell-substrate junction	39/394	434/19880	0.0898617511520737	4.53414114950057	10.5851652758825	3.19509124921061e-15	1.96675616895853e-13	1.32661683446756e-13	ANXA1/ANXA5/APBB1IP/ARPC1B/CAPN2/CD44/CNN2/CPNE3/CSRP1/CSRP2/DDR2/EPB41L5/EPPK1/ERBIN/EZR/FERMT2/FERMT3/FLNB/FLNC/GNA13/ICAM1/IL16/IQGAP1/ITGA6/ITGB1/ITGB2/ITGB4/ITGB5/JUP/LAP3/LCP1/LIMA1/LIMS1/MSN/PLEC/PTPRC/PXN/RDX/SNTB1	39
GO:0030141	CC	GO:0030141	secretory granule	55/394	909/19880	0.0605060506050605	3.05294488839747	9.00944729641501	1.40277189486301e-13	7.77135629754108e-12	5.24193708080388e-12	ABCC4/ALAD/ALOX5/ANO6/ANXA4/APRT/CA4/CD109/CD44/CD58/CNN2/COTL1/CPNE3/CTSH/CTSZ/CYBA/CYBB/DOCK2/ECE1/FABP5/FCGR2A/FERMT3/FTL/GRN/GSTP1/GYG1/HVCN1/IQGAP1/IQGAP2/ITGAM/ITGAX/ITGB2/JUP/MAGED2/MAGT1/NCKAP1L/NDUFC2/NHLRC2/PGM2/PNP/PRDX4/PRDX6/PTPN6/PTPRC/PYCARD/RCBTB2/RNASET2/RND2/RPH3A/SIRPB1/SLC2A3/STXBP1/SYT2/SYTL4/VAT1	55
GO:0070161	CC	GO:0070161	anchoring junction	55/394	914/19880	0.0601750547045952	3.03624387697298	8.96187835765513	1.75347771438913e-13	8.83115139792345e-12	5.95679032160902e-12	ADD3/ANXA1/ANXA5/APBB1IP/ARPC1B/CAPN2/CD2AP/CD44/CDH12/CDH20/CNN2/CPNE3/CRB2/CSRP1/CSRP2/DDR2/EPB41L5/EPPK1/ERBIN/EZR/F11R/FERMT2/FERMT3/FLNB/FLNC/GNA13/HEPACAM/ICAM1/IL16/IQGAP1/IQGAP3/ITGA6/ITGB1/ITGB2/ITGB4/ITGB5/JAM2/JUP/KRT8/LAMA1/LAP3/LCP1/LIMA1/LIMS1/MSN/PLEC/PTPN6/PTPRC/PXN/RDX/SCIN/SNTB1/SYNPO/TJP2/WASF2	55
GO:0099503	CC	GO:0099503	secretory vesicle	61/394	1093/19880	0.0558096980786825	2.81598172031525	8.78166497538638	1.97113427999947e-13	9.10006992599754e-12	6.13818131052466e-12	ABCC4/ALAD/ALOX5/ANO6/ANXA4/APRT/CA4/CD109/CD44/CD58/CLTA/CNN2/COTL1/CPNE3/CTSH/CTSZ/CYBA/CYBB/DOCK2/ECE1/FABP5/FCGR2A/FERMT3/FTL/GRN/GSTP1/GYG1/HVCN1/IQGAP1/IQGAP2/ITGAM/ITGAX/ITGB2/JUP/MAGED2/MAGT1/NCKAP1L/NDUFC2/NHLRC2/PGM2/PNP/PRDX4/PRDX6/PRRT2/PTPN6/PTPRC/PYCARD/RCBTB2/RNASET2/RND2/RPH3A/SIRPB1/SLC2A3/SLC4A8/STX1A/STXBP1/SYN3/SYT12/SYT2/SYTL4/VAT1	61
GO:0005925	CC	GO:0005925	focal adhesion	36/394	424/19880	0.0849056603773585	4.28407240685758	9.71970092704973	2.18189567535922e-13	9.29823233960777e-12	6.27184586844149e-12	ANXA1/ANXA5/APBB1IP/ARPC1B/CAPN2/CD44/CNN2/CPNE3/CSRP1/CSRP2/DDR2/EPB41L5/EZR/FERMT2/FLNB/FLNC/GNA13/ICAM1/IL16/IQGAP1/ITGA6/ITGB1/ITGB2/ITGB4/ITGB5/JUP/LAP3/LCP1/LIMA1/LIMS1/MSN/PLEC/PTPRC/PXN/RDX/SNTB1	36
GO:0031410	CC	GO:0031410	cytoplasmic vesicle	100/394	2551/19880	0.0392003136025088	1.97792445283725	7.52242407153019	7.68703243858265e-12	3.04186855069628e-10	2.05180189150139e-10	ABCC4/ALAD/ALOX5/ANO6/ANXA1/ANXA4/APRT/ARHGDIB/CA4/CACNG2/CACNG3/CACNG8/CALCOCO2/CD109/CD2AP/CD44/CD58/CHMP4A/CLTA/CNN2/COTL1/CPNE3/CTSH/CTSZ/CYBA/CYBB/DOCK2/ECE1/ESD/EZR/FABP5/FCGR2A/FCHO2/FERMT3/FLNB/FTL/GABRA1/GABRG2/GBP1/GNA13/GPRC5B/GRIA3/GRN/GSTP1/GYG1/HCLS1/HLA-DRA/HTR2A/HVCN1/IQGAP1/IQGAP2/ITGAM/ITGAX/ITGB1/ITGB2/ITGB5/JUP/KCNJ4/MAGED2/MAGT1/MTM1/NCALD/NCKAP1L/NDUFC2/NECAP2/NHLRC2/PGM2/PL…	100
GO:0097708	CC	GO:0097708	intracellular vesicle	100/394	2559/19880	0.0390777647518562	1.97174102352005	7.48829988402871	9.24948246860480e-12	3.41614219173804e-10	2.30425703603839e-10	ABCC4/ALAD/ALOX5/ANO6/ANXA1/ANXA4/APRT/ARHGDIB/CA4/CACNG2/CACNG3/CACNG8/CALCOCO2/CD109/CD2AP/CD44/CD58/CHMP4A/CLTA/CNN2/COTL1/CPNE3/CTSH/CTSZ/CYBA/CYBB/DOCK2/ECE1/ESD/EZR/FABP5/FCGR2A/FCHO2/FERMT3/FLNB/FTL/GABRA1/GABRG2/GBP1/GNA13/GPRC5B/GRIA3/GRN/GSTP1/GYG1/HCLS1/HLA-DRA/HTR2A/HVCN1/IQGAP1/IQGAP2/ITGAM/ITGAX/ITGB1/ITGB2/ITGB5/JUP/KCNJ4/MAGED2/MAGT1/MTM1/NCALD/NCKAP1L/NDUFC2/NECAP2/NHLRC2/PGM2/PL…	100
GO:0098796	CC	GO:0098796	membrane protein complex	67/394	1398/19880	0.0479256080114449	2.41817534839473	7.8197535038517	1.20282300875495e-11	4.164774667814e-10	2.80922479018425e-10	ANO6/APBB1IP/APOO/AQP1/ASPH/CACNG2/CACNG3/CACNG8/CDH12/CDH20/CHMP4A/CLIC1/CLTA/COX6C/COX7A2L/COX7C/CPLX2/CRB2/CYBA/CYBB/DOC2B/DPP6/GABRA1/GABRG2/GNA13/GNG12/GRIA3/HLA-DRA/HVCN1/ITGA6/ITGA7/ITGAM/ITGAX/ITGB1/ITGB2/ITGB4/ITGB5/JUP/KCNIP4/KCNJ4/KRT8/MAGT1/MT-CO2/NCALD/NDUFA2/NDUFB2/NDUFB3/NDUFB5/NDUFC2/NDUFS4/NDUFS6/NDUFV3/NECAP2/OLFM2/OLFM3/PTPN6/SGCB/SGCD/SNTB1/STX1A/STX1B/SYK/TAP2/TAPBP/TRADD/TRB…	67
GO:0030667	CC	GO:0030667	secretory granule membrane	27/394	322/19880	0.0838509316770186	4.23085411608916	8.3112642814777	3.22993414892339e-10	1.05257854029621e-08	7.09985524995544e-09	ABCC4/ANO6/ANXA4/CA4/CD109/CD44/CD58/CPNE3/CYBA/CYBB/FABP5/FCGR2A/HVCN1/IQGAP1/IQGAP2/ITGAM/ITGAX/ITGB2/MAGT1/NCKAP1L/NDUFC2/PTPRC/RND2/SIRPB1/SLC2A3/SYT2/SYTL4	27
GO:1990204	CC	GO:1990204	oxidoreductase complex	18/394	153/19880	0.117647058823529	5.93610032845626	8.71531723904818	1.53222279261253e-09	4.71584126170746e-08	3.18093035893245e-08	COX6C/COX7A2L/COX7C/CYBA/CYBB/GMPR/HADHA/HADHB/MT-CO2/NDUFA2/NDUFB2/NDUFB3/NDUFB5/NDUFC2/NDUFS4/NDUFS6/NDUFV3/P4HA1	18
GO:0034774	CC	GO:0034774	secretory granule lumen	25/394	324/19880	0.0771604938271605	3.89327567838566	7.46631546575929	8.10175020533729e-09	2.36229979671413e-07	1.59341901545415e-07	ALAD/ALOX5/APRT/CNN2/COTL1/CTSH/CTSZ/DOCK2/FABP5/FERMT3/FTL/GRN/GSTP1/GYG1/JUP/MAGED2/NHLRC2/PGM2/PNP/PRDX4/PRDX6/PTPN6/PYCARD/RNASET2/VAT1	25
GO:0060205	CC	GO:0060205	cytoplasmic vesicle lumen	25/394	329/19880	0.0759878419452888	3.83410735500594	7.37078573948656	1.10143142052852e-08	3.050965034864e-07	2.05793765414539e-07	ALAD/ALOX5/APRT/CNN2/COTL1/CTSH/CTSZ/DOCK2/FABP5/FERMT3/FTL/GRN/GSTP1/GYG1/JUP/MAGED2/NHLRC2/PGM2/PNP/PRDX4/PRDX6/PTPN6/PYCARD/RNASET2/VAT1	25
GO:0031983	CC	GO:0031983	vesicle lumen	25/394	330/19880	0.0757575757575758	3.82248884786956	7.35190442149073	1.17032271276084e-08	3.08742277556908e-07	2.08252913799548e-07	ALAD/ALOX5/APRT/CNN2/COTL1/CTSH/CTSZ/DOCK2/FABP5/FERMT3/FTL/GRN/GSTP1/GYG1/JUP/MAGED2/NHLRC2/PGM2/PNP/PRDX4/PRDX6/PTPN6/PYCARD/RNASET2/VAT1	25
GO:0098636	CC	GO:0098636	protein complex involved in cell adhesion	11/394	58/19880	0.189655172413793	9.56940311570103	9.29340497465071	1.59246713489638e-08	4.01012178514816e-07	2.70490829133118e-07	ITGA6/ITGA7/ITGAM/ITGAX/ITGB1/ITGB2/ITGB4/ITGB5/JAM2/LAMA1/LGALS1	11
GO:0012506	CC	GO:0012506	vesicle membrane	55/394	1274/19880	0.043171114599686	2.17827857421766	6.18144792474715	4.12577527114032e-08	9.93773695744234e-07	6.70320467393507e-07	ABCC4/ANO6/ANXA1/ANXA4/ANXA5/CA4/CACNG2/CACNG3/CACNG8/CD109/CD44/CD58/CHMP4A/CLTA/CPNE3/CYBA/CYBB/ECE1/FABP5/FCGR2A/GABRA1/GABRG2/GBP1/GPRC5B/GRIA3/HLA-DRA/HVCN1/IQGAP1/IQGAP2/ITGAM/ITGAX/ITGB1/ITGB2/KCNJ4/MAGT1/NCALD/NCKAP1L/NDUFC2/NECAP2/PRRT2/PTPRC/RAB32/RND2/RPH3A/SIRPB1/SLC2A3/SLC4A8/STEAP3/STX1A/SYN3/SYT12/SYT2/SYTL4/TAP2/TAPBP	55
GO:0030659	CC	GO:0030659	cytoplasmic vesicle membrane	54/394	1253/19880	0.043096568236233	2.17451719933074	6.10727516553292	5.89489010521687e-08	1.3607371326209e-06	9.17844731294733e-07	ABCC4/ANO6/ANXA1/ANXA4/CA4/CACNG2/CACNG3/CACNG8/CD109/CD44/CD58/CHMP4A/CLTA/CPNE3/CYBA/CYBB/ECE1/FABP5/FCGR2A/GABRA1/GABRG2/GBP1/GPRC5B/GRIA3/HLA-DRA/HVCN1/IQGAP1/IQGAP2/ITGAM/ITGAX/ITGB1/ITGB2/KCNJ4/MAGT1/NCALD/NCKAP1L/NDUFC2/NECAP2/PRRT2/PTPRC/RAB32/RND2/RPH3A/SIRPB1/SLC2A3/SLC4A8/STEAP3/STX1A/SYN3/SYT12/SYT2/SYTL4/TAP2/TAPBP	54
GO:0098797	CC	GO:0098797	plasma membrane protein complex	38/394	736/19880	0.0516304347826087	2.60510924740675	6.30973601674285	7.82315378833729e-08	1.73361087949554e-06	1.16935561888831e-06	APBB1IP/CACNG2/CACNG3/CACNG8/CDH12/CDH20/CLTA/CRB2/CYBA/CYBB/DPP6/GNA13/GNG12/GRIA3/HLA-DRA/ITGA6/ITGA7/ITGAM/ITGAX/ITGB1/ITGB2/ITGB4/ITGB5/JUP/KCNIP4/KCNJ4/KRT8/OLFM2/OLFM3/PTPN6/SGCB/SGCD/SNTB1/STX1A/SYK/TRADD/TRBV10-2/UTRN	38
GO:0008305	CC	GO:0008305	integrin complex	8/394	31/19880	0.258064516129032	13.0211233011299	9.52446546591066	1.17373171610421e-07	2.50095142585282e-06	1.68694234500808e-06	ITGA6/ITGA7/ITGAM/ITGAX/ITGB1/ITGB2/ITGB4/ITGB5	8
GO:0098590	CC	GO:0098590	plasma membrane region	55/394	1333/19880	0.0412603150787697	2.08186564407599	5.81481091340299	1.83150990543288e-07	3.69443707096613e-06	2.49197256354356e-06	ABCC4/ANXA1/AQP1/ATP2B2/CA4/CACNG2/CACNG3/CACNG8/CD44/CLTA/CRB2/DDR2/EPB41L5/EPPK1/ERBIN/EZR/FBXO2/FERMT2/GABRA1/GABRG2/GNA13/GRIA3/HPCA/HTR2A/HVCN1/IFIT5/IGSF9B/IQGAP1/ITGAM/ITGB1/ITGB2/ITGB4/KCNJ4/KRT8/LCP1/LIMA1/LRRTM3/MSN/MYLK/PLCD3/PLXNB1/PRRT2/RDX/RPH3A/SEMA4B/SLC12A5/SLC14A1/SLC4A10/SLC4A7/SLC4A8/SLC6A7/STX1B/STXBP1/UTRN/WASF2	55
GO:0045202	CC	GO:0045202	synapse	64/394	1660/19880	0.0385542168674699	1.94532444498807	5.72064205865877	1.86722451240166e-07	3.69443707096613e-06	2.49197256354356e-06	ADD3/ALDH1A1/ASCC1/ATP2B2/C4A/C4B/CACNG2/CACNG3/CACNG8/CAPN2/CBLN4/CD2AP/CLTA/COMT/CPLX2/DLGAP1/DOC2B/ERBIN/FABP5/FBXO2/FCHO2/GABRA1/GABRG2/GNA13/GRIA3/HOMER3/HPCA/HTR2A/IGSF9B/ITGB1/KCNJ4/LRRTM3/MYLK/NPTX2/NRN1/NWD2/OLFM1/OLFM2/OLFM3/PLD2/PLXNB1/PRRT2/PTPRC/RPH3A/SAMD14/SEMA4B/SLC12A5/SLC4A10/SLC4A8/SLC6A7/SNCB/SNTB1/STX1A/STX1B/STXBP1/SYN3/SYNPO/SYT12/SYT2/TANC1/TRIM47/UTRN/VGF/WASF2	64
GO:1902495	CC	GO:1902495	transmembrane transporter complex	29/394	498/19880	0.0582329317269076	2.93825046378407	6.22887050176512	2.53533435985541e-07	4.84336288055136e-06	3.26694627132003e-06	ANO6/ASPH/CACNG2/CACNG3/CACNG8/CLIC1/COX6C/COX7A2L/COX7C/CYBB/DPP6/GABRA1/GABRG2/GRIA3/HVCN1/KCNIP4/KCNJ4/MT-CO2/NDUFA2/NDUFB2/NDUFB3/NDUFB5/NDUFC2/NDUFS4/NDUFS6/NDUFV3/OLFM2/OLFM3/STX1A	29
GO:1990351	CC	GO:1990351	transporter complex	29/394	525/19880	0.0552380952380952	2.78714043993232	5.90100217632003	7.50779305229634e-07	1.38643911699072e-05	9.35181239847439e-06	ANO6/ASPH/CACNG2/CACNG3/CACNG8/CLIC1/COX6C/COX7A2L/COX7C/CYBB/DPP6/GABRA1/GABRG2/GRIA3/HVCN1/KCNIP4/KCNJ4/MT-CO2/NDUFA2/NDUFB2/NDUFB3/NDUFB5/NDUFC2/NDUFS4/NDUFS6/NDUFV3/OLFM2/OLFM3/STX1A	29
GO:0005911	CC	GO:0005911	cell-cell junction	29/394	527/19880	0.0550284629981025	2.77656305685857	5.87754299586821	8.10936667707822e-07	1.44922230293591e-05	9.7752976922335e-06	ADD3/ANXA1/CD2AP/CDH12/CDH20/CNN2/CRB2/EPB41L5/EPPK1/EZR/F11R/FERMT2/HEPACAM/IQGAP1/IQGAP3/ITGA6/ITGB1/JAM2/JUP/KRT8/LAMA1/LIMS1/MSN/PTPN6/PXN/RDX/SYNPO/TJP2/WASF2	29
GO:0101002	CC	GO:0101002	ficolin-1-rich granule	16/394	185/19880	0.0864864864864865	4.36383591713541	6.53622063493055	9.16854445101667e-07	1.58730425808226e-05	1.07066884214175e-05	ALAD/ALOX5/CD58/COTL1/CTSH/CTSZ/GSTP1/GYG1/ITGAX/ITGB2/JUP/NCKAP1L/PGM2/PNP/PRDX4/SLC2A3	16
GO:0042995	CC	GO:0042995	cell projection	82/394	2443/19880	0.0335652885796152	1.69359882477856	5.20496995542287	9.62846571490292e-07	1.61641515335037e-05	1.09030473007673e-05	AK1/ALDH1A1/ANXA1/APBB1IP/AQP1/ATP2B2/C4A/C4B/CA4/CACNG2/CACNG3/CAPN2/CD2AP/CD44/COMT/CPLX2/CPNE5/CYBB/EPB41L5/EPM2A/EPPK1/EZR/FBXO2/FERMT2/FERMT3/GABRA1/GABRG2/GFAP/GNA13/GRIA3/HEPACAM/HOMER3/HPCA/HTR2A/HVCN1/IFIT5/IGSF9B/IQGAP1/IQGAP2/ITGA6/ITGB1/KCNIP4/KCNN3/LCP1/LIMA1/MAP4/MSN/MTM1/MYLK/NEDD1/NGEF/NUBP1/OLFM1/PDE4C/PLEC/PRRT2/PTGS1/PTPRC/PXN/RAB28/RDX/RGS6/RPH3A/S100B/SAMD14/SCIN/SLC12A5/SLC2…	82
GO:0042383	CC	GO:0042383	sarcolemma	14/394	143/19880	0.0979020979020979	4.9398317418622	6.7234	1.00451365341794e-06	1.63676636468689e-05	1.10403203394232e-05	ANXA1/ANXA5/AQP1/CACNG8/FLNC/ITGB1/KRT8/MLIP/PLEC/RDX/SGCB/SGCD/SNTB1/UTRN	14
GO:0098794	CC	GO:0098794	postsynapse	37/394	784/19880	0.0471938775510204	2.38125453226976	5.61105561190903	1.04671644373819e-06	1.65680259951702e-05	1.11754687978062e-05	ADD3/ATP2B2/CACNG2/CACNG3/CACNG8/CAPN2/CLTA/CPLX2/DLGAP1/ERBIN/FABP5/FBXO2/GABRA1/GABRG2/GNA13/GRIA3/HOMER3/HPCA/HTR2A/IGSF9B/ITGB1/KCNJ4/LRRTM3/NRN1/PLXNB1/PRRT2/RPH3A/SAMD14/SEMA4B/SLC12A5/SLC4A10/STXBP1/SYN3/SYNPO/TANC1/TRIM47/UTRN	37
GO:0098803	CC	GO:0098803	respiratory chain complex	12/394	109/19880	0.110091743119266	5.55488287617007	6.78047585225111	1.7264503082182e-06	2.65681519653578e-05	1.79207561233175e-05	COX6C/COX7A2L/COX7C/MT-CO2/NDUFA2/NDUFB2/NDUFB3/NDUFB5/NDUFC2/NDUFS4/NDUFS6/NDUFV3	12
GO:0120025	CC	GO:0120025	plasma membrane bounded cell projection	78/394	2323/19880	0.0335772707705553	1.69420340842294	5.06256043437127	1.87769901784716e-06	2.81147366456034e-05	1.89639587862231e-05	AK1/ALDH1A1/ANXA1/APBB1IP/AQP1/ATP2B2/C4A/C4B/CA4/CACNG2/CACNG3/CAPN2/CD2AP/CD44/COMT/CPLX2/CPNE5/CYBB/EPB41L5/EPM2A/EZR/FBXO2/FERMT2/GABRA1/GABRG2/GFAP/GNA13/GRIA3/HEPACAM/HOMER3/HPCA/HTR2A/HVCN1/IFIT5/IGSF9B/IQGAP1/IQGAP2/ITGA6/ITGB1/KCNIP4/KCNN3/LCP1/LIMA1/MAP4/MSN/MTM1/MYLK/NEDD1/NGEF/NUBP1/OLFM1/PDE4C/PLEC/PRRT2/PTGS1/PTPRC/PXN/RAB28/RDX/RGS6/RPH3A/S100B/SAMD14/SLC12A5/SLC4A10/SLC4A7/SLC4A8/…	78
GO:0030964	CC	GO:0030964	NADH dehydrogenase complex	8/394	46/19880	0.173913043478261	8.77510483337012	7.50695899215073	2.99408253031713e-06	4.25313261998895e-05	2.86882401690305e-05	NDUFA2/NDUFB2/NDUFB3/NDUFB5/NDUFC2/NDUFS4/NDUFS6/NDUFV3	8
GO:0045271	CC	GO:0045271	respiratory chain complex I	8/394	46/19880	0.173913043478261	8.77510483337012	7.50695899215073	2.99408253031713e-06	4.25313261998895e-05	2.86882401690305e-05	NDUFA2/NDUFB2/NDUFB3/NDUFB5/NDUFC2/NDUFS4/NDUFS6/NDUFV3	8
GO:0036477	CC	GO:0036477	somatodendritic compartment	38/394	869/19880	0.0437284234752589	2.20639862611205	5.17109206470598	4.53767381427457e-06	6.28467823277028e-05	4.23914264228282e-05	ATP2B2/C4A/C4B/CACNG2/CACNG3/CAPN2/CD2AP/COMT/CPLX2/CPNE5/CYBB/EPM2A/FBXO2/GABRA1/GABRG2/GRIA3/HOMER3/HPCA/HTR2A/ITGB1/JAM2/KCNIP4/KCNN3/OLFM1/PLEC/PRRT2/PYCARD/RPH3A/S100B/SAMD14/SLC12A5/SLC2A3/SLC4A10/SLC4A8/SNCB/SYNPO/TANC1/VGF	38
GO:0030056	CC	GO:0030056	hemidesmosome	4/394	7/19880	0.571428571428571	28.8324873096447	10.4725719339028	5.07322538484893e-06	6.85504112977148e-05	4.6238639579496e-05	EPPK1/ERBIN/ITGB4/PLEC	4
GO:0031252	CC	GO:0031252	cell leading edge	24/394	434/19880	0.0552995391705069	2.79024070738497	5.36197988978469	6.74676657052936e-06	8.89930638112682e-05	6.00276223693715e-05	APBB1IP/ATP2B2/CD2AP/CD44/EPB41L5/EZR/FERMT2/GABRA1/GABRG2/HPCA/IFIT5/IQGAP1/IQGAP2/ITGB1/ITGB4/LCP1/LIMA1/MTM1/MYLK/PXN/RDX/S100B/SLC12A5/WASF2	24
GO:0015629	CC	GO:0015629	actin cytoskeleton	27/394	530/19880	0.0509433962264151	2.57044344411455	5.21079250367655	8.14377698146904e-06	0.000104922149947299	7.07721133028521e-05	ANXA1/ARPC1B/CAPN2/CD2AP/CNN2/COTL1/DDR2/EZR/FERMT2/FERMT3/FLNB/GBP1/IFIT5/IQGAP1/IQGAP2/LCP1/LIMA1/LSP1/MYLK/PLEC/PXN/RDX/SAMD14/SCIN/SYNPO/TAX1BP3/WASF2	27
GO:0032281	CC	GO:0032281	AMPA glutamate receptor complex	6/394	27/19880	0.222222222222222	11.2126339537507	7.55075893856829	1.21363248890907e-05	0.000152807363376278	0.000103071658747062	CACNG2/CACNG3/CACNG8/GRIA3/OLFM2/OLFM3	6
GO:0097060	CC	GO:0097060	synaptic membrane	24/394	452/19880	0.0530973451327434	2.67912492700238	5.13478433429175	1.32596752623168e-05	0.000163241335451633	0.000110109584049648	ATP2B2/CACNG2/CACNG3/CACNG8/CLTA/FBXO2/GABRA1/GABRG2/GRIA3/HTR2A/IGSF9B/ITGB1/KCNJ4/LRRTM3/PLXNB1/PRRT2/RPH3A/SEMA4B/SLC12A5/SLC4A8/SLC6A7/STX1B/STXBP1/UTRN	24
GO:0031090	CC	GO:0031090	organelle membrane	110/394	3827/19880	0.0287431408413901	1.45028842621024	4.40784121432817	1.6186785789913e-05	0.00019494520277417	0.000131494484105701	ABCC4/ALOX5/ALOX5AP/ANO6/ANXA1/ANXA4/ANXA5/APOO/AQP1/ASPH/ATL3/BRI3BP/CA4/CACNG2/CACNG3/CACNG8/CALCOCO2/CD109/CD2AP/CD44/CD58/CERS1/CHMP4A/CLIC1/CLTA/COX6C/COX7A2L/COX7C/CP/CPNE3/CTSZ/CYBA/CYBB/DDRGK1/ECE1/EPHX1/EPM2A/ERBIN/ERLIN2/FABP5/FCGR2A/GABRA1/GABRG2/GBP1/GFAP/GPRC5B/GRIA3/GRN/HADHA/HADHB/HLA-DRA/HVCN1/IQGAP1/IQGAP2/ITGAM/ITGAX/ITGB1/ITGB2/ITGB4/KCNJ4/MAGT1/MAVS/MGLL/MT-CO2/NCALD/NCKAP1L/N…	110
GO:0016010	CC	GO:0016010	dystrophin-associated glycoprotein complex	5/394	18/19880	0.277777777777778	14.0157924421884	7.85560082178579	2.06458799570922e-05	0.000243357819068704	0.000164149773455045	KRT8/SGCB/SGCD/SNTB1/UTRN	5
GO:0043235	CC	GO:0043235	receptor complex	26/394	542/19880	0.0479704797047971	2.42043943282072	4.7676088165808	3.3564659720826e-05	0.000387392114277866	0.000261303820195027	APBB1IP/CACNG2/CACNG3/CACNG8/CD44/DDR2/GABRA1/GABRG2/GPRC5B/GRIA3/HTR2A/ITGA6/ITGA7/ITGAM/ITGAX/ITGB1/ITGB2/ITGB4/ITGB5/OLFM2/OLFM3/PLXNB1/PTPN6/SYK/TRADD/TRBV10-2	26
GO:1904813	CC	GO:1904813	ficolin-1-rich granule lumen	11/394	124/19880	0.0887096774193548	4.47601113476339	5.52111154530503	3.67909725187099e-05	0.000415963240313577	0.000280575622860194	ALAD/ALOX5/COTL1/CTSH/CTSZ/GSTP1/GYG1/JUP/PGM2/PNP/PRDX4	11
GO:0031674	CC	GO:0031674	I band	12/394	150/19880	0.08	4.03654822335025	5.30818802729399	4.58966161872533e-05	0.000507764993940178	0.000342497763345551	CSRP1/CSRP2/FERMT2/FLNB/FLNC/JUP/KCNN3/KLHL40/KRT8/MTM1/PLEC/SYNPO	12
GO:0099572	CC	GO:0099572	postsynaptic specialization	21/394	396/19880	0.053030303030303	2.67574219350869	4.78960574511789	4.6743708828428e-05	0.000507764993940178	0.000342497763345551	ADD3/ATP2B2/CACNG2/CACNG3/CACNG8/DLGAP1/ERBIN/FABP5/GABRA1/GABRG2/GRIA3/HOMER3/IGSF9B/LRRTM3/PRRT2/SAMD14/SEMA4B/SLC12A5/SYN3/SYNPO/TANC1	21
GO:0005903	CC	GO:0005903	brush border	10/394	109/19880	0.0917431192660551	4.62906906347506	5.40229371863335	6.22097138536673e-05	0.000662772720671763	0.000447053611701456	ADD3/AQP1/CA4/CLIC1/EZR/FLNB/GNA13/LIMA1/PLEC/SCIN	10
GO:0045178	CC	GO:0045178	basal part of cell	18/394	317/19880	0.056782334384858	2.86505788723598	4.75979499709209	6.81930934871208e-05	0.000712810826261602	0.000480805326473245	ABCC4/ANXA1/AQP1/ATP2B2/CD44/EPPK1/ERBIN/EZR/HOMER3/IQGAP1/ITGB4/KCNJ4/MSN/SLC14A1/SLC4A10/SLC4A7/SLC4A8/WASF2	18
GO:0030425	CC	GO:0030425	dendrite	28/394	635/19880	0.0440944881889764	2.22486909948439	4.4606855792275	7.37179664312178e-05	0.000752667092245461	0.000507689184395095	ATP2B2/C4A/C4B/CACNG3/CAPN2/CD2AP/COMT/CPLX2/CYBB/EPM2A/FBXO2/GABRA1/GABRG2/GRIA3/HOMER3/HPCA/HTR2A/ITGB1/KCNIP4/PLEC/PRRT2/RPH3A/SAMD14/SLC12A5/SLC4A10/SLC4A8/SYNPO/TANC1	28
GO:0090665	CC	GO:0090665	glycoprotein complex	5/394	23/19880	0.217391304347826	10.9688810417126	6.80201432746582	7.47232672806866e-05	0.000752667092245461	0.000507689184395095	KRT8/SGCB/SGCD/SNTB1/UTRN	5
GO:0097447	CC	GO:0097447	dendritic tree	28/394	637/19880	0.043956043956044	2.21788363920344	4.44245616500699	7.77873363074576e-05	0.0007690233141946	0.00051872178707787	ATP2B2/C4A/C4B/CACNG3/CAPN2/CD2AP/COMT/CPLX2/CYBB/EPM2A/FBXO2/GABRA1/GABRG2/GRIA3/HOMER3/HPCA/HTR2A/ITGB1/KCNIP4/PLEC/PRRT2/RPH3A/SAMD14/SLC12A5/SLC4A10/SLC4A8/SYNPO/TANC1	28
GO:0045211	CC	GO:0045211	postsynaptic membrane	18/394	321/19880	0.0560747663551402	2.82935623132027	4.69852460600146	8.00274755837901e-05	0.0007690233141946	0.00051872178707787	ATP2B2/CACNG2/CACNG3/CACNG8/FBXO2/GABRA1/GABRG2/GRIA3/HTR2A/IGSF9B/KCNJ4/LRRTM3/PLXNB1/PRRT2/RPH3A/SEMA4B/SLC12A5/UTRN	18
GO:0016323	CC	GO:0016323	basolateral plasma membrane	16/394	264/19880	0.0606060606060606	3.05799107829565	4.78656822387628	8.05114661070159e-05	0.0007690233141946	0.00051872178707787	ABCC4/ANXA1/AQP1/ATP2B2/CD44/EPPK1/ERBIN/EZR/IQGAP1/KCNJ4/MSN/SLC14A1/SLC4A10/SLC4A7/SLC4A8/WASF2	16
GO:0042581	CC	GO:0042581	specific granule	12/394	160/19880	0.075	3.78426395939086	5.02807	8.58705171315071e-05	0.000806309601539914	0.000543872142402944	ANO6/CNN2/CTSZ/CYBA/CYBB/DOCK2/HVCN1/ITGAM/ITGB2/JUP/PTPN6/SLC2A3	12
GO:0005938	CC	GO:0005938	cell cortex	18/394	325/19880	0.0553846153846154	2.79453338539633	4.63818792945264	9.36400420312118e-05	0.000864609721421522	0.000583196753001406	ADD3/ASPH/CAPN2/CLTA/COTL1/CTSZ/EZR/FERMT2/FGF1/FLNB/FRMPD1/IQGAP1/IQGAP2/IQGAP3/PXN/RDX/SCIN/STXBP1	18
GO:0098802	CC	GO:0098802	plasma membrane signaling receptor complex	18/394	326/19880	0.0552147239263804	2.78596119709757	4.62324642142278	9.73467872477298e-05	0.000884100330085939	0.000596343562949855	APBB1IP/CACNG2/CACNG3/CACNG8/GRIA3/ITGA6/ITGA7/ITGAM/ITGAX/ITGB1/ITGB2/ITGB4/ITGB5/OLFM2/OLFM3/PTPN6/SYK/TRBV10-2	18
GO:0009925	CC	GO:0009925	basal plasma membrane	17/394	298/19880	0.0570469798657718	2.87841106530849	4.64573331155656	0.000102106577031872	0.000912371672188021	0.000615413155285478	ABCC4/ANXA1/AQP1/ATP2B2/CD44/EPPK1/ERBIN/EZR/IQGAP1/ITGB4/KCNJ4/MSN/SLC14A1/SLC4A10/SLC4A7/SLC4A8/WASF2	17
GO:0070820	CC	GO:0070820	tertiary granule	12/394	164/19880	0.0731707317073171	3.69196483843011	4.92227565176239	0.000108743135889351	0.000956249163217468	0.000645009410872508	ANO6/CD58/CNN2/CTSH/CYBA/CYBB/ITGAM/ITGAX/ITGB2/NCKAP1L/PTPN6/SLC2A3	12
GO:0012505	CC	GO:0012505	endomembrane system	128/394	4825/19880	0.0265284974093264	1.3385444885721	3.8424485013512	0.000119957114486693	0.00103837877227543	0.000700407494124603	ABCC4/AKR7A2/ALAD/ALOX5/ALOX5AP/ANO6/ANXA1/ANXA4/APOO/APRT/AQP1/ASPH/ATL3/C4A/CA4/CAPN2/CD109/CD2AP/CD44/CD58/CERS1/CHMP4A/CLIC1/CLTA/CNN2/COTL1/CP/CPNE3/CTSH/CTSZ/CYBA/CYBB/DBI/DDRGK1/DOCK2/ECE1/EPHX1/EPM2A/ERBIN/ERLIN2/ESD/EZR/FABP5/FAM114A1/FBXO2/FCGR2A/FCHO2/FERMT3/FTL/GBP1/GRN/GSTP1/GYG1/H6PD/HADHB/HLA-DRA/HVCN1/IQGAP1/IQGAP2/ITGAM/ITGAX/ITGB1/ITGB2/ITGB4/ITPKB/JUP/KCNIP4/LGALS1/MAGED2/MAGT1…	128
GO:0005856	CC	GO:0005856	cytoskeleton	74/394	2445/19880	0.0302658486707566	1.52711947100163	3.95750564699889	0.000123270483817457	0.00105064381592109	0.000708680514254205	ADD3/AK1/ANXA1/APBB1IP/ARHGDIB/ARPC1B/CALCOCO2/CAPN2/CASP1/CD2AP/CHMP4A/CLTA/CNN2/COTL1/DDR2/DOCK2/DPF2/EML3/EPB41L5/EPPK1/EZR/FERMT2/FERMT3/FLNB/FLNC/FRMPD1/GBP1/GFAP/GRAMD2B/HNMT/HTR2A/IFIT5/INPP5D/IQGAP1/IQGAP2/ITPKB/JPT1/JUP/KRT8/LCP1/LIMA1/LSP1/MAP4/MAPKAPK2/MSN/MYLK/NEDD1/NEK6/NEK7/NUBP1/PBXIP1/PCNA/PLEC/PXN/PYCARD/RAB28/RAB29/RAD21/RDX/SAMD14/SCIN/SGCB/SGCD/SMC3/SNTB1/STX1B/SYNPO/TAX1BP3/T…	74
GO:0043005	CC	GO:0043005	neuron projection	47/394	1353/19880	0.0347376201034738	1.75275098390116	4.07832384005252	0.000126060922461345	0.00105814774308463	0.000713742064972529	ALDH1A1/AQP1/ATP2B2/C4A/C4B/CACNG2/CACNG3/CAPN2/CD2AP/COMT/CPLX2/CPNE5/CYBB/EPM2A/FBXO2/GABRA1/GABRG2/GRIA3/HOMER3/HPCA/HTR2A/IGSF9B/IQGAP1/ITGB1/KCNIP4/KCNN3/MAP4/NGEF/OLFM1/PLEC/PRRT2/PTGS1/RDX/RGS6/RPH3A/SAMD14/SLC12A5/SLC4A10/SLC4A7/SLC4A8/SNCB/STX1A/STX1B/STXBP1/SYNPO/SYT2/TANC1	47
GO:0008328	CC	GO:0008328	ionotropic glutamate receptor complex	6/394	41/19880	0.146341463414634	7.38392967686022	5.81840787872161	0.000145871412914711	0.00120616063813059	0.000813579757811819	CACNG2/CACNG3/CACNG8/GRIA3/OLFM2/OLFM3	6
GO:0098862	CC	GO:0098862	cluster of actin-based cell projections	12/394	173/19880	0.069364161849711	3.49989730348288	4.69590162260086	0.0001800100306034	0.00146655230815123	0.000989219208424257	ADD3/AQP1/CA4/CLIC1/EZR/FLNB/GNA13/LIMA1/PLEC/RDX/SCIN/SLC4A7	12
GO:0032279	CC	GO:0032279	asymmetric synapse	19/394	376/19880	0.050531914893617	2.54968139107895	4.31378528785877	0.000198636493952023	0.00159484953115102	0.00107575828150981	ADD3/ATP2B2/CACNG2/CACNG3/CACNG8/DLGAP1/FABP5/GRIA3/HOMER3/IGSF9B/ITGB1/LRRTM3/PRRT2/SAMD14/SEMA4B/SLC4A8/SYN3/SYNPO/TANC1	19
GO:0098984	CC	GO:0098984	neuron to neuron synapse	20/394	414/19880	0.0483091787439614	2.43752912038059	4.20303000851962	0.000245785963270376	0.00194522033788269	0.00131209048061629	ADD3/ATP2B2/CACNG2/CACNG3/CACNG8/DLGAP1/FABP5/GRIA3/HOMER3/IGSF9B/ITGB1/LRRTM3/PRRT2/SAMD14/SEMA4B/SLC4A8/SYN3/SYNPO/SYT12/TANC1	20
GO:0098978	CC	GO:0098978	glutamatergic synapse	25/394	582/19880	0.0429553264604811	2.16739058384356	4.06448528827806	0.0002657654225993	0.00207371893126778	0.00139876538210158	ATP2B2/CACNG2/CACNG3/CBLN4/CPLX2/DLGAP1/ERBIN/FABP5/FBXO2/HOMER3/HPCA/HTR2A/ITGB1/LRRTM3/NPTX2/PLXNB1/PRRT2/SEMA4B/SLC12A5/SLC4A8/STXBP1/SYN3/TANC1/TRIM47/VGF	25
GO:0030175	CC	GO:0030175	filopodium	9/394	107/19880	0.0841121495327103	4.24403434698041	4.78437352055564	0.000279202923285847	0.00208381978243116	0.00140557861060814	EZR/IQGAP2/ITGA6/ITGB1/LCP1/MSN/MTM1/RDX/UTRN	9
GO:0098878	CC	GO:0098878	neurotransmitter receptor complex	6/394	46/19880	0.130434782608696	6.58132862502759	5.38884118063242	0.000279581824084954	0.00208381978243116	0.00140557861060814	CACNG2/CACNG3/CACNG8/GRIA3/OLFM2/OLFM3	6
GO:0001725	CC	GO:0001725	stress fiber	8/394	85/19880	0.0941176470588235	4.74888	4.92512557369574	0.000282105566213605	0.00208381978243116	0.00140557861060814	CNN2/FERMT2/FLNB/LCP1/LIMA1/MYLK/PXN/SYNPO	8
GO:0097517	CC	GO:0097517	contractile actin filament bundle	8/394	85/19880	0.0941176470588235	4.74888	4.92512557369574	0.000282105566213605	0.00208381978243116	0.00140557861060814	CNN2/FERMT2/FLNB/LCP1/LIMA1/MYLK/PXN/SYNPO	8
GO:0099634	CC	GO:0099634	postsynaptic specialization membrane	11/394	156/19880	0.0705128205128205	3.55785500455551	4.56062909115382	0.000288176293886225	0.00210065351069696	0.00141693330096413	ATP2B2/CACNG2/CACNG3/CACNG8/GABRA1/GABRG2/GRIA3/LRRTM3/PRRT2/SEMA4B/SLC12A5	11
GO:0031256	CC	GO:0031256	leading edge membrane	12/394	183/19880	0.0655737704918033	3.30864608471332	4.46135612360032	0.000302671399485045	0.00217766175733396	0.0014688769216294	ATP2B2/CD44/EPB41L5/EZR/FERMT2/GABRA1/GABRG2/HPCA/IFIT5/ITGB1/LCP1/SLC12A5	12
GO:0030139	CC	GO:0030139	endocytic vesicle	18/394	358/19880	0.0502793296089385	2.53693673255253	4.17272129343011	0.000308708249717634	0.00219262013260986	0.00147896664844481	CACNG2/CACNG3/CACNG8/CLTA/CYBA/CYBB/FLNB/GRIA3/HCLS1/HLA-DRA/HVCN1/ITGB5/RAB32/STXBP1/SYK/SYT2/TAP2/TAPBP	18
GO:0031253	CC	GO:0031253	cell projection membrane	18/394	359/19880	0.0501392757660167	2.52987005641729	4.15943906791293	0.000319223135295735	0.00223860274625111	0.00150998285183193	AQP1/ATP2B2/CA4/CD44/EPB41L5/EZR/FERMT2/GABRA1/GABRG2/GNA13/HPCA/IFIT5/ITGB1/LCP1/LIMA1/MSN/SLC12A5/UTRN	18
GO:0005739	CC	GO:0005739	mitochondrion	57/394	1828/19880	0.0311816192560175	1.57332637261327	3.6577277857243	0.000401050850466366	0.00277727713947959	0.0018733296304679	AASS/ACSS3/ACYP2/ADH5/AKR7A2/ALDH7A1/ALDH9A1/APOO/BBOX1/BRI3BP/CLIC1/COA6/COA7/COX6C/COX7A2L/COX7C/CPNE3/DCK/DDAH2/GSTP1/HADHA/HADHB/HCLS1/HMGN5/HSPB6/LAP3/MAVS/MT-CO2/NDUFA2/NDUFAF4/NDUFB2/NDUFB3/NDUFB5/NDUFC2/NDUFS4/NDUFS6/NDUFV3/NT5C/P4HA1/PECR/PHYKPL/PLEC/PYCARD/RAB29/RAB32/RNASET2/S100A1/SCO2/SHMT1/SORD/STXBP1/SUCLG2/TMX1/TST/TUSC2/VASN/VAT1	57
GO:0098588	CC	GO:0098588	bounding membrane of organelle	67/394	2246/19880	0.0298308103294746	1.50516880545674	3.61451483126475	0.00040967652816023	0.00280198514321935	0.00188999567897182	ABCC4/ANO6/ANXA1/ANXA4/APOO/ASPH/BRI3BP/CA4/CACNG2/CACNG3/CACNG8/CALCOCO2/CD109/CD44/CD58/CHMP4A/CLTA/CP/CPNE3/CTSZ/CYBA/CYBB/ECE1/EPM2A/FABP5/FCGR2A/GBP1/GFAP/GRIA3/GRN/HADHB/HLA-DRA/HVCN1/IQGAP1/IQGAP2/ITGAM/ITGAX/ITGB1/ITGB2/MAGT1/MAVS/NCALD/NCKAP1L/NDUFC2/NECAP2/PECR/PLEC/PRRT2/PTPRC/PYCARD/RAB29/RAB32/RND2/RPH3A/SIRPB1/SLC2A3/SLC4A8/STEAP3/STX1A/SYN3/SYT12/SYT2/SYTL4/TAP2/TAPBP/VASN/VAT1	67
GO:0042641	CC	GO:0042641	actomyosin	8/394	91/19880	0.0879120879120879	4.43576727840687	4.67107176595236	0.000449522116875165	0.00303701527742489	0.00204852826047091	CNN2/FERMT2/FLNB/LCP1/LIMA1/MYLK/PXN/SYNPO	8
GO:0043025	CC	GO:0043025	neuronal cell body	22/394	503/19880	0.0437375745526839	2.20686036067857	3.89835849615093	0.000482763355526732	0.00322229998749168	0.00217350654675954	ATP2B2/C4A/CAPN2/CPLX2/CPNE5/CYBB/EPM2A/HPCA/HTR2A/KCNIP4/KCNN3/OLFM1/PYCARD/S100B/SLC12A5/SLC2A3/SLC4A10/SLC4A8/SNCB/SYNPO/TANC1/VGF	22
GO:0032432	CC	GO:0032432	actin filament bundle	8/394	95/19880	0.0842105263157895	4.24899812984237	4.51364361478931	0.000600384178418841	0.0039288876103522	0.00265011419660845	CNN2/FERMT2/FLNB/LCP1/LIMA1/MYLK/PXN/SYNPO	8
GO:0070821	CC	GO:0070821	tertiary granule membrane	7/394	73/19880	0.0958904109589041	4.83832834990613	4.6717353422747	0.000602807665848261	0.0039288876103522	0.00265011419660845	ANO6/CYBA/CYBB/ITGAM/ITGAX/ITGB2/SLC2A3	7
GO:0045335	CC	GO:0045335	phagocytic vesicle	10/394	145/19880	0.0689655172413793	3.47978295116401	4.26150629449614	0.000641637361230347	0.0041333383502513	0.00278802035785524	CYBA/CYBB/FLNB/HVCN1/ITGB5/RAB32/STXBP1/SYK/TAP2/TAPBP	10
GO:0014069	CC	GO:0014069	postsynaptic density	17/394	360/19880	0.0472222222222222	2.38268471517202	3.76459736882508	0.00090698180768913	0.00572226589377868	0.00385978413887788	ADD3/ATP2B2/CACNG2/CACNG3/CACNG8/DLGAP1/FABP5/GRIA3/HOMER3/IGSF9B/LRRTM3/PRRT2/SAMD14/SEMA4B/SYN3/SYNPO/TANC1	17
GO:0030666	CC	GO:0030666	endocytic vesicle membrane	12/394	207/19880	0.0579710144927536	2.92503494445671	3.95888	0.000908951983127299	0.00572226589377868	0.00385978413887788	CACNG2/CACNG3/CACNG8/CYBA/CYBB/GRIA3/HLA-DRA/HVCN1/RAB32/SYT2/TAP2/TAPBP	12
GO:0034702	CC	GO:0034702	monoatomic ion channel complex	17/394	361/19880	0.0470914127423823	2.37608448050396	3.75192323867103	0.000934942413946854	0.00581975390254559	0.0039255417735202	ANO6/ASPH/CACNG2/CACNG3/CACNG8/CLIC1/CYBB/DPP6/GABRA1/GABRG2/GRIA3/HVCN1/KCNIP4/KCNJ4/OLFM2/OLFM3/STX1A	17
GO:0005766	CC	GO:0005766	primary lysosome	10/394	155/19880	0.0645161290322581	3.25528082528246	4.00813184828573	0.0010727437717584	0.00650776142741409	0.00438961677129394	CPNE3/FABP5/FTL/GRN/MAGT1/NDUFC2/PRDX6/PYCARD/RNASET2/VAT1	10
GO:0042582	CC	GO:0042582	azurophil granule	10/394	155/19880	0.0645161290322581	3.25528082528246	4.00813184828573	0.0010727437717584	0.00650776142741409	0.00438961677129394	CPNE3/FABP5/FTL/GRN/MAGT1/NDUFC2/PRDX6/PYCARD/RNASET2/VAT1	10
GO:0044297	CC	GO:0044297	cell body	23/394	570/19880	0.0403508771929825	2.03597827054947	3.56846109193539	0.0010807112839749	0.00650776142741409	0.00438961677129394	ATP2B2/C4A/CAPN2/CPLX2/CPNE5/CYBB/EPM2A/GFAP/HPCA/HTR2A/KCNIP4/KCNN3/OLFM1/PYCARD/S100B/SLC12A5/SLC2A3/SLC4A10/SLC4A8/SNCB/SYNPO/TANC1/VGF	23
GO:0097386	CC	GO:0097386	glial cell projection	5/394	40/19880	0.125	6.30710659898477	4.77750336269008	0.00110852269778516	0.0066034577911073	0.00445416590507903	GFAP/HEPACAM/ITGB1/LCP1/SLC4A8	5
GO:0001726	CC	GO:0001726	ruffle	11/394	185/19880	0.0594594594594595	3.00013719303059	3.88643748263194	0.00119848441399593	0.00706340814206113	0.00476441172417196	CD2AP/EPB41L5/EZR/IFIT5/IQGAP1/ITGB1/LCP1/LIMA1/MTM1/S100B/WASF2	11
GO:0030016	CC	GO:0030016	myofibril	13/394	244/19880	0.0532786885245902	2.68827494382957	3.77307645165752	0.00122594622596437	0.00714920220193961	0.00482228155365488	CSRP1/CSRP2/FERMT2/FLNB/FLNC/JUP/KCNN3/KLHL40/KRT8/MTM1/PLEC/SCO2/SYNPO	13
GO:0002102	CC	GO:0002102	podosome	5/394	41/19880	0.121951219512195	6.15327473071685	4.69677076849736	0.00124222426512828	0.00716866919667778	0.00483541243553223	CD2AP/FERMT3/LCP1/PLEC/SCIN	5
GO:0045277	CC	GO:0045277	respiratory chain complex IV	4/394	25/19880	0.16	8.07309644670051	5.03186136696294	0.00138209418838699	0.00784348135117914	0.005290586888977	COX6C/COX7A2L/COX7C/MT-CO2	4
GO:0032590	CC	GO:0032590	dendrite membrane	5/394	42/19880	0.119047619047619	6.00676818950931	4.61867299680511	0.00138747504046129	0.00784348135117914	0.005290586888977	ATP2B2/GABRA1/GABRG2/HPCA/SLC12A5	5
GO:0005912	CC	GO:0005912	adherens junction	11/394	189/19880	0.0582010582010582	2.93664222598233	3.80391182597208	0.00142335470523914	0.00789570366353487	0.00532581189541113	ANXA1/CDH12/CDH20/EPB41L5/EZR/FERMT2/ITGA6/JUP/MSN/RDX/TJP2	11
GO:0030018	CC	GO:0030018	Z disc	9/394	134/19880	0.0671641791044776	3.38889309796197	3.94542304719687	0.00142521726778608	0.00789570366353487	0.00532581189541113	CSRP1/CSRP2/FLNB/FLNC/JUP/KCNN3/KRT8/PLEC/SYNPO	9
GO:0030424	CC	GO:0030424	axon	25/394	660/19880	0.0378787878787879	1.91124442393478	3.38543272980607	0.00160322122573104	0.00879390652529697	0.00593166790134984	ALDH1A1/AQP1/C4A/C4B/CACNG2/CD2AP/COMT/CPLX2/GABRG2/HPCA/HTR2A/IQGAP1/MAP4/NGEF/OLFM1/PLEC/PRRT2/SLC4A10/SLC4A8/SNCB/STX1A/STX1B/STXBP1/SYT2/TANC1	25
GO:0030017	CC	GO:0030017	sarcomere	12/394	222/19880	0.0540540540540541	2.72739744820963	3.68029917420949	0.00165348002703916	0.00898066602921272	0.00605764096593296	CSRP1/CSRP2/FERMT2/FLNB/FLNC/JUP/KCNN3/KLHL40/KRT8/MTM1/PLEC/SYNPO	12
GO:0043292	CC	GO:0043292	contractile muscle fiber	13/394	254/19880	0.0511811023622047	2.58243734761581	3.60920469809792	0.00175513230521353	0.00944022618532326	0.00636762359070826	CSRP1/CSRP2/FERMT2/FLNB/FLNC/JUP/KCNN3/KLHL40/KRT8/MTM1/PLEC/SCO2/SYNPO	13
GO:0098552	CC	GO:0098552	side of membrane	27/394	742/19880	0.0363881401617251	1.83603103151039	3.30035079745853	0.00187834973438546	0.0100058245466302	0.00674913113063601	ABCC4/ANXA5/CA4/CAPN2/CD109/CHMP4A/ECE1/EPM2A/FCGR2A/FERMT2/GFAP/GNA13/GNG12/HLA-DRA/ICAM1/IQGAP1/ITGA6/ITGA7/ITGAM/ITGAX/ITGB1/ITGB2/JUP/NRN1/PTPRC/TAPBP/TRADD	27
GO:0035578	CC	GO:0035578	azurophil granule lumen	7/394	91/19880	0.0769230769230769	3.88129636860601	3.91724497794777	0.00221135773939126	0.011527101189797	0.00777526301040838	FABP5/FTL/GRN/PRDX6/PYCARD/RNASET2/VAT1	7
GO:0035579	CC	GO:0035579	specific granule membrane	7/394	91/19880	0.0769230769230769	3.88129636860601	3.91724497794777	0.00221135773939126	0.011527101189797	0.00777526301040838	ANO6/CYBA/CYBB/HVCN1/ITGAM/ITGB2/SLC2A3	7
GO:0099512	CC	GO:0099512	supramolecular fiber	35/394	1060/19880	0.0330188679245283	1.66602815822239	3.1689817807611	0.00222635347889581	0.011527101189797	0.00777526301040838	AK1/ANXA1/CASP1/CD2AP/CHMP4A/COTL1/CSRP1/CSRP2/EML3/EPPK1/EZR/FERMT2/FLNB/FLNC/GFAP/GRAMD2B/HTR2A/IQGAP1/IQGAP2/JUP/KCNN3/KLHL40/KRT8/LCP1/LIMA1/MAP4/MTM1/NEK6/NEK7/PBXIP1/PLEC/PYCARD/SCO2/SYNPO/TPPP3	35
GO:0009986	CC	GO:0009986	cell surface	31/394	909/19880	0.0341034103410341	1.72075075527857	3.16304932501257	0.00243223518680633	0.0124764656804695	0.00841562857033378	ABCC4/ANO6/ANXA1/ANXA4/ANXA5/CA4/CACNG2/CAPN2/CD109/CD44/CD58/ECE1/FCGR2A/FERMT2/GPRC5B/HLA-DRA/ICAM1/IQGAP2/ITGA6/ITGA7/ITGAM/ITGAX/ITGB1/ITGB2/ITGB4/ITGB5/JAM2/MSN/PTPRC/SIRPB1/VASN	31
GO:0099081	CC	GO:0099081	supramolecular polymer	35/394	1068/19880	0.0327715355805243	1.65354854655031	3.12197932829034	0.00251612071032427	0.0127883566377949	0.00862600533235265	AK1/ANXA1/CASP1/CD2AP/CHMP4A/COTL1/CSRP1/CSRP2/EML3/EPPK1/EZR/FERMT2/FLNB/FLNC/GFAP/GRAMD2B/HTR2A/IQGAP1/IQGAP2/JUP/KCNN3/KLHL40/KRT8/LCP1/LIMA1/MAP4/MTM1/NEK6/NEK7/PBXIP1/PLEC/PYCARD/SCO2/SYNPO/TPPP3	35
GO:0043197	CC	GO:0043197	dendritic spine	10/394	178/19880	0.0561797752808989	2.83465465122911	3.49617528753438	0.00298655737388886	0.0150413889557675	0.0101457212223019	ATP2B2/FBXO2/GABRA1/GABRG2/GRIA3/HPCA/ITGB1/PRRT2/RPH3A/SYNPO	10
GO:0044309	CC	GO:0044309	neuron spine	10/394	180/19880	0.0555555555555556	2.80315848843768	3.45558093132161	0.00323549214265558	0.0161483121354161	0.0108923633062374	ATP2B2/FBXO2/GABRA1/GABRG2/GRIA3/HPCA/ITGB1/PRRT2/RPH3A/SYNPO	10
GO:0043204	CC	GO:0043204	perikaryon	9/394	152/19880	0.0592105263157895	2.98757681004542	3.49774556022733	0.00336207463516014	0.0166302620346314	0.0112174482658069	CPLX2/CPNE5/EPM2A/HPCA/OLFM1/SLC12A5/SLC2A3/SLC4A10/SYNPO	9
GO:0031967	CC	GO:0031967	organelle envelope	40/394	1296/19880	0.0308641975308642	1.55731027135426	2.95062473186306	0.0036515499350593	0.0177774548824634	0.0119912530558132	ALOX5/ALOX5AP/ANXA4/APOO/AQP1/BRI3BP/CD2AP/CHMP4A/CLIC1/COA6/COA7/COX6C/COX7A2L/COX7C/CYBB/ERBIN/HADHA/HADHB/ITGB4/MAVS/MLIP/MT-CO2/NDUFA2/NDUFAF4/NDUFB2/NDUFB3/NDUFB5/NDUFC2/NDUFS4/NDUFS6/NDUFV3/PLEC/RAB32/RNASET2/SCAI/SCO2/SORD/STX1A/TMX1/VAT1	40
GO:0098839	CC	GO:0098839	postsynaptic density membrane	8/394	126/19880	0.0634920634920635	3.20360970107163	3.52838894040164	0.00365817663646358	0.0177774548824634	0.0119912530558132	ATP2B2/CACNG2/CACNG3/CACNG8/GRIA3/LRRTM3/PRRT2/SEMA4B	8
GO:0044217	CC	GO:0044217	other organism part	2/394	5/19880	0.4	20.1827411167513	6.09994793130301	0.00376585606418997	0.0179852091341486	0.0121313875026083	C4B/GBP1	2
GO:1990111	CC	GO:1990111	spermatoproteasome complex	2/394	5/19880	0.4	20.1827411167513	6.09994793130301	0.00376585606418997	0.0179852091341486	0.0121313875026083	PSMB8/PSMB9	2
GO:0032154	CC	GO:0032154	cleavage furrow	5/394	54/19880	0.0925925925925926	4.67193081406279	3.84200430672116	0.00425117887259201	0.020129513636034	0.0135777642804333	ITGB1/LIMA1/MYLK/PLCD3/RDX	5
GO:0031594	CC	GO:0031594	neuromuscular junction	6/394	78/19880	0.0769230769230769	3.88129636860601	3.62547348955805	0.00451455653705561	0.021195460351939	0.0142967669103902	ASCC1/CD2AP/ERBIN/ITGB1/STX1B/UTRN	6
GO:0030658	CC	GO:0030658	transport vesicle membrane	12/394	254/19880	0.047244094488189	2.38378832087613	3.15612830827329	0.00493931490036196	0.0229947937378195	0.01551045368977	CA4/CLTA/HLA-DRA/NCALD/PRRT2/RPH3A/SLC4A8/STX1A/SYN3/SYT12/SYT2/SYTL4	12
GO:0043034	CC	GO:0043034	costamere	3/394	18/19880	0.166666666666667	8.40947546531303	4.47194297334142	0.00505267411111345	0.0233265121463071	0.0157342044688182	FLNC/KRT8/PLEC	3
GO:0019897	CC	GO:0019897	extrinsic component of plasma membrane	7/394	107/19880	0.0654205607476635	3.30091560320698	3.39344116231803	0.00544928348066522	0.0249071430260386	0.0168003719822225	CDH12/CDH20/FBXO2/GNA13/GNG12/JUP/STXBP1	7
GO:0016012	CC	GO:0016012	sarcoglycan complex	2/394	6/19880	0.333333333333333	16.8189509306261	5.51054673517693	0.00557488399860793	0.0249071430260386	0.0168003719822225	SGCB/SGCD	2
GO:0030892	CC	GO:0030892	mitotic cohesin complex	2/394	6/19880	0.333333333333333	16.8189509306261	5.51054673517693	0.00557488399860793	0.0249071430260386	0.0168003719822225	RAD21/SMC3	2
GO:0072558	CC	GO:0072558	NLRP1 inflammasome complex	2/394	6/19880	0.333333333333333	16.8189509306261	5.51054673517693	0.00557488399860793	0.0249071430260386	0.0168003719822225	CASP1/PYCARD	2
GO:0019898	CC	GO:0019898	extrinsic component of membrane	9/394	165/19880	0.0545454545454545	2.75219197046608	3.21372932638391	0.00574274066610087	0.0253396860579021	0.0170921310099853	CDH12/CDH20/FBXO2/GNA13/GNG12/JUP/RPH3A/STXBP1/SYN3	9
GO:0030670	CC	GO:0030670	phagocytic vesicle membrane	6/394	82/19880	0.0731707317073171	3.69196483843011	3.47335903488458	0.00576317769547954	0.0253396860579021	0.0170921310099853	CYBA/CYBB/HVCN1/RAB32/TAP2/TAPBP	6
GO:0101003	CC	GO:0101003	ficolin-1-rich granule membrane	5/394	61/19880	0.0819672131147541	4.13580760589165	3.48784748859989	0.00714800830684129	0.0311810756062211	0.02103226646439	CD58/ITGAX/ITGB2/NCKAP1L/SLC2A3	5
GO:0098858	CC	GO:0098858	actin-based cell projection	11/394	235/19880	0.0468085106382979	2.36181013068366	2.98612857815922	0.00744767027188405	0.0320888271964756	0.0216445632809212	CD44/EZR/IQGAP2/ITGA6/ITGB1/LCP1/MSN/MTM1/RDX/SLC4A7/UTRN	11
GO:0045177	CC	GO:0045177	apical part of cell	18/394	479/19880	0.0375782881002088	1.89608215084302	2.82284839372387	0.00749016236321868	0.0320888271964756	0.0216445632809212	ABCC4/ANXA1/AQP1/ATP2B2/CA4/CD44/CRB2/DDR2/EZR/HVCN1/IFIT5/IQGAP1/MSN/NEDD1/RDX/SLC4A10/SLC4A7/SLC4A8	18
GO:0035580	CC	GO:0035580	specific granule lumen	5/394	62/19880	0.0806451612903226	4.06910103160308	3.44160597132308	0.00765161565345547	0.0320888271964756	0.0216445632809212	CNN2/CTSZ/DOCK2/JUP/PTPN6	5
GO:0016011	CC	GO:0016011	dystroglycan complex	2/394	7/19880	0.285714285714286	14.4162436548223	5.04815021362485	0.00770289942891875	0.0320888271964756	0.0216445632809212	SGCB/SGCD	2
GO:0030893	CC	GO:0030893	meiotic cohesin complex	2/394	7/19880	0.285714285714286	14.4162436548223	5.04815021362485	0.00770289942891875	0.0320888271964756	0.0216445632809212	RAD21/SMC3	2
GO:0030672	CC	GO:0030672	synaptic vesicle membrane	8/394	143/19880	0.0559440559440559	2.82276099534983	3.11057876966958	0.00776155748073597	0.0320888271964756	0.0216445632809212	CLTA/PRRT2/RPH3A/SLC4A8/STX1A/SYN3/SYT12/SYT2	8
GO:0099501	CC	GO:0099501	exocytic vesicle membrane	8/394	143/19880	0.0559440559440559	2.82276099534983	3.11057876966958	0.00776155748073597	0.0320888271964756	0.0216445632809212	CLTA/PRRT2/RPH3A/SLC4A8/STX1A/SYN3/SYT12/SYT2	8
GO:0032589	CC	GO:0032589	neuron projection membrane	5/394	63/19880	0.0793650793650794	4.00451212633954	3.39632553147045	0.00817938769151625	0.0335016359564366	0.0225975313785578	ATP2B2/GABRA1/GABRG2/HPCA/SLC12A5	5
GO:0005773	CC	GO:0005773	vacuole	28/394	869/19880	0.0322209436133487	1.62576740871414	2.68228163685987	0.0082242283214357	0.0335016359564366	0.0225975313785578	CALCOCO2/CAPN2/CHMP4A/CLTA/CP/CPNE3/CTBS/CTSH/CTSZ/DNASE2/ECE1/FABP5/FTL/GFAP/GRN/GYG1/HLA-DRA/MAGT1/NAGA/NDUFC2/PRDX6/PYCARD/RAB29/RNASET2/TPP1/TRIM21/VASN/VAT1	28
GO:0005740	CC	GO:0005740	mitochondrial envelope	27/394	830/19880	0.0325301204819277	1.64136750045869	2.68400014099553	0.0083220822915873	0.033652799923645	0.0226994945333345	APOO/BRI3BP/COA6/COA7/COX6C/COX7A2L/COX7C/HADHA/HADHB/MAVS/MT-CO2/NDUFA2/NDUFAF4/NDUFB2/NDUFB3/NDUFB5/NDUFC2/NDUFS4/NDUFS6/NDUFV3/PLEC/RAB32/RNASET2/SCO2/SORD/TMX1/VAT1	27
GO:0005884	CC	GO:0005884	actin filament	7/394	116/19880	0.0603448275862069	3.04481008226851	3.14071536012858	0.00838584400680779	0.0336649099983443	0.022707663023774	ANXA1/CD2AP/COTL1/EZR/IQGAP1/LCP1/LIMA1	7
GO:0070069	CC	GO:0070069	cytochrome complex	4/394	41/19880	0.0975609756097561	4.92261978457348	3.57513365827312	0.00863101947495291	0.0341772705059882	0.0230532605541057	COX6C/COX7A2L/COX7C/MT-CO2	4
GO:0016324	CC	GO:0016324	apical plasma membrane	16/394	413/19880	0.0387409200968523	1.95474490234879	2.78802644156768	0.0086368553625241	0.0341772705059882	0.0230532605541057	ABCC4/ANXA1/AQP1/ATP2B2/CA4/CD44/CRB2/DDR2/EZR/HVCN1/IQGAP1/MSN/RDX/SLC4A10/SLC4A7/SLC4A8	16
GO:0097038	CC	GO:0097038	perinuclear endoplasmic reticulum	3/394	22/19880	0.136363636363636	6.8804799261652	3.9241029046344	0.00899404069701761	0.0353382875613316	0.0238363900518197	CAPN2/CYBB/DBI	3
GO:0098562	CC	GO:0098562	cytoplasmic side of membrane	10/394	209/19880	0.0478468899521531	2.41420348286498	2.92250898477853	0.00906050180677976	0.0353487183165914	0.0238434258073151	CHMP4A/EPM2A/FERMT2/GFAP/GNA13/GNG12/IQGAP1/JUP/PTPRC/TRADD	10
GO:0005775	CC	GO:0005775	vacuolar lumen	9/394	178/19880	0.050561797752809	2.5511891861062	2.95599463099053	0.00925445849379132	0.0358529371018209	0.0241835315811256	FABP5/FTL/GRN/GYG1/PRDX6/PYCARD/RNASET2/TPP1/VAT1	9
GO:0031091	CC	GO:0031091	platelet alpha granule	6/394	91/19880	0.0659340659340659	3.32682545880515	3.16341818994318	0.0094667229072627	0.0364205867404412	0.0245664227491101	CD109/FERMT3/MAGED2/NHLRC2/STXBP1/SYTL4	6
GO:0008385	CC	GO:0008385	IkappaB kinase complex	2/394	8/19880	0.25	12.6142131979695	4.67194828560367	0.0101366125085175	0.0381564559621243	0.0257373016655028	IFIT5/PYCARD	2
GO:0042824	CC	GO:0042824	MHC class I peptide loading complex	2/394	8/19880	0.25	12.6142131979695	4.67194828560367	0.0101366125085175	0.0381564559621243	0.0257373016655028	TAP2/TAPBP	2
GO:0072559	CC	GO:0072559	NLRP3 inflammasome complex	2/394	8/19880	0.25	12.6142131979695	4.67194828560367	0.0101366125085175	0.0381564559621243	0.0257373016655028	CASP1/PYCARD	2
GO:0016327	CC	GO:0016327	apicolateral plasma membrane	3/394	23/19880	0.130434782608696	6.58132862502759	3.80827869395565	0.0101934214483653	0.0381564559621243	0.0257373016655028	CRB2/EPPK1/KRT8	3
GO:0032153	CC	GO:0032153	cell division site	5/394	67/19880	0.0746268656716418	3.7654367755133	3.22411143675886	0.0105430672963052	0.0392003978667994	0.0264414616050043	ITGB1/LIMA1/MYLK/PLCD3/RDX	5
GO:0000323	CC	GO:0000323	lytic vacuole	25/394	774/19880	0.0322997416020672	1.62974330723121	2.54116685973438	0.0118210175743782	0.0433698260675862	0.0292538252973458	CAPN2/CHMP4A/CLTA/CP/CPNE3/CTBS/CTSH/CTSZ/DNASE2/ECE1/FABP5/FTL/GFAP/GRN/GYG1/HLA-DRA/MAGT1/NAGA/NDUFC2/PRDX6/PYCARD/RNASET2/TPP1/VASN/VAT1	25
GO:0005764	CC	GO:0005764	lysosome	25/394	774/19880	0.0322997416020672	1.62974330723121	2.54116685973438	0.0118210175743782	0.0433698260675862	0.0292538252973458	CAPN2/CHMP4A/CLTA/CP/CPNE3/CTBS/CTSH/CTSZ/DNASE2/ECE1/FABP5/FTL/GFAP/GRN/GYG1/HLA-DRA/MAGT1/NAGA/NDUFC2/PRDX6/PYCARD/RNASET2/TPP1/VASN/VAT1	25
GO:0060076	CC	GO:0060076	excitatory synapse	5/394	70/19880	0.0714285714285714	3.60406091370558	3.10342997019833	0.0125957541741441	0.0456806118112446	0.0308124970415957	ATP2B2/CACNG3/GRIA3/ITGB1/STXBP1	5
GO:0031970	CC	GO:0031970	organelle envelope lumen	6/394	97/19880	0.0618556701030928	3.12104244073473	2.97764678058846	0.0127245083216207	0.0456806118112446	0.0308124970415957	ALOX5/CD2AP/COA6/COA7/COX6C/RNASET2	6
GO:0098688	CC	GO:0098688	parallel fiber to Purkinje cell synapse	3/394	25/19880	0.12	6.05482233502538	3.59604388490146	0.0128583087127695	0.0456806118112446	0.0308124970415957	ATP2B2/GRIA3/STXBP1	3
GO:0036056	CC	GO:0036056	filtration diaphragm	2/394	9/19880	0.222222222222222	11.2126339537507	4.35745777830932	0.0128631325677873	0.0456806118112446	0.0308124970415957	CD2AP/IQGAP1	2
GO:0036057	CC	GO:0036057	slit diaphragm	2/394	9/19880	0.222222222222222	11.2126339537507	4.35745777830932	0.0128631325677873	0.0456806118112446	0.0308124970415957	CD2AP/IQGAP1	2
GO:0045121	CC	GO:0045121	membrane raft	12/394	291/19880	0.0412371134020619	2.08069496048982	2.64075138539569	0.0137199519384511	0.0484130788146619	0.0326556013285293	CAPN2/ERLIN2/EZR/GPRC5B/HTR2A/ICAM1/INPP5D/ITGAM/ITGB1/ITGB2/PTPRC/TPP1	12
GO:0098857	CC	GO:0098857	membrane microdomain	12/394	293/19880	0.0409556313993174	2.06649226451378	2.61511978815103	0.0144100586537672	0.0505264081910573	0.0340810847574109	CAPN2/ERLIN2/EZR/GPRC5B/HTR2A/ICAM1/INPP5D/ITGAM/ITGB1/ITGB2/PTPRC/TPP1	12
GO:0009898	CC	GO:0009898	cytoplasmic side of plasma membrane	8/394	161/19880	0.0496894409937888	2.50717280953432	2.73034529407225	0.0151382532414884	0.0527458634955003	0.0355781522722831	CHMP4A/FERMT2/GNA13/GNG12/IQGAP1/JUP/PTPRC/TRADD	8
GO:0005641	CC	GO:0005641	nuclear envelope lumen	2/394	10/19880	0.2	10.0913705583756	4.08897499538305	0.0158699575772901	0.0542651689135611	0.0366029545208326	ALOX5/CD2AP	2
GO:0008278	CC	GO:0008278	cohesin complex	2/394	10/19880	0.2	10.0913705583756	4.08897499538305	0.0158699575772901	0.0542651689135611	0.0366029545208326	RAD21/SMC3	2
GO:0008303	CC	GO:0008303	caspase complex	2/394	10/19880	0.2	10.0913705583756	4.08897499538305	0.0158699575772901	0.0542651689135611	0.0366029545208326	CAPN2/CAPNS1	2
GO:0031201	CC	GO:0031201	SNARE complex	4/394	49/19880	0.0816326530612245	4.11892675852067	3.10824281054994	0.015966105655073	0.0542651689135611	0.0366029545208326	CPLX2/DOC2B/STX1A/STX1B	4
GO:0098793	CC	GO:0098793	presynapse	21/394	640/19880	0.0328125	1.6556154822335	2.39729060068032	0.0171565770035688	0.0579557540242508	0.0390923288592229	ATP2B2/CAPN2/CLTA/CPLX2/DOC2B/FCHO2/HTR2A/NPTX2/PLD2/PRRT2/RPH3A/SLC4A10/SLC4A8/SNCB/STX1A/STX1B/STXBP1/SYN3/SYT12/SYT2/TANC1	21
GO:0019774	CC	GO:0019774	proteasome core complex, beta-subunit complex	2/394	11/19880	0.181818181818182	9.17397323488694	3.85589836109017	0.0191449638701435	0.0631327975241636	0.0425843494605322	PSMB8/PSMB9	2
GO:0031209	CC	GO:0031209	SCAR complex	2/394	11/19880	0.181818181818182	9.17397323488694	3.85589836109017	0.0191449638701435	0.0631327975241636	0.0425843494605322	NCKAP1L/WASF2	2
GO:0097450	CC	GO:0097450	astrocyte end-foot	2/394	11/19880	0.181818181818182	9.17397323488694	3.85589836109017	0.0191449638701435	0.0631327975241636	0.0425843494605322	GFAP/HEPACAM	2
GO:0098843	CC	GO:0098843	postsynaptic endocytic zone	2/394	11/19880	0.181818181818182	9.17397323488694	3.85589836109017	0.0191449638701435	0.0631327975241636	0.0425843494605322	CLTA/NRN1	2
GO:0032809	CC	GO:0032809	neuronal cell body membrane	3/394	29/19880	0.103448275862069	5.21967442674602	3.23348445008332	0.0192758888689875	0.0631884167657935	0.0426218657645006	ATP2B2/HPCA/SLC4A8	3
GO:0099513	CC	GO:0099513	polymeric cytoskeletal fiber	25/394	810/19880	0.0308641975308642	1.55731027135426	2.3027576770649	0.0196407642287846	0.0640057846043922	0.0431731969115699	AK1/ANXA1/CASP1/CD2AP/CHMP4A/COTL1/EML3/EPPK1/EZR/GFAP/GRAMD2B/HTR2A/IQGAP1/IQGAP2/JUP/KRT8/LCP1/LIMA1/MAP4/NEK6/NEK7/PBXIP1/PLEC/PYCARD/TPPP3	25
GO:0099080	CC	GO:0099080	supramolecular complex	40/394	1443/19880	0.0277200277200277	1.39866535805622	2.23604513561309	0.0198385158452529	0.0642721507501175	0.0433528662669422	AK1/ANXA1/CARHSP1/CASP1/CD2AP/CHMP4A/COTL1/CSRP1/CSRP2/CTSH/EML3/EPPK1/EZR/FERMT2/FLNB/FLNC/GFAP/GRAMD2B/HTR2A/IQGAP1/IQGAP2/JUP/KCNN3/KLHL40/KRT8/LCP1/LIMA1/MAP4/MTM1/NEK6/NEK7/PBXIP1/PLEC/PYCARD/RBFOX1/SCO2/SYNPO/TPPP3/TRIM21/TRIM25	40
GO:0030027	CC	GO:0030027	lamellipodium	9/394	203/19880	0.0443349753694581	2.23700332574829	2.51897276562474	0.0202680515388656	0.0652819799565787	0.0440340165012074	APBB1IP/CD44/FERMT2/IQGAP2/ITGB1/MYLK/PXN/RDX/WASF2	9
GO:0016342	CC	GO:0016342	catenin complex	3/394	31/19880	0.0967741935483871	4.88292123792369	3.07648031810632	0.0230362187741484	0.0735146148955567	0.0495870953599138	CDH12/CDH20/JUP	3
GO:0042470	CC	GO:0042470	melanosome	6/394	111/19880	0.0540540540540541	2.72739744820963	2.59504827337447	0.0232221256439033	0.0735146148955567	0.0495870953599138	GNA13/ITGB1/PRDX1/RAB29/RAB32/TPP1	6
GO:0048770	CC	GO:0048770	pigment granule	6/394	111/19880	0.0540540540540541	2.72739744820963	2.59504827337447	0.0232221256439033	0.0735146148955567	0.0495870953599138	GNA13/ITGB1/PRDX1/RAB29/RAB32/TPP1	6
GO:0031966	CC	GO:0031966	mitochondrial membrane	24/394	784/19880	0.0306122448979592	1.54459753444525	2.2123127783403	0.0239273937254557	0.0753169097949005	0.0508027797400526	APOO/BRI3BP/COX6C/COX7A2L/COX7C/HADHA/HADHB/MAVS/MT-CO2/NDUFA2/NDUFAF4/NDUFB2/NDUFB3/NDUFB5/NDUFC2/NDUFS4/NDUFS6/NDUFV3/PLEC/RAB32/SCO2/SORD/TMX1/VAT1	24
GO:0005743	CC	GO:0005743	mitochondrial inner membrane	17/394	506/19880	0.033596837944664	1.6951907064465	2.25244189769437	0.0247317354490074	0.0773928937271521	0.0522030729111514	APOO/COX6C/COX7A2L/COX7C/HADHA/HADHB/MT-CO2/NDUFA2/NDUFAF4/NDUFB2/NDUFB3/NDUFB5/NDUFC2/NDUFS4/NDUFS6/NDUFV3/SCO2	17
GO:0034707	CC	GO:0034707	chloride channel complex	4/394	56/19880	0.0714285714285714	3.60406091370558	2.77481182500319	0.0248663088148611	0.0773928937271521	0.0522030729111514	ANO6/CLIC1/GABRA1/GABRG2	4
GO:0044298	CC	GO:0044298	cell body membrane	3/394	32/19880	0.09375	4.73032994923858	3.00294853478937	0.0250548174173937	0.0775439600515985	0.0523049702039093	ATP2B2/HPCA/SLC4A8	3
GO:0098850	CC	GO:0098850	extrinsic component of synaptic vesicle membrane	2/394	13/19880	0.153846153846154	7.76259273721203	3.46818928923527	0.0264528575510932	0.0814160171294756	0.054916751056363	RPH3A/SYN3	2
GO:0043679	CC	GO:0043679	axon terminus	6/394	115/19880	0.0521739130434783	2.63253145001103	2.49658350058868	0.0270485541743424	0.0827894973071033	0.055843191229378	CPLX2/PRRT2/SLC4A10/SLC4A8/SNCB/TANC1	6
GO:0009897	CC	GO:0009897	external side of plasma membrane	14/394	401/19880	0.0349127182044888	1.76158588300822	2.1907447086701	0.0297878399784872	0.0906728755389115	0.0611606893716769	ABCC4/ANXA5/CA4/CAPN2/ECE1/FCGR2A/ICAM1/ITGA6/ITGA7/ITGAM/ITGAX/ITGB1/ITGB2/PTPRC	14
GO:0000177	CC	GO:0000177	cytoplasmic exosome (RNase complex)	2/394	14/19880	0.142857142857143	7.20812182741117	3.30409907831551	0.0304633004272735	0.0912252347930245	0.061533266865901	CARHSP1/EXOSC8	2
GO:0001931	CC	GO:0001931	uropod	2/394	14/19880	0.142857142857143	7.20812182741117	3.30409907831551	0.0304633004272735	0.0912252347930245	0.061533266865901	EZR/MSN	2
GO:0005652	CC	GO:0005652	nuclear lamina	2/394	14/19880	0.142857142857143	7.20812182741117	3.30409907831551	0.0304633004272735	0.0912252347930245	0.061533266865901	PCNA/STX1B	2
GO:0031526	CC	GO:0031526	brush border membrane	4/394	60/19880	0.0666666666666667	3.36379018612521	2.60745459169738	0.0310621175184905	0.0925183500281922	0.0624054992589934	AQP1/CA4/GNA13/LIMA1	4
GO:0030125	CC	GO:0030125	clathrin vesicle coat	3/394	35/19880	0.0857142857142857	4.3248730964467	2.79941685454546	0.0316624636921928	0.0938021651629668	0.0632714585461775	CLTA/NCALD/NECAP2	3
GO:0031254	CC	GO:0031254	cell trailing edge	2/394	15/19880	0.133333333333333	6.72758037225042	3.15541558061292	0.0346970167264407	0.10170448289126	0.0686017317621077	EZR/MSN	2
GO:0044754	CC	GO:0044754	autolysosome	2/394	15/19880	0.133333333333333	6.72758037225042	3.15541558061292	0.0346970167264407	0.10170448289126	0.0686017317621077	FTL/HLA-DRA	2
GO:0034399	CC	GO:0034399	nuclear periphery	7/394	155/19880	0.0451612903225806	2.27869657769772	2.27252607298797	0.0350843125050973	0.101762875014785	0.0686411184310254	ALOX5/KRT8/PCNA/RAD21/SMC3/SP100/STX1B	7
GO:0043296	CC	GO:0043296	apical junction complex	7/394	155/19880	0.0451612903225806	2.27869657769772	2.27252607298797	0.0350843125050973	0.101762875014785	0.0686411184310254	CRB2/EPPK1/F11R/JAM2/JUP/SYNPO/TJP2	7
GO:0016528	CC	GO:0016528	sarcoplasm	5/394	97/19880	0.0515463917525773	2.60086870061228	2.24739563951004	0.0437807442433648	0.125058594813263	0.0843545528381314	ASPH/FLNC/PLEC/S100A1/SGCD	5
GO:0031092	CC	GO:0031092	platelet alpha granule membrane	2/394	17/19880	0.117647058823529	5.93610032845626	2.89514317776029	0.0437930819382186	0.125058594813263	0.0843545528381314	CD109/SYTL4	2
GO:0061702	CC	GO:0061702	canonical inflammasome complex	2/394	17/19880	0.117647058823529	5.93610032845626	2.89514317776029	0.0437930819382186	0.125058594813263	0.0843545528381314	CASP1/PYCARD	2
GO:0044306	CC	GO:0044306	neuron projection terminus	6/394	131/19880	0.0458015267175573	2.31100089123106	2.14067190134888	0.0464304547926016	0.131910112590263	0.088976040223339	CPLX2/PRRT2/SLC4A10/SLC4A8/SNCB/TANC1	6
GO:0030130	CC	GO:0030130	clathrin coat of trans-Golgi network vesicle	2/394	18/19880	0.111111111111111	5.60631697687535	2.78011404911923	0.0486356329166067	0.135854350572769	0.0916365085565897	CLTA/NCALD	2
GO:0031143	CC	GO:0031143	pseudopodium	2/394	18/19880	0.111111111111111	5.60631697687535	2.78011404911923	0.0486356329166067	0.135854350572769	0.0916365085565897	CAPN2/MSN	2
GO:0043020	CC	GO:0043020	NADPH oxidase complex	2/394	18/19880	0.111111111111111	5.60631697687535	2.78011404911923	0.0486356329166067	0.135854350572769	0.0916365085565897	CYBA/CYBB	2
GO:0005902	CC	GO:0005902	microvillus	5/394	100/19880	0.05	2.52284263959391	2.17083049418067	0.0487996674440092	0.135854350572769	0.0916365085565897	CD44/EZR/IQGAP2/MSN/RDX	5
GO:0016491	MF	GO:0016491	oxidoreductase activity	53/385	730/18639	0.0726027397260274	3.51491549546344	10.0670019780922	1.26202016016436e-15	1.21406339407811e-12	1.02954276223934e-12	AASS/ABCC4/ADH5/AKR1C2/AKR1C3/AKR7A2/AKR7L/ALDH1A1/ALDH7A1/ALDH9A1/ALOX5/ALOX5AP/ASPH/BBOX1/BDH2/CLIC1/COX7A2L/CP/CRYL1/CYBA/CYBB/CYP20A1/GMPR/GSTP1/H6PD/HAAO/HADHA/HADHB/MT-CO2/NDUFA2/NDUFB2/NDUFB3/NDUFB5/NDUFC2/NDUFS4/NDUFS6/NDUFV3/P4HA1/PECR/PHGDH/PIR/PRDX1/PRDX4/PRDX6/PTGR2/PTGS1/SCD5/SCO2/SORD/STEAP3/TBXAS1/TMX1/VAT1	53
GO:0044877	MF	GO:0044877	protein-containing complex binding	71/385	1302/18639	0.054531490015361	2.6400323179125	8.91090716323656	3.33559276349757e-14	1.60442011924233e-11	1.36057073247927e-11	ADD3/ALAD/ALOX5AP/ARPC1B/ATF1/C4A/CAPN2/CD2AP/CD44/CDC20B/CLTA/CNN2/COTL1/CRB2/DDR2/DLGAP1/DOCK2/EZR/F11R/FCGR2A/FERMT2/FERMT3/FGF1/FGF2/FLNB/FLNC/GBP1/GCLM/GFAP/GNA13/HADHA/HCLS1/HLA-DRA/HMGN2/HMGN4/HMGN5/HTR2A/ICAM1/IQGAP1/IQGAP2/IQGAP3/ITGA6/ITGA7/ITGAM/ITGAX/ITGB1/ITGB2/ITGB4/ITGB5/ITPRID2/JAM2/KRT8/LCP1/LIMA1/NCKAP1L/PCNA/PLEC/PRMT3/PTPRC/RAB29/RAB32/RPH3A/SAMD14/SCIN/SMC3/SUCLG2/SYK/TAPBP/T…	71
GO:0050839	MF	GO:0050839	cell adhesion molecule binding	40/385	567/18639	0.0705467372134039	3.41537827252113	8.48251372736749	1.27050051285175e-11	4.07407164454463e-09	3.45486981564951e-09	ANXA1/CD2AP/CDH12/CDH20/CLIC1/CNN2/EZR/F11R/FERMT2/FERMT3/FGF1/FGF2/FLNB/GFAP/ICAM1/IQGAP1/ITGA6/ITGA7/ITGAM/ITGAX/ITGB1/ITGB2/ITGB4/ITGB5/JAM2/JUP/LCP1/LIMA1/MSN/PLEC/PRDX1/PRDX6/PTPN6/RDX/SYK/TJP2/TRIM25/UTRN/VASN/WASF2	40
GO:0009055	MF	GO:0009055	electron transfer activity	17/385	116/18639	0.146551724137931	7.09500671742051	9.56309599344716	2.53013753504393e-10	6.08498077178066e-08	5.16014892015539e-08	ADH5/AKR7A2/ASPH/COX7A2L/CYBA/CYBB/HAAO/MT-CO2/NDUFA2/NDUFB2/NDUFB3/NDUFB5/NDUFC2/NDUFS4/NDUFS6/NDUFV3/PHGDH	17
GO:0003779	MF	GO:0003779	actin binding	32/385	443/18639	0.072234762979684	3.49710064202164	7.72504362576567	8.86728491839245e-10	1.58800495912865e-07	1.34665044679364e-07	ADD3/ARPC1B/CD2AP/CNN2/COTL1/EZR/FERMT2/FLNB/FLNC/GBP1/HCLS1/HPCA/IQGAP1/IQGAP2/IQGAP3/ITGB1/ITPRID2/LCP1/LIMA1/LIMS1/LSP1/MSN/MYLK/NCALD/PLEC/RDX/SAMD14/SCIN/SNTB1/SYNPO/UTRN/WASF2	32
GO:0005178	MF	GO:0005178	integrin binding	19/385	161/18639	0.118012422360248	5.71333387109785	8.72297557213372	9.90439683448223e-10	1.58800495912865e-07	1.34665044679364e-07	F11R/FERMT2/FERMT3/FGF1/FGF2/GFAP/ICAM1/ITGA6/ITGA7/ITGAM/ITGAX/ITGB1/ITGB2/ITGB4/ITGB5/JAM2/LCP1/SYK/UTRN	19
GO:0042802	MF	GO:0042802	identical protein binding	86/385	2217/18639	0.0387911592241768	1.87799588773878	6.39607135067896	4.12782714089816e-09	5.67281387077718e-07	4.81062561533244e-07	ACY1/ACYP2/ADH5/ALAD/ALDH7A1/ALOX5AP/ANXA4/AQP1/ATF1/ATL3/BBOX1/CALCOCO2/CASP1/CD2AP/CHMP4A/CREB1/CRYL1/DBI/DCK/DCTD/ECE1/EPM2A/ESD/EXOSC8/EZR/F11R/FABP5/FCHO2/FGF2/FLNB/FLNC/FTL/GBP1/GFAP/GRAMD2B/GYG1/HOMER3/HPCA/HSPB6/HSPB8/HTR2A/HVCN1/IFI16/JUP/LCP1/LHPP/MAVS/MGLL/MIF4GD/MSI2/NAGA/NT5C/P4HA1/PAXX/PBLD/PCNA/PGAM2/PHYKPL/PLEC/PNP/PON2/PRDX1/PRDX4/PRDX6/PSAT1/PYCARD/QPRT/RPE/S100A1/S100A2/S100B/S…	86
GO:0008092	MF	GO:0008092	cytoskeletal protein binding	48/385	995/18639	0.0482412060301508	2.33550088102852	6.28793711959315	3.97098683163502e-08	4.77511166504111e-06	4.04936157173308e-06	ADD3/ARPC1B/CAPN2/CD2AP/CNN2/COTL1/CSRP1/CSRP2/EML3/EPB41L5/EZR/FERMT2/FLNB/FLNC/GBP1/HCLS1/HPCA/IQGAP1/IQGAP2/IQGAP3/ITGB1/ITPRID2/LCP1/LIMA1/LIMS1/LSP1/MAP4/MSN/MYLK/NCALD/NEDD1/NEK6/PLEC/PTPRC/PXN/PYCARD/RAB29/RDX/S100B/SAMD14/SCIN/SMC3/SNTB1/SYNPO/TPPP3/TTBK2/UTRN/WASF2	48
GO:0051015	MF	GO:0051015	actin filament binding	19/385	209/18639	0.0909090909090909	4.40118063754427	7.18110321313397	7.41328241198002e-08	7.92397520036087e-06	6.71964195237955e-06	ADD3/ARPC1B/CD2AP/CNN2/COTL1/EZR/FERMT2/FLNB/FLNC/HCLS1/IQGAP1/IQGAP2/IQGAP3/ITPRID2/LCP1/LIMA1/PLEC/SAMD14/SCIN	19
GO:0016651	MF	GO:0016651	oxidoreductase activity, acting on NAD(P)H	12/385	88/18639	0.136363636363636	6.60177095631641	7.64951703751579	2.54184646297378e-07	2.37435210115948e-05	2.01348383674209e-05	AKR1C2/AKR1C3/CYBA/CYBB/NDUFA2/NDUFB2/NDUFB3/NDUFB5/NDUFC2/NDUFS4/NDUFS6/NDUFV3	12
GO:0016655	MF	GO:0016655	oxidoreductase activity, acting on NAD(P)H, quinone or similar compound as acceptor	10/385	58/18639	0.172413793103448	8.34706672637707	8.13850125176842	2.71495562502643e-07	2.37435210115948e-05	2.01348383674209e-05	AKR1C2/AKR1C3/NDUFA2/NDUFB2/NDUFB3/NDUFB5/NDUFC2/NDUFS4/NDUFS6/NDUFV3	10
GO:0005102	MF	GO:0005102	signaling receptor binding	61/385	1545/18639	0.0394822006472492	1.91145126717942	5.43283906767239	6.57690704596851e-07	5.27248714851809e-05	4.47114294791719e-05	ANXA1/AQP1/ATP2B2/CACNG2/CACNG3/CD58/CPNE3/DBI/DOCK2/EFEMP1/ERBIN/F11R/FERMT2/FERMT3/FGF1/FGF14/FGF2/GFAP/GNA13/GPRC5B/GRN/HLA-DRA/HOMER3/ICAM1/IGSF1/IL16/ITGA6/ITGA7/ITGAM/ITGAX/ITGB1/ITGB2/ITGB4/ITGB5/ITPRID2/JAM2/LAMA1/LCP1/LGALS1/MAVS/MSN/PCNA/PECR/PLSCR4/PLXNB1/PTPRC/PXN/PYCARD/S100B/SEMA4B/STAT3/STX1B/SYK/SYTL4/TAP2/TAPBP/TRADD/TRIM25/TYMP/UTRN/VGF	61
GO:0005544	MF	GO:0005544	calcium-dependent phospholipid binding	9/385	53/18639	0.169811320754717	8.22107326635629	7.64535604222256	1.23780689330917e-06	8.65214780615481e-05	7.33714252081188e-05	ANXA1/ANXA4/ANXA5/CPNE3/CPNE5/DOC2B/RPH3A/SYT12/SYT2	9
GO:0015453	MF	GO:0015453	oxidoreduction-driven active transmembrane transporter activity	10/385	68/18639	0.147058823529412	7.11955691367456	7.34188850429508	1.25914832937804e-06	8.65214780615481e-05	7.33714252081188e-05	COX7A2L/MT-CO2/NDUFA2/NDUFB2/NDUFB3/NDUFB5/NDUFC2/NDUFS4/NDUFS6/NDUFV3	10
GO:0016616	MF	GO:0016616	oxidoreductase activity, acting on the CH-OH group of donors, NAD or NADP as acceptor	13/385	122/18639	0.10655737704918	5.15876091121993	6.69282625219193	1.46433662043892e-06	9.3912788590816e-05	7.96393600589588e-05	ABCC4/ADH5/AKR1C2/AKR1C3/AKR7A2/AKR7L/BDH2/CRYL1/H6PD/HADHA/HADHB/PHGDH/SORD	13
GO:0008137	MF	GO:0008137	NADH dehydrogenase (ubiquinone) activity	8/385	41/18639	0.195121951219512	9.44643649033893	7.86291033010242	1.62200354180478e-06	9.75229629510127e-05	8.27008384801782e-05	NDUFA2/NDUFB2/NDUFB3/NDUFB5/NDUFC2/NDUFS4/NDUFS6/NDUFV3	8
GO:0045296	MF	GO:0045296	cadherin binding	22/385	334/18639	0.0658682634730539	3.18887938408897	5.86220758474342	1.90982948573513e-06	0.000108073880310423	9.16481641761441e-05	ANXA1/CD2AP/CDH12/CDH20/CLIC1/CNN2/EZR/F11R/FLNB/IQGAP1/ITGA6/ITGB1/JUP/LIMA1/PLEC/PRDX1/PRDX6/RDX/TJP2/TRIM25/VASN/WASF2	22
GO:0003954	MF	GO:0003954	NADH dehydrogenase activity	8/385	44/18639	0.181818181818182	8.80236127508855	7.52497909844712	2.85024035046906e-06	0.000152329512063958	0.000129177559743481	NDUFA2/NDUFB2/NDUFB3/NDUFB5/NDUFC2/NDUFS4/NDUFS6/NDUFV3	8
GO:0016614	MF	GO:0016614	oxidoreductase activity, acting on CH-OH group of donors	13/385	132/18639	0.0984848484848485	4.76794569067296	6.30920418810072	3.56638510140379e-06	0.000180571708818445	0.000153127338148916	ABCC4/ADH5/AKR1C2/AKR1C3/AKR7A2/AKR7L/BDH2/CRYL1/H6PD/HADHA/HADHB/PHGDH/SORD	13
GO:0044548	MF	GO:0044548	S100 protein binding	5/385	14/18639	0.357142857142857	17.2903525046382	8.85517920429267	6.29058159138503e-06	0.00030257697454562	0.000256589512280179	EZR/FGF1/IQGAP1/S100A1/S100B	5
GO:0019900	MF	GO:0019900	kinase binding	35/385	778/18639	0.044987146529563	2.17796214068708	4.87437840665211	1.41453835443695e-05	0.000647993284270642	0.00054950738079631	ADD3/CASP1/CPNE3/EZR/FERMT2/GFAP/GPRC5B/GSTP1/HCLS1/HPCA/IQGAP1/ITGAX/ITGB1/ITGB2/LIMS1/MAPKAPK2/MAVS/MSN/NBEAL1/NEK6/PCNA/PRAM1/PTPN6/PTPRC/RND2/SLC12A5/SP100/STAT3/STX1A/STX1B/STXBP1/SYK/TJP2/TRADD/UTRN	35
GO:0005509	MF	GO:0005509	calcium ion binding	32/385	703/18639	0.0455192034139403	2.2037206037206	4.7248883936466	2.65868692827773e-05	0.00116257128409235	0.000985876731777626	ANXA1/ANXA4/ANXA5/ASPH/ATP2B2/CAPN2/CAPNS1/CAPS/CDH12/CDH20/CRB2/DOC2B/EFEMP1/HPCA/HPCAL1/IQGAP1/ITGB1/KCNIP4/LCP1/MATN2/NCALD/PCDHA11/PCDHA6/PLCD1/PLSCR4/RPH3A/S100A1/S100A2/S100B/SCIN/SNCB/TKT	32
GO:0022853	MF	GO:0022853	active monoatomic ion transmembrane transporter activity	11/385	118/18639	0.0932203389830508	4.51307506053269	5.55964692951472	3.35820524890297e-05	0.00140460584758463	0.00119112543153309	ATP2B2/COX7A2L/MT-CO2/NDUFA2/NDUFB2/NDUFB3/NDUFB5/NDUFC2/NDUFS4/NDUFS6/NDUFV3	11
GO:0015399	MF	GO:0015399	primary active transmembrane transporter activity	13/385	166/18639	0.0783132530120482	3.79137850101706	5.24632334156832	4.24582673441566e-05	0.00170186888271161	0.00144320864875971	ABCC4/ATP2B2/COX7A2L/MT-CO2/NDUFA2/NDUFB2/NDUFB3/NDUFB5/NDUFC2/NDUFS4/NDUFS6/NDUFV3/TAP2	13
GO:0016628	MF	GO:0016628	oxidoreductase activity, acting on the CH-CH group of donors, NAD or NADP as acceptor	6/385	33/18639	0.181818181818182	8.80236127508855	6.5148963812391	5.15953712985941e-05	0.0019853898875699	0.00168363843184886	AKR1C2/AKR1C3/BDH2/PECR/PTGR2/TBXAS1	6
GO:0015318	MF	GO:0015318	inorganic molecular entity transmembrane transporter activity	32/385	737/18639	0.0434192672998643	2.10205642390174	4.43340894616559	6.55864140046531e-05	0.00242669731817217	0.00205787331391118	ABCC4/ANO6/AQP1/ATP2B2/CACNG2/CACNG3/CACNG8/CLIC1/COX7A2L/GABRA1/GABRG2/GRIA3/HVCN1/KCNIP4/KCNJ4/KCNN3/MAGT1/MT-CO2/NDUFA2/NDUFB2/NDUFB3/NDUFB5/NDUFC2/NDUFS4/NDUFS6/NDUFV3/SLC12A5/SLC14A1/SLC4A10/SLC4A7/SLC4A8/SLC6A7	32
GO:0004859	MF	GO:0004859	phospholipase inhibitor activity	4/385	12/18639	0.333333333333333	16.1376623376623	7.61779	7.77934916497538e-05	0.00267276210596654	0.00226653970032177	ANXA1/ANXA4/ANXA5/SNCB	4
GO:0035251	MF	GO:0035251	UDP-glucosyltransferase activity	4/385	12/18639	0.333333333333333	16.1376623376623	7.61779	7.77934916497538e-05	0.00267276210596654	0.00226653970032177	EPM2A/GYG1/GYG2/GYS1	4
GO:0016702	MF	GO:0016702	oxidoreductase activity, acting on single donors with incorporation of molecular oxygen, incorporation of two atoms of oxygen	5/385	24/18639	0.208333333333333	10.086038961039	6.46844203461375	0.000112637883474138	0.00373647047938348	0.00316857929918174	ALOX5/ALOX5AP/HAAO/PIR/PTGS1	5
GO:0019901	MF	GO:0019901	protein kinase binding	30/385	699/18639	0.0429184549356223	2.07781060141575	4.21813830063156	0.000136244170102066	0.00429566414201604	0.00364278335710956	ADD3/CPNE3/EZR/FERMT2/GPRC5B/GSTP1/HCLS1/IQGAP1/ITGAX/ITGB1/ITGB2/LIMS1/MAPKAPK2/MAVS/MSN/NBEAL1/NEK6/PCNA/PRAM1/PTPN6/PTPRC/RND2/SLC12A5/STAT3/STX1B/STXBP1/SYK/TJP2/TRADD/UTRN	30
GO:0016701	MF	GO:0016701	oxidoreductase activity, acting on single donors with incorporation of molecular oxygen	5/385	25/18639	0.2	9.6825974025974	6.30885882060964	0.000138425767570163	0.00429566414201604	0.00364278335710956	ALOX5/ALOX5AP/HAAO/PIR/PTGS1	5
GO:0004601	MF	GO:0004601	peroxidase activity	7/385	57/18639	0.12280701754386	5.94545454545455	5.43060743492774	0.000165077805551899	0.00486764463815032	0.00412783082893807	ALOX5AP/CP/GSTP1/PRDX1/PRDX4/PRDX6/PTGS1	7
GO:0008510	MF	GO:0008510	sodium:bicarbonate symporter activity	3/385	6/18639	0.5	24.2064935064935	8.25647655891023	0.000166977414822204	0.00486764463815032	0.00412783082893807	SLC4A10/SLC4A7/SLC4A8	3
GO:0016684	MF	GO:0016684	oxidoreductase activity, acting on peroxide as acceptor	7/385	59/18639	0.11864406779661	5.74391371340524	5.3001837644954	0.000205611417591446	0.00581759363891093	0.00493340088648208	ALOX5AP/CP/GSTP1/PRDX1/PRDX4/PRDX6/PTGS1	7
GO:0055102	MF	GO:0055102	lipase inhibitor activity	4/385	16/18639	0.25	12.1032467532468	6.45262098978542	0.000267880862616572	0.00736289685248979	0.00624383965497274	ANXA1/ANXA4/ANXA5/SNCB	4
GO:0004029	MF	GO:0004029	aldehyde dehydrogenase (NAD+) activity	4/385	17/18639	0.235294117647059	11.3912910618793	6.22489176480553	0.000344621601177193	0.00920905500923499	0.00780940762901534	ADH5/ALDH1A1/ALDH7A1/ALDH9A1	4
GO:0005516	MF	GO:0005516	calmodulin binding	13/385	207/18639	0.0628019323671498	3.04042913608131	4.28717738946206	0.000386661467447866	0.0100531981536445	0.00852525283846647	ADD3/ATP2B2/CNN2/IQGAP1/IQGAP2/IQGAP3/ITPKB/ITPKC/KCNN3/MAPKAPK2/MYLK/NDUFAF4/SNTB1	13
GO:0043169	MF	GO:0043169	cation binding	121/385	4452/18639	0.0271787960467206	1.31580670003851	3.50755612052358	0.000399488767739484	0.0101133735411943	0.00857628240991968	ACY1/ADH5/ALAD/ALOX5/ANO6/ANXA1/ANXA4/ANXA5/APRT/ASPH/ATP2B2/BBOX1/CA4/CALCOCO2/CAPN2/CAPNS1/CAPS/CDH12/CDH20/COA6/COMT/CP/CPNE3/CPNE5/CRB2/CSRP1/CSRP2/CTDSP1/CYBA/CYBB/CYP20A1/DCTD/DOC2B/DPF2/ECE1/EFEMP1/FARSB/FTL/GMPR/GNA13/GYG1/GYG2/HAAO/HDHD2/HPCA/HPCAL1/HTR2A/IQGAP1/ITGA6/ITGA7/ITGAM/ITGAX/ITGB1/ITGB2/ITGB4/ITGB5/KCNIP4/LAP3/LCP1/LHPP/LIMA1/LIMS1/MATN2/MGMT/MT-CO2/MYLK/NCALD/NEK6/NEK7/NPEPL1…	121
GO:0004030	MF	GO:0004030	aldehyde dehydrogenase [NAD(P)+] activity	4/385	18/18639	0.222222222222222	10.7584415584416	6.01542357343904	0.000435900245505071	0.0106364733547146	0.00901987837827311	ADH5/ALDH1A1/ALDH7A1/ALDH9A1	4
GO:0004301	MF	GO:0004301	epoxide hydrolase activity	3/385	8/18639	0.375	18.1548701298701	7.04799099520389	0.000453321629462887	0.0106364733547146	0.00901987837827311	AKR7A2/EPHX1/RNPEP	3
GO:0051920	MF	GO:0051920	peroxiredoxin activity	3/385	8/18639	0.375	18.1548701298701	7.04799099520389	0.000453321629462887	0.0106364733547146	0.00901987837827311	PRDX1/PRDX4/PRDX6	3
GO:0019899	MF	GO:0019899	enzyme binding	65/385	2088/18639	0.0311302681992337	1.5071092700403	3.57113	0.000476989995662404	0.0106761831875604	0.00905355287269863	ADD3/ALOX5AP/ARHGDIB/CAPN2/CARHSP1/CASP1/CHMP4A/CLTA/COTL1/CPNE3/CREB1/DDRGK1/DOCK2/ERLIN2/EZR/FERMT2/GBP1/GCLM/GFAP/GPRC5B/GSTP1/HCLS1/HDHD2/HPCA/IQGAP1/IQGAP2/IQGAP3/ITGAX/ITGB1/ITGB2/JUP/LCP1/LGALS9/LIMS1/MAPKAPK2/MAVS/MSN/NBEAL1/NEK6/PAXX/PCNA/PLSCR4/PRAM1/PRDX6/PTPN6/PTPRC/PXN/PYCARD/RAB29/RDX/RHOBTB3/RND2/RPH3A/S100A1/SLC12A5/SP100/STAT3/STX1A/STX1B/STXBP1/SYK/SYTL4/TJP2/TRADD/UTRN	65
GO:0022890	MF	GO:0022890	inorganic cation transmembrane transporter activity	26/385	616/18639	0.0422077922077922	2.0434052960027	3.82455443670925	0.000487798952280244	0.0106761831875604	0.00905355287269863	AQP1/ATP2B2/CACNG2/CACNG3/CACNG8/COX7A2L/GRIA3/HVCN1/KCNIP4/KCNJ4/KCNN3/MAGT1/MT-CO2/NDUFA2/NDUFB2/NDUFB3/NDUFB5/NDUFC2/NDUFS4/NDUFS6/NDUFV3/SLC12A5/SLC4A10/SLC4A7/SLC4A8/SLC6A7	26
GO:0008289	MF	GO:0008289	lipid binding	33/385	861/18639	0.0383275261324042	1.85555	3.73298743752346	0.000498585323800956	0.0106761831875604	0.00905355287269863	ADH5/ALOX5AP/ANXA1/ANXA4/ANXA5/CHMP4A/CPNE3/CPNE5/DBI/DOC2B/EPHX1/ERLIN2/FABP5/FABP5P3/FCHO2/FERMT2/FERMT3/GBP1/GSTP1/HADHA/IQGAP1/IQGAP2/LAMA1/MTM1/PLCD1/PLD2/PRAM1/RPH3A/SCIN/SYT12/SYT2/SYTL4/TPP1	33
GO:0008324	MF	GO:0008324	monoatomic cation transmembrane transporter activity	27/385	651/18639	0.0414746543778802	2.00791190376444	3.80165432130556	0.000499405658461763	0.0106761831875604	0.00905355287269863	ANO6/AQP1/ATP2B2/CACNG2/CACNG3/CACNG8/COX7A2L/GRIA3/HVCN1/KCNIP4/KCNJ4/KCNN3/MAGT1/MT-CO2/NDUFA2/NDUFB2/NDUFB3/NDUFB5/NDUFC2/NDUFS4/NDUFS6/NDUFV3/SLC12A5/SLC4A10/SLC4A7/SLC4A8/SLC6A7	27
GO:0046527	MF	GO:0046527	glucosyltransferase activity	4/385	19/18639	0.210526315789474	10.1922077922078	5.82180682156122	0.000543193461070756	0.0111543071289859	0.00945900867158777	EPM2A/GYG1/GYG2/GYS1	4
GO:0046872	MF	GO:0046872	metal ion binding	118/385	4353/18639	0.0271077417872731	1.31236675109866	3.41865130992731	0.00054496095120825	0.0111543071289859	0.00945900867158777	ACY1/ADH5/ALAD/ALOX5/ANO6/ANXA1/ANXA4/ANXA5/ASPH/ATP2B2/BBOX1/CA4/CALCOCO2/CAPN2/CAPNS1/CAPS/CDH12/CDH20/COA6/COMT/CP/CPNE3/CPNE5/CRB2/CSRP1/CSRP2/CTDSP1/CYBA/CYBB/CYP20A1/DCTD/DOC2B/DPF2/ECE1/EFEMP1/FARSB/FTL/GMPR/GNA13/GYG1/GYG2/HAAO/HDHD2/HPCA/HPCAL1/IQGAP1/ITGA6/ITGA7/ITGAM/ITGAX/ITGB1/ITGB2/ITGB4/ITGB5/KCNIP4/LAP3/LCP1/LHPP/LIMA1/LIMS1/MATN2/MGMT/MT-CO2/MYLK/NCALD/NEK6/NEK7/NPEPL1/NPTX2/NT5C…	118
GO:0015075	MF	GO:0015075	monoatomic ion transmembrane transporter activity	30/385	769/18639	0.0390117035110533	1.88867309543512	3.65505503918776	0.000674730206869437	0.0131186581650112	0.0111248058626586	ANO6/AQP1/ATP2B2/CACNG2/CACNG3/CACNG8/CLIC1/COX7A2L/GABRA1/GABRG2/GRIA3/HVCN1/KCNIP4/KCNJ4/KCNN3/MAGT1/MT-CO2/NDUFA2/NDUFB2/NDUFB3/NDUFB5/NDUFC2/NDUFS4/NDUFS6/NDUFV3/SLC12A5/SLC4A10/SLC4A7/SLC4A8/SLC6A7	30
GO:0051213	MF	GO:0051213	dioxygenase activity	8/385	93/18639	0.0860215053763441	4.16455802262254	4.44304185887732	0.000680465158033547	0.0131186581650112	0.0111248058626586	ALOX5/ALOX5AP/ASPH/BBOX1/HAAO/P4HA1/PIR/PTGS1	8
GO:0018455	MF	GO:0018455	alcohol dehydrogenase [NAD(P)+] activity	6/385	52/18639	0.115384615384615	5.58611388611389	4.80942163807218	0.000681842939969395	0.0131186581650112	0.0111248058626586	ADH5/AKR1C2/AKR1C3/AKR7A2/AKR7L/SORD	6
GO:0051287	MF	GO:0051287	NAD binding	6/385	54/18639	0.111111111111111	5.37922077922078	4.68018945041793	0.000835586647077038	0.0157614579311394	0.0133659370791477	ALDH1A1/BDH2/CRYL1/HADHA/PHGDH/SORD	6
GO:0019904	MF	GO:0019904	protein domain specific binding	26/385	640/18639	0.040625	1.9667775974026	3.61445957667468	0.000855596592366052	0.015828536958772	0.0134228210340828	ATP2B2/CACNG3/CASP1/CD2AP/CYBA/EPB41L5/EZR/F11R/GNG12/HCLS1/HOMER3/INPP5D/IQGAP1/KCNJ4/MAVS/PLSCR4/PTPN6/PYCARD/SH3BGRL/SNTB1/SP100/STXBP1/SYK/TJP2/TRADD/WASF2	26
GO:0016868	MF	GO:0016868	intramolecular phosphotransferase activity	3/385	10/18639	0.3	14.5238961038961	6.21238052653386	0.00094192824962121	0.0170622311716449	0.0144690110056076	PGAM2/PGM2/PGM3	3
GO:0016829	MF	GO:0016829	lyase activity	12/385	200/18639	0.06	2.90477922077922	3.93316309705838	0.000957755180113124	0.0170622311716449	0.0144690110056076	ALAD/ALOX5AP/CA4/CSAD/HADHA/HADHB/PHYKPL/RNASET2/SDSL/SGPL1/SHMT1/TBXAS1	12
GO:0030170	MF	GO:0030170	pyridoxal phosphate binding	6/385	56/18639	0.107142857142857	5.18710575139147	4.55723081345093	0.00101476320437179	0.0177491309564665	0.0150515116437921	CSAD/PHYKPL/PSAT1/SDSL/SGPL1/SHMT1	6
GO:0070279	MF	GO:0070279	vitamin B6 binding	6/385	57/18639	0.105263157894737	5.0961038961039	4.49793483449635	0.00111472619246825	0.0191494035206152	0.0162389623902799	CSAD/PHYKPL/PSAT1/SDSL/SGPL1/SHMT1	6
GO:0004602	MF	GO:0004602	glutathione peroxidase activity	4/385	23/18639	0.173913043478261	8.41964991530209	5.17076907180146	0.00116259733764631	0.0196213796283464	0.0166392047400902	ALOX5AP/CP/GSTP1/PRDX6	4
GO:0016776	MF	GO:0016776	phosphotransferase activity, phosphate group as acceptor	5/385	39/18639	0.128205128205128	6.20679320679321	4.72712575930495	0.00118363649345917	0.0196320397708228	0.0166482446902152	AK1/ITPKB/ITPKC/PMVK/TJP2	5
GO:0033293	MF	GO:0033293	monocarboxylic acid binding	7/385	79/18639	0.0886075949367089	4.2897583429229	4.25539179672289	0.00122843205641927	0.0200154653624205	0.0169733949621139	ADH5/AKR1C2/AKR1C3/ALOX5AP/FABP5/FABP5P3/GSTP1	7
GO:0008238	MF	GO:0008238	exopeptidase activity	8/385	102/18639	0.0784313725490196	3.79709702062643	4.11375939288457	0.00124836582301999	0.0200154653624205	0.0169733949621139	CPVL/CTSH/CTSZ/LAP3/NPEPL1/RNPEP/SCRN2/TPP1	8
GO:0042803	MF	GO:0042803	protein homodimerization activity	28/385	729/18639	0.0384087791495199	1.85948372615039	3.43799012218279	0.00127843243446367	0.0200988322926406	0.0170440912865702	CALCOCO2/CHMP4A/CRYL1/DCK/ECE1/EPM2A/F11R/GBP1/GYG1/HSPB6/HSPB8/HVCN1/JUP/LHPP/MGLL/NAGA/PAXX/PON2/PYCARD/RPE/S100A1/S100B/SHMT1/SP100/STAT3/TKT/TYMP/ZNF365	28
GO:0048306	MF	GO:0048306	calcium-dependent protein binding	7/385	80/18639	0.0875	4.23613636363636	4.21255434380043	0.00132280409129277	0.0200988322926406	0.0170440912865702	ANXA1/ANXA4/CPLX2/CPNE3/S100A1/S100A2/S100B	7
GO:0016620	MF	GO:0016620	oxidoreductase activity, acting on the aldehyde or oxo group of donors, NAD or NADP as acceptor	5/385	40/18639	0.125	6.05162337662338	4.64480149324213	0.00133011355417703	0.0200988322926406	0.0170440912865702	ADH5/AKR1C3/ALDH1A1/ALDH7A1/ALDH9A1	5
GO:0001786	MF	GO:0001786	phosphatidylserine binding	6/385	59/18639	0.101694915254237	4.9233546114902	4.38340612212611	0.00133713645190125	0.0200988322926406	0.0170440912865702	ANXA1/ANXA4/ANXA5/FCHO2/PLCD1/SCIN	6
GO:0016627	MF	GO:0016627	oxidoreductase activity, acting on the CH-CH group of donors	6/385	60/18639	0.1	4.8412987012987	4.32806258950864	0.00146029688216959	0.02161239385611	0.0183276126911973	AKR1C2/AKR1C3/BDH2/PECR/PTGR2/TBXAS1	6
GO:0000149	MF	GO:0000149	SNARE binding	8/385	106/18639	0.0754716981132075	3.65381034060279	3.9792474542646	0.00159900191587489	0.022689338421589	0.0192408767663108	CPLX2/DOC2B/PRRT2/STX1A/STX1B/STXBP1/SYT12/SYT2	8
[truncated: 4,517 more rows]
