# Supplementary material for: Multilayer Proteome and Metabolome‐Based Validation Uncovers Combined Regulatory Roles and Predictive Values of 6 RNA Modifications and Cellular Senescence in Alzheimer's Disease
Source: CNS Neurosci Ther. 2026 Jul 14;32(7):e71021. doi: 10.1002/cns.71021 (PMC13367321; doi:10.1002/cns.71021)
Supplement: Supplementary file 16 — Table S6: AUC scores for the top 20 protein features and other predicted features. [file CNS-32-e71021-s020.xlsx]

## Sheet: Table S6
Table S6: AUC scores for the top 20 protein features and other predicted features.
List of 20 Key Proteins
	Gain	Gene.Name	Protein.Accession	UniProt_ID
1	0.237991997038801	PLCD1	PLCD1	P51178
2	0.150911449855742	ICAM1	ICAM1	P05362
3	0.0705093887356737	ERBIN	ERBIN	Q96RT1
4	0.0611530441125162	PLSCR4	PLS4	Q9NRQ2
5	0.0375592986366954	AQP1	AQP1	P29972
6	0.0343275247421251	FABP5	FABP5	Q01469
7	0.031343635551266	PBXIP1	PBIP1	Q96AQ6
8	0.0304139114735967	AK1	KAD1	P00568
9	0.0302081988001464	SCIN	SCIN	Q9Y6U3
10	0.0282364383355474	GMPR	GMPR1	P36959
11	0.0269421798197706	ABCC4	MRP4	O15439
12	0.0262686295566946	TPPP3	TPPP3	Q9BW30
13	0.0256025626377759	SLC14A1	UT1	Q13336
14	0.020228282880819	IGSF1	IGSF1	Q8N6C5
15	0.0199731098456419	NEK6	NEK6	Q9HC98
16	0.0158294630351522	BBOX1	BODG	O75936
17	0.0154944194448739	CDC20B	CDC20B	Q86Y33
18	0.0137809211450632	FLNB	FLNB	O75369
19	0.0128358049942527	CPVL	CPVL	Q9H3G5
20	0.0119689735810529	VGF	VGF	O15240
AUC scores for various feature sets
	MSBB	ROSMAP	GSE5281	GSE1297	GSE28146	GSE29378	GSE118553	GSE132903	GSE84422	GSE122063	GSE48350	ADNI
SenoRNA_Modifiers	0.93	0.8	0.93	1	1	1	0.7	0.89	0.85	1	0.84	0.67
Mitochondrial	0.73	0.5	0.87	0.83	0.57	0.71	0.56	0.78	0.66	0.98	0.76	0.56
PANoptosis	0.74	0.52	0.82	0.69	0.92	0.71	0.71	0.83	0.65	0.82	0.67	0.6
Cuproptosis	0.8	0.6	0.81	0.76	0.75	0.61	0.58	0.75	0.68	0.89	0.69	0.58
Ferroptosis	0.79	0.67	0.93	0.88	0.91	0.92	0.89	0.9	0.81	1	0.9	0.65
Immune	0.75	0.58	0.91	0.71	0.94	0.78	0.77	0.82	0.72	0.93	0.76	0.63
Oxidative	0.54	0.5	0.72	0.64	0.73	0.75	0.69	0.81	0.72	0.88	0.73	0.54
ICD	0.55	0.54	0.73	0.7	0.76	0.59	0.56	0.74	0.53	0.91	0.65	0.54
m7G	0.66	0.61	0.66	0.69	0.7	0.7	0.54	0.73	0.67	0.74	0.67	0.57
TCR	0.77	0.64	0.53	0.71	0.81	0.61	0.52	0.5	0.62	0.62	0.6	0.53
Chromatin	0.69	0.54	0.87	0.84	0.83	0.58	0.72	0.65	0.65	0.81	0.63	0.57
Metabolic	0.78	0.66	0.84	0.85	0.73	0.74	0.75	0.8	0.75	0.9	0.69	0.67
m6a	0.82	0.64	0.86	0.86	0.76	0.96	0.74	0.71	0.75	0.94	0.71	0.56
CDP	0.81	0.64	0.95	0.76	0.91	0.91	0.82	0.79	0.81	0.93	0.75	0.64
