# Supplementary material for: Multilayer Proteome and Metabolome‐Based Validation Uncovers Combined Regulatory Roles and Predictive Values of 6 RNA Modifications and Cellular Senescence in Alzheimer's Disease
Source: CNS Neurosci Ther. 2026 Jul 14;32(7):e71021. doi: 10.1002/cns.71021 (PMC13367321; doi:10.1002/cns.71021)
Supplement: Supplementary file 17 — Table S7: Protein coefficient and risk stratification. [file CNS-32-e71021-s002.xlsx]

## Sheet: Table S7
Table S7: Protein coefficient and risk stratification
Five repeated 10-fold cross-validation-derived lambda.min and lambda.1se of LASSO
	lambda_min	lambda_1se
1	0.00480543085994095	0.0233668956924436
2	0.00480543085994095	0.0193996073165741
3	0.00527395443644742	0.0212910450809901
4	0.00697185738467481	0.03390136473471
5	0.00398955312236651	0.0146750915039487
Lasso coefficients for key proteins
	protein	coef
1	PLCD1	3.40290756440493
2	ICAM1	4.33907369724073
3	ERBIN	3.98942468716518
4	PLSCR4	-1.36868
5	AQP1	-1.52767
6	PBXIP1	1.09215541330137
7	AK1	1.99307030797156
8	GMPR	-4.38228
9	TPPP3	-1.5957
10	SLC14A1	-1.77308
11	IGSF1	-1.08094
12	NEK6	1.45990857855934
13	BBOX1	-0.563323
14	FLNB	4.35660265447592
15	CPVL	0.102464900921135
16	VGF	-2.6594
Risk score for the samples
	sample	risk_score	group
1	TMT1_AD_SJ.409	115.738353414834	High_risk
2	TMT16_AD_SJ.538	118.055735968398	High_risk
3	TMT15_AD_SJ.444	114.643879892141	High_risk
4	TMT3_AD_SJ.516	117.38356323082	High_risk
5	TMT10_AD_SJ.474	115.720389300655	High_risk
6	TMT13_AD_SJ.453	114.464038320866	High_risk
7	TMT8_AD_SJ.499	115.498598008905	High_risk
8	TMT1_AD_SJ.475	114.902252740506	High_risk
9	TMT3_AD_SJ.506	114.096023231815	High_risk
10	TMT17_AD_SJ.435	114.521465963501	High_risk
11	TMT5_AD_SJ.408	118.268442218302	High_risk
12	TMT4_AD_SJ.471	115.809925692198	High_risk
13	TMT19_AD_SJ.540	116.428874495183	High_risk
14	TMT8_AD_SJ.547	118.500742956304	High_risk
15	TMT18_AD_SJ.484	118.127716730055	High_risk
16	TMT18_AD_SJ.593	117.315902608497	High_risk
17	TMT6_AD_SJ.476	113.229784937064	High_risk
18	TMT11_AD_SJ.455	115.159339205735	High_risk
19	TMT11_AD_SJ.466	117.933988159184	High_risk
20	TMT11_AD_SJ.565	114.810601727011	High_risk
21	TMT14_AD_SJ.566	123.481065841321	High_risk
22	TMT9_AD_SJ.448	113.331156392403	High_risk
23	TMT7_AD_SJ.572	114.698065898596	High_risk
24	TMT9_AD_SJ.418	117.215977266564	High_risk
25	TMT5_AD_SJ.443	120.362083496639	High_risk
26	TMT4_AD_SJ.442	119.762499528992	High_risk
27	TMT2_AD_SJ.517	114.81191762341	High_risk
28	TMT18_AD_SJ.410	122.311057650421	High_risk
29	TMT14_AD_SJ.564	117.098504053081	High_risk
30	TMT14_AD_SJ.546	118.893834565885	High_risk
31	TMT19_AD_SJ.423	114.833908893195	High_risk
32	TMT14_AD_SJ.591	118.13873261143	High_risk
33	TMT1_AD_SJ.461	113.481974590454	High_risk
34	TMT17_AD_SJ.469	113.865709087954	High_risk
35	TMT10_AD_SJ.414	116.197744964728	High_risk
36	TMT14_AD_SJ.429	119.073562821886	High_risk
37	TMT2_AD_SJ.501	118.097236094732	High_risk
38	TMT7_AD_SJ.495	114.696121384102	High_risk
39	TMT3_AD_SJ.594	114.057134649947	High_risk
40	TMT13_AD_SJ.487	114.869652225195	High_risk
41	TMT2_AD_SJ.441	115.661258866992	High_risk
42	TMT9_AD_SJ.412	120.940406880214	High_risk
43	TMT8_AD_SJ.401	119.118404309037	High_risk
44	TMT11_AD_SJ.403	118.218200911882	High_risk
45	TMT8_AD_SJ.426	115.255520640704	High_risk
46	TMT19_AD_SJ.498	113.249107236693	High_risk
47	TMT7_AD_SJ.402	115.138565739504	High_risk
48	TMT13_AD_SJ.541	117.517873997304	High_risk
49	TMT16_AD_SJ.548	114.379659713919	High_risk
50	TMT4_AD_SJ.421	118.917660645755	High_risk
51	TMT2_AD_SJ.451	112.49850516729	Low_risk
52	TMT19_NL_SJ.554	110.654064065044	Low_risk
53	TMT19_AD_SJ.532	111.088656405813	Low_risk
54	TMT19_AD_SJ.432	112.502621280192	Low_risk
55	TMT10_AD_SJ.459	112.747462565195	Low_risk
56	TMT2_AD_SJ.422	110.233089701199	Low_risk
57	TMT3_AD_SJ.500	112.602931611897	Low_risk
58	TMT2_AD_SJ.530	109.87477099334	Low_risk
59	TMT16_AD_SJ.569	112.93140499022	Low_risk
60	TMT16_AD_SJ.450	112.008239113148	Low_risk
61	TMT12_AD_SJ.550	111.332623355893	Low_risk
62	TMT3_AD_SJ.590	112.791115607057	Low_risk
63	TMT6_AD_SJ.537	112.761841889634	Low_risk
64	TMT12_AD_SJ.592	112.16849410223	Low_risk
65	TMT9_AD_SJ.596	111.951507876544	Low_risk
66	TMT4_AD_SJ.577	111.442581476276	Low_risk
67	TMT5_AD_SJ.460	111.029224883333	Low_risk
68	TMT6_AD_SJ.595	111.464774485626	Low_risk
69	TMT6_AD_SJ.463	112.449652377626	Low_risk
70	TMT9_AD_SJ.490	112.159239895336	Low_risk
71	TMT4_AD_SJ.420	110.413931859312	Low_risk
72	TMT5_AD_SJ.521	112.230397725414	Low_risk
73	TMT17_AD_SJ.574	110.04823143904	Low_risk
74	TMT11_AD_SJ.518	111.378066540744	Low_risk
75	TMT15_AD_SJ.489	109.436919486647	Low_risk
76	TMT17_AD_SJ.439	113.036714460832	Low_risk
77	TMT15_AD_SJ.472	110.491514443656	Low_risk
78	TMT18_AD_SJ.480	110.375298695211	Low_risk
79	TMT1_AD_SJ.563	111.585068382487	Low_risk
80	TMT12_AD_SJ.529	112.580542753028	Low_risk
81	TMT13_AD_SJ.568	111.868079622243	Low_risk
82	TMT17_AD_SJ.438	112.811632837261	Low_risk
83	TMT5_AD_SJ.584	110.291733007643	Low_risk
84	TMT1_AD_SJ.406	112.199835744153	Low_risk
85	TMT5_AD_SJ.449	112.352304377538	Low_risk
86	TMT18_AD_SJ.454	112.361841546674	Low_risk
87	TMT1_AD_SJ.404	110.977526630171	Low_risk
88	TMT6_AD_SJ.457	111.923351837622	Low_risk
89	TMT7_AD_SJ.470	108.864805153945	Low_risk
90	TMT16_AD_SJ.437	113.08934492106	Low_risk
91	TMT14_AD_SJ.513	109.686773558911	Low_risk
92	TMT3_AD_SJ.579	113.20774202138	Low_risk
93	TMT10_AD_SJ.483	112.608130234045	Low_risk
94	TMT18_AD_SJ.433	113.195993136261	Low_risk
95	TMT7_AD_SJ.413	111.579972977518	Low_risk
96	TMT15_AD_SJ.416	108.23084448675	Low_risk
97	TMT15_AD_SJ.525	107.155685809335	Low_risk
98	TMT12_AD_SJ.519	111.845320637567	Low_risk
99	TMT7_AD_SJ.587	109.257410275454	Low_risk
100	TMT8_AD_SJ.511	110.795528457298	Low_risk
101	TMT6_NL_SJ.570	106.125935316448	Control
102	TMT10_AD_SJ.434	111.200678797558	Control
103	TMT12_NL_SJ.447	108.950483829355	Control
104	TMT4_NL_SJ.544	109.849617799465	Control
105	TMT10_NL_SJ.419	110.477222890713	Control
106	TMT13_NL_SJ.496	107.99309538741	Control
107	TMT6_AD_SJ.431	112.118299401003	Control
108	TMT1_AD_SJ.411	110.245819629999	Control
109	TMT12_NL_SJ.456	106.543324855535	Control
110	TMT13_NL_SJ.405	110.330272459447	Control
111	TMT15_NL_SJ.493	108.751231619994	Control
112	TMT17_NL_SJ.465	108.380630355106	Control
113	TMT12_NL_SJ.580	106.710907120095	Control
114	TMT4_NL_SJ.588	112.133	Control
115	TMT7_AD_SJ.445	109.63176676337	Control
116	TMT8_NL_SJ.477	109.076491921088	Control
117	TMT6_AD_SJ.425	109.016	Control
118	TMT13_AD_SJ.553	110.134725381467	Control
119	TMT6_NL_SJ.428	111.076791119119	Control
120	TMT10_NL_SJ.468	111.233291296414	Control
121	TMT17_NL_SJ.522	110.649968405933	Control
122	TMT13_AD_SJ.558	109.067040442871	Control
123	TMT12_AD_SJ.557	110.207467032721	Control
124	TMT17_NL_SJ.539	112.301599816337	Control
125	TMT8_NL_SJ.488	108.434644032513	Control
126	TMT5_NL_SJ.527	109.339706691053	Control
127	TMT7_NL_SJ.582	108.38506178849	Control
128	TMT9_NL_SJ.559	111.249162078272	Control
129	TMT15_NL_SJ.491	107.809808392697	Control
130	TMT7_NL_SJ.562	108.793895375065	Control
131	TMT18_NL_SJ.578	105.524195479031	Control
132	TMT11_NL_SJ.598	107.628592168756	Control
133	TMT3_NL_SJ.509	103.41510498565	Control
134	TMT14_NL_SJ.581	103.941550676946	Control
135	TMT3_NL_SJ.407	107.85858860056	Control
136	TMT5_AD_SJ.430	110.576443852808	Control
137	TMT11_AD_SJ.436	107.309932443887	Control
138	TMT15_NL_SJ.549	109.702626790174	Control
139	TMT9_NL_SJ.571	105.38328655049	Control
140	TMT12_NL_SJ.415	109.93022499321	Control
141	TMT1_NL_SJ.440	106.245392059832	Control
142	TMT14_NL_SJ.534	107.174976718382	Control
143	TMT11_NL_SJ.526	109.314319765193	Control
144	TMT19_AD_SJ.458	110.915019690688	Control
145	TMT5_NL_SJ.497	110.82837856068	Control
146	TMT19_AD_SJ.533	110.180924009425	Control
147	TMT18_AD_SJ.536	108.404900886714	Control
148	TMT15_AD_SJ.424	112.449034955694	Control
149	TMT19_NL_SJ.486	108.002170335156	Control
150	TMT13_NL_SJ.575	107.888109250241	Control
151	TMT3_AD_SJ.573	108.738960078934	Control
152	TMT4_AD_SJ.589	108.520574836687	Control
153	TMT17_AD_SJ.543	109.553978882272	Control
154	TMT16_NL_SJ.524	107.857661776005	Control
155	TMT9_NL_SJ.464	104.914021027242	Control
156	TMT14_NL_SJ.478	106.066079323648	Control
157	TMT9_AD_SJ.531	110.015240079629	Control
158	TMT16_NL_SJ.502	104.118089768023	Control
159	TMT6_NL_SJ.552	109.552067237722	Control
160	TMT19_NL_SJ.551	107.852020093861	Control
161	TMT11_NL_SJ.597	110.749671270889	Control
162	TMT13_NL_SJ.481	107.146057472705	Control
163	TMT8_NL_SJ.446	109.932254039446	Control
164	TMT8_NL_SJ.523	108.310338182351	Control
165	TMT7_NL_SJ.576	108.793791309335	Control
166	TMT1_NL_SJ.510	108.06448197271	Control
167	TMT3_NL_SJ.494	107.51908716703	Control
168	TMT2_NL_SJ.561	109.55319709811	Control
169	TMT11_NL_SJ.508	108.788002760693	Control
170	TMT17_AD_SJ.462	107.314568007138	Control
171	TMT16_NL_SJ.528	109.047785092332	Control
172	TMT9_NL_SJ.492	107.108413170047	Control
173	TMT2_NL_SJ.545	109.242399780717	Control
174	TMT16_AD_SJ.512	107.697140457701	Control
175	TMT10_NL_SJ.482	110.022359267409	Control
176	TMT4_NL_SJ.542	109.479624869556	Control
177	TMT4_AD_SJ.485	109.390713808576	Control
178	TMT2_AD_SJ.427	110.510301459846	Control
179	TMT18_NL_SJ.479	109.811090385921	Control
180	TMT10_NL_SJ.586	110.464138833552	Control
181	TMT1_NL_SJ.520	108.998626296448	Control
182	TMT16_AD_SJ.585	110.567554134122	Control
183	TMT15_AD_SJ.560	107.556468087897	Control
184	TMT8_AD_SJ.473	114.490096728213	Control
185	TMT18_NL_SJ.555	109.213926009274	Control
186	TMT14_AD_SJ.515	106.678463412137	Control
