# Supplementary material for: Multilayer Proteome and Metabolome‐Based Validation Uncovers Combined Regulatory Roles and Predictive Values of 6 RNA Modifications and Cellular Senescence in Alzheimer's Disease
Source: CNS Neurosci Ther. 2026 Jul 14;32(7):e71021. doi: 10.1002/cns.71021 (PMC13367321; doi:10.1002/cns.71021)
Supplement: Supplementary file 18 — Table S8: Differential expression and enrichment analysis of high‐risk and low‐risk groups. [file CNS-32-e71021-s007.xlsx]

## Sheet: Table S8
Table S8: Differential expression and enrichment analysis of High-risk and Low-risk Groups.
Results of protein differential expression analysis between high- and low-risk groups
	logFC	AveExpr	t	P.Value	adj.P.Val	B	regulate	Comparison Groups
MDK	1.30182	15.4842	8.74302	7.3635e-15	6.78105010553216e-11	22.3628287732098	up-regulated	Lowrisk_vs_Control
SMOC1	0.549615	17.0442	8.32468	7.79348e-14	3.58850827017381e-10	20.2194002907258	up-regulated	Lowrisk_vs_Control
CTHRC1	0.696885	14.9634	7.29646	2.18275e-11	6.70032802857415e-08	15.0880526150076	up-regulated	Lowrisk_vs_Control
SFRP1	0.522865	14.6662	6.93914	1.44489e-10	3.32650494893462e-07	13.3646655000991	up-regulated	Lowrisk_vs_Control
NTN3	0.569207	17.1443	5.43888	2.39938e-07	0.00044191767961934	6.60938675760815	up-regulated	Lowrisk_vs_Control
NTN1	0.359973	15.8657	5.34289	3.72683e-07	0.000572006561205367	6.20940203058439	up-regulated	Lowrisk_vs_Control
NCALD	-0.133594	22.1059	-5.19701	7.21201e-07	0.00090218229593724	5.61021910492844	unchanged	Lowrisk_vs_Control
ICAM1	0.388298	17.3127	5.17846	7.8374e-07	0.00090218229593724	5.53479022391143	up-regulated	Lowrisk_vs_Control
NF1	-0.0731799	18.8293	-5.11006	1.06332e-06	0.00108800885060172	5.2581731819118	unchanged	Lowrisk_vs_Control
HSPB1	0.283587	21.8842	4.78432	4.38992e-06	0.00404268180088827	3.97476341104901	up-regulated	Lowrisk_vs_Control
SQSTM1	0.191195	17.7751	4.68943	6.56094e-06	0.00549270023803265	3.61185478590445	unchanged	Lowrisk_vs_Control
ITPKB	0.182302	17.6158	4.64091	8.04109e-06	0.00617086655770963	3.42828015380693	unchanged	Lowrisk_vs_Control
PBXIP1	0.201901	18.9623	4.60364	9.39246e-06	0.00665347368302728	3.28817448890352	unchanged	Lowrisk_vs_Control
FLT1	0.155642	16.1334	4.57462	1.05941e-05	0.0069686481729836	3.17963887760363	unchanged	Lowrisk_vs_Control
ITGAX	0.20539	16.2122	4.54312	1.20661e-05	0.00740778598214011	3.06239321556989	unchanged	Lowrisk_vs_Control
NRN1	-0.242313	19.159	-4.4648	1.66315e-05	0.00957246111387712	2.7734251076731	unchanged	Lowrisk_vs_Control
CXCL14	0.290249	15.1071	4.3455	2.69225e-05	0.0145840506703413	2.34030841874268	up-regulated	Lowrisk_vs_Control
PLCL2	-0.0910841	18.0379	-4.30022	3.22485e-05	0.0164987084048676	2.17819713611126	unchanged	Lowrisk_vs_Control
DOCK3	-0.0622908	17.5086	-4.27118	3.61812e-05	0.0175364761971968	2.07492119788435	unchanged	Lowrisk_vs_Control
MRVI1	0.213379	17.2408	4.24879	3.95254e-05	0.0181994616198445	1.99561260632536	unchanged	Lowrisk_vs_Control
ITGA7	0.136921	17.074	4.21459	4.52103e-05	0.0188940536819904	1.87511266799622	unchanged	Lowrisk_vs_Control
G3BP1	0.0899588	17.1789	4.21154	4.57532e-05	0.0188940536819904	1.86441141079014	unchanged	Lowrisk_vs_Control
ACTN3	-0.0922912	21.3775	-4.20365	4.7189e-05	0.0188940536819904	1.83671727020277	unchanged	Lowrisk_vs_Control
ARHGEF17	0.079414	16.6278	4.15137	5.78459e-05	0.0221959362370449	1.65430492802327	unchanged	Lowrisk_vs_Control
PPP1CA	-0.0501015	20.1276	-4.11306	6.70793e-05	0.0222300024405019	1.52174681908479	unchanged	Lowrisk_vs_Control
CORO6	-0.103865	19.5013	-4.10748	6.85391e-05	0.0222300024405019	1.50248513611447	unchanged	Lowrisk_vs_Control
EFNB1	0.149809	16.1443	4.09828	7.10086e-05	0.0222300024405019	1.47081955131731	unchanged	Lowrisk_vs_Control
ERBIN	0.134623	18.6857	4.09406	7.21685e-05	0.0222300024405019	1.45632632947321	unchanged	Lowrisk_vs_Control
COL25A1	0.557889	15.4944	4.08537	7.4615e-05	0.0222300024405019	1.42650976501512	up-regulated	Lowrisk_vs_Control
SLC20A2	0.10676	16.3706	4.08418	7.49565e-05	0.0222300024405019	1.42242559178955	unchanged	Lowrisk_vs_Control
DPYD	0.174754	15.6422	4.0793	7.63728e-05	0.0222300024405019	1.40568753749993	unchanged	Lowrisk_vs_Control
RPS6KA2	0.091641	18.7555	4.07633	7.72462e-05	0.0222300024405019	1.39551966783785	unchanged	Lowrisk_vs_Control
NEGR1	-0.113529	21.7816	-4.05145	8.49542e-05	0.0237073689534783	1.31049485948818	unchanged	Lowrisk_vs_Control
PSMC4	0.0539981	19.4899	4.02974	9.2273e-05	0.0249924088989129	1.23665653243032	unchanged	Lowrisk_vs_Control
VIM	0.265559	25.2969	4.00438	0.000101585	0.0266212644181788	1.15079274288942	up-regulated	Lowrisk_vs_Control
CSNK1E	0.0657565	18.7386	3.99799	0.000104068	0.0266212644181788	1.12922969217817	unchanged	Lowrisk_vs_Control
SPOCK2	0.129677	17.8945	3.97155	0.000114979	0.0280408757233735	1.04025225896773	unchanged	Lowrisk_vs_Control
GJA1	0.20203	20.7963	3.96335	0.000118577	0.0280408757233735	1.01275609980576	unchanged	Lowrisk_vs_Control
ASPH	0.0822032	17.6704	3.95927	0.000120408	0.0280408757233735	0.999086761081009	unchanged	Lowrisk_vs_Control
UTRN	0.126031	17.5998	3.9515	0.000123968	0.0280408757233735	0.97310111900059	unchanged	Lowrisk_vs_Control
HPCA	-0.125353	22.0855	-3.94073	0.000129071	0.0280408757233735	0.937129318679935	unchanged	Lowrisk_vs_Control
PSMB10	0.212025	15.9085	3.94066	0.000129105	0.0280408757233735	0.936892834301173	unchanged	Lowrisk_vs_Control
ASS1	0.163734	20.0114	3.9369	0.000130933	0.0280408757233735	0.924362242893104	unchanged	Lowrisk_vs_Control
SYNM	0.195378	18.2764	3.91587	0.000141624	0.0296411631529882	0.854399670944805	unchanged	Lowrisk_vs_Control
BAG3	0.227337	19.0711	3.90506	0.000147439	0.029842141576369	0.818541080080229	unchanged	Lowrisk_vs_Control
CTSD	0.0891945	23.2888	3.90211	0.000149065	0.029842141576369	0.808771753064295	unchanged	Lowrisk_vs_Control
PRKCE	-0.0722369	20.4912	-3.86048	0.000173895	0.0340398342778844	0.671578592344162	unchanged	Lowrisk_vs_Control
PSD2	0.0907979	17.4178	3.85121	0.000179942	0.0340398342778844	0.641158622317664	unchanged	Lowrisk_vs_Control
CGNL1	0.0887731	16.9494	3.84435	0.00018454	0.0340398342778844	0.618710002892405	unchanged	Lowrisk_vs_Control
CSNK1D	0.0681038	18.9655	3.83912	0.000188125	0.0340398342778844	0.601593748586279	unchanged	Lowrisk_vs_Control
C4A	0.260015	18.903	3.83855	0.000188515	0.0340398342778844	0.599752018623879	up-regulated	Lowrisk_vs_Control
NECTIN1	-0.095928	18.7566	-3.83216	0.000192989	0.0341775853486914	0.578887326435323	unchanged	Lowrisk_vs_Control
GBP2	0.188469	16.2815	3.78699	0.000227618	0.0390151332503145	0.432177480672453	unchanged	Lowrisk_vs_Control
HSPB8	0.2149	18.1908	3.78076	0.000232838	0.0390151332503145	0.412034939141903	unchanged	Lowrisk_vs_Control
SYNE3	0.107428	16.624	3.77712	0.000235933	0.0390151332503145	0.400303617145251	unchanged	Lowrisk_vs_Control
C4B	0.251817	18.9015	3.77089	0.000241331	0.0390151332503145	0.380212428779367	up-regulated	Lowrisk_vs_Control
PDLIM5	0.150727	17.8294	3.77071	0.000241488	0.0390151332503145	0.379636029884081	unchanged	Lowrisk_vs_Control
PRKG1	0.14931	16.9334	3.75287	0.000257601	0.0402661026325498	0.32228444998664	unchanged	Lowrisk_vs_Control
SLIT2	0.114673	17.9689	3.749	0.000261237	0.0402661026325498	0.309841835259219	unchanged	Lowrisk_vs_Control
CLU	0.139712	21.1876	3.74782	0.000262348	0.0402661026325498	0.306074826481938	unchanged	Lowrisk_vs_Control
TMX1	0.0961364	18.0949	3.73751	0.000272291	0.0406868216548433	0.273061687642754	unchanged	Lowrisk_vs_Control
CAP2	-0.0810868	21.373	-3.73585	0.000273926	0.0406868216548433	0.267751025567623	unchanged	Lowrisk_vs_Control
AK1	0.107245	21.8446	3.71865	0.000291409	0.0425966001802557	0.212864485818723	unchanged	Lowrisk_vs_Control
ALDH3A2	0.0855549	18.3724	3.70842	0.000302306	0.0434989301026628	0.180309724301758	unchanged	Lowrisk_vs_Control
STAT3	0.0961687	17.1285	3.6979	0.000313917	0.044474743563668	0.146895842981735	unchanged	Lowrisk_vs_Control
DTNA	0.163687	19.826	3.6915	0.000321183	0.0448147705256096	0.12661250614414	unchanged	Lowrisk_vs_Control
ITPR2	0.0744424	17.8408	3.68403	0.00032987	0.045339952829221	0.10296100970131	unchanged	Lowrisk_vs_Control
LIMA1	0.116784	17.6703	3.67585	0.00033963	0.0459949015218299	0.0771274919742435	unchanged	Lowrisk_vs_Control
RPH3A	-0.181567	21.2507	-3.6671	0.000350369	0.0467616146885451	0.0495513851193419	unchanged	Lowrisk_vs_Control
TRAF2	-0.0594525	16.6882	-3.65582	0.000364692	0.0473206561519059	0.0140708515507937	unchanged	Lowrisk_vs_Control
DOC2B	-0.149717	19.1852	-3.65571	0.000364835	0.0473206561519059	0.0137233872850659	unchanged	Lowrisk_vs_Control
EXOSC6	0.11238	14.8341	3.64497	0.000379003	0.0478877278822267	-0.0200061	unchanged	Lowrisk_vs_Control
SART1	0.065113	16.6952	3.6427	0.000382056	0.0478877278822267	-0.0271061	unchanged	Lowrisk_vs_Control
MSI2	0.0933188	17.1253	3.64067	0.000384807	0.0478877278822267	-0.0334582	unchanged	Lowrisk_vs_Control
CD44	0.363055	19.1138	3.63368	0.000394442	0.0484322071611635	-0.0553426	up-regulated	Lowrisk_vs_Control
SAMHD1	0.111395	17.9643	3.62394	0.000408239	0.0494667860281618	-0.0857625	unchanged	Lowrisk_vs_Control
TNS2	0.0952958	17.708	3.61971	0.000414374	0.0495580155869517	-0.098956	unchanged	Lowrisk_vs_Control
ITGA3	0.135564	14.9458	3.61116	0.000427029	0.0504167523776139	-0.125562	unchanged	Lowrisk_vs_Control
DNPEP	0.0892413	18.4998	3.6016	0.000441632	0.0504197593882182	-0.155294	unchanged	Lowrisk_vs_Control
ALDH1L1	0.141312	20.8866	3.6008	0.000442875	0.0504197593882182	-0.157779	unchanged	Lowrisk_vs_Control
ANO6	0.151334	17.0325	3.59164	0.000457327	0.0504197593882182	-0.186165	unchanged	Lowrisk_vs_Control
RBBP7	0.0587225	17.8293	3.59106	0.000458265	0.0504197593882182	-0.187975	unchanged	Lowrisk_vs_Control
PLEC	0.11988	22.5067	3.58832	0.000462686	0.0504197593882182	-0.19646	unchanged	Lowrisk_vs_Control
PLCD1	0.150419	18.8732	3.58573	0.000466891	0.0504197593882182	-0.204456	unchanged	Lowrisk_vs_Control
DBI	0.146788	22.5374	3.58223	0.00047264	0.0504197593882182	-0.215269	unchanged	Lowrisk_vs_Control
NUBP1	0.13691	16.5051	3.58102	0.000474659	0.0504197593882182	-0.219036	unchanged	Lowrisk_vs_Control
CNTN1	-0.051867	22.9301	-3.5765	0.000482206	0.0504197593882182	-0.232972	unchanged	Lowrisk_vs_Control
PDLIM4	0.183267	15.8121	3.57506	0.000484646	0.0504197593882182	-0.237432	unchanged	Lowrisk_vs_Control
ITPRID2	0.145395	16.2068	3.57351	0.00048728	0.0504197593882182	-0.24222	unchanged	Lowrisk_vs_Control
GTF2I	0.0688891	17.3661	3.56921	0.000494636	0.0506122103680091	-0.255455	unchanged	Lowrisk_vs_Control
FBXO41	-0.0831019	18.4869	-3.55241	0.000524441	0.0530723260384003	-0.307124	unchanged	Lowrisk_vs_Control
HTRA1	0.204325	18.2101	3.54748	0.000533513	0.053344768431238	-0.322263	unchanged	Lowrisk_vs_Control
MYOF	0.164562	16.8172	3.54468	0.000538719	0.053344768431238	-0.330834	unchanged	Lowrisk_vs_Control
TULP3	0.217403	15.8137	3.53765	0.00055203	0.0540813643756996	-0.352375	unchanged	Lowrisk_vs_Control
DST	0.0462026	20.2372	3.53276	0.000561452	0.0544253604612661	-0.367307	unchanged	Lowrisk_vs_Control
ALDH1L2	0.129369	19.9047	3.51443	0.000598182	0.0560033374950194	-0.423203	unchanged	Lowrisk_vs_Control
PPP1CC	-0.0474304	20.0985	-3.51439	0.000598261	0.0560033374950194	-0.423319	unchanged	Lowrisk_vs_Control
TPP1	0.101194	20.8484	3.513	0.00060113	0.0560033374950194	-0.427537	unchanged	Lowrisk_vs_Control
CTNNA1	0.076817	20.0303	3.51256	0.000602056	0.0560033374950194	-0.428894	unchanged	Lowrisk_vs_Control
SCIN	0.278099	18.052	3.50761	0.000612416	0.0563973585517735	-0.443937	up-regulated	Lowrisk_vs_Control
GAS7	-0.0915212	20.5598	-3.4984	0.00063213	0.0576364505329096	-0.471865	unchanged	Lowrisk_vs_Control
SCARA3	0.171702	15.1174	3.4862	0.000659203	0.0595156986627098	-0.508821	unchanged	Lowrisk_vs_Control
ARVCF	0.109697	17.2071	3.47958	0.000674334	0.0602907381302986	-0.528813	unchanged	Lowrisk_vs_Control
HSPB6	0.197925	17.2076	3.47504	0.000684896	0.0606461897498507	-0.542501	unchanged	Lowrisk_vs_Control
MAPRE3	-0.0564941	22.0749	-3.46726	0.000703362	0.0616882278662004	-0.56593	unchanged	Lowrisk_vs_Control
SWAP70	0.0879007	18.7543	3.45951	0.000722224	0.0616928830431471	-0.589229	unchanged	Lowrisk_vs_Control
TNS1	0.105892	17.9837	3.45736	0.000727524	0.0616928830431471	-0.595664	unchanged	Lowrisk_vs_Control
SCRIB	0.0690344	17.2942	3.45418	0.000735465	0.0616928830431471	-0.60522	unchanged	Lowrisk_vs_Control
ATP2A2	-0.0726402	21.9991	-3.45353	0.000737094	0.0616928830431471	-0.607166	unchanged	Lowrisk_vs_Control
AHNAK	0.195078	20.9155	3.45228	0.000740244	0.0616928830431471	-0.610919	unchanged	Lowrisk_vs_Control
CACNG3	-0.11163	17.3451	-3.45095	0.000743611	0.0616928830431471	-0.614913	unchanged	Lowrisk_vs_Control
CNN3	0.206465	19.5894	3.44692	0.000753858	0.0619846641073455	-0.626958	unchanged	Lowrisk_vs_Control
IQGAP2	0.131987	16.4276	3.44221	0.000766048	0.0623741844906373	-0.641071	unchanged	Lowrisk_vs_Control
SDC4	0.145081	17.0895	3.43988	0.000772142	0.0623741844906373	-0.648042	unchanged	Lowrisk_vs_Control
DAB2	0.169021	14.5687	3.43722	0.000779153	0.0623931813126143	-0.655993	unchanged	Lowrisk_vs_Control
MGST3	-0.0799526	20.3977	-3.41719	0.000833871	0.0661993085564815	-0.715677	unchanged	Lowrisk_vs_Control
ANKHD1	0.0714693	17.2047	3.40692	0.000863308	0.0675277326478207	-0.746169	unchanged	Lowrisk_vs_Control
PLIN4	0.164803	19.2255	3.40624	0.00086527	0.0675277326478207	-0.748164	unchanged	Lowrisk_vs_Control
SYT12	-0.157074	18.115	-3.39501	0.000898656	0.0690475757824172	-0.781425	unchanged	Lowrisk_vs_Control
GBP1	0.181814	17.1954	3.39465	0.00089974	0.0690475757824172	-0.782485	unchanged	Lowrisk_vs_Control
CD109	0.171297	16.8847	3.38664	0.000924293	0.0697838225046981	-0.806131	unchanged	Lowrisk_vs_Control
DTNB	0.0884357	19.9302	3.38658	0.00092449	0.0697838225046981	-0.806318	unchanged	Lowrisk_vs_Control
THY1	-0.0669354	22.2681	-3.38284	0.000936188	0.0700923428161082	-0.817359	unchanged	Lowrisk_vs_Control
GAPDH	0.0424715	26.741	3.37608	0.000957638	0.071120088950472	-0.837248	unchanged	Lowrisk_vs_Control
SUCLG2	0.10592	18.7438	3.36597	0.000990632	0.0727235406055124	-0.866978	unchanged	Lowrisk_vs_Control
LSP1	0.222048	15.1637	3.36465	0.000995023	0.0727235406055124	-0.870859	unchanged	Lowrisk_vs_Control
MAVS	0.137951	16.8641	3.35074	0.00104231	0.0752313744664935	-0.91159	unchanged	Lowrisk_vs_Control
ADGRG1	0.117781	17.1661	3.34977	0.00104567	0.0752313744664935	-0.914417	unchanged	Lowrisk_vs_Control
DPP6	-0.108609	20.8425	-3.34609	0.00105858	0.0752752534330311	-0.925173	unchanged	Lowrisk_vs_Control
STK10	0.0810584	17.3812	3.3433	0.00106848	0.0752752534330311	-0.933333	unchanged	Lowrisk_vs_Control
SCPEP1	0.104119	16.9019	3.34264	0.00107081	0.0752752534330311	-0.935244	unchanged	Lowrisk_vs_Control
MAOB	0.116661	21.1246	3.3295	0.00111862	0.0768168594541757	-0.973539	unchanged	Lowrisk_vs_Control
MAPK12	0.111367	15.655	3.32845	0.00112254	0.0768168594541757	-0.976603	unchanged	Lowrisk_vs_Control
UGP2	0.0480421	20.8061	3.32842	0.00112265	0.0768168594541757	-0.976689	unchanged	Lowrisk_vs_Control
GRIA3	-0.0944534	21.0163	-3.32749	0.0011261	0.0768168594541757	-0.97938	unchanged	Lowrisk_vs_Control
MAPT	0.094712	24.1664	3.31868	0.00115947	0.0785111363238477	-1.00496	unchanged	Lowrisk_vs_Control
NEK6	0.128468	16.5074	3.31569	0.001171	0.0787134116510006	-1.01363	unchanged	Lowrisk_vs_Control
GTDC1	0.111232	15.4311	3.29838	0.00123989	0.0827401693371901	-1.06369	unchanged	Lowrisk_vs_Control
SGIP1	-0.0751339	19.7519	-3.29566	0.00125105	0.0828844914250591	-1.07154	unchanged	Lowrisk_vs_Control
SNTA1	0.0961447	19.7646	3.28467	0.00129714	0.084735881383491	-1.1032	unchanged	Lowrisk_vs_Control
TJP1	0.0888729	19.7864	3.28447	0.001298	0.084735881383491	-1.10378	unchanged	Lowrisk_vs_Control
OSBPL8	-0.0514815	17.8611	-3.28246	0.0013066	0.084735881383491	-1.10956	unchanged	Lowrisk_vs_Control
ITGB4	0.116218	16.8485	3.26479	0.0013845	0.0890998819695939	-1.16021	unchanged	Lowrisk_vs_Control
PPM1H	-0.0634713	18.9059	-3.26166	0.00139875	0.0890998819695939	-1.16916	unchanged	Lowrisk_vs_Control
MRE11	0.0892407	16.3797	3.26075	0.00140292	0.0890998819695939	-1.17176	unchanged	Lowrisk_vs_Control
IQGAP3	0.143006	16.2451	3.24687	0.00146794	0.0922289779958713	-1.21136	unchanged	Lowrisk_vs_Control
PNN	0.0633141	16.9362	3.24491	0.00147735	0.0922289779958713	-1.21694	unchanged	Lowrisk_vs_Control
SLC25A6	-0.0816645	24.8287	-3.2439	0.00148223	0.0922289779958713	-1.21982	unchanged	Lowrisk_vs_Control
PLEKHA7	0.139626	15.9444	3.2366	0.00151787	0.0935763818236897	-1.24058	unchanged	Lowrisk_vs_Control
MCC	0.08085	17.4699	3.23532	0.00152421	0.0935763818236897	-1.24422	unchanged	Lowrisk_vs_Control
AIDA	0.0691997	18.0568	3.23004	0.00155057	0.093755568443957	-1.25919	unchanged	Lowrisk_vs_Control
TIPRL	-0.0788208	19.4068	-3.22912	0.0015552	0.093755568443957	-1.26179	unchanged	Lowrisk_vs_Control
RAB34	0.0941885	15.695	3.22863	0.00155767	0.093755568443957	-1.26318	unchanged	Lowrisk_vs_Control
ATRN	-0.0615299	17.2827	-3.22187	0.00159221	0.0945296894160214	-1.28233	unchanged	Lowrisk_vs_Control
HPCAL1	-0.0980999	22.0629	-3.22097	0.00159687	0.0945296894160214	-1.28487	unchanged	Lowrisk_vs_Control
H6PD	0.140704	15.9934	3.22011	0.00160133	0.0945296894160214	-1.28731	unchanged	Lowrisk_vs_Control
PLXNB1	0.0808685	18.8488	3.21423	0.0016321	0.0957327763606115	-1.30392	unchanged	Lowrisk_vs_Control
GPRC5B	0.185641	19.54	3.21072	0.00165071	0.0962111990260539	-1.31381	unchanged	Lowrisk_vs_Control
IRGQ	-0.0652244	18.6333	-3.20348	0.00168978	0.097080811789998	-1.33422	unchanged	Lowrisk_vs_Control
PSMF1	0.0758749	17.0319	3.20294	0.00169273	0.097080811789998	-1.33574	unchanged	Lowrisk_vs_Control
BIN3	0.0833898	15.3851	3.2021	0.00169731	0.097080811789998	-1.3381	unchanged	Lowrisk_vs_Control
HRAS	-0.0460288	20.8279	-3.19865	0.0017163	0.097080811789998	-1.3478	unchanged	Lowrisk_vs_Control
DBF4B	0.166909	18.5243	3.19829	0.00171834	0.097080811789998	-1.34884	unchanged	Lowrisk_vs_Control
PSMB9	0.140197	16.0267	3.19241	0.00175118	0.0980428632456497	-1.36535	unchanged	Lowrisk_vs_Control
CYBRD1	0.138862	16.2663	3.19144	0.00175666	0.0980428632456497	-1.36807	unchanged	Lowrisk_vs_Control
PTBP1	0.119758	18.1681	3.18265	0.001807	0.100183080060095	-1.3927	unchanged	Lowrisk_vs_Control
ATF1	0.141489	15.9909	3.18	0.00182245	0.100183080060095	-1.40012	unchanged	Lowrisk_vs_Control
SNTB2	0.0631424	19.6196	3.17831	0.00183239	0.100183080060095	-1.40486	unchanged	Lowrisk_vs_Control
GNA12	0.0751991	18.9439	3.17727	0.00183852	0.100183080060095	-1.40777	unchanged	Lowrisk_vs_Control
NDUFAF8	-0.164514	16.2111	-3.16608	0.0019056	0.10162227484621	-1.43899	unchanged	Lowrisk_vs_Control
NEK7	0.10472	16.8754	3.16398	0.00191848	0.10162227484621	-1.44485	unchanged	Lowrisk_vs_Control
PLEKHO2	0.106633	17.3044	3.16389	0.00191903	0.10162227484621	-1.4451	unchanged	Lowrisk_vs_Control
MICALL2	0.0956913	15.6314	3.16385	0.00191926	0.10162227484621	-1.44521	unchanged	Lowrisk_vs_Control
RB1	0.124455	15.7204	3.16167	0.00193271	0.10162227484621	-1.45129	unchanged	Lowrisk_vs_Control
BIRC2	-0.0608283	16.5727	-3.15874	0.00195085	0.10162227484621	-1.45942	unchanged	Lowrisk_vs_Control
C2orf72	0.124281	15.9119	3.1586	0.00195171	0.10162227484621	-1.45981	unchanged	Lowrisk_vs_Control
CAPN7	0.0654684	16.7527	3.15634	0.00196589	0.10162227484621	-1.46611	unchanged	Lowrisk_vs_Control
CCDC93	0.0453244	17.6254	3.14676	0.00202688	0.10162227484621	-1.4927	unchanged	Lowrisk_vs_Control
MSN	0.118483	21.8901	3.14631	0.00202981	0.10162227484621	-1.49396	unchanged	Lowrisk_vs_Control
BRCA2	0.12446	16.6228	3.14596	0.00203203	0.10162227484621	-1.49491	unchanged	Lowrisk_vs_Control
ANXA2	0.242448	18.4078	3.14559	0.00203447	0.10162227484621	-1.49595	unchanged	Lowrisk_vs_Control
TP53BP2	0.100801	15.4704	3.14166	0.00206005	0.10162227484621	-1.50683	unchanged	Lowrisk_vs_Control
KALRN	-0.0567257	18.1967	-3.14053	0.00206747	0.10162227484621	-1.50996	unchanged	Lowrisk_vs_Control
SGTB	-0.0961823	19.3554	-3.13931	0.00207551	0.10162227484621	-1.51333	unchanged	Lowrisk_vs_Control
PPME1	-0.0447315	18.9435	-3.13917	0.00207642	0.10162227484621	-1.51371	unchanged	Lowrisk_vs_Control
UTP14A	0.119362	14.9584	3.13828	0.00208235	0.10162227484621	-1.51619	unchanged	Lowrisk_vs_Control
PHYHD1	0.209396	17.5183	3.13827	0.00208237	0.10162227484621	-1.5162	unchanged	Lowrisk_vs_Control
MAGED2	0.100174	18.0265	3.13631	0.0020954	0.10162227484621	-1.52163	unchanged	Lowrisk_vs_Control
CRTC3	0.163887	16.6064	3.13447	0.00210772	0.10162227484621	-1.52673	unchanged	Lowrisk_vs_Control
INPPL1	0.0675849	18.578	3.13442	0.002108	0.10162227484621	-1.52684	unchanged	Lowrisk_vs_Control
YAP1	0.175762	15.7651	3.13236	0.00212186	0.10162227484621	-1.53254	unchanged	Lowrisk_vs_Control
RNPS1	0.0844329	15.4368	3.13212	0.0021235	0.10162227484621	-1.53322	unchanged	Lowrisk_vs_Control
ABR	-0.058208	20.1361	-3.13119	0.00212978	0.10162227484621	-1.53578	unchanged	Lowrisk_vs_Control
TANC2	-0.0539035	18.0251	-3.12326	0.00218399	0.102463173624264	-1.55764	unchanged	Lowrisk_vs_Control
RGPD3	0.0498853	16.7522	3.12303	0.00218558	0.102463173624264	-1.55827	unchanged	Lowrisk_vs_Control
RAB29	0.109665	16.2251	3.12239	0.00219002	0.102463173624264	-1.56004	unchanged	Lowrisk_vs_Control
KANK2	0.15095	16.1211	3.12212	0.0021919	0.102463173624264	-1.56078	unchanged	Lowrisk_vs_Control
ADD3	0.0819313	21.6894	3.11873	0.00221556	0.103045934824037	-1.57011	unchanged	Lowrisk_vs_Control
CAPS	0.37731	17.9904	3.11241	0.0022603	0.103784492589545	-1.58749	up-regulated	Lowrisk_vs_Control
CD2AP	0.096581	16.17	3.11151	0.00226673	0.103784492589545	-1.58996	unchanged	Lowrisk_vs_Control
SEC22B	0.0453463	20.4997	3.11008	0.00227703	0.103784492589545	-1.5939	unchanged	Lowrisk_vs_Control
DSTN	-0.0626083	22.5598	-3.1085	0.00228843	0.103784492589545	-1.59824	unchanged	Lowrisk_vs_Control
EEF1A1	0.0514202	23.8232	3.1082	0.00229056	0.103784492589545	-1.59904	unchanged	Lowrisk_vs_Control
OLFM1	-0.119006	19.3179	-3.10703	0.00229906	0.103784492589545	-1.60226	unchanged	Lowrisk_vs_Control
ANXA1	0.274753	19.615	3.09576	0.00238224	0.107014938842698	-1.63313	up-regulated	Lowrisk_vs_Control
FGF2	0.102849	16.6211	3.08877	0.00243518	0.10774003740609	-1.65221	unchanged	Lowrisk_vs_Control
COLEC12	0.145121	15.949	3.08809	0.00244036	0.10774003740609	-1.65406	unchanged	Lowrisk_vs_Control
LRIG1	0.0970211	17.5568	3.08783	0.00244235	0.10774003740609	-1.65477	unchanged	Lowrisk_vs_Control
STXBP5L	-0.061151	18.534	-3.08728	0.00244658	0.10774003740609	-1.65627	unchanged	Lowrisk_vs_Control
HEBP2	0.119983	18.2093	3.08595	0.00245688	0.10774003740609	-1.65992	unchanged	Lowrisk_vs_Control
PALLD	0.167103	16.9667	3.08145	0.00249177	0.108752194052735	-1.67215	unchanged	Lowrisk_vs_Control
ITGB1	0.119082	19.1695	3.07681	0.00252835	0.109828147487672	-1.6848	unchanged	Lowrisk_vs_Control
PRDX6	0.130254	22.5786	3.0711	0.002574	0.111139187454107	-1.70032	unchanged	Lowrisk_vs_Control
OTUB1	-0.0497334	20.5938	-3.06887	0.00259199	0.111139187454107	-1.70636	unchanged	Lowrisk_vs_Control
SLC25A4	-0.0750197	24.8203	-3.06853	0.00259474	0.111139187454107	-1.70728	unchanged	Lowrisk_vs_Control
CGGBP1	0.097403	14.9186	3.06548	0.00261958	0.111469423540602	-1.71555	unchanged	Lowrisk_vs_Control
GFAP	0.28011	26.0446	3.06462	0.00262665	0.111469423540602	-1.71789	up-regulated	Lowrisk_vs_Control
HLA-DRA	0.246805	15.7134	3.06234	0.00264542	0.1117508515201	-1.72406	unchanged	Lowrisk_vs_Control
STEAP3	0.233676	15.8899	3.05674	0.00269207	0.113202098495345	-1.73921	unchanged	Lowrisk_vs_Control
FAM107A	0.257375	16.729	3.05428	0.0027128	0.113349665511394	-1.74586	up-regulated	Lowrisk_vs_Control
ADCY1	-0.0767001	17.2301	-3.05277	0.00272562	0.113349665511394	-1.74995	unchanged	Lowrisk_vs_Control
ADD2	-0.0486383	22.1225	-3.05091	0.00274143	0.113349665511394	-1.75496	unchanged	Lowrisk_vs_Control
MLC1	0.141611	19.9581	3.04968	0.00275203	0.113349665511394	-1.75831	unchanged	Lowrisk_vs_Control
SCD5	0.126756	17.8287	3.04908	0.00275712	0.113349665511394	-1.75991	unchanged	Lowrisk_vs_Control
N6AMT1	0.158072	14.5388	3.04368	0.00280383	0.11413950859964	-1.77446	unchanged	Lowrisk_vs_Control
GFRA2	-0.147935	19.2492	-3.04285	0.0028111	0.11413950859964	-1.77671	unchanged	Lowrisk_vs_Control
CAPG	0.177913	19.7008	3.04257	0.00281352	0.11413950859964	-1.77745	unchanged	Lowrisk_vs_Control
FKBP5	0.152438	17.787	3.04112	0.00282627	0.114153855993829	-1.78137	unchanged	Lowrisk_vs_Control
NES	0.149299	17.8138	3.03427	0.00288702	0.116098566936496	-1.79979	unchanged	Lowrisk_vs_Control
WASHC2A	0.0736378	18.1344	3.03153	0.00291171	0.116273507652785	-1.80716	unchanged	Lowrisk_vs_Control
TAGLN3	-0.0766474	23.7288	-3.02971	0.00292812	0.116273507652785	-1.81203	unchanged	Lowrisk_vs_Control
HEPACAM	0.12611	20.1559	3.02959	0.00292925	0.116273507652785	-1.81236	unchanged	Lowrisk_vs_Control
RRAS	0.085243	18.8778	3.02407	0.0029798	0.117462388894515	-1.82717	unchanged	Lowrisk_vs_Control
SDC3	0.198073	17.6234	3.02353	0.00298471	0.117462388894515	-1.8286	unchanged	Lowrisk_vs_Control
KLHL22	-0.0473428	16.8733	-3.01996	0.00301789	0.118262931436652	-1.83817	unchanged	Lowrisk_vs_Control
KCNB1	-0.093695	16.0377	-3.01805	0.00303581	0.118460779389366	-1.84329	unchanged	Lowrisk_vs_Control
CYFIP2	-0.0579784	21.0694	-3.0158	0.0030569	0.118780641604395	-1.84928	unchanged	Lowrisk_vs_Control
RAD50	0.070205	17.6211	3.01195	0.00309351	0.119698068638914	-1.85958	unchanged	Lowrisk_vs_Control
KIF13A	0.0753792	16.48	3.00944	0.00311755	0.120123406484443	-1.86627	unchanged	Lowrisk_vs_Control
AAK1	-0.0571889	19.0745	-3.00321	0.00317803	0.121529560379017	-1.88289	unchanged	Lowrisk_vs_Control
SQOR	0.137326	17.7146	3.00296	0.00318043	0.121529560379017	-1.88355	unchanged	Lowrisk_vs_Control
PXDN	0.143093	15.4261	3.00131	0.0031966	0.12164253585676	-1.88793	unchanged	Lowrisk_vs_Control
ENSA	-0.064007	19.8916	-2.99158	0.00329369	0.124579048199774	-1.9138	unchanged	Lowrisk_vs_Control
ROCK2	-0.0464378	19.4044	-2.99088	0.00330082	0.124579048199774	-1.91566	unchanged	Lowrisk_vs_Control
IQGAP1	0.113202	18.3712	2.98511	0.00335978	0.125827748824134	-1.93096	unchanged	Lowrisk_vs_Control
TDRD15	-0.12652	15.358	-2.98497	0.00336124	0.125827748824134	-1.93134	unchanged	Lowrisk_vs_Control
CYBA	0.171517	17.0542	2.98122	0.00340004	0.126097063732701	-1.94125	unchanged	Lowrisk_vs_Control
ATP11A	0.0652751	17.148	2.98029	0.00340977	0.126097063732701	-1.94372	unchanged	Lowrisk_vs_Control
PGM2	0.0925657	18.4663	2.97857	0.00342774	0.126097063732701	-1.94826	unchanged	Lowrisk_vs_Control
CSTB	0.0695745	21.444	2.97786	0.00343518	0.126097063732701	-1.95013	unchanged	Lowrisk_vs_Control
SBF2	0.0585469	17.8725	2.9777	0.00343689	0.126097063732701	-1.95056	unchanged	Lowrisk_vs_Control
PARVA	0.118052	18.0557	2.9722	0.00349528	0.127730128952211	-1.96511	unchanged	Lowrisk_vs_Control
VAMP5	0.172499	17.5083	2.96744	0.00354637	0.129084946373195	-1.97764	unchanged	Lowrisk_vs_Control
YBX1	0.148995	18.1327	2.96477	0.0035754	0.129629378683226	-1.98467	unchanged	Lowrisk_vs_Control
PPP1CB	-0.036859	20.1076	-2.96327	0.00359183	0.129714486923771	-1.98863	unchanged	Lowrisk_vs_Control
OSBPL11	0.0795394	17.7285	2.96188	0.00360709	0.129756699564002	-1.99229	unchanged	Lowrisk_vs_Control
ACADVL	0.0978373	20.1043	2.95539	0.00367914	0.131833472412923	-2.00936	unchanged	Lowrisk_vs_Control
KDM1B	0.124944	14.4127	2.95217	0.0037153	0.132174836025016	-2.01779	unchanged	Lowrisk_vs_Control
RELL1	0.170278	16.4621	2.95199	0.00371737	0.132174836025016	-2.01827	unchanged	Lowrisk_vs_Control
TRBV10-2	0.234879	14.2453	2.94551	0.00379129	0.132846921594892	-2.03525	unchanged	Lowrisk_vs_Control
CSMD2	-0.0503693	16.4364	-2.94407	0.00380791	0.132846921594892	-2.03903	unchanged	Lowrisk_vs_Control
ECEL1	0.516921	14.3357	2.94372	0.00381194	0.132846921594892	-2.03994	up-regulated	Lowrisk_vs_Control
PDIA4	0.0706108	19.6142	2.94237	0.00382763	0.132846921594892	-2.04348	unchanged	Lowrisk_vs_Control
CALML3	-0.0518327	25.313	-2.94163	0.00383618	0.132846921594892	-2.0454	unchanged	Lowrisk_vs_Control
PPEF1	-0.125695	15.3418	-2.94151	0.00383767	0.132846921594892	-2.04574	unchanged	Lowrisk_vs_Control
FYCO1	0.0835771	16.2451	2.94146	0.00383818	0.132846921594892	-2.04585	unchanged	Lowrisk_vs_Control
IKBKB	0.0813328	15.9989	2.94031	0.00385168	0.132846921594892	-2.04888	unchanged	Lowrisk_vs_Control
FAM111B	-0.225394	15.577	-2.93897	0.00386734	0.132889381086099	-2.05238	unchanged	Lowrisk_vs_Control
KIF13B	0.0721734	17.4176	2.93617	0.00390023	0.133521279645447	-2.05968	unchanged	Lowrisk_vs_Control
ARHGAP4	0.123949	15.2716	2.93138	0.00395725	0.134850094031944	-2.07219	unchanged	Lowrisk_vs_Control
PRKCB	-0.0618565	21.9055	-2.93046	0.00396833	0.134850094031944	-2.07459	unchanged	Lowrisk_vs_Control
SELENOH	0.0978878	16.1618	2.92829	0.00399446	0.135094708461216	-2.08025	unchanged	Lowrisk_vs_Control
MLIP	-0.0871737	17.4107	-2.92742	0.00400487	0.135094708461216	-2.08249	unchanged	Lowrisk_vs_Control
MGST1	0.186963	17.6753	2.92503	0.004034	0.135580515496153	-2.08873	unchanged	Lowrisk_vs_Control
CDC42	-0.0878278	23.5973	-2.9232	0.00405633	0.135835300131455	-2.09349	unchanged	Lowrisk_vs_Control
CYTH2	-0.0536939	18.6785	-2.92079	0.00408595	0.135945641382373	-2.09976	unchanged	Lowrisk_vs_Control
APLNR	0.240966	14.2669	2.92053	0.00408915	0.135945641382373	-2.10043	unchanged	Lowrisk_vs_Control
AASS	0.111477	16.6071	2.91665	0.00413725	0.137050080124148	-2.1105	unchanged	Lowrisk_vs_Control
POLDIP3	0.0824943	15.8888	2.91227	0.00419231	0.138376156704322	-2.12188	unchanged	Lowrisk_vs_Control
NRCAM	-0.0554793	21.3162	-2.9108	0.00421089	0.138493249711212	-2.12569	unchanged	Lowrisk_vs_Control
IDH1	0.0742461	21.0321	2.90497	0.00428535	0.140440557406588	-2.14078	unchanged	Lowrisk_vs_Control
EPHA4	-0.0756085	18.9578	-2.90135	0.00433224	0.140703774757376	-2.15014	unchanged	Lowrisk_vs_Control
RCHY1	0.127976	15.8954	2.89998	0.00435009	0.140703774757376	-2.15368	unchanged	Lowrisk_vs_Control
WNT2B	0.198789	14.8776	2.89966	0.00435431	0.140703774757376	-2.15451	unchanged	Lowrisk_vs_Control
RTFDC1	0.12358	16.5104	2.89853	0.00436902	0.140703774757376	-2.15741	unchanged	Lowrisk_vs_Control
GMPR	0.177777	18.0934	2.89838	0.00437108	0.140703774757376	-2.15782	unchanged	Lowrisk_vs_Control
UNC5A	-0.0675911	16.6007	-2.89727	0.00438566	0.140703774757376	-2.16068	unchanged	Lowrisk_vs_Control
CALCRL	0.163378	15.0095	2.89615	0.00440034	0.140703774757376	-2.16356	unchanged	Lowrisk_vs_Control
S100A6	0.199948	21.8542	2.89307	0.0044412	0.141518959313089	-2.17151	unchanged	Lowrisk_vs_Control
SHMT1	0.136606	17.6015	2.89161	0.00446075	0.141651759247814	-2.17528	unchanged	Lowrisk_vs_Control
RANBP2	0.0437699	17.6649	2.88977	0.00448529	0.141941720025852	-2.18	unchanged	Lowrisk_vs_Control
PLCD3	0.0904572	18.0462	2.88654	0.00452893	0.142702374832206	-2.18833	unchanged	Lowrisk_vs_Control
CAPN2	0.0921565	19.7031	2.8857	0.00454032	0.142702374832206	-2.19048	unchanged	Lowrisk_vs_Control
GSK3A	-0.047242	19.1738	-2.87947	0.00462568	0.143917421179588	-2.20649	unchanged	Lowrisk_vs_Control
GYG1	0.123816	19.8713	2.87812	0.00464439	0.143917421179588	-2.20996	unchanged	Lowrisk_vs_Control
ARL3	0.077812	19.7149	2.87743	0.00465396	0.143917421179588	-2.21173	unchanged	Lowrisk_vs_Control
ABLIM1	0.0821998	20.1682	2.87721	0.00465699	0.143917421179588	-2.21229	unchanged	Lowrisk_vs_Control
SCAMP2	0.131278	15.7479	2.87679	0.00466286	0.143917421179588	-2.21337	unchanged	Lowrisk_vs_Control
KANK1	0.0780857	15.9424	2.87608	0.00467275	0.143917421179588	-2.21519	unchanged	Lowrisk_vs_Control
SYNJ1	-0.0419976	21.3928	-2.87348	0.00470907	0.144052489114195	-2.22185	unchanged	Lowrisk_vs_Control
OLFML3	0.324297	16.1192	2.87244	0.00472375	0.144052489114195	-2.22452	up-regulated	Lowrisk_vs_Control
CLVS1	-0.0585247	17.8137	-2.87187	0.00473179	0.144052489114195	-2.22598	unchanged	Lowrisk_vs_Control
SAFB2	0.0606933	18.1048	2.87131	0.0047397	0.144052489114195	-2.22742	unchanged	Lowrisk_vs_Control
LANCL2	-0.0593229	19.5048	-2.8662	0.00481245	0.145782303510868	-2.2405	unchanged	Lowrisk_vs_Control
KCNH1	-0.0967493	16.7809	-2.86336	0.0048532	0.146534805096522	-2.24774	unchanged	Lowrisk_vs_Control
NT5C2	0.0769444	17.2384	2.85886	0.00491854	0.148022320814381	-2.25922	unchanged	Lowrisk_vs_Control
ECE1	0.0710746	15.9843	2.85639	0.00495481	0.148628028160588	-2.26553	unchanged	Lowrisk_vs_Control
ILK	0.0985064	18.1328	2.8523	0.00501541	0.149629341628939	-2.27596	unchanged	Lowrisk_vs_Control
GCOM1	0.0705832	15.3106	2.85125	0.00503105	0.149629341628939	-2.27863	unchanged	Lowrisk_vs_Control
CD99	0.212392	17.0286	2.85085	0.00503693	0.149629341628939	-2.27964	unchanged	Lowrisk_vs_Control
CNTNAP5	-0.0747214	17.2346	-2.84962	0.00505535	0.149693577520887	-2.28277	unchanged	Lowrisk_vs_Control
DGKH	-0.0688981	16.3128	-2.84649	0.00510244	0.150065122234676	-2.29072	unchanged	Lowrisk_vs_Control
LYNX1	-0.190695	20.6215	-2.84643	0.00510343	0.150065122234676	-2.29089	unchanged	Lowrisk_vs_Control
SPRED2	-0.0748826	15.4348	-2.84253	0.00516258	0.150065122234676	-2.30077	unchanged	Lowrisk_vs_Control
PAWR	0.13983	17.4904	2.8424	0.00516468	0.150065122234676	-2.30112	unchanged	Lowrisk_vs_Control
SLC7A8	-0.128802	17.5888	-2.84236	0.00516519	0.150065122234676	-2.30121	unchanged	Lowrisk_vs_Control
CDKAL1	0.12973	14.553	2.84233	0.00516567	0.150065122234676	-2.30129	unchanged	Lowrisk_vs_Control
PHYKPL	0.101948	16.1155	2.83757	0.00523901	0.151330780999154	-2.31338	unchanged	Lowrisk_vs_Control
CTSF	0.103864	15.5578	2.83722	0.00524436	0.151330780999154	-2.31425	unchanged	Lowrisk_vs_Control
CLCN7	0.0614481	16.5164	2.83631	0.00525854	0.151330780999154	-2.31657	unchanged	Lowrisk_vs_Control
SEC61A1	0.0706343	17.6857	2.83492	0.00528014	0.151457149074744	-2.32008	unchanged	Lowrisk_vs_Control
HSF1	0.0887958	17.0132	2.83299	0.00531033	0.151457149074744	-2.32497	unchanged	Lowrisk_vs_Control
PRPH	0.194393	21.168	2.83286	0.00531227	0.151457149074744	-2.32528	unchanged	Lowrisk_vs_Control
DLGAP4	-0.0578019	17.915	-2.83099	0.00534166	0.151825261668658	-2.33001	unchanged	Lowrisk_vs_Control
OSBPL9	0.0605564	16.8602	2.82881	0.0053761	0.152333888355675	-2.33552	unchanged	Lowrisk_vs_Control
SLC39A11	0.147102	16.4543	2.8269	0.00540658	0.152727613815422	-2.34037	unchanged	Lowrisk_vs_Control
ACBD3	0.0493013	17.5402	2.82093	0.00550244	0.154666476402031	-2.35542	unchanged	Lowrisk_vs_Control
ACAP3	-0.058101	16.7267	-2.82054	0.00550881	0.154666476402031	-2.35642	unchanged	Lowrisk_vs_Control
UBA1	0.049383	22.476	2.81847	0.00554239	0.155136383571289	-2.36162	unchanged	Lowrisk_vs_Control
PGGT1B	0.0873939	16.6995	2.81701	0.00556618	0.155330036445234	-2.36529	unchanged	Lowrisk_vs_Control
LEMD2	0.0879575	17.1716	2.81036	0.00567603	0.157777131815731	-2.38202	unchanged	Lowrisk_vs_Control
NPM1	0.0518823	21.6899	2.80723	0.00572838	0.157777131815731	-2.38989	unchanged	Lowrisk_vs_Control
PURB	-0.0735924	19.7437	-2.80683	0.00573511	0.157777131815731	-2.39089	unchanged	Lowrisk_vs_Control
TGFBR3	0.10713	17.9965	2.80662	0.00573864	0.157777131815731	-2.39142	unchanged	Lowrisk_vs_Control
NUP214	0.0492666	17.501	2.80607	0.00574798	0.157777131815731	-2.39281	unchanged	Lowrisk_vs_Control
KIAA1549L	-0.0911099	18.2196	-2.80543	0.00575873	0.157777131815731	-2.39441	unchanged	Lowrisk_vs_Control
TPPP	-0.0676707	23.5117	-2.80454	0.0057738	0.157777131815731	-2.39664	unchanged	Lowrisk_vs_Control
CERS1	0.0765636	17.6383	2.80205	0.00581594	0.158458643076353	-2.40287	unchanged	Lowrisk_vs_Control
AKNAD1	0.266666	15.7475	2.79964	0.00585718	0.159111358238048	-2.40891	up-regulated	Lowrisk_vs_Control
MTX2	-0.0569033	19.3209	-2.79642	0.00591266	0.159162002455806	-2.41698	unchanged	Lowrisk_vs_Control
GYG2	0.197147	16.7554	2.79616	0.00591704	0.159162002455806	-2.41761	unchanged	Lowrisk_vs_Control
PAFAH1B3	0.0920048	19.0686	2.79588	0.00592202	0.159162002455806	-2.41833	unchanged	Lowrisk_vs_Control
LRFN4	-0.0895854	14.6492	-2.79444	0.00594696	0.159162002455806	-2.42193	unchanged	Lowrisk_vs_Control
NIPSNAP3B	-0.146103	17.4842	-2.79389	0.00595658	0.159162002455806	-2.42331	unchanged	Lowrisk_vs_Control
KRT8	0.295912	25.2544	2.79353	0.00596274	0.159162002455806	-2.4242	up-regulated	Lowrisk_vs_Control
NCKAP1	-0.0472291	20.598	-2.79205	0.00598856	0.159389105898666	-2.42789	unchanged	Lowrisk_vs_Control
SEPT5	-0.0809513	22.7837	-2.78777	0.00606399	0.160588429451041	-2.4386	unchanged	Lowrisk_vs_Control
ANKRD17	0.0454323	17.6139	2.78751	0.0060685	0.160588429451041	-2.43923	unchanged	Lowrisk_vs_Control
IQSEC3	-0.0534325	19.0502	-2.78134	0.0061786	0.163033479470728	-2.4546	unchanged	Lowrisk_vs_Control
DGKQ	-0.0843063	18.1932	-2.77929	0.00621561	0.163510629808752	-2.45971	unchanged	Lowrisk_vs_Control
PLXNA1	-0.0624119	20.149	-2.77689	0.0062593	0.163510629808752	-2.46569	unchanged	Lowrisk_vs_Control
PRRT1	-0.0823385	16.8024	-2.77665	0.00626355	0.163510629808752	-2.46627	unchanged	Lowrisk_vs_Control
MAPKAPK2	0.0838251	16.1566	2.77642	0.0062678	0.163510629808752	-2.46685	unchanged	Lowrisk_vs_Control
ZFYVE19	0.054097	17.7002	2.77545	0.00628546	0.163510629808752	-2.46926	unchanged	Lowrisk_vs_Control
RGPD4	0.047355	16.6562	2.77168	0.00635482	0.164309413158327	-2.47863	unchanged	Lowrisk_vs_Control
TECPR2	-0.0754994	17.4583	-2.77096	0.00636809	0.164309413158327	-2.48042	unchanged	Lowrisk_vs_Control
SLC25A14	-0.0896602	16.2687	-2.77059	0.00637491	0.164309413158327	-2.48133	unchanged	Lowrisk_vs_Control
SYT11	0.0579885	16.944	2.76907	0.00640314	0.164309413158327	-2.48511	unchanged	Lowrisk_vs_Control
PRPF4	0.0596803	16.9487	2.76895	0.00640537	0.164309413158327	-2.4854	unchanged	Lowrisk_vs_Control
PPT1	0.0881374	20.9716	2.76764	0.00642973	0.164476142131632	-2.48864	unchanged	Lowrisk_vs_Control
DNAJC6	-0.0461031	20.393	-2.76651	0.00645087	0.164506561117514	-2.49145	unchanged	Lowrisk_vs_Control
ATP2A1	-0.063067	20.9875	-2.76465	0.00648577	0.164506561117514	-2.49606	unchanged	Lowrisk_vs_Control
MELK	0.170064	16.1602	2.76401	0.00649772	0.164506561117514	-2.49763	unchanged	Lowrisk_vs_Control
TMEM43	0.0595822	17.3995	2.7637	0.00650362	0.164506561117514	-2.4984	unchanged	Lowrisk_vs_Control
KPNA4	0.0505468	19.259	2.76282	0.00652024	0.164506561117514	-2.50058	unchanged	Lowrisk_vs_Control
AGPAT1	-0.0627792	18.8148	-2.76063	0.00656183	0.164902507044817	-2.50601	unchanged	Lowrisk_vs_Control
BBS2	0.0696599	16.5041	2.76011	0.00657175	0.164902507044817	-2.5073	unchanged	Lowrisk_vs_Control
SNX14	-0.0570079	16.4514	-2.75692	0.00663261	0.165651119192962	-2.51517	unchanged	Lowrisk_vs_Control
SH2D3C	-0.0597734	17.5497	-2.75666	0.00663756	0.165651119192962	-2.5158	unchanged	Lowrisk_vs_Control
MACF1	0.0319721	20.5831	2.75502	0.00666925	0.165992292637395	-2.51987	unchanged	Lowrisk_vs_Control
FAM98B	0.0455187	18.5617	2.75348	0.00669892	0.16628134385467	-2.52366	unchanged	Lowrisk_vs_Control
TCEA1	0.0783176	17.703	2.74894	0.00678739	0.167383112059003	-2.53485	unchanged	Lowrisk_vs_Control
SYNE2	0.0597304	16.9889	2.74836	0.00679886	0.167383112059003	-2.53629	unchanged	Lowrisk_vs_Control
KIF5C	-0.0381163	20.5009	-2.74804	0.00680519	0.167383112059003	-2.53709	unchanged	Lowrisk_vs_Control
FLRT2	-0.0774512	16.0825	-2.74635	0.00683845	0.167383112059003	-2.54125	unchanged	Lowrisk_vs_Control
UBXN1	0.053892	19.8284	2.74591	0.00684701	0.167383112059003	-2.54231	unchanged	Lowrisk_vs_Control
DDHD1	-0.0516739	17.3709	-2.74528	0.00685956	0.167383112059003	-2.54388	unchanged	Lowrisk_vs_Control
PSMD10	0.0630583	19.0174	2.74262	0.00691231	0.167383112059003	-2.55041	unchanged	Lowrisk_vs_Control
TTBK2	0.266284	25.2263	2.74178	0.00692904	0.167383112059003	-2.55247	up-regulated	Lowrisk_vs_Control
UPF1	0.0332236	19.1423	2.74131	0.0069386	0.167383112059003	-2.55365	unchanged	Lowrisk_vs_Control
FAH	0.112735	17.8943	2.74045	0.00695578	0.167383112059003	-2.55576	unchanged	Lowrisk_vs_Control
ADAM11	-0.0680304	17.7518	-2.74026	0.00695958	0.167383112059003	-2.55622	unchanged	Lowrisk_vs_Control
DSG2	0.224414	15.5339	2.7399	0.00696687	0.167383112059003	-2.55711	unchanged	Lowrisk_vs_Control
LGALS3	0.123749	19.0441	2.7389	0.00698685	0.167383112059003	-2.55956	unchanged	Lowrisk_vs_Control
FXYD1	0.222322	17.9885	2.73836	0.00699777	0.167383112059003	-2.56089	unchanged	Lowrisk_vs_Control
DLGAP1	-0.0760946	19.1572	-2.73358	0.00709465	0.169193747946738	-2.57261	unchanged	Lowrisk_vs_Control
NIT1	-0.0634748	18.984	-2.73282	0.00711022	0.169193747946738	-2.57448	unchanged	Lowrisk_vs_Control
SRRT	0.0501216	18.5208	2.73142	0.00713889	0.169216349183348	-2.57791	unchanged	Lowrisk_vs_Control
PDPR	0.0670594	17.0293	2.72975	0.00717326	0.169216349183348	-2.582	unchanged	Lowrisk_vs_Control
RNF20	0.0473682	17.0415	2.72974	0.0071734	0.169216349183348	-2.58202	unchanged	Lowrisk_vs_Control
ACTN2	-0.0941621	20.4039	-2.72826	0.00720409	0.169216349183348	-2.58566	unchanged	Lowrisk_vs_Control
EML6	-0.0674569	16.2265	-2.72775	0.00721455	0.169216349183348	-2.58689	unchanged	Lowrisk_vs_Control
SON	0.0495716	16.4768	2.72693	0.00723157	0.169216349183348	-2.5889	unchanged	Lowrisk_vs_Control
EPDR1	0.116855	18.3403	2.72653	0.00723979	0.169216349183348	-2.58987	unchanged	Lowrisk_vs_Control
NAPG	-0.0418632	21.2686	-2.72424	0.00728754	0.169888105544314	-2.59547	unchanged	Lowrisk_vs_Control
ERO1A	-0.0595568	18.9178	-2.72192	0.00733627	0.169888105544314	-2.60114	unchanged	Lowrisk_vs_Control
CLCC1	0.0609647	17.2457	2.72176	0.00733973	0.169888105544314	-2.60155	unchanged	Lowrisk_vs_Control
GALK1	0.080127	17.6767	2.72126	0.0073502	0.169888105544314	-2.60276	unchanged	Lowrisk_vs_Control
POLR1D	0.109764	16.3002	2.72076	0.00736077	0.169888105544314	-2.60398	unchanged	Lowrisk_vs_Control
SEPT2	0.065107	21.9729	2.71917	0.00739438	0.170237025705056	-2.60786	unchanged	Lowrisk_vs_Control
FIP1L1	0.0723295	15.6508	2.71764	0.00742691	0.170448415757828	-2.6116	unchanged	Lowrisk_vs_Control
GNAI1	-0.0513187	24.6422	-2.71699	0.00744058	0.170448415757828	-2.61317	unchanged	Lowrisk_vs_Control
PPFIBP1	0.0772126	16.8636	2.71562	0.00746984	0.170694263839477	-2.61651	unchanged	Lowrisk_vs_Control
IGSF8	-0.0514034	22.2813	-2.71379	0.00750923	0.171169627754047	-2.62099	unchanged	Lowrisk_vs_Control
ABI3BP	0.260542	15.4807	2.7119	0.00754982	0.171537956889415	-2.62558	up-regulated	Lowrisk_vs_Control
KIAA1549	-0.0705491	17.1021	-2.71131	0.00756265	0.171537956889415	-2.62702	unchanged	Lowrisk_vs_Control
TAX1BP3	0.123211	17.2295	2.70848	0.00762393	0.172503221385836	-2.63389	unchanged	Lowrisk_vs_Control
LUC7L3	0.0666149	17.0632	2.70682	0.00766034	0.172902160285759	-2.63795	unchanged	Lowrisk_vs_Control
UACA	0.0744241	17.0677	2.70497	0.00770073	0.173350174112818	-2.64242	unchanged	Lowrisk_vs_Control
PRKD1	0.136469	14.1731	2.7042	0.00771784	0.173350174112818	-2.64431	unchanged	Lowrisk_vs_Control
ANKS1B	-0.0667457	19.567	-2.70304	0.00774343	0.173501819238089	-2.64713	unchanged	Lowrisk_vs_Control
SCAI	-0.0791851	18.954	-2.69845	0.00784531	0.175357872904597	-2.65824	unchanged	Lowrisk_vs_Control
NRIP1	0.240815	18.7058	2.69469	0.00792977	0.176081716025624	-2.66735	unchanged	Lowrisk_vs_Control
GRAMD2B	0.116828	16.2426	2.69289	0.00797051	0.176081716025624	-2.67171	unchanged	Lowrisk_vs_Control
PGAM2	0.0851251	22.4243	2.69247	0.00798002	0.176081716025624	-2.67272	unchanged	Lowrisk_vs_Control
PDS5A	0.0683006	18.1552	2.69235	0.0079828	0.176081716025624	-2.67302	unchanged	Lowrisk_vs_Control
PHACTR1	-0.0809378	19.6197	-2.69173	0.00799679	0.176081716025624	-2.67451	unchanged	Lowrisk_vs_Control
RNF126	-0.0691803	17.0057	-2.69147	0.00800284	0.176081716025624	-2.67515	unchanged	Lowrisk_vs_Control
LRRC73	-0.133475	16.0142	-2.69098	0.00801395	0.176081716025624	-2.67633	unchanged	Lowrisk_vs_Control
CORO1A	-0.0939265	22.0157	-2.69025	0.00803066	0.176081716025624	-2.6781	unchanged	Lowrisk_vs_Control
GRN	0.156021	15.2411	2.68903	0.00805854	0.176273438662665	-2.68105	unchanged	Lowrisk_vs_Control
RUVBL2	0.0458134	18.9298	2.68711	0.0081026	0.176394145673937	-2.68568	unchanged	Lowrisk_vs_Control
HNRNPF	0.0725523	18.3842	2.68638	0.0081194	0.176394145673937	-2.68744	unchanged	Lowrisk_vs_Control
PSMA7	0.0384119	20.1901	2.6859	0.00813044	0.176394145673937	-2.6886	unchanged	Lowrisk_vs_Control
NEK9	0.0697366	16.6962	2.68546	0.00814068	0.176394145673937	-2.68967	unchanged	Lowrisk_vs_Control
NUMA1	0.0889897	18.8364	2.68169	0.00822811	0.177711716022831	-2.69874	unchanged	Lowrisk_vs_Control
MAPKAPK3	0.102949	16.0677	2.68118	0.00824008	0.177711716022831	-2.69998	unchanged	Lowrisk_vs_Control
PYGL	0.0672398	21.9484	2.67925	0.00828542	0.178272030104941	-2.70464	unchanged	Lowrisk_vs_Control
SF3B4	0.102855	16.651	2.66963	0.00851402	0.182763601690648	-2.72775	unchanged	Lowrisk_vs_Control
HMGB1P1	0.0965052	21.8321	2.66746	0.0085664	0.183460374191767	-2.73296	unchanged	Lowrisk_vs_Control
DNAJB4	-0.0620206	19.1919	-2.66564	0.00861062	0.183979627193605	-2.73733	unchanged	Lowrisk_vs_Control
IGSF11	0.123859	16.1175	2.66394	0.00865219	0.184439827402524	-2.74142	unchanged	Lowrisk_vs_Control
DLG3	-0.0533272	19.2638	-2.66105	0.00872296	0.184759350326412	-2.74833	unchanged	Lowrisk_vs_Control
PRPF31	0.0491246	17.3368	2.66094	0.00872569	0.184759350326412	-2.7486	unchanged	Lowrisk_vs_Control
ANKMY2	-0.068311	19.0612	-2.66014	0.00874533	0.184759350326412	-2.75051	unchanged	Lowrisk_vs_Control
CLDN10	0.189789	16.3931	2.66006	0.00874743	0.184759350326412	-2.75071	unchanged	Lowrisk_vs_Control
ITGB2	0.118187	17.7862	2.65834	0.00878985	0.184887880786034	-2.75481	unchanged	Lowrisk_vs_Control
AP2A1	-0.0459458	22.5567	-2.65819	0.00879367	0.184887880786034	-2.75518	unchanged	Lowrisk_vs_Control
LIMS1	0.0888132	17.6558	2.65564	0.00885694	0.185793967170619	-2.76126	unchanged	Lowrisk_vs_Control
SUN2	0.113334	16.8068	2.65407	0.00889617	0.186192812298162	-2.76501	unchanged	Lowrisk_vs_Control
PRDX1	0.0702103	23.972	2.65278	0.00892867	0.186449226473869	-2.76811	unchanged	Lowrisk_vs_Control
TBC1D7	-0.0547957	16.4346	-2.65116	0.00896925	0.186872867213697	-2.77195	unchanged	Lowrisk_vs_Control
STX1A	-0.0799464	23.1612	-2.64951	0.00901116	0.187322295498799	-2.7759	unchanged	Lowrisk_vs_Control
BBOX1	0.153541	18.6601	2.64613	0.00909713	0.187902845926326	-2.78395	unchanged	Lowrisk_vs_Control
CDH20	0.0779911	17.4241	2.64591	0.00910269	0.187902845926326	-2.78447	unchanged	Lowrisk_vs_Control
CBX7	0.0908855	15.5805	2.64541	0.00911547	0.187902845926326	-2.78566	unchanged	Lowrisk_vs_Control
SPON1	0.0768808	16.9588	2.64521	0.0091207	0.187902845926326	-2.78615	unchanged	Lowrisk_vs_Control
KRT1	-0.250526	20.2618	-2.64256	0.00918862	0.188879414246735	-2.79244	down-regulated	Lowrisk_vs_Control
DES	0.177011	25.211	2.63949	0.00926829	0.189557527648999	-2.79975	unchanged	Lowrisk_vs_Control
NMD3	0.073136	16.3381	2.63901	0.00928081	0.189557527648999	-2.8009	unchanged	Lowrisk_vs_Control
RASSF8	0.0767482	16.4854	2.6387	0.00928877	0.189557527648999	-2.80162	unchanged	Lowrisk_vs_Control
JUP	0.110164	18.4482	2.63748	0.00932051	0.189557527648999	-2.80451	unchanged	Lowrisk_vs_Control
MTMR3	0.0586976	15.6781	2.63681	0.00933804	0.189557527648999	-2.80611	unchanged	Lowrisk_vs_Control
FAM45A	0.0588093	16.9475	2.635	0.00938562	0.189557527648999	-2.81041	unchanged	Lowrisk_vs_Control
SLC9A3R1	0.0857073	20.5558	2.6343	0.00940396	0.189557527648999	-2.81206	unchanged	Lowrisk_vs_Control
CREB1	0.102966	16.0534	2.63425	0.00940526	0.189557527648999	-2.81218	unchanged	Lowrisk_vs_Control
SMG6	0.0511932	17.4559	2.63419	0.00940686	0.189557527648999	-2.81233	unchanged	Lowrisk_vs_Control
USP7	-0.0317908	19.2522	-2.63138	0.00948112	0.190179594547579	-2.81899	unchanged	Lowrisk_vs_Control
GCLM	0.0750055	16.5706	2.63091	0.00949353	0.190179594547579	-2.82009	unchanged	Lowrisk_vs_Control
NEK1	0.0473642	16.8848	2.63068	0.00949969	0.190179594547579	-2.82064	unchanged	Lowrisk_vs_Control
SKAP2	0.18049	15.4102	2.62718	0.00959314	0.190685192216958	-2.82893	unchanged	Lowrisk_vs_Control
NGEF	-0.0991195	17.8927	-2.62696	0.00959908	0.190685192216958	-2.82946	unchanged	Lowrisk_vs_Control
TLN1	0.0855633	20.0669	2.62627	0.00961751	0.190685192216958	-2.83108	unchanged	Lowrisk_vs_Control
WASHC2C	0.0711821	18.1232	2.62609	0.00962236	0.190685192216958	-2.83151	unchanged	Lowrisk_vs_Control
FGF12	-0.0849063	19.159	-2.62555	0.00963691	0.190685192216958	-2.83279	unchanged	Lowrisk_vs_Control
TIMM29	-0.0673507	17.2024	-2.62455	0.00966381	0.190685192216958	-2.83515	unchanged	Lowrisk_vs_Control
TAPBP	0.112295	15.6431	2.62399	0.00967916	0.190685192216958	-2.83649	unchanged	Lowrisk_vs_Control
MAP4	0.101338	20.7023	2.62226	0.00972585	0.190685192216958	-2.84056	unchanged	Lowrisk_vs_Control
FBXL18	-0.0550335	17.186	-2.6215	0.00974667	0.190685192216958	-2.84237	unchanged	Lowrisk_vs_Control
MIGA1	-0.0714368	17.7109	-2.62072	0.00976788	0.190685192216958	-2.84421	unchanged	Lowrisk_vs_Control
TUB	0.0589636	17.3192	2.62071	0.00976795	0.190685192216958	-2.84422	unchanged	Lowrisk_vs_Control
CARHSP1	0.110679	19.6752	2.62051	0.00977342	0.190685192216958	-2.84469	unchanged	Lowrisk_vs_Control
LRRC4B	-0.0612681	17.0808	-2.61931	0.00980632	0.190838193668515	-2.84754	unchanged	Lowrisk_vs_Control
ABHD14B	0.140829	19.1881	2.61777	0.00984849	0.190838193668515	-2.85117	unchanged	Lowrisk_vs_Control
PRKCH	-0.0703111	20.4281	-2.61739	0.0098588	0.190838193668515	-2.85205	unchanged	Lowrisk_vs_Control
EFCAB8	-0.10138	14.7365	-2.6172	0.00986415	0.190838193668515	-2.85251	unchanged	Lowrisk_vs_Control
TMOD3	0.0722845	18.9793	2.61417	0.00994778	0.191892784631688	-2.85965	unchanged	Lowrisk_vs_Control
PTER	0.198217	15.7295	2.61372	0.00996034	0.191892784631688	-2.86072	unchanged	Lowrisk_vs_Control
ARHGAP20	-0.12243	15.2473	-2.61244	0.00999571	0.192172264365686	-2.86372	unchanged	Lowrisk_vs_Control
PPP2R1A	-0.0302027	21.7185	-2.61116	0.0100315	0.192458182356579	-2.86674	unchanged	Lowrisk_vs_Control
RSU1	0.0813441	18.6221	2.60758	0.0101318	0.19275628720193	-2.87515	unchanged	Lowrisk_vs_Control
FCN1	0.123446	16.5827	2.60709	0.0101458	0.19275628720193	-2.87632	unchanged	Lowrisk_vs_Control
MACROD1	0.0798118	18.618	2.60706	0.0101465	0.19275628720193	-2.87638	unchanged	Lowrisk_vs_Control
ESD	0.0794588	21.3213	2.6066	0.0101594	0.19275628720193	-2.87746	unchanged	Lowrisk_vs_Control
LRRTM3	-0.0880553	16.3791	-2.60579	0.0101822	0.19275628720193	-2.87935	unchanged	Lowrisk_vs_Control
MAPK3	0.080147	20.5415	2.60557	0.0101886	0.19275628720193	-2.87988	unchanged	Lowrisk_vs_Control
TAP2	0.094031	16.449	2.6042	0.0102275	0.19275628720193	-2.88311	unchanged	Lowrisk_vs_Control
NCBP2	0.0647749	16.0504	2.6036	0.0102444	0.19275628720193	-2.8845	unchanged	Lowrisk_vs_Control
SHISA4	-0.139316	17.2224	-2.60353	0.0102465	0.19275628720193	-2.88467	unchanged	Lowrisk_vs_Control
SH2D5	-0.0747465	17.3552	-2.60318	0.0102563	0.19275628720193	-2.88548	unchanged	Lowrisk_vs_Control
FAM3C	-0.0740811	18.0261	-2.60074	0.0103261	0.193320445215926	-2.89121	unchanged	Lowrisk_vs_Control
SORBS3	0.0893144	16.7765	2.60066	0.0103283	0.193320445215926	-2.8914	unchanged	Lowrisk_vs_Control
RBBP4	0.045021	17.8436	2.59952	0.0103611	0.193541131375152	-2.89408	unchanged	Lowrisk_vs_Control
NHLRC2	0.0681546	16.68	2.59564	0.0104731	0.195182187457269	-2.90316	unchanged	Lowrisk_vs_Control
CTDP1	0.0648039	15.9871	2.59501	0.0104914	0.195182187457269	-2.90463	unchanged	Lowrisk_vs_Control
USP40	0.0874165	15.2146	2.59091	0.0106112	0.196014026761497	-2.91423	unchanged	Lowrisk_vs_Control
FUBP3	0.0669437	17.5613	2.59002	0.0106373	0.196014026761497	-2.9163	unchanged	Lowrisk_vs_Control
MT2A	0.172471	22.3219	2.5889	0.0106705	0.196014026761497	-2.91893	unchanged	Lowrisk_vs_Control
CYP20A1	0.129206	15.6971	2.58867	0.0106771	0.196014026761497	-2.91945	unchanged	Lowrisk_vs_Control
SELENBP1	0.111836	20.3726	2.58802	0.0106963	0.196014026761497	-2.92097	unchanged	Lowrisk_vs_Control
SLC4A8	-0.10113	19.6192	-2.58736	0.0107159	0.196014026761497	-2.92252	unchanged	Lowrisk_vs_Control
DPCD	0.0865352	16.3152	2.58734	0.0107164	0.196014026761497	-2.92255	unchanged	Lowrisk_vs_Control
CDC42EP4	0.17445	19.3688	2.58725	0.0107191	0.196014026761497	-2.92277	unchanged	Lowrisk_vs_Control
GNB5	-0.0760855	19.0808	-2.58581	0.010762	0.196014026761497	-2.92614	unchanged	Lowrisk_vs_Control
PLXNA4	-0.0578703	19.977	-2.58497	0.010787	0.196014026761497	-2.9281	unchanged	Lowrisk_vs_Control
SLC4A7	-0.113333	18.91	-2.58495	0.0107876	0.196014026761497	-2.92815	unchanged	Lowrisk_vs_Control
CPNE9	-0.100016	19.8149	-2.58442	0.0108034	0.196014026761497	-2.92938	unchanged	Lowrisk_vs_Control
ANXA5	0.118244	22.1106	2.5839	0.0108188	0.196014026761497	-2.93058	unchanged	Lowrisk_vs_Control
KLHL40	0.218632	15.6099	2.58281	0.0108515	0.196014026761497	-2.93313	unchanged	Lowrisk_vs_Control
UBE3A	-0.0357185	17.4068	-2.58268	0.0108554	0.196014026761497	-2.93343	unchanged	Lowrisk_vs_Control
SLC30A1	0.0570543	16.6472	2.58019	0.0109301	0.196977519893379	-2.93923	unchanged	Lowrisk_vs_Control
TUBB3	-0.0340984	25.4299	-2.57915	0.0109614	0.197155737774234	-2.94164	unchanged	Lowrisk_vs_Control
VTA1	-0.0522134	19.0836	-2.57585	0.0110617	0.198225561192948	-2.94932	unchanged	Lowrisk_vs_Control
TMEM150C	0.120564	15.1464	2.57578	0.011064	0.198225561192948	-2.9495	unchanged	Lowrisk_vs_Control
PDHB	-0.0541592	22.0618	-2.57402	0.0111176	0.198700213708913	-2.95358	unchanged	Lowrisk_vs_Control
NWD2	-0.0806653	18.6594	-2.5735	0.0111336	0.198700213708913	-2.95479	unchanged	Lowrisk_vs_Control
COMMD1	0.064325	17.1026	2.57071	0.0112193	0.199130525725481	-2.96126	unchanged	Lowrisk_vs_Control
ALOX5AP	0.173449	15.9787	2.57044	0.0112277	0.199130525725481	-2.96189	unchanged	Lowrisk_vs_Control
GBE1	0.0649051	17.8657	2.57033	0.0112311	0.199130525725481	-2.96214	unchanged	Lowrisk_vs_Control
DOCK2	0.102666	16.3221	2.56968	0.0112512	0.199130525725481	-2.96365	unchanged	Lowrisk_vs_Control
SMC3	0.0718019	18.3537	2.56863	0.0112837	0.199130525725481	-2.96608	unchanged	Lowrisk_vs_Control
C11orf96	0.172599	16.4104	2.56851	0.0112875	0.199130525725481	-2.96636	unchanged	Lowrisk_vs_Control
SERPINF1	-0.100434	17.561	-2.56514	0.0113926	0.200294517032075	-2.97418	unchanged	Lowrisk_vs_Control
GRIA2	-0.0776229	21.0455	-2.565	0.0113969	0.200294517032075	-2.9745	unchanged	Lowrisk_vs_Control
IWS1	0.0786137	16.2164	2.56425	0.0114204	0.200324754660431	-2.97624	unchanged	Lowrisk_vs_Control
ROCK1	0.0516948	19.1492	2.56223	0.0114838	0.201053356187846	-2.9809	unchanged	Lowrisk_vs_Control
PDHX	-0.0695521	20.5348	-2.56119	0.0115167	0.201177193842103	-2.98331	unchanged	Lowrisk_vs_Control
RUFY1	0.0414715	19.043	2.56063	0.0115345	0.201177193842103	-2.98462	unchanged	Lowrisk_vs_Control
STAB1	0.0838643	16.2272	2.55853	0.0116009	0.201911056382675	-2.98946	unchanged	Lowrisk_vs_Control
NFYB	0.117939	15.2973	2.55792	0.0116205	0.201911056382675	-2.99088	unchanged	Lowrisk_vs_Control
LMNA	0.1169	21.8	2.55641	0.0116687	0.202367095044581	-2.99436	unchanged	Lowrisk_vs_Control
AKAP8L	0.0628568	17.0517	2.55052	0.0118582	0.205267460371311	-3.00794	unchanged	Lowrisk_vs_Control
KCNN3	0.112438	17.5017	2.54869	0.0119177	0.205727691325678	-3.01215	unchanged	Lowrisk_vs_Control
PHF24	-0.0652747	21.0246	-2.54833	0.0119295	0.205727691325678	-3.01298	unchanged	Lowrisk_vs_Control
AP3D1	-0.0539891	19.5958	-2.54636	0.011994	0.206454011251266	-3.01753	unchanged	Lowrisk_vs_Control
UBXN4	0.0670499	19.0036	2.54413	0.0120671	0.207307309587134	-3.02264	unchanged	Lowrisk_vs_Control
S100A11	0.165603	19.4939	2.54348	0.0120886	0.207307309587134	-3.02414	unchanged	Lowrisk_vs_Control
TSPAN7	-0.107234	19.5874	-2.54228	0.0121284	0.207602564885514	-3.0269	unchanged	Lowrisk_vs_Control
PLIN3	0.147698	19.8153	2.53974	0.0122125	0.20811147090248	-3.03273	unchanged	Lowrisk_vs_Control
LRCH1	0.099647	16.3107	2.53897	0.0122385	0.20811147090248	-3.03451	unchanged	Lowrisk_vs_Control
PRRT2	-0.0764377	22.449	-2.53882	0.0122435	0.20811147090248	-3.03485	unchanged	Lowrisk_vs_Control
ADH5	0.0755659	21.934	2.53867	0.0122485	0.20811147090248	-3.0352	unchanged	Lowrisk_vs_Control
SRI	0.0599299	22.2845	2.53699	0.0123046	0.20868002276499	-3.03905	unchanged	Lowrisk_vs_Control
SAFB	0.0482998	18.5027	2.53607	0.0123354	0.208818199679331	-3.04115	unchanged	Lowrisk_vs_Control
C6orf106	0.182629	14.3006	2.53312	0.012435	0.209737730758953	-3.04791	unchanged	Lowrisk_vs_Control
MGLL	-0.0812712	18.2734	-2.53311	0.0124353	0.209737730758953	-3.04793	unchanged	Lowrisk_vs_Control
FERMT3	0.116949	15.9661	2.53191	0.0124759	0.210037233364685	-3.05067	unchanged	Lowrisk_vs_Control
CACNG2	-0.0849958	16.1453	-2.53086	0.0125117	0.210239733791473	-3.05308	unchanged	Lowrisk_vs_Control
CYP4F12	0.13547	14.83	2.53017	0.0125351	0.210239733791473	-3.05466	unchanged	Lowrisk_vs_Control
PHKG1	0.0959124	16.8242	2.52955	0.0125564	0.210239733791473	-3.05608	unchanged	Lowrisk_vs_Control
HECW2	-0.0446386	17.9466	-2.52762	0.0126224	0.210372286060372	-3.0605	unchanged	Lowrisk_vs_Control
UBTF	0.0517175	17.7233	2.5273	0.0126332	0.210372286060372	-3.06121	unchanged	Lowrisk_vs_Control
ASH2L	0.071333	16.2766	2.52603	0.0126769	0.210372286060372	-3.06411	unchanged	Lowrisk_vs_Control
IDH2	-0.0472016	22.1652	-2.52597	0.012679	0.210372286060372	-3.06425	unchanged	Lowrisk_vs_Control
NOM1	-0.121868	13.8007	-2.52522	0.0127048	0.210372286060372	-3.06596	unchanged	Lowrisk_vs_Control
PSMC6	0.0315985	19.8319	2.52499	0.0127129	0.210372286060372	-3.0665	unchanged	Lowrisk_vs_Control
CLIP1	0.0280542	19.1169	2.52401	0.0127468	0.210372286060372	-3.06873	unchanged	Lowrisk_vs_Control
ITM2B	0.102734	15.4617	2.52361	0.0127607	0.210372286060372	-3.06965	unchanged	Lowrisk_vs_Control
CAMSAP1	-0.0319477	18.1096	-2.52334	0.0127699	0.210372286060372	-3.07026	unchanged	Lowrisk_vs_Control
WDR7	-0.0455593	20.2785	-2.52196	0.012818	0.210453471643718	-3.07342	unchanged	Lowrisk_vs_Control
AVEN	0.0758874	15.418	2.52186	0.0128214	0.210453471643718	-3.07364	unchanged	Lowrisk_vs_Control
ACBD5	0.0590593	17.7238	2.52123	0.0128434	0.210453471643718	-3.07508	unchanged	Lowrisk_vs_Control
EMILIN1	0.118703	16.0968	2.52007	0.0128836	0.210737398485761	-3.07771	unchanged	Lowrisk_vs_Control
NDEL1	-0.0521622	18.7805	-2.51875	0.0129299	0.211120283579553	-3.08073	unchanged	Lowrisk_vs_Control
FLNB	0.108438	19.4154	2.51585	0.0130319	0.212408886566601	-3.08733	unchanged	Lowrisk_vs_Control
ARL6IP1	-0.083105	20.7042	-2.51404	0.0130961	0.21254350023152	-3.09145	unchanged	Lowrisk_vs_Control
WASH2P	0.0676973	17.6103	2.51317	0.0131267	0.21254350023152	-3.09342	unchanged	Lowrisk_vs_Control
HNRNPM	0.0411961	21.2002	2.51281	0.0131397	0.21254350023152	-3.09425	unchanged	Lowrisk_vs_Control
EPHX1	0.0909662	19.3099	2.51252	0.0131499	0.21254350023152	-3.0949	unchanged	Lowrisk_vs_Control
VGF	-0.145998	19.6021	-2.51225	0.0131596	0.21254350023152	-3.09552	unchanged	Lowrisk_vs_Control
PELP1	0.0610296	15.7671	2.51171	0.0131787	0.21254350023152	-3.09673	unchanged	Lowrisk_vs_Control
HNMT	0.156726	18.6221	2.51024	0.0132313	0.21273086901464	-3.10008	unchanged	Lowrisk_vs_Control
TTC39C	-0.0552385	17.1263	-2.5101	0.0132365	0.21273086901464	-3.10041	unchanged	Lowrisk_vs_Control
LRRTM4	-0.0932241	17.6152	-2.50879	0.0132832	0.213109417050196	-3.10337	unchanged	Lowrisk_vs_Control
ITM2C	0.0690413	16.7562	2.50652	0.0133651	0.213634362427041	-3.10853	unchanged	Lowrisk_vs_Control
ASAP1	-0.0471715	18.0248	-2.50591	0.0133871	0.213634362427041	-3.10991	unchanged	Lowrisk_vs_Control
LCORL	0.106991	16.3424	2.50535	0.0134075	0.213634362427041	-3.11119	unchanged	Lowrisk_vs_Control
ZNF326	0.0758609	16.8691	2.50531	0.0134087	0.213634362427041	-3.11126	unchanged	Lowrisk_vs_Control
TBXAS1	0.101927	15.6615	2.50368	0.0134678	0.214205395186579	-3.11495	unchanged	Lowrisk_vs_Control
DMPK	-0.0957393	18.9259	-2.50075	0.0135748	0.215345283460423	-3.1216	unchanged	Lowrisk_vs_Control
EHD1	0.0329426	20.8409	2.50044	0.0135862	0.215345283460423	-3.1223	unchanged	Lowrisk_vs_Control
TUBB1	-0.0392471	25.5843	-2.49766	0.0136883	0.216215958640643	-3.12858	unchanged	Lowrisk_vs_Control
USP47	0.0336919	18.4857	2.4974	0.0136979	0.216215958640643	-3.12917	unchanged	Lowrisk_vs_Control
EPPK1	0.0821041	20.4174	2.49631	0.0137382	0.216215958640643	-3.13164	unchanged	Lowrisk_vs_Control
CDH10	-0.075602	17.4378	-2.49461	0.0138012	0.216215958640643	-3.13547	unchanged	Lowrisk_vs_Control
SLC4A10	-0.114138	19.9522	-2.49409	0.0138206	0.216215958640643	-3.13665	unchanged	Lowrisk_vs_Control
SLC22A23	-0.0870387	17.1669	-2.4937	0.013835	0.216215958640643	-3.13753	unchanged	Lowrisk_vs_Control
ZC3HAV1	0.0894326	18.3512	2.49346	0.0138439	0.216215958640643	-3.13807	unchanged	Lowrisk_vs_Control
RGPD1	0.0431479	16.8044	2.49244	0.0138823	0.216215958640643	-3.14039	unchanged	Lowrisk_vs_Control
CUL3	-0.0270584	19.6686	-2.49181	0.0139057	0.216215958640643	-3.1418	unchanged	Lowrisk_vs_Control
SDC2	0.121827	15.4009	2.49155	0.0139156	0.216215958640643	-3.14239	unchanged	Lowrisk_vs_Control
S100A10	0.239613	16.5356	2.49153	0.0139161	0.216215958640643	-3.14243	unchanged	Lowrisk_vs_Control
RNASET2	0.100319	17.6307	2.49131	0.0139243	0.216215958640643	-3.14292	unchanged	Lowrisk_vs_Control
EPB41L5	0.0824553	16.6719	2.49011	0.0139693	0.216215958640643	-3.14563	unchanged	Lowrisk_vs_Control
BRINP1	-0.0566742	17.2073	-2.48928	0.0140004	0.216215958640643	-3.14749	unchanged	Lowrisk_vs_Control
FAM129B	0.0876792	17.6197	2.48864	0.0140246	0.216215958640643	-3.14894	unchanged	Lowrisk_vs_Control
MKRN2	0.0484578	17.445	2.48809	0.0140454	0.216215958640643	-3.15018	unchanged	Lowrisk_vs_Control
PTPN6	0.109575	16.4162	2.48781	0.0140559	0.216215958640643	-3.15081	unchanged	Lowrisk_vs_Control
MSI1	0.0860158	16.7226	2.48733	0.0140742	0.216215958640643	-3.1519	unchanged	Lowrisk_vs_Control
IMPDH2	0.0648938	17.3892	2.48609	0.0141213	0.216215958640643	-3.1547	unchanged	Lowrisk_vs_Control
LRRC57	-0.0669628	19.5231	-2.48594	0.0141269	0.216215958640643	-3.15503	unchanged	Lowrisk_vs_Control
FHAD1	0.122316	14.6728	2.48574	0.0141342	0.216215958640643	-3.15547	unchanged	Lowrisk_vs_Control
ATP1B1	-0.0560964	24.0835	-2.48262	0.0142531	0.217672716356768	-3.16248	unchanged	Lowrisk_vs_Control
EIF4G2	0.0404943	18.5982	2.47891	0.0143958	0.218953905293305	-3.17083	unchanged	Lowrisk_vs_Control
SAMM50	-0.0476099	19.8089	-2.47869	0.0144042	0.218953905293305	-3.17132	unchanged	Lowrisk_vs_Control
CPVL	0.147707	18.8662	2.47858	0.0144083	0.218953905293305	-3.17156	unchanged	Lowrisk_vs_Control
HCCS	-0.0593241	17.383	-2.47708	0.0144664	0.219475003564586	-3.17493	unchanged	Lowrisk_vs_Control
TRIM21	0.0901988	14.7994	2.47587	0.0145136	0.219785822543362	-3.17766	unchanged	Lowrisk_vs_Control
SRSF2	0.0425366	19.292	2.4746	0.0145627	0.219785822543362	-3.18049	unchanged	Lowrisk_vs_Control
PDHA1	-0.0575773	21.9511	-2.47258	0.0146416	0.219785822543362	-3.18502	unchanged	Lowrisk_vs_Control
METTL3	0.059536	15.2582	2.47143	0.0146871	0.219785822543362	-3.18761	unchanged	Lowrisk_vs_Control
ASCC3	0.0589464	15.5892	2.47135	0.0146899	0.219785822543362	-3.18777	unchanged	Lowrisk_vs_Control
HSD17B10	0.0500373	18.8916	2.47094	0.0147063	0.219785822543362	-3.18871	unchanged	Lowrisk_vs_Control
TOM1	0.0462119	19.585	2.47077	0.014713	0.219785822543362	-3.18909	unchanged	Lowrisk_vs_Control
IFI35	0.100193	15.3579	2.47027	0.0147324	0.219785822543362	-3.19019	unchanged	Lowrisk_vs_Control
DLAT	-0.0628521	21.4329	-2.47009	0.0147397	0.219785822543362	-3.1906	unchanged	Lowrisk_vs_Control
CSNK1A1	0.0513857	17.9849	2.46985	0.0147491	0.219785822543362	-3.19114	unchanged	Lowrisk_vs_Control
NUP153	0.0573895	17.1739	2.46984	0.0147494	0.219785822543362	-3.19116	unchanged	Lowrisk_vs_Control
NSRP1	0.105244	15.9608	2.46912	0.014778	0.219855480544223	-3.19278	unchanged	Lowrisk_vs_Control
STOML3	0.130302	17.0574	2.46407	0.0149785	0.222038413194407	-3.20406	unchanged	Lowrisk_vs_Control
FRMD8	0.0913771	15.6345	2.46347	0.0150025	0.222038413194407	-3.2054	unchanged	Lowrisk_vs_Control
USF1	0.104419	15.9754	2.46251	0.015041	0.222038413194407	-3.20754	unchanged	Lowrisk_vs_Control
EVI5L	-0.0335605	17.3806	-2.46214	0.0150559	0.222038413194407	-3.20837	unchanged	Lowrisk_vs_Control
KRT18	-0.229681	17.9217	-2.4621	0.0150574	0.222038413194407	-3.20845	unchanged	Lowrisk_vs_Control
RBM27	0.083185	15.5145	2.4618	0.0150694	0.222038413194407	-3.20912	unchanged	Lowrisk_vs_Control
MAP2K4	-0.0386313	20.1843	-2.46067	0.015115	0.222354794583281	-3.21165	unchanged	Lowrisk_vs_Control
MYLK	0.0955232	18.2379	2.45806	0.0152205	0.223550116835371	-3.21747	unchanged	Lowrisk_vs_Control
KTN1	0.0525863	20.0105	2.45695	0.0152654	0.223577319503892	-3.21993	unchanged	Lowrisk_vs_Control
DVL3	0.0596295	16.4745	2.45682	0.0152709	0.223577319503892	-3.22023	unchanged	Lowrisk_vs_Control
S100A16	0.0709367	17.0351	2.45472	0.0153563	0.224469495509787	-3.22489	unchanged	Lowrisk_vs_Control
CETN2	0.0666287	18.5772	2.4528	0.0154349	0.225103856066323	-3.22917	unchanged	Lowrisk_vs_Control
PPP2R2C	-0.0380402	19.4273	-2.45247	0.0154485	0.225103856066323	-3.2299	unchanged	Lowrisk_vs_Control
MYO1C	0.0805942	17.3913	2.45113	0.0155038	0.225446066557059	-3.23289	unchanged	Lowrisk_vs_Control
PAK1	-0.0618108	21.0246	-2.45071	0.015521	0.225446066557059	-3.23381	unchanged	Lowrisk_vs_Control
CHRM4	-0.111984	15.6766	-2.44884	0.0155982	0.226210518288123	-3.23796	unchanged	Lowrisk_vs_Control
AKR1C1	0.122866	19.4842	2.44648	0.0156964	0.227276880071384	-3.24321	unchanged	Lowrisk_vs_Control
TUT4	0.223829	15.7407	2.44528	0.0157465	0.227644014234615	-3.24587	unchanged	Lowrisk_vs_Control
DNAJC8	0.054995	18.4208	2.44238	0.0158681	0.229042502137595	-3.2523	unchanged	Lowrisk_vs_Control
DGKI	-0.0579379	18.3607	-2.44013	0.0159629	0.229548031201287	-3.25727	unchanged	Lowrisk_vs_Control
KRT9	-0.264135	18.7719	-2.43932	0.0159971	0.229548031201287	-3.25906	down-regulated	Lowrisk_vs_Control
COTL1	0.0934121	21.7383	2.43874	0.0160221	0.229548031201287	-3.26036	unchanged	Lowrisk_vs_Control
AKT3	-0.0426147	18.7912	-2.43872	0.0160228	0.229548031201287	-3.2604	unchanged	Lowrisk_vs_Control
FAM98A	0.0731715	17.2293	2.43855	0.0160298	0.229548031201287	-3.26077	unchanged	Lowrisk_vs_Control
RIOX2	0.104703	15.2867	2.43758	0.0160713	0.229548031201287	-3.26293	unchanged	Lowrisk_vs_Control
MTSS1L	0.0767775	18.4141	2.43693	0.0160988	0.229548031201287	-3.26435	unchanged	Lowrisk_vs_Control
LAMTOR3	0.0647853	16.5832	2.43684	0.0161025	0.229548031201287	-3.26455	unchanged	Lowrisk_vs_Control
CBARP	-0.0698612	16.661	-2.43544	0.0161624	0.229854347186311	-3.26765	unchanged	Lowrisk_vs_Control
POLQ	-0.103323	14.4556	-2.43517	0.0161739	0.229854347186311	-3.26824	unchanged	Lowrisk_vs_Control
HMGCL	0.0573476	18.0172	2.43418	0.0162166	0.230105608267524	-3.27044	unchanged	Lowrisk_vs_Control
KDELC2	0.106199	15.5797	2.43084	0.0163604	0.230635778207791	-3.27781	unchanged	Lowrisk_vs_Control
CYP27A1	0.0920563	16.0612	2.43069	0.0163666	0.230635778207791	-3.27813	unchanged	Lowrisk_vs_Control
PAFAH1B1	-0.0429283	21.3415	-2.43068	0.0163671	0.230635778207791	-3.27815	unchanged	Lowrisk_vs_Control
ERLIN2	0.0980353	19.7269	2.43063	0.0163695	0.230635778207791	-3.27827	unchanged	Lowrisk_vs_Control
AKR7A2	0.0688881	20.7865	2.4304	0.0163792	0.230635778207791	-3.27877	unchanged	Lowrisk_vs_Control
P4HTM	-0.113674	13.4941	-2.42971	0.0164092	0.230706003365787	-3.2803	unchanged	Lowrisk_vs_Control
OBSCN	-0.0925996	15.9465	-2.42875	0.0164508	0.230795769864203	-3.28241	unchanged	Lowrisk_vs_Control
CNPY4	0.101533	16.5827	2.42841	0.0164657	0.230795769864203	-3.28317	unchanged	Lowrisk_vs_Control
CDC5L	0.0527024	17.5962	2.42738	0.0165105	0.231071080941812	-3.28543	unchanged	Lowrisk_vs_Control
PACSIN3	0.0753286	16.422	2.42608	0.0165674	0.231382533281032	-3.2883	unchanged	Lowrisk_vs_Control
C6orf136	-0.0672794	16.9255	-2.42572	0.016583	0.231382533281032	-3.28909	unchanged	Lowrisk_vs_Control
VWA5A	0.132177	17.4777	2.42374	0.0166697	0.232128766358887	-3.29344	unchanged	Lowrisk_vs_Control
DGKG	0.0675483	17.8074	2.42335	0.0166869	0.232128766358887	-3.2943	unchanged	Lowrisk_vs_Control
SCRN1	0.0343431	22.9682	2.42233	0.0167317	0.232401596536744	-3.29653	unchanged	Lowrisk_vs_Control
RELA	0.0642614	16.7318	2.42167	0.0167609	0.232456120430137	-3.29799	unchanged	Lowrisk_vs_Control
GALE	0.04111	17.4251	2.42013	0.0168291	0.233026476602974	-3.30138	unchanged	Lowrisk_vs_Control
RNF213	0.0672434	17.3666	2.41932	0.0168652	0.233026476602974	-3.30316	unchanged	Lowrisk_vs_Control
EMG1	0.0994537	15.3094	2.41903	0.0168779	0.233026476602974	-3.30379	unchanged	Lowrisk_vs_Control
ADPRHL2	0.0453966	17.7581	2.41669	0.0169823	0.234117127360343	-3.30893	unchanged	Lowrisk_vs_Control
POLR2C	0.0819716	15.6719	2.41534	0.0170428	0.23459970794982	-3.3119	unchanged	Lowrisk_vs_Control
RTN3	-0.0408043	21.6813	-2.414	0.0171029	0.234810434700132	-3.31483	unchanged	Lowrisk_vs_Control
APRT	0.117176	18.9247	2.41294	0.0171508	0.234810434700132	-3.31716	unchanged	Lowrisk_vs_Control
GOLGA1	0.049263	15.064	2.41224	0.0171821	0.234810434700132	-3.31868	unchanged	Lowrisk_vs_Control
ANKRD34B	0.186254	17.7479	2.41212	0.0171876	0.234810434700132	-3.31895	unchanged	Lowrisk_vs_Control
SIRT1	0.130653	15.7279	2.41145	0.017218	0.234810434700132	-3.32042	unchanged	Lowrisk_vs_Control
STMN1	-0.0500747	24.3893	-2.41141	0.0172195	0.234810434700132	-3.32049	unchanged	Lowrisk_vs_Control
UBASH3B	-0.0510308	17.9979	-2.41104	0.0172366	0.234810434700132	-3.32132	unchanged	Lowrisk_vs_Control
YWHAB	-0.0328202	25.817	-2.40993	0.0172866	0.235053657636447	-3.32373	unchanged	Lowrisk_vs_Control
OLFM3	-0.116844	17.9231	-2.40926	0.0173174	0.235053657636447	-3.32522	unchanged	Lowrisk_vs_Control
TUBB6	-0.034204	25.4427	-2.40896	0.017331	0.235053657636447	-3.32587	unchanged	Lowrisk_vs_Control
TNS3	0.0854284	17.8463	2.40768	0.0173891	0.235494579021653	-3.32866	unchanged	Lowrisk_vs_Control
PRMT2	0.0966324	15.6045	2.40543	0.017492	0.236540631917943	-3.33358	unchanged	Lowrisk_vs_Control
DMXL2	-0.0521262	19.9723	-2.40362	0.0175754	0.23731929734083	-3.33754	unchanged	Lowrisk_vs_Control
PHLDB1	0.102263	18.0082	2.40177	0.017661	0.23812567884053	-3.34158	unchanged	Lowrisk_vs_Control
FAS	0.189973	16.8358	2.40091	0.0177008	0.238265747429924	-3.34346	unchanged	Lowrisk_vs_Control
CEP164	0.137398	13.7124	2.40042	0.0177231	0.238265747429924	-3.34451	unchanged	Lowrisk_vs_Control
GRIA4	-0.0742487	21.0084	-2.39867	0.0178047	0.239014101037884	-3.34833	unchanged	Lowrisk_vs_Control
PPIL4	0.0488459	16.3957	2.39652	0.017905	0.23983258219437	-3.35301	unchanged	Lowrisk_vs_Control
CANX	0.0396351	22.1975	2.39518	0.0179681	0.23983258219437	-3.35593	unchanged	Lowrisk_vs_Control
DLG1	-0.037717	21.367	-2.39441	0.0180042	0.23983258219437	-3.3576	unchanged	Lowrisk_vs_Control
YWHAG	-0.0346088	25.4708	-2.39441	0.0180042	0.23983258219437	-3.3576	unchanged	Lowrisk_vs_Control
REEP1	-0.0569331	18.0529	-2.39311	0.0180654	0.23983258219437	-3.36043	unchanged	Lowrisk_vs_Control
HNRNPC	0.0507747	21.0066	2.39184	0.0181257	0.23983258219437	-3.3632	unchanged	Lowrisk_vs_Control
BRAF	-0.0377585	18.9981	-2.39167	0.0181333	0.23983258219437	-3.36355	unchanged	Lowrisk_vs_Control
GPNMB	0.259541	17.1132	2.39146	0.0181435	0.23983258219437	-3.36401	up-regulated	Lowrisk_vs_Control
RGPD5	0.0415072	16.6691	2.39113	0.0181592	0.23983258219437	-3.36474	unchanged	Lowrisk_vs_Control
STAU1	0.0385964	18.4994	2.39097	0.0181665	0.23983258219437	-3.36507	unchanged	Lowrisk_vs_Control
CACNG8	-0.0985154	18.3464	-2.39096	0.0181671	0.23983258219437	-3.3651	unchanged	Lowrisk_vs_Control
FSCN1	-0.0589367	22.598	-2.39073	0.0181782	0.23983258219437	-3.36561	unchanged	Lowrisk_vs_Control
RANBP3	0.0403578	18.1343	2.38548	0.0184287	0.242400343064653	-3.37699	unchanged	Lowrisk_vs_Control
TUBA3C	-0.0373541	26.3583	-2.38477	0.018463	0.242400343064653	-3.37854	unchanged	Lowrisk_vs_Control
STMN2	-0.0490641	24.2076	-2.38456	0.0184732	0.242400343064653	-3.379	unchanged	Lowrisk_vs_Control
AP3B2	-0.0520691	20.3295	-2.38429	0.0184863	0.242400343064653	-3.37958	unchanged	Lowrisk_vs_Control
HNRNPA2B1	0.0469323	22.1802	2.38391	0.0185044	0.242400343064653	-3.3804	unchanged	Lowrisk_vs_Control
STRN	-0.0264484	18.7363	-2.38279	0.0185583	0.242444177673424	-3.38282	unchanged	Lowrisk_vs_Control
SCAF4	0.0545159	16.8141	2.38275	0.0185604	0.242444177673424	-3.38291	unchanged	Lowrisk_vs_Control
PDYN	0.268141	16.897	2.38212	0.0185909	0.242498344239604	-3.38428	up-regulated	Lowrisk_vs_Control
CROCC	0.044158	17.842	2.38104	0.0186431	0.242524045702409	-3.38661	unchanged	Lowrisk_vs_Control
ABCC4	0.10654	19.1837	2.38069	0.0186601	0.242524045702409	-3.38736	unchanged	Lowrisk_vs_Control
ARHGEF2	-0.0578368	19.4786	-2.38045	0.0186719	0.242524045702409	-3.38789	unchanged	Lowrisk_vs_Control
RTN4R	-0.0651747	17.1959	-2.3793	0.0187279	0.242859937773872	-3.39038	unchanged	Lowrisk_vs_Control
SLC2A3	-0.0715772	19.5674	-2.37884	0.0187505	0.242859937773872	-3.39138	unchanged	Lowrisk_vs_Control
ANXA4	0.109773	18.9274	2.37789	0.0187965	0.2431141860446	-3.39342	unchanged	Lowrisk_vs_Control
BSN	-0.0739102	20.7284	-2.37704	0.0188383	0.243313049098353	-3.39526	unchanged	Lowrisk_vs_Control
TBC1D32	0.416659	14.7044	2.37623	0.0188779	0.243372104306434	-3.39701	up-regulated	Lowrisk_vs_Control
CD2BP2	0.0729081	16.2297	2.37563	0.0189076	0.243372104306434	-3.39832	unchanged	Lowrisk_vs_Control
KRT14	-0.213315	19.4156	-2.37533	0.0189222	0.243372104306434	-3.39896	unchanged	Lowrisk_vs_Control
CCNY	-0.0490188	17.4328	-2.37462	0.0189572	0.243482651633573	-3.40049	unchanged	Lowrisk_vs_Control
MT1X	0.158952	22.2919	2.37336	0.0190194	0.243940476888201	-3.40321	unchanged	Lowrisk_vs_Control
TWF2	-0.0365479	19.155	-2.37249	0.0190624	0.244100677600472	-3.40509	unchanged	Lowrisk_vs_Control
SAV1	0.107654	15.1538	2.3717	0.0191015	0.244100677600472	-3.40679	unchanged	Lowrisk_vs_Control
PHKA1	0.0730546	17.0343	2.3715	0.0191114	0.244100677600472	-3.40722	unchanged	Lowrisk_vs_Control
EXOSC2	0.125819	15.7204	2.36934	0.019219	0.244807348348375	-3.41188	unchanged	Lowrisk_vs_Control
INPP5F	0.0446082	16.6399	2.36839	0.0192662	0.244807348348375	-3.41392	unchanged	Lowrisk_vs_Control
PLEKHA4	-0.217229	14.0048	-2.3681	0.0192809	0.244807348348375	-3.41455	unchanged	Lowrisk_vs_Control
SF3B1	0.0377798	17.8146	2.368	0.0192859	0.244807348348375	-3.41477	unchanged	Lowrisk_vs_Control
CTNND2	0.043686	19.6877	2.36772	0.0192996	0.244807348348375	-3.41536	unchanged	Lowrisk_vs_Control
TRIM47	0.0802429	16.3698	2.36559	0.0194064	0.244880561748582	-3.41994	unchanged	Lowrisk_vs_Control
RBM4B	0.0465567	17.1149	2.3651	0.0194315	0.244880561748582	-3.42101	unchanged	Lowrisk_vs_Control
ANKRD35	0.0810799	15.3844	2.36469	0.0194518	0.244880561748582	-3.42188	unchanged	Lowrisk_vs_Control
TRIM9	-0.0407841	18.3995	-2.36413	0.01948	0.244880561748582	-3.42308	unchanged	Lowrisk_vs_Control
PCNA	0.0716678	17.8935	2.36407	0.019483	0.244880561748582	-3.42321	unchanged	Lowrisk_vs_Control
RXRB	-0.150289	14.3243	-2.36104	0.0196369	0.244880561748582	-3.42974	unchanged	Lowrisk_vs_Control
CRMP1	-0.0359297	24.549	-2.36064	0.0196568	0.244880561748582	-3.43058	unchanged	Lowrisk_vs_Control
C8orf37	0.119522	15.3383	2.36024	0.0196772	0.244880561748582	-3.43144	unchanged	Lowrisk_vs_Control
PAXX	0.0736105	16.4098	2.35999	0.0196902	0.244880561748582	-3.43199	unchanged	Lowrisk_vs_Control
CHMP4A	0.0873848	17.5184	2.35961	0.0197095	0.244880561748582	-3.4328	unchanged	Lowrisk_vs_Control
CALCOCO2	0.0892139	15.9411	2.35947	0.0197167	0.244880561748582	-3.43311	unchanged	Lowrisk_vs_Control
CLUH	-0.0352976	18.0996	-2.35935	0.0197227	0.244880561748582	-3.43336	unchanged	Lowrisk_vs_Control
EIF5	0.0422801	19.8046	2.35934	0.019723	0.244880561748582	-3.43337	unchanged	Lowrisk_vs_Control
BSCL2	-0.104601	19.1395	-2.35847	0.0197675	0.244880561748582	-3.43524	unchanged	Lowrisk_vs_Control
KPNB1	0.0314584	20.9289	2.35794	0.0197946	0.244880561748582	-3.43638	unchanged	Lowrisk_vs_Control
SLC38A3	0.0838139	17.3236	2.35792	0.019796	0.244880561748582	-3.43644	unchanged	Lowrisk_vs_Control
ITGB5	0.070885	16.6342	2.35737	0.0198241	0.244880561748582	-3.43762	unchanged	Lowrisk_vs_Control
NAA20	-0.09024	14.8636	-2.35727	0.0198291	0.244880561748582	-3.43782	unchanged	Lowrisk_vs_Control
COPB2	0.0342334	18.6827	2.35659	0.019864	0.244880561748582	-3.43928	unchanged	Lowrisk_vs_Control
GOLGA5	0.043179	16.9568	2.35619	0.0198846	0.244880561748582	-3.44014	unchanged	Lowrisk_vs_Control
LURAP1	-0.0880121	15.6155	-2.35554	0.019918	0.244880561748582	-3.44153	unchanged	Lowrisk_vs_Control
ANKFY1	0.0474657	18.8692	2.35531	0.01993	0.244880561748582	-3.44203	unchanged	Lowrisk_vs_Control
NIPSNAP3A	-0.201026	19.1497	-2.35458	0.0199673	0.244880561748582	-3.44358	unchanged	Lowrisk_vs_Control
GABARAP	0.0749486	20.3865	2.35451	0.0199712	0.244880561748582	-3.44375	unchanged	Lowrisk_vs_Control
ARFGEF1	-0.0386975	18.6709	-2.35439	0.0199773	0.244880561748582	-3.444	unchanged	Lowrisk_vs_Control
BACE1	0.0648421	16.3724	2.35369	0.0200136	0.244880561748582	-3.4455	unchanged	Lowrisk_vs_Control
PXN	0.0886919	17.5832	2.3535	0.0200234	0.244880561748582	-3.44591	unchanged	Lowrisk_vs_Control
TRAPPC4	-0.0542983	17.7115	-2.35175	0.0201139	0.245661905824214	-3.44965	unchanged	Lowrisk_vs_Control
IPO5	-0.0322157	19.8519	-2.34926	0.0202435	0.246917029170225	-3.45497	unchanged	Lowrisk_vs_Control
TRIO	-0.0382672	19.2495	-2.34853	0.0202815	0.247053912898306	-3.45653	unchanged	Lowrisk_vs_Control
STXBP1	-0.0681039	24.3216	-2.34717	0.0203526	0.247544357840562	-3.45943	unchanged	Lowrisk_vs_Control
CLTC	-0.0423081	23.4908	-2.34674	0.0203756	0.247544357840562	-3.46037	unchanged	Lowrisk_vs_Control
MT1G	0.151581	22.3122	2.34616	0.0204059	0.247586241210695	-3.4616	unchanged	Lowrisk_vs_Control
STAMBPL1	-0.0579062	16.0226	-2.34518	0.0204575	0.24788596046466	-3.46369	unchanged	Lowrisk_vs_Control
TPR	0.0343847	18.3391	2.34359	0.0205415	0.248426494828162	-3.46709	unchanged	Lowrisk_vs_Control
MFAP3L	0.112186	14.3951	2.34318	0.0205632	0.248426494828162	-3.46796	unchanged	Lowrisk_vs_Control
IGLON5	-0.0724096	18.2787	-2.34228	0.0206107	0.248426494828162	-3.46987	unchanged	Lowrisk_vs_Control
UBE2Z	-0.033709	17.8785	-2.3419	0.0206306	0.248426494828162	-3.47067	unchanged	Lowrisk_vs_Control
CYP4F11	0.113811	15.7513	2.3415	0.0206522	0.248426494828162	-3.47154	unchanged	Lowrisk_vs_Control
LZIC	0.0731103	18.1834	2.34128	0.020664	0.248426494828162	-3.47201	unchanged	Lowrisk_vs_Control
CMBL	0.0566706	20.079	2.3401	0.0207267	0.248856038200197	-3.47452	unchanged	Lowrisk_vs_Control
PDCD4	0.0603924	16.722	2.33901	0.0207847	0.249097615949293	-3.47684	unchanged	Lowrisk_vs_Control
ARPC1B	0.0832999	17.523	2.3383	0.0208225	0.249097615949293	-3.47834	unchanged	Lowrisk_vs_Control
PSME2	0.0656411	17.8521	2.33798	0.0208397	0.249097615949293	-3.47903	unchanged	Lowrisk_vs_Control
LIX1	0.140622	15.9409	2.3377	0.0208551	0.249097615949293	-3.47964	unchanged	Lowrisk_vs_Control
LRRC4	-0.059035	16.3179	-2.337	0.0208924	0.249220804583389	-3.48112	unchanged	Lowrisk_vs_Control
TPD52L2	0.0399303	20.3047	2.33647	0.0209209	0.249236956645043	-3.48224	unchanged	Lowrisk_vs_Control
PDE4D	-0.0548414	17.3045	-2.3354	0.0209784	0.249599955310619	-3.48452	unchanged	Lowrisk_vs_Control
SOD3	0.110792	16.4061	2.33246	0.0211373	0.251111981029315	-3.49077	unchanged	Lowrisk_vs_Control
IQSEC1	-0.0358662	20.8698	-2.33204	0.02116	0.251111981029315	-3.49166	unchanged	Lowrisk_vs_Control
TRIM32	-0.0399392	16.8329	-2.32906	0.0213221	0.252709939327639	-3.49797	unchanged	Lowrisk_vs_Control
RABEP2	0.0413849	18.0613	2.3273	0.0214187	0.253478327878573	-3.50171	unchanged	Lowrisk_vs_Control
CISD1	-0.0485745	21.8175	-2.32583	0.0214993	0.253478327878573	-3.50482	unchanged	Lowrisk_vs_Control
RNF41	-0.0763951	16.0549	-2.32522	0.0215332	0.253478327878573	-3.50612	unchanged	Lowrisk_vs_Control
REEP2	-0.0514889	19.709	-2.32499	0.0215459	0.253478327878573	-3.50661	unchanged	Lowrisk_vs_Control
ITGA6	0.0845089	17.8763	2.32478	0.0215573	0.253478327878573	-3.50705	unchanged	Lowrisk_vs_Control
CYBB	0.127312	16.5094	2.32436	0.0215804	0.253478327878573	-3.50794	unchanged	Lowrisk_vs_Control
TMEM163	-0.0710651	17.7069	-2.32426	0.0215861	0.253478327878573	-3.50815	unchanged	Lowrisk_vs_Control
MT1H	0.19036	20.2265	2.32341	0.0216331	0.253478327878573	-3.50995	unchanged	Lowrisk_vs_Control
TTC9B	-0.0920013	16.2936	-2.32338	0.0216347	0.253478327878573	-3.51001	unchanged	Lowrisk_vs_Control
RPL36A	-0.114422	17.7079	-2.32274	0.0216703	0.253572982476183	-3.51137	unchanged	Lowrisk_vs_Control
LTA4H	0.0437478	20.0489	2.31972	0.0218382	0.254965972313857	-3.51776	unchanged	Lowrisk_vs_Control
FTL	0.178797	17.0311	2.31928	0.0218626	0.254965972313857	-3.51868	unchanged	Lowrisk_vs_Control
PPFIA1	0.0233742	18.8179	2.31911	0.0218724	0.254965972313857	-3.51905	unchanged	Lowrisk_vs_Control
CHI3L1	0.210717	16.2189	2.31675	0.0220046	0.255592833989024	-3.52403	unchanged	Lowrisk_vs_Control
WDR19	0.0512911	17.1595	2.31646	0.0220205	0.255592833989024	-3.52463	unchanged	Lowrisk_vs_Control
SEC14L2	0.0598359	19.1114	2.31629	0.0220301	0.255592833989024	-3.52499	unchanged	Lowrisk_vs_Control
WDR45	-0.0482274	16.9932	-2.31617	0.0220372	0.255592833989024	-3.52526	unchanged	Lowrisk_vs_Control
MFAP1	0.0515924	17.6516	2.31336	0.0221956	0.25693041041789	-3.53117	unchanged	Lowrisk_vs_Control
VASN	0.0806779	15.3588	2.31312	0.0222091	0.25693041041789	-3.53168	unchanged	Lowrisk_vs_Control
BRSK2	-0.0360044	18.9521	-2.31226	0.0222583	0.25693041041789	-3.5335	unchanged	Lowrisk_vs_Control
KCNMA1	-0.0475657	17.2512	-2.31166	0.0222919	0.25693041041789	-3.53475	unchanged	Lowrisk_vs_Control
ARHGEF28	-0.0602101	15.1825	-2.31166	0.022292	0.25693041041789	-3.53476	unchanged	Lowrisk_vs_Control
PSMB8	0.0679503	16.7804	2.31115	0.0223213	0.256946201372535	-3.53584	unchanged	Lowrisk_vs_Control
STMN3	-0.071293	19.0507	-2.3088	0.0224549	0.258047878195335	-3.54077	unchanged	Lowrisk_vs_Control
DDX23	0.0448587	16.5141	2.30849	0.0224731	0.258047878195335	-3.54144	unchanged	Lowrisk_vs_Control
ABCF1	0.0414023	17.8786	2.30668	0.0225766	0.258643230636949	-3.54524	unchanged	Lowrisk_vs_Control
SP100	0.0992315	21.3994	2.30657	0.0225831	0.258643230636949	-3.54547	unchanged	Lowrisk_vs_Control
VWA5B2	-0.0631128	15.7142	-2.30584	0.0226249	0.258643230636949	-3.547	unchanged	Lowrisk_vs_Control
DDX1	0.0358112	19.7368	2.30563	0.0226373	0.258643230636949	-3.54745	unchanged	Lowrisk_vs_Control
AQP1	0.314317	17.4791	2.30449	0.0227025	0.259067799066099	-3.54983	up-regulated	Lowrisk_vs_Control
AES	-0.0887887	16.3117	-2.30292	0.0227934	0.259782945559411	-3.55313	unchanged	Lowrisk_vs_Control
TRIM25	0.0625843	16.688	2.29947	0.0229941	0.261651708830342	-3.56036	unchanged	Lowrisk_vs_Control
CLNS1A	0.0566861	17.3062	2.29913	0.0230142	0.261651708830342	-3.56108	unchanged	Lowrisk_vs_Control
TAP1	0.0863874	15.9865	2.29389	0.0233221	0.26442736366752	-3.57205	unchanged	Lowrisk_vs_Control
DDRGK1	0.0766175	15.9628	2.29384	0.0233251	0.26442736366752	-3.57216	unchanged	Lowrisk_vs_Control
LRRC4C	-0.0641376	16.6597	-2.29351	0.0233445	0.26442736366752	-3.57284	unchanged	Lowrisk_vs_Control
PIPOX	0.110546	15.8285	2.29279	0.0233871	0.264584010338021	-3.57434	unchanged	Lowrisk_vs_Control
PTRHD1	0.0866588	19.5667	2.29204	0.0234319	0.264657437150952	-3.57592	unchanged	Lowrisk_vs_Control
PYCARD	0.0973065	16.5349	2.29156	0.0234602	0.264657437150952	-3.57692	unchanged	Lowrisk_vs_Control
TOMM70	-0.0472935	21.7348	-2.29083	0.023504	0.264657437150952	-3.57846	unchanged	Lowrisk_vs_Control
AKR1C2	0.120675	19.3777	2.29033	0.0235334	0.264657437150952	-3.57949	unchanged	Lowrisk_vs_Control
FBXO2	0.0555178	21.3423	2.29027	0.0235372	0.264657437150952	-3.57962	unchanged	Lowrisk_vs_Control
BRD3OS	-0.0901032	14.4307	-2.28978	0.0235662	0.264659864120726	-3.58064	unchanged	Lowrisk_vs_Control
HIST3H2BB	0.115949	24.3382	2.28915	0.0236039	0.264760630810827	-3.58196	unchanged	Lowrisk_vs_Control
SELENOS	0.108815	14.5974	2.28847	0.0236447	0.264895655900505	-3.58338	unchanged	Lowrisk_vs_Control
ARCN1	0.0270823	18.5883	2.28724	0.0237185	0.265399071824492	-3.58595	unchanged	Lowrisk_vs_Control
DIRAS1	-0.0743888	19.2427	-2.28645	0.0237658	0.26557238740217	-3.58759	unchanged	Lowrisk_vs_Control
HECTD4	-0.0276189	17.1085	-2.28602	0.0237916	0.26557238740217	-3.58849	unchanged	Lowrisk_vs_Control
GSK3B	-0.0384427	18.8381	-2.28459	0.0238776	0.266208734883251	-3.59146	unchanged	Lowrisk_vs_Control
HSDL2	0.0487875	19.7066	2.28353	0.0239421	0.266605711484108	-3.59368	unchanged	Lowrisk_vs_Control
RFTN2	0.0861181	18.5565	2.28239	0.0240108	0.266909542510447	-3.59605	unchanged	Lowrisk_vs_Control
ZC3H14	0.0674657	16.4076	2.28212	0.0240274	0.266909542510447	-3.59661	unchanged	Lowrisk_vs_Control
DLGAP2	-0.0677403	17.5915	-2.28161	0.0240582	0.266930530125714	-3.59767	unchanged	Lowrisk_vs_Control
AGRN	0.050903	18.3164	2.27944	0.0241906	0.267839689790913	-3.60219	unchanged	Lowrisk_vs_Control
HNRNPCL3	0.0489301	21.0122	2.27926	0.0242012	0.267839689790913	-3.60255	unchanged	Lowrisk_vs_Control
ACIN1	0.0487587	18.9375	2.27852	0.0242467	0.267839689790913	-3.6041	unchanged	Lowrisk_vs_Control
PARD3	0.0723258	15.7844	2.27836	0.0242565	0.267839689790913	-3.60443	unchanged	Lowrisk_vs_Control
METAP2	0.0481294	18.2882	2.27721	0.0243267	0.268023382465817	-3.60681	unchanged	Lowrisk_vs_Control
TMEM38A	-0.142921	16.44	-2.27714	0.0243314	0.268023382465817	-3.60697	unchanged	Lowrisk_vs_Control
TMEM245	0.052388	18.0762	2.27602	0.0244001	0.268459807063193	-3.6093	unchanged	Lowrisk_vs_Control
NBEA	-0.0355358	18.3315	-2.27436	0.024502	0.269259093483092	-3.61273	unchanged	Lowrisk_vs_Control
CACHD1	0.0850873	16.5736	2.27362	0.0245483	0.26943935818561	-3.61428	unchanged	Lowrisk_vs_Control
RETREG2	-0.0535347	17.5849	-2.27267	0.0246068	0.26943935818561	-3.61624	unchanged	Lowrisk_vs_Control
AKR1C4	0.134972	19.4727	2.27249	0.0246179	0.26943935818561	-3.61661	unchanged	Lowrisk_vs_Control
GIMAP4	0.0695184	16.3575	2.27221	0.0246355	0.26943935818561	-3.6172	unchanged	Lowrisk_vs_Control
TANK	0.0602643	15.9368	2.26932	0.0248153	0.270554996031785	-3.62319	unchanged	Lowrisk_vs_Control
CLIP3	-0.0427077	16.6808	-2.26929	0.024817	0.270554996031785	-3.62324	unchanged	Lowrisk_vs_Control
LINGO2	-0.059194	17.0689	-2.26915	0.0248256	0.270554996031785	-3.62353	unchanged	Lowrisk_vs_Control
MT1M	0.166133	21.1508	2.26865	0.024857	0.270577222382855	-3.62457	unchanged	Lowrisk_vs_Control
TYMP	0.166243	16.0254	2.26672	0.0249779	0.271572270211104	-3.62856	unchanged	Lowrisk_vs_Control
UQCRH	-0.0611229	20.1459	-2.26617	0.0250129	0.271620310836948	-3.62971	unchanged	Lowrisk_vs_Control
ERAP1	0.0997325	16.8565	2.26561	0.025048	0.271620310836948	-3.63087	unchanged	Lowrisk_vs_Control
IL1RAPL1	-0.0416512	16.004	-2.26524	0.0250708	0.271620310836948	-3.63162	unchanged	Lowrisk_vs_Control
GRM3	-0.0621702	18.3512	-2.26432	0.0251291	0.271666424064215	-3.63353	unchanged	Lowrisk_vs_Control
IFIT2	0.0831555	16.2089	2.26338	0.0251885	0.271666424064215	-3.63547	unchanged	Lowrisk_vs_Control
PLBD2	0.056301	17.7939	2.26331	0.0251932	0.271666424064215	-3.63562	unchanged	Lowrisk_vs_Control
AKR7L	0.0730764	20.0074	2.26294	0.0252163	0.271666424064215	-3.63638	unchanged	Lowrisk_vs_Control
SH3BGRL	0.067926	20.9584	2.26232	0.0252559	0.271666424064215	-3.63767	unchanged	Lowrisk_vs_Control
FLNC	0.164262	19.8787	2.26203	0.0252741	0.271666424064215	-3.63826	unchanged	Lowrisk_vs_Control
PRKX	0.151029	15.3462	2.26191	0.0252816	0.271666424064215	-3.6385	unchanged	Lowrisk_vs_Control
CACNA1F	-0.127055	14.8442	-2.2611	0.0253328	0.271899825589072	-3.64017	unchanged	Lowrisk_vs_Control
ARID2	0.098351	16.787	2.25814	0.0255221	0.273542394474305	-3.64629	unchanged	Lowrisk_vs_Control
PREX1	0.054556	18.3362	2.25777	0.0255453	0.273542394474305	-3.64704	unchanged	Lowrisk_vs_Control
FABP5P3	0.121497	19.1544	2.25725	0.0255788	0.273582915073527	-3.64811	unchanged	Lowrisk_vs_Control
GAPDHS	0.0385456	23.4929	2.25303	0.0258507	0.276059144001246	-3.6568	unchanged	Lowrisk_vs_Control
KCTD9	0.109036	14.3907	2.25273	0.0258702	0.276059144001246	-3.65743	unchanged	Lowrisk_vs_Control
KRT2	-0.186574	19.6312	-2.25196	0.0259199	0.276268984773047	-3.659	unchanged	Lowrisk_vs_Control
ACAD10	-0.0895158	16.2886	-2.25084	0.025993	0.276727640483117	-3.66132	unchanged	Lowrisk_vs_Control
MTURN	0.100296	18.3765	2.24911	0.0261055	0.277320375399767	-3.66487	unchanged	Lowrisk_vs_Control
CLP1	0.0923333	14.1188	2.24906	0.0261089	0.277320375399767	-3.66497	unchanged	Lowrisk_vs_Control
COPS3	-0.0304903	19.1831	-2.24802	0.0261769	0.277432379804103	-3.66711	unchanged	Lowrisk_vs_Control
HIST1H2BH	0.104173	24.4603	2.24757	0.026206	0.277432379804103	-3.66802	unchanged	Lowrisk_vs_Control
SERPINH1	0.116632	16.7993	2.24751	0.0262098	0.277432379804103	-3.66814	unchanged	Lowrisk_vs_Control
HIST1H2BN	0.103527	24.4618	2.24591	0.0263152	0.277923953941687	-3.67144	unchanged	Lowrisk_vs_Control
F13A1	0.154983	17.3912	2.24589	0.0263166	0.277923953941687	-3.67148	unchanged	Lowrisk_vs_Control
AP2A2	-0.0413533	22.548	-2.24438	0.0264159	0.278376642434066	-3.67457	unchanged	Lowrisk_vs_Control
GPC5	0.0732562	17.7142	2.24402	0.0264393	0.278376642434066	-3.6753	unchanged	Lowrisk_vs_Control
PPIP5K2	-0.0483386	17.054	-2.24337	0.0264824	0.278376642434066	-3.67664	unchanged	Lowrisk_vs_Control
THRAP3	0.0345811	19.1568	2.24321	0.0264926	0.278376642434066	-3.67695	unchanged	Lowrisk_vs_Control
CRYBG3	0.0809694	15.4471	2.24222	0.0265584	0.278376642434066	-3.67899	unchanged	Lowrisk_vs_Control
CORT	-0.15217	15.4574	-2.24211	0.0265659	0.278376642434066	-3.67922	unchanged	Lowrisk_vs_Control
EPHB1	-0.0701062	17.8447	-2.24144	0.0266102	0.278376642434066	-3.68059	unchanged	Lowrisk_vs_Control
SOD1	0.0529643	24.0885	2.24093	0.0266442	0.278376642434066	-3.68164	unchanged	Lowrisk_vs_Control
ATP2A3	-0.0526331	21.2624	-2.24086	0.0266486	0.278376642434066	-3.68177	unchanged	Lowrisk_vs_Control
FER	0.0610303	16.1077	2.2406	0.0266663	0.278376642434066	-3.68232	unchanged	Lowrisk_vs_Control
R3HDM2	-0.059013	17.1936	-2.24021	0.026692	0.278376642434066	-3.68311	unchanged	Lowrisk_vs_Control
USP32	-0.0363353	16.7102	-2.23846	0.0268084	0.278875734208453	-3.68668	unchanged	Lowrisk_vs_Control
TMEM106B	0.0955516	17.4095	2.23765	0.0268626	0.278875734208453	-3.68834	unchanged	Lowrisk_vs_Control
ABCB8	-0.0564366	19.1574	-2.23682	0.0269181	0.278875734208453	-3.69003	unchanged	Lowrisk_vs_Control
APOO	-0.0770722	18.9051	-2.23648	0.0269411	0.278875734208453	-3.69073	unchanged	Lowrisk_vs_Control
RNF114	0.0832442	17.218	2.23646	0.0269427	0.278875734208453	-3.69078	unchanged	Lowrisk_vs_Control
VCP	0.0228487	22.2852	2.23565	0.0269967	0.278875734208453	-3.69242	unchanged	Lowrisk_vs_Control
SORBS1	0.0572922	19.1681	2.23531	0.0270196	0.278875734208453	-3.69312	unchanged	Lowrisk_vs_Control
HMGB2	0.0840747	19.9218	2.23518	0.0270287	0.278875734208453	-3.69339	unchanged	Lowrisk_vs_Control
BRSK1	-0.0355566	19.1233	-2.23476	0.0270565	0.278875734208453	-3.69424	unchanged	Lowrisk_vs_Control
CD58	0.103187	14.8077	2.2346	0.0270676	0.278875734208453	-3.69457	unchanged	Lowrisk_vs_Control
KRT19	-0.24408	15.2869	-2.23452	0.027073	0.278875734208453	-3.69474	unchanged	Lowrisk_vs_Control
IFT74	0.0687513	15.0566	2.23404	0.0271052	0.278895924980207	-3.69571	unchanged	Lowrisk_vs_Control
TSTD1	-0.0774311	19.935	-2.23269	0.0271963	0.27920694035127	-3.69847	unchanged	Lowrisk_vs_Control
SLC9A3R2	0.0488291	18.0242	2.23223	0.0272275	0.27920694035127	-3.69941	unchanged	Lowrisk_vs_Control
TRIM36	-0.0623739	17.7327	-2.23189	0.0272507	0.27920694035127	-3.70011	unchanged	Lowrisk_vs_Control
RAMAC	-0.0741375	15.0012	-2.2318	0.0272567	0.27920694035127	-3.70029	unchanged	Lowrisk_vs_Control
DZIP3	-0.072792	16.8927	-2.23108	0.0273056	0.279235622354182	-3.70175	unchanged	Lowrisk_vs_Control
PGBD5	-0.0523396	18.0241	-2.23086	0.0273202	0.279235622354182	-3.70219	unchanged	Lowrisk_vs_Control
CASTOR2	-0.0582383	16.6084	-2.22961	0.0274052	0.279794571031955	-3.70474	unchanged	Lowrisk_vs_Control
PSME1	0.0646311	19.3296	2.22913	0.0274378	0.279814010298335	-3.70572	unchanged	Lowrisk_vs_Control
RNF14	0.0716734	15.7156	2.22849	0.0274817	0.279814010298335	-3.70703	unchanged	Lowrisk_vs_Control
EIF4E3	0.106521	14.7315	2.22751	0.0275488	0.279814010298335	-3.70903	unchanged	Lowrisk_vs_Control
BICD2	0.0404724	17.4809	2.2273	0.0275629	0.279814010298335	-3.70944	unchanged	Lowrisk_vs_Control
ICK	-0.080257	19.2688	-2.22716	0.0275728	0.279814010298335	-3.70974	unchanged	Lowrisk_vs_Control
SEPT1	-0.0913016	20.3104	-2.22673	0.0276019	0.279814010298335	-3.7106	unchanged	Lowrisk_vs_Control
RUVBL1	0.0485337	19.5439	2.22647	0.0276198	0.279814010298335	-3.71114	unchanged	Lowrisk_vs_Control
RPS6KA1	0.0501431	17.9535	2.22555	0.027683	0.280021291402249	-3.71301	unchanged	Lowrisk_vs_Control
PLCB1	-0.0746346	20.64	-2.22488	0.0277288	0.280021291402249	-3.71436	unchanged	Lowrisk_vs_Control
STX6	0.0496064	17.0916	2.22483	0.0277323	0.280021291402249	-3.71447	unchanged	Lowrisk_vs_Control
DNM3	-0.0347747	23.4609	-2.22413	0.0277808	0.280021291402249	-3.7159	unchanged	Lowrisk_vs_Control
ERLIN1	0.0815816	19.5476	2.22396	0.0277923	0.280021291402249	-3.71624	unchanged	Lowrisk_vs_Control
NBN	0.0564561	16.0853	2.2207	0.0280179	0.281775369747497	-3.72286	unchanged	Lowrisk_vs_Control
HIST2H2BC	0.130725	22.8329	2.22056	0.0280276	0.281775369747497	-3.72315	unchanged	Lowrisk_vs_Control
RGS7	-0.0601497	19.1934	-2.21901	0.0281354	0.282550273773984	-3.72629	unchanged	Lowrisk_vs_Control
CD163	0.190663	17.6166	2.21788	0.0282142	0.283032890917769	-3.72858	unchanged	Lowrisk_vs_Control
THTPA	0.0602891	16.384	2.21613	0.0283367	0.283947689776945	-3.73213	unchanged	Lowrisk_vs_Control
CDC42BPB	-0.0249658	19.1138	-2.21539	0.0283886	0.283947689776945	-3.73363	unchanged	Lowrisk_vs_Control
GAB1	0.131822	17.1241	2.21506	0.0284117	0.283947689776945	-3.73429	unchanged	Lowrisk_vs_Control
WASF1	-0.053883	21.3824	-2.21482	0.0284287	0.283947689776945	-3.73478	unchanged	Lowrisk_vs_Control
AFF4	0.0692404	16.0587	2.21389	0.0284939	0.284291092694887	-3.73666	unchanged	Lowrisk_vs_Control
FDXR	0.0835901	17.379	2.21336	0.0285314	0.284357118336349	-3.73774	unchanged	Lowrisk_vs_Control
DCAKD	0.057228	17.1251	2.20991	0.0287759	0.28631969772401	-3.74472	unchanged	Lowrisk_vs_Control
SMCHD1	0.0445379	16.1182	2.20954	0.0288024	0.28631969772401	-3.74547	unchanged	Lowrisk_vs_Control
PGM1	0.065961	20.8266	2.20926	0.0288216	0.28631969772401	-3.74602	unchanged	Lowrisk_vs_Control
VAC14	-0.0354605	18.3229	-2.20862	0.0288677	0.286468461286479	-3.74733	unchanged	Lowrisk_vs_Control
PDLIM2	0.0934432	16.7365	2.20793	0.0289169	0.286569091634876	-3.74872	unchanged	Lowrisk_vs_Control
MT1E	0.155783	23.2742	2.2076	0.0289401	0.286569091634876	-3.74937	unchanged	Lowrisk_vs_Control
PTBP2	0.0383643	18.5038	2.20551	0.0290901	0.287744690628765	-3.7536	unchanged	Lowrisk_vs_Control
ICA1L	-0.0523607	17.3612	-2.20469	0.0291484	0.288012718345477	-3.75524	unchanged	Lowrisk_vs_Control
SPIRE1	0.0309517	17.1804	2.20412	0.0291896	0.288110787128362	-3.7564	unchanged	Lowrisk_vs_Control
MBNL1	0.0506095	19.1357	2.20327	0.0292513	0.28840988288405	-3.75812	unchanged	Lowrisk_vs_Control
DNLZ	0.0960481	14.9652	2.20228	0.029322	0.288517523222616	-3.7601	unchanged	Lowrisk_vs_Control
PRKAB2	0.055842	17.3192	2.20225	0.0293248	0.288517523222616	-3.76018	unchanged	Lowrisk_vs_Control
TERF2IP	0.0438502	17.496	2.20139	0.0293867	0.288817665391902	-3.7619	unchanged	Lowrisk_vs_Control
CAMK4	-0.0615115	19.1114	-2.20045	0.0294549	0.289179538906256	-3.7638	unchanged	Lowrisk_vs_Control
RPP30	0.107586	14.3718	2.19933	0.0295361	0.289520893893606	-3.76605	unchanged	Lowrisk_vs_Control
KIF5A	-0.0382603	19.9584	-2.19865	0.0295856	0.289520893893606	-3.76742	unchanged	Lowrisk_vs_Control
ARHGAP17	0.069628	15.9516	2.1985	0.0295961	0.289520893893606	-3.7677	unchanged	Lowrisk_vs_Control
TNPO1	0.050222	19.8392	2.19824	0.0296155	0.289520893893606	-3.76824	unchanged	Lowrisk_vs_Control
FAM151B	0.135276	13.777	2.19594	0.0297831	0.290763223102798	-3.77285	unchanged	Lowrisk_vs_Control
CDC73	0.0497246	17.3305	2.19518	0.0298387	0.290763223102798	-3.77438	unchanged	Lowrisk_vs_Control
UVSSA	0.210871	14.9891	2.19505	0.0298487	0.290763223102798	-3.77465	unchanged	Lowrisk_vs_Control
RHOQ	-0.150806	21.4583	-2.19477	0.0298688	0.290763223102798	-3.7752	unchanged	Lowrisk_vs_Control
TOR1AIP1	0.0424585	17.8177	2.1938	0.0299401	0.291149593527871	-3.77715	unchanged	Lowrisk_vs_Control
GSTP1	0.0800563	21.8344	2.19315	0.0299882	0.291309331753331	-3.77846	unchanged	Lowrisk_vs_Control
PPP6C	-0.0624603	18.5485	-2.19241	0.030043	0.291534254622725	-3.77995	unchanged	Lowrisk_vs_Control
EPHA3	-0.0605317	17.346	-2.19104	0.0301443	0.291772006562645	-3.7827	unchanged	Lowrisk_vs_Control
ZBTB8OS	0.119538	15.2907	2.19008	0.030215	0.291772006562645	-3.78462	unchanged	Lowrisk_vs_Control
GIPC1	0.0448152	17.7103	2.18974	0.03024	0.291772006562645	-3.78529	unchanged	Lowrisk_vs_Control
RAG1	0.313262	14.8618	2.18972	0.0302418	0.291772006562645	-3.78534	up-regulated	Lowrisk_vs_Control
PHYHIP	-0.0434687	21.1909	-2.18947	0.0302601	0.291772006562645	-3.78583	unchanged	Lowrisk_vs_Control
OPCML	-0.0472842	22.3303	-2.1894	0.0302653	0.291772006562645	-3.78597	unchanged	Lowrisk_vs_Control
ARPIN	0.0481244	17.665	2.18908	0.0302893	0.291772006562645	-3.78662	unchanged	Lowrisk_vs_Control
IKBKG	0.0447579	16.8468	2.18861	0.0303241	0.29180199736718	-3.78756	unchanged	Lowrisk_vs_Control
TPD52L1	0.0934054	18.1998	2.18813	0.0303601	0.29184364016939	-3.78853	unchanged	Lowrisk_vs_Control
POP1	-0.0683853	18.253	-2.18591	0.0305253	0.292945313365596	-3.79296	unchanged	Lowrisk_vs_Control
CBX5	0.048836	17.7616	2.18556	0.0305514	0.292945313365596	-3.79366	unchanged	Lowrisk_vs_Control
LGALS9	0.118177	16.1001	2.18531	0.0305701	0.292945313365596	-3.79416	unchanged	Lowrisk_vs_Control
TRIP6	0.0941767	15.834	2.18415	0.0306577	0.293478749948253	-3.79649	unchanged	Lowrisk_vs_Control
CCDC47	0.0371377	17.0631	2.18289	0.030752	0.293547247304795	-3.799	unchanged	Lowrisk_vs_Control
SLC25A3	-0.0526865	22.8733	-2.18289	0.0307524	0.293547247304795	-3.79901	unchanged	Lowrisk_vs_Control
GNAZ	-0.0388483	20.0826	-2.18278	0.0307605	0.293547247304795	-3.79922	unchanged	Lowrisk_vs_Control
NDRG3	-0.0384902	19.7358	-2.18216	0.0308072	0.293688764125705	-3.80046	unchanged	Lowrisk_vs_Control
LMOD1	0.19257	16.2273	2.18154	0.0308537	0.293704942149819	-3.80169	unchanged	Lowrisk_vs_Control
TUBA1B	-0.0357514	26.0895	-2.18129	0.0308727	0.293704942149819	-3.80219	unchanged	Lowrisk_vs_Control
BCAS2	0.0505473	16.3861	2.18023	0.030953	0.29416504878434	-3.80431	unchanged	Lowrisk_vs_Control
STAT5B	0.0422023	17.6126	2.17909	0.0310392	0.294668295635783	-3.80658	unchanged	Lowrisk_vs_Control
CRK	0.0365097	19.7663	2.17869	0.0310699	0.294668295635783	-3.80739	unchanged	Lowrisk_vs_Control
SLC9A9	0.0892276	16.4936	2.17794	0.0311265	0.294901569581102	-3.80887	unchanged	Lowrisk_vs_Control
CSK	0.0444929	17.61	2.17717	0.031185	0.295152047948451	-3.81041	unchanged	Lowrisk_vs_Control
PIP4K2C	-0.0395464	19.0529	-2.1766	0.0312286	0.295260750950777	-3.81154	unchanged	Lowrisk_vs_Control
EPS8L2	0.0743559	14.8734	2.17508	0.0313445	0.295593443321215	-3.81457	unchanged	Lowrisk_vs_Control
AIP	0.0531537	18.2589	2.175	0.031351	0.295593443321215	-3.81473	unchanged	Lowrisk_vs_Control
HMGB1	0.0817629	21.8236	2.17488	0.0313601	0.295593443321215	-3.81497	unchanged	Lowrisk_vs_Control
ELOA	0.0601708	15.6166	2.17387	0.0314374	0.296019570834937	-3.81698	unchanged	Lowrisk_vs_Control
SLC25A5	-0.0597867	24.8239	-2.17296	0.0315074	0.296375428014029	-3.81879	unchanged	Lowrisk_vs_Control
BLVRA	0.038963	19.6847	2.17236	0.0315533	0.296504523400945	-3.81998	unchanged	Lowrisk_vs_Control
FBXO22	0.0614331	15.61	2.17169	0.0316055	0.296691914834329	-3.82133	unchanged	Lowrisk_vs_Control
PTPRS	-0.0311555	18.4175	-2.17108	0.0316522	0.296828123970859	-3.82253	unchanged	Lowrisk_vs_Control
KDM5C	0.0600605	16.6867	2.17011	0.0317269	0.297225792941729	-3.82445	unchanged	Lowrisk_vs_Control
CSRP1	0.103675	22.6728	2.16946	0.0317778	0.297313214872306	-3.82576	unchanged	Lowrisk_vs_Control
FKRP	0.13063	14.9318	2.16745	0.0319337	0.297313214872306	-3.82975	unchanged	Lowrisk_vs_Control
CLTCL1	-0.0452959	22.9734	-2.16669	0.0319927	0.297313214872306	-3.83125	unchanged	Lowrisk_vs_Control
KIF1C	0.0352561	18.8212	2.16649	0.0320086	0.297313214872306	-3.83165	unchanged	Lowrisk_vs_Control
SEPHS1	0.0601017	16.9071	2.16611	0.0320379	0.297313214872306	-3.8324	unchanged	Lowrisk_vs_Control
SPTBN2	-0.0326678	22.9791	-2.166	0.0320468	0.297313214872306	-3.83263	unchanged	Lowrisk_vs_Control
MAN2B1	0.0719758	15.4707	2.16569	0.0320706	0.297313214872306	-3.83323	unchanged	Lowrisk_vs_Control
EPHA5	-0.054921	17.7681	-2.16569	0.0320708	0.297313214872306	-3.83324	unchanged	Lowrisk_vs_Control
SRGAP2	-0.0367626	19.6814	-2.16491	0.0321318	0.297313214872306	-3.83478	unchanged	Lowrisk_vs_Control
TJP2	0.130047	19.8113	2.16477	0.0321423	0.297313214872306	-3.83505	unchanged	Lowrisk_vs_Control
ALKBH4	-0.0553857	15.0406	-2.16471	0.0321474	0.297313214872306	-3.83518	unchanged	Lowrisk_vs_Control
PTPRF	-0.0326828	18.5132	-2.16471	0.0321475	0.297313214872306	-3.83518	unchanged	Lowrisk_vs_Control
FBXL16	-0.0598985	17.5427	-2.16391	0.0322095	0.297313214872306	-3.83675	unchanged	Lowrisk_vs_Control
JPH4	0.0637495	15.857	2.1638	0.0322183	0.297313214872306	-3.83697	unchanged	Lowrisk_vs_Control
KCNQ5	-0.0670107	16.9138	-2.16339	0.032251	0.297313214872306	-3.8378	unchanged	Lowrisk_vs_Control
RBM4	0.0423891	17.1005	2.16336	0.0322528	0.297313214872306	-3.83785	unchanged	Lowrisk_vs_Control
TUBB2A	-0.0376305	25.5731	-2.16245	0.0323246	0.297423541410625	-3.83966	unchanged	Lowrisk_vs_Control
HIST1H2BO	0.105036	24.4617	2.16239	0.0323293	0.297423541410625	-3.83978	unchanged	Lowrisk_vs_Control
AMPD2	0.0509407	19.1352	2.16132	0.0324135	0.297900338422738	-3.84189	unchanged	Lowrisk_vs_Control
LSM14A	0.0594365	17.4736	2.15929	0.0325732	0.298771724824293	-3.8459	unchanged	Lowrisk_vs_Control
NIPSNAP1	-0.0440405	21.7034	-2.15897	0.0325993	0.298771724824293	-3.84655	unchanged	Lowrisk_vs_Control
GPAA1	-0.0529133	16.4152	-2.15882	0.0326107	0.298771724824293	-3.84683	unchanged	Lowrisk_vs_Control
BACH2	0.194195	15.9955	2.15848	0.0326381	0.298771724824293	-3.84752	unchanged	Lowrisk_vs_Control
GPT	0.0812583	16.2408	2.15633	0.0328088	0.300036128639321	-3.85176	unchanged	Lowrisk_vs_Control
LMTK3	-0.045242	17.3196	-2.15548	0.0328761	0.300158262563705	-3.85343	unchanged	Lowrisk_vs_Control
TUBA1A	-0.0361507	26.0935	-2.15534	0.0328874	0.300158262563705	-3.85371	unchanged	Lowrisk_vs_Control
NSUN6	0.0918423	15.4036	2.15357	0.0330291	0.301153482348796	-3.85721	unchanged	Lowrisk_vs_Control
MET	-0.10333	16.5534	-2.15135	0.0332075	0.302261866300999	-3.86159	unchanged	Lowrisk_vs_Control
RAB30	-0.0745227	18.3486	-2.15121	0.0332187	0.302261866300999	-3.86186	unchanged	Lowrisk_vs_Control
SLC25A46	-0.0519687	18.5211	-2.15083	0.0332491	0.302261866300999	-3.86261	unchanged	Lowrisk_vs_Control
ARHGAP44	-0.0377691	21.6885	-2.14891	0.033404	0.303370201222795	-3.86639	unchanged	Lowrisk_vs_Control
TOMM40	-0.048479	18.3603	-2.14722	0.0335406	0.304255872026163	-3.86971	unchanged	Lowrisk_vs_Control
HSPA12A	-0.0414005	22.269	-2.14689	0.0335676	0.304255872026163	-3.87036	unchanged	Lowrisk_vs_Control
PCSK1	-0.105331	17.7245	-2.14597	0.0336426	0.304635985118978	-3.87218	unchanged	Lowrisk_vs_Control
TRIM56	0.0607698	15.9655	2.14502	0.0337199	0.304766061534847	-3.87404	unchanged	Lowrisk_vs_Control
CZIB	0.0551656	18.3692	2.14481	0.033737	0.304766061534847	-3.87445	unchanged	Lowrisk_vs_Control
PNKP	0.0583617	15.5623	2.14457	0.0337563	0.304766061534847	-3.87492	unchanged	Lowrisk_vs_Control
NHP2	0.0836656	15.9448	2.14344	0.0338488	0.305266436731778	-3.87714	unchanged	Lowrisk_vs_Control
FBXL2	-0.0667954	17.108	-2.14308	0.033878	0.305266436731778	-3.87784	unchanged	Lowrisk_vs_Control
CSNK1G2	-0.0404441	16.9159	-2.14199	0.0339675	0.305646581350072	-3.87999	unchanged	Lowrisk_vs_Control
ADGRL1	-0.0436257	18.2246	-2.14176	0.0339865	0.305646581350072	-3.88044	unchanged	Lowrisk_vs_Control
CDH2	0.0287227	19.4531	2.14088	0.034059	0.305999198735135	-3.88217	unchanged	Lowrisk_vs_Control
COL11A1	0.284996	16.3375	2.13947	0.0341752	0.306077501323295	-3.88494	up-regulated	Lowrisk_vs_Control
POLG	-0.0623925	17.0146	-2.13926	0.0341923	0.306077501323295	-3.88535	unchanged	Lowrisk_vs_Control
CDKN2AIP	0.0711712	16.0061	2.13895	0.0342178	0.306077501323295	-3.88595	unchanged	Lowrisk_vs_Control
LPCAT2	0.0954246	17.0239	2.1387	0.0342384	0.306077501323295	-3.88644	unchanged	Lowrisk_vs_Control
RASAL2	-0.0449037	20.0134	-2.13863	0.034244	0.306077501323295	-3.88657	unchanged	Lowrisk_vs_Control
VPS4B	0.0491993	18.8312	2.13835	0.0342671	0.306077501323295	-3.88712	unchanged	Lowrisk_vs_Control
CALCOCO1	-0.0415833	17.9648	-2.13666	0.0344073	0.307031766379735	-3.89044	unchanged	Lowrisk_vs_Control
ILKAP	0.0550187	16.1751	2.13549	0.0345044	0.307599872439814	-3.89273	unchanged	Lowrisk_vs_Control
LRFN2	-0.0617776	17.4275	-2.13297	0.0347149	0.308921274602948	-3.89766	unchanged	Lowrisk_vs_Control
CCDC177	-0.0707215	17.8852	-2.13291	0.0347197	0.308921274602948	-3.89778	unchanged	Lowrisk_vs_Control
CMTM4	0.078627	19.4098	2.13081	0.0348953	0.310184076781132	-3.90187	unchanged	Lowrisk_vs_Control
TUBB2B	-0.0369655	25.5713	-2.13015	0.0349508	0.310337388859343	-3.90316	unchanged	Lowrisk_vs_Control
EZR	0.0644869	22.5072	2.12911	0.0350389	0.310337388859343	-3.9052	unchanged	Lowrisk_vs_Control
AKAP8	0.093666	16.0667	2.12896	0.0350516	0.310337388859343	-3.9055	unchanged	Lowrisk_vs_Control
PTDSS1	-0.0924481	18.0564	-2.12894	0.0350532	0.310337388859343	-3.90554	unchanged	Lowrisk_vs_Control
NUFIP2	0.0502671	16.5392	2.12855	0.0350862	0.310337388859343	-3.9063	unchanged	Lowrisk_vs_Control
CYP4F2	0.140473	14.6298	2.12819	0.035116	0.310337388859343	-3.90699	unchanged	Lowrisk_vs_Control
FARSA	-0.056449	19.7082	-2.12755	0.0351702	0.310337388859343	-3.90824	unchanged	Lowrisk_vs_Control
TMEM132D	-0.0659498	16.3425	-2.12741	0.0351821	0.310337388859343	-3.90852	unchanged	Lowrisk_vs_Control
SH3PXD2A	-0.0344957	17.8381	-2.12591	0.0353092	0.310811672985117	-3.91144	unchanged	Lowrisk_vs_Control
AP2M1	-0.0422494	22.545	-2.12526	0.0353641	0.310811672985117	-3.9127	unchanged	Lowrisk_vs_Control
OXCT1	-0.0511356	22.126	-2.12521	0.0353683	0.310811672985117	-3.9128	unchanged	Lowrisk_vs_Control
PECR	0.0711376	15.6703	2.12518	0.0353709	0.310811672985117	-3.91286	unchanged	Lowrisk_vs_Control
PRKY	0.13734	16.2706	2.12289	0.0355658	0.312226532322577	-3.91731	unchanged	Lowrisk_vs_Control
EHD2	0.0903765	18.7794	2.12149	0.0356857	0.312980582559218	-3.92004	unchanged	Lowrisk_vs_Control
GATAD2B	0.0488837	16.2641	2.11975	0.0358352	0.313992406464277	-3.92343	unchanged	Lowrisk_vs_Control
RPL14	-0.104503	18.1825	-2.11891	0.035907	0.314088710489713	-3.92505	unchanged	Lowrisk_vs_Control
WFS1	0.0651587	19.1247	2.11883	0.0359144	0.314088710489713	-3.92522	unchanged	Lowrisk_vs_Control
IKBIP	0.11177	15.0385	2.11788	0.035996	0.314477032146079	-3.92706	unchanged	Lowrisk_vs_Control
ABCF3	0.0395247	16.5304	2.11752	0.0360271	0.314477032146079	-3.92776	unchanged	Lowrisk_vs_Control
SYK	0.0899739	15.9649	2.11644	0.0361201	0.314990539262143	-3.92985	unchanged	Lowrisk_vs_Control
FXR1	0.0349357	18.4573	2.11559	0.0361941	0.315117796696043	-3.93151	unchanged	Lowrisk_vs_Control
HMOX1	0.102671	14.2095	2.11542	0.0362085	0.315117796696043	-3.93183	unchanged	Lowrisk_vs_Control
INTS9	0.0933504	14.0796	2.11477	0.0362649	0.315117796696043	-3.93309	unchanged	Lowrisk_vs_Control
PARP9	0.0950907	14.186	2.11459	0.0362811	0.315117796696043	-3.93345	unchanged	Lowrisk_vs_Control
CLN5	0.108125	14.7572	2.1143	0.0363058	0.315117796696043	-3.934	unchanged	Lowrisk_vs_Control
CAVIN2	0.074016	17.8593	2.11267	0.036448	0.31555080143747	-3.93717	unchanged	Lowrisk_vs_Control
NDUFA1	-0.185272	17.8771	-2.11245	0.0364668	0.31555080143747	-3.93759	unchanged	Lowrisk_vs_Control
TEX28	0.160148	14.6483	2.11225	0.0364846	0.31555080143747	-3.93798	unchanged	Lowrisk_vs_Control
FARP1	0.0553987	19.3406	2.11216	0.0364927	0.31555080143747	-3.93817	unchanged	Lowrisk_vs_Control
NDUFA10	-0.0571295	20.8469	-2.11068	0.0366218	0.316369801813963	-3.94103	unchanged	Lowrisk_vs_Control
CTNNA2	0.0364527	21.1064	2.11015	0.0366678	0.316470595527774	-3.94204	unchanged	Lowrisk_vs_Control
ARHGEF10L	0.0434315	16.1802	2.10738	0.0369115	0.318275273496856	-3.94741	unchanged	Lowrisk_vs_Control
AQP4	0.114744	21.6902	2.10697	0.0369481	0.318292521677765	-3.94821	unchanged	Lowrisk_vs_Control
SPATA33	0.0693369	15.6279	2.10518	0.037106	0.319156188690866	-3.95166	unchanged	Lowrisk_vs_Control
OGFRL1	0.0701181	17.1014	2.10505	0.0371176	0.319156188690866	-3.95191	unchanged	Lowrisk_vs_Control
RAC2	-0.0716065	22.6814	-2.10406	0.0372056	0.319614473165407	-3.95383	unchanged	Lowrisk_vs_Control
AK2	0.0491461	18.7615	2.10312	0.0372891	0.320032715114213	-3.95564	unchanged	Lowrisk_vs_Control
ARHGAP45	0.0796957	15.7306	2.10262	0.0373335	0.320115449000713	-3.95661	unchanged	Lowrisk_vs_Control
PKLR	0.0338306	23.7379	2.10149	0.0374341	0.320679472221154	-3.95878	unchanged	Lowrisk_vs_Control
MAPK8IP1	0.0679437	16.465	2.0996	0.0376026	0.321501489844791	-3.96242	unchanged	Lowrisk_vs_Control
PTPRC	0.084779	16.6191	2.09889	0.0376663	0.321501489844791	-3.96378	unchanged	Lowrisk_vs_Control
GBP3	0.140093	15.6762	2.09867	0.0376866	0.321501489844791	-3.96422	unchanged	Lowrisk_vs_Control
KLC1	-0.0286946	20.6346	-2.09811	0.0377362	0.321501489844791	-3.96528	unchanged	Lowrisk_vs_Control
SMIM18	-0.0674516	17.2216	-2.09766	0.0377772	0.321501489844791	-3.96616	unchanged	Lowrisk_vs_Control
HLA-DRB4	0.173797	15.4698	2.09757	0.0377854	0.321501489844791	-3.96634	unchanged	Lowrisk_vs_Control
ACSF2	0.0643785	17.8647	2.09654	0.0378776	0.321501489844791	-3.96831	unchanged	Lowrisk_vs_Control
MT3	-0.110398	23.5202	-2.09613	0.0379151	0.321501489844791	-3.96911	unchanged	Lowrisk_vs_Control
TMEM70	-0.0663363	16.0245	-2.0961	0.0379174	0.321501489844791	-3.96916	unchanged	Lowrisk_vs_Control
SSH3	0.0625092	15.9115	2.09585	0.03794	0.321501489844791	-3.96964	unchanged	Lowrisk_vs_Control
MGRN1	-0.0468643	16.6087	-2.09461	0.0380518	0.321501489844791	-3.97202	unchanged	Lowrisk_vs_Control
CDH4	0.0450956	17.0589	2.09453	0.0380593	0.321501489844791	-3.97218	unchanged	Lowrisk_vs_Control
FAM114A1	0.0808648	15.8318	2.09452	0.03806	0.321501489844791	-3.97219	unchanged	Lowrisk_vs_Control
KLC4	0.0423269	17.4502	2.09439	0.0380721	0.321501489844791	-3.97245	unchanged	Lowrisk_vs_Control
CDH12	-0.0732338	15.6725	-2.09436	0.0380746	0.321501489844791	-3.9725	unchanged	Lowrisk_vs_Control
ASIC2	-0.0683546	15.6493	-2.09386	0.0381196	0.321501489844791	-3.97346	unchanged	Lowrisk_vs_Control
SGCD	0.0743554	16.6037	2.09352	0.0381506	0.321501489844791	-3.97411	unchanged	Lowrisk_vs_Control
TNR	-0.0367324	22.6475	-2.09338	0.0381634	0.321501489844791	-3.97439	unchanged	Lowrisk_vs_Control
VCAM1	0.128171	15.0106	2.0929	0.0382071	0.321501489844791	-3.97531	unchanged	Lowrisk_vs_Control
PKN1	0.0572012	16.3489	2.09232	0.0382598	0.321501489844791	-3.97643	unchanged	Lowrisk_vs_Control
ARRB2	0.0585939	18.6428	2.09228	0.0382632	0.321501489844791	-3.9765	unchanged	Lowrisk_vs_Control
PSMA1	0.0407515	20.721	2.09026	0.038447	0.322413815727345	-3.98037	unchanged	Lowrisk_vs_Control
ACTN1	-0.0615878	22.5106	-2.09001	0.0384701	0.322413815727345	-3.98086	unchanged	Lowrisk_vs_Control
CCDC168	0.0881867	16.6321	2.08994	0.0384768	0.322413815727345	-3.981	unchanged	Lowrisk_vs_Control
TECPR1	-0.0499417	18.3207	-2.08838	0.0386196	0.323316472050015	-3.98399	unchanged	Lowrisk_vs_Control
TUBB8	-0.0410062	25.5658	-2.08685	0.0387595	0.324192814930404	-3.98691	unchanged	Lowrisk_vs_Control
GDAP1	-0.0521748	21.4558	-2.08629	0.0388112	0.324330374862349	-3.98799	unchanged	Lowrisk_vs_Control
MCEE	0.102502	17.9279	2.08095	0.039305	0.328018716326459	-3.99819	unchanged	Lowrisk_vs_Control
OPA1	-0.0491001	21.0178	-2.08075	0.0393238	0.328018716326459	-3.99858	unchanged	Lowrisk_vs_Control
EIF3L	0.0334573	18.3802	2.08008	0.0393866	0.328245759010203	-3.99987	unchanged	Lowrisk_vs_Control
PICK1	-0.042618	17.7333	-2.0795	0.0394406	0.328398145489822	-4.00097	unchanged	Lowrisk_vs_Control
CRKL	0.0304718	18.6311	2.07869	0.0395165	0.328455604203998	-4.00253	unchanged	Lowrisk_vs_Control
ZC3H15	0.0462642	17.5991	2.07866	0.0395188	0.328455604203998	-4.00257	unchanged	Lowrisk_vs_Control
USP18	-0.104503	15.1907	-2.07809	0.0395726	0.328576598072179	-4.00367	unchanged	Lowrisk_vs_Control
ZGRF1	-0.126352	13.8633	-2.07774	0.0396047	0.328576598072179	-4.00432	unchanged	Lowrisk_vs_Control
CXADR	-0.0848121	18.2121	-2.07637	0.0397332	0.328898740910286	-4.00694	unchanged	Lowrisk_vs_Control
GNG3	-0.0802086	20.875	-2.07631	0.0397394	0.328898740910286	-4.00706	unchanged	Lowrisk_vs_Control
ADORA1	-0.112128	18.4448	-2.07598	0.0397699	0.328898740910286	-4.00768	unchanged	Lowrisk_vs_Control
RAP1GAP2	-0.0446383	19.2378	-2.07581	0.0397864	0.328898740910286	-4.00802	unchanged	Lowrisk_vs_Control
PAF1	0.0476785	15.9302	2.0737	0.0399847	0.32974167642566	-4.01203	unchanged	Lowrisk_vs_Control
MBNL2	0.0514552	18.4931	2.07366	0.039989	0.32974167642566	-4.01211	unchanged	Lowrisk_vs_Control
CLIC2	0.0912782	16.1891	2.07358	0.0399958	0.32974167642566	-4.01225	unchanged	Lowrisk_vs_Control
HCLS1	0.0944052	16.8851	2.07276	0.0400733	0.32985479418517	-4.01381	unchanged	Lowrisk_vs_Control
PLCH2	-0.0674413	17.159	-2.07268	0.0400812	0.32985479418517	-4.01397	unchanged	Lowrisk_vs_Control
ACOT7	-0.0327819	21.8686	-2.07133	0.040209	0.330324832410573	-4.01654	unchanged	Lowrisk_vs_Control
PARK7	0.0351783	23.7852	2.07128	0.040214	0.330324832410573	-4.01664	unchanged	Lowrisk_vs_Control
PPP2R5B	-0.043628	18.5476	-2.07094	0.0402459	0.330324832410573	-4.01728	unchanged	Lowrisk_vs_Control
HTT	-0.0335061	18.3801	-2.06822	0.0405054	0.332158968740895	-4.02246	unchanged	Lowrisk_vs_Control
ARHGEF40	0.0542001	15.7565	2.06753	0.0405711	0.332207396303125	-4.02376	unchanged	Lowrisk_vs_Control
SLC4A2	0.0778059	15.6267	2.06704	0.0406182	0.332207396303125	-4.0247	unchanged	Lowrisk_vs_Control
COL1A1	0.330593	17.9941	2.06702	0.0406196	0.332207396303125	-4.02473	up-regulated	Lowrisk_vs_Control
KATNA1	-0.0374207	17.1906	-2.06615	0.0407036	0.332347738429875	-4.02639	unchanged	Lowrisk_vs_Control
RPL3L	-0.0860614	18.4432	-2.06609	0.0407089	0.332347738429875	-4.0265	unchanged	Lowrisk_vs_Control
PACSIN1	-0.057197	24.1846	-2.06526	0.0407881	0.33269959426346	-4.02806	unchanged	Lowrisk_vs_Control
PARP1	0.0800746	19.1917	2.06392	0.0409172	0.3334567371537	-4.03061	unchanged	Lowrisk_vs_Control
ASAH1	0.0793365	20.5077	2.06041	0.0412569	0.335928440417769	-4.03727	unchanged	Lowrisk_vs_Control
DLGAP3	-0.0716242	18.5135	-2.05889	0.0414045	0.336832345872727	-4.04014	unchanged	Lowrisk_vs_Control
AP2B1	-0.0347322	23.2587	-2.05735	0.0415542	0.337518907199042	-4.04305	unchanged	Lowrisk_vs_Control
VCL	0.104831	20.2823	2.05726	0.0415626	0.337518907199042	-4.04321	unchanged	Lowrisk_vs_Control
RPS8	-0.0782874	19.9333	-2.05619	0.041668	0.337518907199042	-4.04525	unchanged	Lowrisk_vs_Control
TARDBP	0.040446	19.2496	2.05618	0.041669	0.337518907199042	-4.04527	unchanged	Lowrisk_vs_Control
ANP32B	0.0598343	19.165	2.05614	0.0416722	0.337518907199042	-4.04533	unchanged	Lowrisk_vs_Control
LGALS1	0.0675086	23.2487	2.05483	0.0418006	0.338262025269917	-4.04781	unchanged	Lowrisk_vs_Control
EFR3A	0.038611	17.5255	2.05238	0.0420415	0.338786815233702	-4.05243	unchanged	Lowrisk_vs_Control
FARP2	0.0532624	15.6574	2.05231	0.0420484	0.338786815233702	-4.05256	unchanged	Lowrisk_vs_Control
ABLIM2	-0.0545578	19.8542	-2.05212	0.042067	0.338786815233702	-4.05292	unchanged	Lowrisk_vs_Control
COG3	0.0313919	15.9332	2.05188	0.0420908	0.338786815233702	-4.05337	unchanged	Lowrisk_vs_Control
LRRC75A	-0.0676983	17.0813	-2.05159	0.0421191	0.338786815233702	-4.05391	unchanged	Lowrisk_vs_Control
CEP170	0.0272667	18.9173	2.05138	0.0421398	0.338786815233702	-4.05431	unchanged	Lowrisk_vs_Control
MT1A	0.141337	20.3467	2.05127	0.0421512	0.338786815233702	-4.05453	unchanged	Lowrisk_vs_Control
PDS5B	0.0412475	16.9173	2.0509	0.0421874	0.338786815233702	-4.05522	unchanged	Lowrisk_vs_Control
TUBB	-0.0348313	25.5635	-2.05021	0.0422558	0.338786815233702	-4.05652	unchanged	Lowrisk_vs_Control
SNAP23	0.102629	17.409	2.04978	0.0422981	0.338786815233702	-4.05733	unchanged	Lowrisk_vs_Control
GAB3	0.19	14.0243	2.04977	0.0422992	0.338786815233702	-4.05735	unchanged	Lowrisk_vs_Control
PDHA2	-0.0644367	19.6216	-2.04949	0.042327	0.338786815233702	-4.05787	unchanged	Lowrisk_vs_Control
RTCB	0.0347174	19.695	2.04918	0.0423584	0.338786815233702	-4.05847	unchanged	Lowrisk_vs_Control
GABRB3	-0.0581527	17.7397	-2.04895	0.0423805	0.338786815233702	-4.05889	unchanged	Lowrisk_vs_Control
EFTUD2	0.0285052	19.7347	2.0485	0.0424251	0.338799571015641	-4.05974	unchanged	Lowrisk_vs_Control
ACTR3B	-0.0439773	19.6589	-2.04715	0.0425597	0.338799571015641	-4.06228	unchanged	Lowrisk_vs_Control
IGSF21	-0.0522607	19.4556	-2.0459	0.0426841	0.338799571015641	-4.06463	unchanged	Lowrisk_vs_Control
PGLS	0.0523647	20.8228	2.04581	0.0426938	0.338799571015641	-4.06481	unchanged	Lowrisk_vs_Control
RPL36AL	-0.105004	17.0432	-2.04516	0.0427581	0.338799571015641	-4.06602	unchanged	Lowrisk_vs_Control
UBE3B	-0.0361172	16.732	-2.0451	0.0427645	0.338799571015641	-4.06614	unchanged	Lowrisk_vs_Control
ARHGEF37	0.0568508	15.9269	2.04507	0.0427672	0.338799571015641	-4.06619	unchanged	Lowrisk_vs_Control
FAIM2	0.0555743	20.4387	2.04489	0.0427859	0.338799571015641	-4.06654	unchanged	Lowrisk_vs_Control
TUBAL3	-0.0593642	26.2733	-2.04462	0.0428125	0.338799571015641	-4.06704	unchanged	Lowrisk_vs_Control
RBM8A	0.0587449	17.6904	2.04448	0.0428269	0.338799571015641	-4.06731	unchanged	Lowrisk_vs_Control
SLC4A5	0.189423	18.7988	2.04405	0.0428691	0.338799571015641	-4.06811	unchanged	Lowrisk_vs_Control
OLFM2	-0.0873911	16.9166	-2.04381	0.0428935	0.338799571015641	-4.06856	unchanged	Lowrisk_vs_Control
TUBA4A	-0.0508008	26.3788	-2.04379	0.0428951	0.338799571015641	-4.06859	unchanged	Lowrisk_vs_Control
RPS3A	-0.056654	21.3637	-2.04377	0.0428972	0.338799571015641	-4.06863	unchanged	Lowrisk_vs_Control
RAP2A	-0.0500504	20.7715	-2.04278	0.0429974	0.33929966656505	-4.07051	unchanged	Lowrisk_vs_Control
OR1M1	0.132047	18.5037	2.0423	0.0430455	0.339309513032623	-4.07141	unchanged	Lowrisk_vs_Control
SYT10	0.177769	15.0753	2.04203	0.0430723	0.339309513032623	-4.07191	unchanged	Lowrisk_vs_Control
TENM2	-0.048569	16.8543	-2.04032	0.0432443	0.3403734405491	-4.07511	unchanged	Lowrisk_vs_Control
XIRP1	0.18059	16.6377	2.03897	0.0433816	0.340654667224977	-4.07765	unchanged	Lowrisk_vs_Control
ITPKA	-0.0767158	18.6462	-2.03895	0.0433832	0.340654667224977	-4.07768	unchanged	Lowrisk_vs_Control
WTAP	0.0629031	15.6459	2.03887	0.043391	0.340654667224977	-4.07783	unchanged	Lowrisk_vs_Control
PSMA8	0.0472285	18.8198	2.03805	0.0434748	0.340835609446949	-4.07938	unchanged	Lowrisk_vs_Control
MSH6	0.0631405	16.6183	2.03791	0.0434881	0.340835609446949	-4.07962	unchanged	Lowrisk_vs_Control
EIF5B	0.0335081	18.3126	2.0367	0.0436118	0.341514479542796	-4.08191	unchanged	Lowrisk_vs_Control
FARSB	-0.0581924	20.3166	-2.03585	0.0436977	0.341896726982056	-4.08349	unchanged	Lowrisk_vs_Control
TBC1D15	0.0317418	17.6968	2.03482	0.043803	0.341954418947229	-4.08542	unchanged	Lowrisk_vs_Control
NR2C2	0.0537655	15.5554	2.03473	0.0438121	0.341954418947229	-4.08558	unchanged	Lowrisk_vs_Control
SEPT10	0.0938755	18.1528	2.03469	0.0438165	0.341954418947229	-4.08567	unchanged	Lowrisk_vs_Control
FCGR2A	0.117556	15.5419	2.03421	0.0438648	0.342041785995178	-4.08655	unchanged	Lowrisk_vs_Control
EPS15	0.0671622	17.9674	2.03255	0.0440354	0.342794662650375	-4.08967	unchanged	Lowrisk_vs_Control
MTMR7	-0.0443821	17.3431	-2.03254	0.0440358	0.342794662650375	-4.08967	unchanged	Lowrisk_vs_Control
ENO1	0.0380906	24.8457	2.03112	0.044182	0.34324788521133	-4.09233	unchanged	Lowrisk_vs_Control
UBTD1	0.0636222	15.5744	2.0311	0.044184	0.34324788521133	-4.09237	unchanged	Lowrisk_vs_Control
FLNA	0.165308	20.0552	2.03081	0.0442141	0.34324788521133	-4.09292	unchanged	Lowrisk_vs_Control
RIPK1	0.0855311	15.409	2.03019	0.0442776	0.34324788521133	-4.09407	unchanged	Lowrisk_vs_Control
DNM1L	-0.0362316	21.4009	-2.03016	0.0442804	0.34324788521133	-4.09412	unchanged	Lowrisk_vs_Control
FGF1	0.130517	17.9978	2.02942	0.0443572	0.343430546839998	-4.09551	unchanged	Lowrisk_vs_Control
TICRR	-0.147142	15.9326	-2.0287	0.0444313	0.343430546839998	-4.09685	unchanged	Lowrisk_vs_Control
NCS1	-0.0608555	20.2491	-2.02862	0.0444396	0.343430546839998	-4.097	unchanged	Lowrisk_vs_Control
GNG4	-0.078413	17.6891	-2.02849	0.0444532	0.343430546839998	-4.09724	unchanged	Lowrisk_vs_Control
KIAA1671	0.038541	17.3971	2.02786	0.044518	0.343617507006464	-4.09841	unchanged	Lowrisk_vs_Control
CCDC22	0.0262787	17.8686	2.02723	0.0445835	0.343617507006464	-4.09959	unchanged	Lowrisk_vs_Control
FYB1	0.106026	15.9039	2.02718	0.0445893	0.343617507006464	-4.09969	unchanged	Lowrisk_vs_Control
UNC5B	0.0789794	16.1014	2.02603	0.0447079	0.343645130443918	-4.10182	unchanged	Lowrisk_vs_Control
DERA	0.0970078	16.3297	2.02561	0.0447519	0.343645130443918	-4.10261	unchanged	Lowrisk_vs_Control
PECAM1	0.0782171	17.4979	2.02515	0.0447992	0.343645130443918	-4.10346	unchanged	Lowrisk_vs_Control
PPP1R1B	0.0995767	17.4482	2.02506	0.0448095	0.343645130443918	-4.10364	unchanged	Lowrisk_vs_Control
ADIRF	0.184626	20.3757	2.0247	0.0448461	0.343645130443918	-4.1043	unchanged	Lowrisk_vs_Control
SRSF7	0.0371161	18.9064	2.0247	0.0448469	0.343645130443918	-4.10431	unchanged	Lowrisk_vs_Control
ALDH9A1	0.0686308	21.7266	2.02463	0.0448541	0.343645130443918	-4.10444	unchanged	Lowrisk_vs_Control
SHROOM2	-0.0601112	16.6487	-2.02339	0.0449835	0.344349688421829	-4.10675	unchanged	Lowrisk_vs_Control
ECHDC1	0.0654679	18.614	2.02119	0.0452138	0.345559825057991	-4.11085	unchanged	Lowrisk_vs_Control
COL4A6	0.140612	15.4613	2.02116	0.0452166	0.345559825057991	-4.1109	unchanged	Lowrisk_vs_Control
LMNB1	0.0431879	19.8276	2.0202	0.0453168	0.345733426943218	-4.11267	unchanged	Lowrisk_vs_Control
GPHN	-0.0343617	19.4444	-2.02011	0.045327	0.345733426943218	-4.11285	unchanged	Lowrisk_vs_Control
CNBP	-0.0976004	18.8503	-2.01967	0.0453725	0.345733426943218	-4.11365	unchanged	Lowrisk_vs_Control
CYP2A6	0.135037	15.6583	2.01936	0.0454055	0.345733426943218	-4.11424	unchanged	Lowrisk_vs_Control
RBM34	0.139544	16.6299	2.01681	0.0456744	0.345733426943218	-4.11897	unchanged	Lowrisk_vs_Control
ANKRD18B	0.12882	16.6258	2.01652	0.0457055	0.345733426943218	-4.11951	unchanged	Lowrisk_vs_Control
GOLIM4	0.0580205	16.0608	2.01633	0.0457252	0.345733426943218	-4.11986	unchanged	Lowrisk_vs_Control
CHDH	0.0758771	18.3095	2.01616	0.0457437	0.345733426943218	-4.12018	unchanged	Lowrisk_vs_Control
ADGRA3	-0.107643	15.2112	-2.01571	0.045791	0.345733426943218	-4.12101	unchanged	Lowrisk_vs_Control
FGGY	0.0842876	16.3807	2.01526	0.0458386	0.345733426943218	-4.12184	unchanged	Lowrisk_vs_Control
COA6	-0.0674838	19.2389	-2.0151	0.0458557	0.345733426943218	-4.12214	unchanged	Lowrisk_vs_Control
PPFIBP2	0.065334	17.0231	2.01441	0.0459292	0.345733426943218	-4.12342	unchanged	Lowrisk_vs_Control
ACSM5	0.111268	14.5656	2.01417	0.0459543	0.345733426943218	-4.12386	unchanged	Lowrisk_vs_Control
PCDHAC2	-0.0468855	16.7801	-2.01412	0.0459601	0.345733426943218	-4.12396	unchanged	Lowrisk_vs_Control
TXNRD1	0.0363894	19.7209	2.01411	0.0459612	0.345733426943218	-4.12398	unchanged	Lowrisk_vs_Control
DNAJC9	0.0721368	15.8502	2.01383	0.0459905	0.345733426943218	-4.12449	unchanged	Lowrisk_vs_Control
THOC1	0.0558307	15.5651	2.01354	0.0460213	0.345733426943218	-4.12503	unchanged	Lowrisk_vs_Control
RPN2	0.0411549	18.3131	2.01307	0.0460721	0.345733426943218	-4.12591	unchanged	Lowrisk_vs_Control
RASGRF1	-0.0574299	18.0978	-2.01295	0.0460847	0.345733426943218	-4.12613	unchanged	Lowrisk_vs_Control
SUPT5H	0.0386584	16.4695	2.01268	0.0461131	0.345733426943218	-4.12662	unchanged	Lowrisk_vs_Control
SAMD14	-0.0622697	16.567	-2.01256	0.0461264	0.345733426943218	-4.12685	unchanged	Lowrisk_vs_Control
ARHGEF11	-0.0261867	17.7292	-2.01239	0.0461442	0.345733426943218	-4.12716	unchanged	Lowrisk_vs_Control
SASH1	0.0594802	16.8842	2.01199	0.0461866	0.345733426943218	-4.1279	unchanged	Lowrisk_vs_Control
MRPS30	-0.0827999	16.7781	-2.01186	0.0462014	0.345733426943218	-4.12815	unchanged	Lowrisk_vs_Control
SYNPO	-0.0758972	19.883	-2.01174	0.0462133	0.345733426943218	-4.12836	unchanged	Lowrisk_vs_Control
SEZ6L	-0.0567295	17.7109	-2.01145	0.0462448	0.345733426943218	-4.12891	unchanged	Lowrisk_vs_Control
ATP13A2	0.0438777	16.2772	2.01137	0.046253	0.345733426943218	-4.12905	unchanged	Lowrisk_vs_Control
PLXNA2	-0.042293	20.0115	-2.00946	0.0464583	0.346986580615358	-4.13259	unchanged	Lowrisk_vs_Control
COPG1	0.0295681	18.6337	2.00839	0.0465726	0.347384452480189	-4.13456	unchanged	Lowrisk_vs_Control
NIPA1	-0.113246	14.6104	-2.00826	0.046587	0.347384452480189	-4.13481	unchanged	Lowrisk_vs_Control
GUSB	-0.103386	16.3037	-2.00742	0.0466772	0.347775336556652	-4.13635	unchanged	Lowrisk_vs_Control
NFIC	0.0957043	15.8037	2.00646	0.0467812	0.348268162142023	-4.13814	unchanged	Lowrisk_vs_Control
CLIC6	0.129221	15.1482	2.00554	0.0468801	0.348722905284551	-4.13983	unchanged	Lowrisk_vs_Control
EXOC4	-0.0295291	18.9448	-2.00457	0.0469847	0.349218945657876	-4.14161	unchanged	Lowrisk_vs_Control
RSF1	0.0474599	16.327	2.0026	0.0471994	0.350465498931165	-4.14525	unchanged	Lowrisk_vs_Control
CDS2	0.0373841	19.1357	2.00233	0.0472285	0.350465498931165	-4.14575	unchanged	Lowrisk_vs_Control
CTIF	0.0396511	16.6687	2.00088	0.0473867	0.35118417900963	-4.14842	unchanged	Lowrisk_vs_Control
MAP2K2	0.0430672	21.0147	2.00074	0.0474017	0.35118417900963	-4.14867	unchanged	Lowrisk_vs_Control
RUBCN	-0.175511	13.7846	-2.00037	0.0474425	0.351203804508573	-4.14936	unchanged	Lowrisk_vs_Control
SNAP29	0.0391333	17.4615	1.99949	0.0475381	0.351592320180107	-4.15097	unchanged	Lowrisk_vs_Control
ATL2	-0.0440846	18.7664	-1.99874	0.0476206	0.351592320180107	-4.15236	unchanged	Lowrisk_vs_Control
RPS29	-0.0827733	18.3642	-1.99853	0.0476439	0.351592320180107	-4.15275	unchanged	Lowrisk_vs_Control
HMOX2	-0.0349621	19.4889	-1.99759	0.0477463	0.351592320180107	-4.15446	unchanged	Lowrisk_vs_Control
DDAH1	0.0312092	23.3674	1.9974	0.0477671	0.351592320180107	-4.15481	unchanged	Lowrisk_vs_Control
DPY19L3	0.0861735	15.665	1.99728	0.047781	0.351592320180107	-4.15505	unchanged	Lowrisk_vs_Control
MPST	0.0562346	18.5438	1.99726	0.0477827	0.351592320180107	-4.15507	unchanged	Lowrisk_vs_Control
RECQL	0.0705638	17.836	1.9971	0.0478004	0.351592320180107	-4.15537	unchanged	Lowrisk_vs_Control
PTBP3	0.0957549	17.8727	1.9962	0.0478995	0.35179488085269	-4.15702	unchanged	Lowrisk_vs_Control
CHCHD6	-0.047712	19.3796	-1.99593	0.0479289	0.35179488085269	-4.15751	unchanged	Lowrisk_vs_Control
AVIL	0.127358	15.0246	1.99494	0.0480385	0.35179488085269	-4.15934	unchanged	Lowrisk_vs_Control
SPP1	0.157025	17.0544	1.99426	0.0481142	0.35179488085269	-4.1606	unchanged	Lowrisk_vs_Control
ISLR2	0.0761288	16.1153	1.99377	0.0481679	0.35179488085269	-4.16149	unchanged	Lowrisk_vs_Control
SPG11	0.0375628	16.2785	1.99345	0.0482031	0.35179488085269	-4.16207	unchanged	Lowrisk_vs_Control
PPP2R5E	-0.0372619	19.1701	-1.99338	0.0482108	0.35179488085269	-4.1622	unchanged	Lowrisk_vs_Control
ABCG1	0.0891408	14.762	1.9933	0.0482202	0.35179488085269	-4.16235	unchanged	Lowrisk_vs_Control
FAM208A	0.050291	17.1872	1.99236	0.0483238	0.35179488085269	-4.16407	unchanged	Lowrisk_vs_Control
RSPRY1	-0.0728691	15.525	-1.99236	0.0483245	0.35179488085269	-4.16408	unchanged	Lowrisk_vs_Control
WDR48	-0.0232074	18.0406	-1.99197	0.0483675	0.35179488085269	-4.16479	unchanged	Lowrisk_vs_Control
MRPS18B	-0.0623513	16.0412	-1.99185	0.0483812	0.35179488085269	-4.16502	unchanged	Lowrisk_vs_Control
ARFGAP3	0.0483999	17.7366	1.99171	0.0483966	0.35179488085269	-4.16527	unchanged	Lowrisk_vs_Control
STK3	0.05957	17.0396	1.99159	0.0484096	0.35179488085269	-4.16549	unchanged	Lowrisk_vs_Control
SGPL1	0.0647254	16.5112	1.99142	0.0484287	0.35179488085269	-4.1658	unchanged	Lowrisk_vs_Control
RAB35	-0.0406609	20.7802	-1.99131	0.0484404	0.35179488085269	-4.16599	unchanged	Lowrisk_vs_Control
C1orf198	0.0938707	18.3899	1.99094	0.0484821	0.35179488085269	-4.16668	unchanged	Lowrisk_vs_Control
HERC2P3	0.0644716	15.4462	1.99056	0.0485244	0.35179488085269	-4.16738	unchanged	Lowrisk_vs_Control
CRABP1	0.208995	18.1766	1.99017	0.048568	0.35179488085269	-4.16809	unchanged	Lowrisk_vs_Control
ITPKC	0.106312	15.8785	1.98995	0.0485919	0.35179488085269	-4.16849	unchanged	Lowrisk_vs_Control
P4HA1	0.0742471	16.0994	1.98915	0.0486813	0.352165161706333	-4.16995	unchanged	Lowrisk_vs_Control
CHD4	0.0336772	17.4393	1.9883	0.0487767	0.352577920979961	-4.17152	unchanged	Lowrisk_vs_Control
C1QC	0.141957	17.5122	1.98765	0.0488493	0.352595790073245	-4.1727	unchanged	Lowrisk_vs_Control
TOMM34	0.0734548	17.8701	1.98759	0.0488557	0.352595790073245	-4.17281	unchanged	Lowrisk_vs_Control
AGAP2	-0.0460425	19.6172	-1.98696	0.0489263	0.352755023905233	-4.17396	unchanged	Lowrisk_vs_Control
SMC1A	0.0699999	17.5951	1.98671	0.0489544	0.352755023905233	-4.17442	unchanged	Lowrisk_vs_Control
GTF3C5	0.0708473	16.0282	1.98513	0.0491328	0.353102625286303	-4.17732	unchanged	Lowrisk_vs_Control
SLIT3	0.0460885	17.8654	1.98512	0.0491337	0.353102625286303	-4.17734	unchanged	Lowrisk_vs_Control
CPLX1	-0.0976552	21.3614	-1.98501	0.0491463	0.353102625286303	-4.17754	unchanged	Lowrisk_vs_Control
PPP5C	-0.0298946	20.4547	-1.98492	0.049156	0.353102625286303	-4.1777	unchanged	Lowrisk_vs_Control
BASP1	-0.0574627	26.1004	-1.9838	0.0492821	0.353732635898414	-4.17974	unchanged	Lowrisk_vs_Control
TRIM46	-0.0553318	17.4309	-1.98332	0.0493359	0.353790669970916	-4.18061	unchanged	Lowrisk_vs_Control
THOC2	0.0405816	16.3423	1.98305	0.049367	0.353790669970916	-4.18112	unchanged	Lowrisk_vs_Control
PARVB	0.0737636	16.539	1.98226	0.0494559	0.354053792235788	-4.18255	unchanged	Lowrisk_vs_Control
C16orf58	-0.0421094	18.1936	-1.98204	0.0494806	0.354053792235788	-4.18295	unchanged	Lowrisk_vs_Control
INTS5	0.115104	15.026	1.98151	0.049541	0.354210783268663	-4.18392	unchanged	Lowrisk_vs_Control
TIMM13	-0.052188	18.6448	-1.98017	0.0496933	0.355023873508109	-4.18637	unchanged	Lowrisk_vs_Control
LGI4	0.0629308	17.3001	1.97922	0.0498014	0.355520090183826	-4.1881	unchanged	Lowrisk_vs_Control
MRI1	0.10555	18.348	1.97873	0.0498576	0.355645501489034	-4.189	unchanged	Lowrisk_vs_Control
CETN3	0.11321	14.6219	1.97764	0.049982	0.356257124529724	-4.19099	unchanged	Lowrisk_vs_Control
SPATS2L	0.062384	16.4239	1.97609	0.0501592	0.357243463724344	-4.19381	unchanged	Lowrisk_vs_Control
EIF2B2	0.0356644	17.2612	1.97553	0.0502231	0.357374596996847	-4.19482	unchanged	Lowrisk_vs_Control
PANK4	-0.0375077	18.8618	-1.97479	0.0503079	0.357374596996847	-4.19617	unchanged	Lowrisk_vs_Control
ICA1	-0.0445272	18.2973	-1.97458	0.0503314	0.357374596996847	-4.19654	unchanged	Lowrisk_vs_Control
FEN1	0.0805674	16.1293	1.97435	0.0503582	0.357374596996847	-4.19697	unchanged	Lowrisk_vs_Control
ARHGEF7	-0.0293819	19.6998	-1.97398	0.0504014	0.357374596996847	-4.19765	unchanged	Lowrisk_vs_Control
CEBPZ	0.110587	14.8703	1.9739	0.0504104	0.357374596996847	-4.19779	unchanged	Lowrisk_vs_Control
DLG4	-0.0610816	21.3499	-1.97348	0.0504589	0.357442761509411	-4.19856	unchanged	Lowrisk_vs_Control
GNS	0.0506975	16.1821	1.97214	0.0506124	0.357542880235761	-4.20098	unchanged	Lowrisk_vs_Control
SMAP1	-0.0374796	19.0756	-1.97204	0.0506243	0.357542880235761	-4.20116	unchanged	Lowrisk_vs_Control
MED4	0.0917086	13.9373	1.97198	0.0506311	0.357542880235761	-4.20127	unchanged	Lowrisk_vs_Control
MARS2	-0.0402853	16.7816	-1.97151	0.0506858	0.357542880235761	-4.20213	unchanged	Lowrisk_vs_Control
ALG14	0.0957643	15.5386	1.97129	0.0507112	0.357542880235761	-4.20253	unchanged	Lowrisk_vs_Control
GPM6A	-0.0730494	23.9356	-1.97128	0.0507126	0.357542880235761	-4.20255	unchanged	Lowrisk_vs_Control
GALT	0.0716436	15.9831	1.971	0.0507448	0.357542880235761	-4.20306	unchanged	Lowrisk_vs_Control
CD47	-0.0462488	23.7377	-1.96794	0.0510999	0.35976957894761	-4.20861	unchanged	Lowrisk_vs_Control
ZC2HC1A	-0.0715613	19.9733	-1.96725	0.0511799	0.360058125084106	-4.20986	unchanged	Lowrisk_vs_Control
HHIPL2	-0.10087	16.5885	-1.96548	0.0513871	0.36087185483802	-4.21307	unchanged	Lowrisk_vs_Control
MRPL32	-0.0760907	15.7102	-1.96511	0.0514297	0.36087185483802	-4.21373	unchanged	Lowrisk_vs_Control
GRIA1	-0.0655624	20.9701	-1.96479	0.0514672	0.36087185483802	-4.21431	unchanged	Lowrisk_vs_Control
UFC1	0.0493116	18.1861	1.96475	0.0514717	0.36087185483802	-4.21438	unchanged	Lowrisk_vs_Control
PCDHGA12	0.0496671	15.7709	1.96378	0.0515851	0.36087185483802	-4.21613	unchanged	Lowrisk_vs_Control
PPP2R5C	-0.0359902	19.0821	-1.9637	0.0515956	0.36087185483802	-4.21629	unchanged	Lowrisk_vs_Control
NAXD	0.0305122	19.5062	1.96368	0.051597	0.36087185483802	-4.21632	unchanged	Lowrisk_vs_Control
ATP11C	0.0535551	14.76	1.96358	0.0516091	0.36087185483802	-4.2165	unchanged	Lowrisk_vs_Control
MNAT1	0.125317	14.9447	1.96303	0.0516738	0.360896240831722	-4.2175	unchanged	Lowrisk_vs_Control
HEXD	0.112686	14.8185	1.96288	0.051691	0.360896240831722	-4.21776	unchanged	Lowrisk_vs_Control
C1QB	0.100827	17.4691	1.9616	0.0518421	0.361676848548319	-4.22009	unchanged	Lowrisk_vs_Control
PIR	0.100128	18.2323	1.96115	0.0518947	0.361733103513999	-4.22089	unchanged	Lowrisk_vs_Control
SH2B1	0.0327213	16.1465	1.96086	0.0519287	0.361733103513999	-4.22141	unchanged	Lowrisk_vs_Control
MDGA2	-0.0485783	16.4081	-1.96042	0.0519809	0.361823194066467	-4.22221	unchanged	Lowrisk_vs_Control
FNBP4	-0.123673	15.9357	-1.95981	0.0520534	0.361871410596814	-4.22332	unchanged	Lowrisk_vs_Control
VWC2	-0.146183	14.755	-1.95956	0.0520831	0.361871410596814	-4.22378	unchanged	Lowrisk_vs_Control
CRELD1	-0.0570252	17.7619	-1.95937	0.0521057	0.361871410596814	-4.22412	unchanged	Lowrisk_vs_Control
SPOCK3	0.0949045	15.634	1.95862	0.0521945	0.362214827640833	-4.22548	unchanged	Lowrisk_vs_Control
MYH13	0.188479	15.6275	1.95765	0.0523084	0.362731705090727	-4.22721	unchanged	Lowrisk_vs_Control
TTBK1	-0.0339957	17.2235	-1.95651	0.052445	0.363405368560885	-4.22928	unchanged	Lowrisk_vs_Control
SRGAP2C	-0.0391885	17.7797	-1.95579	0.0525299	0.363719895802047	-4.23057	unchanged	Lowrisk_vs_Control
CPEB4	-0.0407065	16.5982	-1.95514	0.0526079	0.363986827069867	-4.23175	unchanged	Lowrisk_vs_Control
QPRT	0.0991058	17.8203	1.95343	0.0528119	0.365123774956529	-4.23482	unchanged	Lowrisk_vs_Control
SNW1	0.0537747	16.6595	1.9529	0.0528754	0.365288172066576	-4.23578	unchanged	Lowrisk_vs_Control
CSNK2A1	-0.0257303	18.7909	-1.95169	0.0530205	0.366016014346174	-4.23795	unchanged	Lowrisk_vs_Control
NKAP	0.084592	14.7167	1.95103	0.0531	0.366175692139745	-4.23915	unchanged	Lowrisk_vs_Control
PCDHGA2	0.0627527	15.6662	1.95083	0.0531231	0.366175692139745	-4.23949	unchanged	Lowrisk_vs_Control
RRP15	0.105541	14.6828	1.95017	0.053203	0.366451852103621	-4.24068	unchanged	Lowrisk_vs_Control
LGALSL	-0.0392356	19.8965	-1.94976	0.053252	0.366515271924425	-4.24142	unchanged	Lowrisk_vs_Control
RAB3A	-0.0665456	22.8186	-1.94909	0.0533331	0.366799623337413	-4.24263	unchanged	Lowrisk_vs_Control
WBP2	-0.0579377	21.1491	-1.94645	0.0536525	0.36839815906959	-4.24737	unchanged	Lowrisk_vs_Control
PARVG	0.107643	15.1882	1.94624	0.0536779	0.36839815906959	-4.24774	unchanged	Lowrisk_vs_Control
SLC46A1	0.116387	14.573	1.94541	0.0537782	0.36839815906959	-4.24922	unchanged	Lowrisk_vs_Control
ACTR10	-0.0450318	18.9705	-1.94515	0.0538105	0.36839815906959	-4.2497	unchanged	Lowrisk_vs_Control
HLA-DRB1	0.1583	16.0518	1.94403	0.0539462	0.36839815906959	-4.2517	unchanged	Lowrisk_vs_Control
TROVE2	0.0521626	18.4255	1.94359	0.0540009	0.36839815906959	-4.2525	unchanged	Lowrisk_vs_Control
WDR41	-0.0491585	16.7295	-1.94282	0.054094	0.36839815906959	-4.25387	unchanged	Lowrisk_vs_Control
PDE4A	-0.046661	16.7982	-1.94234	0.0541523	0.36839815906959	-4.25473	unchanged	Lowrisk_vs_Control
SCYL1	-0.0309064	17.9368	-1.94206	0.0541875	0.36839815906959	-4.25524	unchanged	Lowrisk_vs_Control
ACSS3	0.0661786	17.557	1.94191	0.0542051	0.36839815906959	-4.2555	unchanged	Lowrisk_vs_Control
MRPS15	-0.0997571	15.9452	-1.94138	0.0542707	0.36839815906959	-4.25646	unchanged	Lowrisk_vs_Control
ANKRD24	-0.05665	17.065	-1.94134	0.0542748	0.36839815906959	-4.25652	unchanged	Lowrisk_vs_Control
SLK	-0.0254442	19.6872	-1.94087	0.0543332	0.36839815906959	-4.25737	unchanged	Lowrisk_vs_Control
UNC13A	-0.044715	18.3699	-1.94076	0.0543469	0.36839815906959	-4.25757	unchanged	Lowrisk_vs_Control
PAK3	-0.0351765	20.6537	-1.94071	0.0543523	0.36839815906959	-4.25765	unchanged	Lowrisk_vs_Control
DDX3X	0.0274479	20.0125	1.94033	0.0543984	0.36839815906959	-4.25832	unchanged	Lowrisk_vs_Control
MCTP1	-0.0517206	17.8176	-1.93987	0.0544551	0.36839815906959	-4.25915	unchanged	Lowrisk_vs_Control
HHATL	0.0831228	16.7158	1.93973	0.0544731	0.36839815906959	-4.25941	unchanged	Lowrisk_vs_Control
SMAP	0.0701599	17.2978	1.93954	0.0544955	0.36839815906959	-4.25974	unchanged	Lowrisk_vs_Control
SRP14	0.0556549	19.629	1.93908	0.0545531	0.36839815906959	-4.26058	unchanged	Lowrisk_vs_Control
ZDBF2	0.106772	15.065	1.93898	0.0545651	0.36839815906959	-4.26075	unchanged	Lowrisk_vs_Control
DGKZ	-0.0483258	17.6977	-1.93881	0.0545852	0.36839815906959	-4.26104	unchanged	Lowrisk_vs_Control
PHACTR4	0.0831756	14.5826	1.93846	0.0546283	0.36839815906959	-4.26167	unchanged	Lowrisk_vs_Control
METTL17	-0.0760545	17.4903	-1.93845	0.0546301	0.36839815906959	-4.2617	unchanged	Lowrisk_vs_Control
BDH2	0.103663	18.8997	1.93816	0.0546661	0.36839815906959	-4.26222	unchanged	Lowrisk_vs_Control
ANXA7	-0.0575097	19.9668	-1.93791	0.0546964	0.36839815906959	-4.26266	unchanged	Lowrisk_vs_Control
SCARF1	0.0811513	15.7119	1.93758	0.0547378	0.36839815906959	-4.26326	unchanged	Lowrisk_vs_Control
TUBGCP2	0.0365252	17.4587	1.93707	0.0548005	0.36839815906959	-4.26417	unchanged	Lowrisk_vs_Control
PPP1R12C	0.0379457	17.6898	1.937	0.0548088	0.36839815906959	-4.26428	unchanged	Lowrisk_vs_Control
DIRAS2	-0.0707758	19.5772	-1.93689	0.054823	0.36839815906959	-4.26449	unchanged	Lowrisk_vs_Control
EXOC5	-0.0312193	18.7858	-1.93677	0.0548378	0.36839815906959	-4.2647	unchanged	Lowrisk_vs_Control
XIAP	0.0478356	18.153	1.93646	0.0548752	0.36839815906959	-4.26524	unchanged	Lowrisk_vs_Control
GRAMD1B	-0.0364	16.7914	-1.93638	0.0548857	0.36839815906959	-4.2654	unchanged	Lowrisk_vs_Control
PRAM1	0.104218	15.079	1.93591	0.0549432	0.36851549989844	-4.26623	unchanged	Lowrisk_vs_Control
CUEDC2	0.0594492	16.139	1.93524	0.055026	0.368733654295208	-4.26742	unchanged	Lowrisk_vs_Control
EXOSC10	0.0455434	15.7557	1.93443	0.0551268	0.368733654295208	-4.26887	unchanged	Lowrisk_vs_Control
SNCB	-0.0740853	25.3751	-1.9341	0.0551674	0.368733654295208	-4.26945	unchanged	Lowrisk_vs_Control
CHL1	-0.0411712	20.6846	-1.9341	0.0551682	0.368733654295208	-4.26947	unchanged	Lowrisk_vs_Control
PDE10A	-0.0618162	16.322	-1.93396	0.0551852	0.368733654295208	-4.26971	unchanged	Lowrisk_vs_Control
REV1	-0.138748	17.9514	-1.93371	0.055216	0.368733654295208	-4.27015	unchanged	Lowrisk_vs_Control
RTN1	-0.0298409	22.3198	-1.93332	0.055265	0.368793858978622	-4.27086	unchanged	Lowrisk_vs_Control
PADI2	0.11334	20.6009	1.93297	0.0553082	0.368814881752591	-4.27148	unchanged	Lowrisk_vs_Control
ACSS1	0.0468713	18.7084	1.93122	0.0555261	0.368847681902955	-4.27459	unchanged	Lowrisk_vs_Control
DGKD	-0.059755	15.5693	-1.9312	0.0555289	0.368847681902955	-4.27463	unchanged	Lowrisk_vs_Control
CASP7	0.0993261	13.5314	1.93098	0.0555561	0.368847681902955	-4.27502	unchanged	Lowrisk_vs_Control
TUBB4B	-0.0326279	25.5663	-1.93064	0.0555991	0.368847681902955	-4.27563	unchanged	Lowrisk_vs_Control
IDH3G	-0.0668643	21.0631	-1.93049	0.055617	0.368847681902955	-4.27589	unchanged	Lowrisk_vs_Control
PDCL	0.0553523	16.3234	1.93042	0.0556264	0.368847681902955	-4.27602	unchanged	Lowrisk_vs_Control
AP1B1	-0.0281178	23.2739	-1.93014	0.0556613	0.368847681902955	-4.27652	unchanged	Lowrisk_vs_Control
PSMB7	0.0338979	19.9352	1.92957	0.0557322	0.368847681902955	-4.27753	unchanged	Lowrisk_vs_Control
ARMH3	0.0494019	16.5832	1.92955	0.0557351	0.368847681902955	-4.27757	unchanged	Lowrisk_vs_Control
FAM49B	-0.0391029	20.5699	-1.92879	0.0558307	0.368847681902955	-4.27892	unchanged	Lowrisk_vs_Control
TAF10	-0.0783072	15.4948	-1.92834	0.055887	0.368847681902955	-4.27972	unchanged	Lowrisk_vs_Control
GPT2	0.0652978	16.2056	1.92811	0.0559162	0.368847681902955	-4.28014	unchanged	Lowrisk_vs_Control
AGFG2	0.0380161	17.8009	1.92762	0.0559771	0.368847681902955	-4.281	unchanged	Lowrisk_vs_Control
CDH8	-0.0777539	16.1206	-1.92755	0.0559857	0.368847681902955	-4.28112	unchanged	Lowrisk_vs_Control
KRT17	-0.200865	18.5327	-1.92736	0.0560097	0.368847681902955	-4.28146	unchanged	Lowrisk_vs_Control
RBPJ	0.0963073	14.9286	1.92655	0.0561115	0.368847681902955	-4.2829	unchanged	Lowrisk_vs_Control
CA3	0.162076	14.6568	1.92639	0.0561315	0.368847681902955	-4.28318	unchanged	Lowrisk_vs_Control
LINS1	-0.102888	14.6643	-1.92636	0.0561361	0.368847681902955	-4.28325	unchanged	Lowrisk_vs_Control
SPOCK1	0.0708179	16.6722	1.92581	0.0562047	0.368847681902955	-4.28421	unchanged	Lowrisk_vs_Control
PMFBP1	0.140041	13.6566	1.92507	0.0562981	0.368847681902955	-4.28553	unchanged	Lowrisk_vs_Control
KCNB2	-0.074117	15.4432	-1.92503	0.0563037	0.368847681902955	-4.28561	unchanged	Lowrisk_vs_Control
HSPA6	0.0351479	24.2427	1.92489	0.0563211	0.368847681902955	-4.28585	unchanged	Lowrisk_vs_Control
MT1L	0.164281	19.856	1.92481	0.0563312	0.368847681902955	-4.28599	unchanged	Lowrisk_vs_Control
NTMT1	-0.0760735	16.7165	-1.92477	0.0563367	0.368847681902955	-4.28607	unchanged	Lowrisk_vs_Control
SUPT6H	0.0378687	16.951	1.92453	0.0563666	0.368847681902955	-4.28649	unchanged	Lowrisk_vs_Control
SLC25A33	-0.0533959	16.791	-1.9244	0.0563835	0.368847681902955	-4.28673	unchanged	Lowrisk_vs_Control
RPS6KA5	0.0751877	17.5226	1.92353	0.0564937	0.368847681902955	-4.28827	unchanged	Lowrisk_vs_Control
SRPRB	0.0446138	17.9671	1.92349	0.056498	0.368847681902955	-4.28833	unchanged	Lowrisk_vs_Control
BAZ2A	0.196441	16.3297	1.92336	0.0565146	0.368847681902955	-4.28857	unchanged	Lowrisk_vs_Control
RIPK2	-0.0509321	17.7583	-1.92336	0.0565147	0.368847681902955	-4.28857	unchanged	Lowrisk_vs_Control
AAGAB	0.104938	16.6277	1.92285	0.0565794	0.368894223587538	-4.28947	unchanged	Lowrisk_vs_Control
FABP7	0.109123	21.3869	1.92258	0.0566135	0.368894223587538	-4.28995	unchanged	Lowrisk_vs_Control
C5orf24	0.102827	17.0505	1.92236	0.056642	0.368894223587538	-4.29035	unchanged	Lowrisk_vs_Control
EPS8	0.0549359	16.7453	1.9208	0.0568398	0.369762457130551	-4.29311	unchanged	Lowrisk_vs_Control
LIMD1	0.13857	14.112	1.92033	0.0568999	0.369762457130551	-4.29394	unchanged	Lowrisk_vs_Control
SYNGR1	-0.0725416	20.1415	-1.92	0.0569412	0.369762457130551	-4.29451	unchanged	Lowrisk_vs_Control
MAP7	0.0640752	18.4452	1.91948	0.0570083	0.369762457130551	-4.29545	unchanged	Lowrisk_vs_Control
CUEDC1	0.0997847	14.3994	1.919	0.0570692	0.369762457130551	-4.29629	unchanged	Lowrisk_vs_Control
SMC1B	0.140398	15.7623	1.91811	0.0571837	0.369762457130551	-4.29788	unchanged	Lowrisk_vs_Control
RNMT	-0.0540928	17.0367	-1.91809	0.0571852	0.369762457130551	-4.2979	unchanged	Lowrisk_vs_Control
MPZ	0.292754	15.2843	1.91806	0.0571893	0.369762457130551	-4.29795	unchanged	Lowrisk_vs_Control
STON2	0.0748457	17.8351	1.91802	0.057195	0.369762457130551	-4.29803	unchanged	Lowrisk_vs_Control
TPH2	-0.160148	14.938	-1.91768	0.0572386	0.369762457130551	-4.29864	unchanged	Lowrisk_vs_Control
KIAA2026	0.199939	17.9567	1.91762	0.0572464	0.369762457130551	-4.29874	unchanged	Lowrisk_vs_Control
CNK3	-0.0678582	17.4139	-1.91753	0.0572572	0.369762457130551	-4.29889	unchanged	Lowrisk_vs_Control
CHMP2B	0.0552116	18.0999	1.91657	0.0573804	0.370127128273627	-4.30059	unchanged	Lowrisk_vs_Control
TMEM143	-0.0480362	15.9872	-1.91584	0.0574743	0.370127128273627	-4.30189	unchanged	Lowrisk_vs_Control
ENAH	0.0393647	19.2418	1.91562	0.0575024	0.370127128273627	-4.30227	unchanged	Lowrisk_vs_Control
PDE4DIP	0.0401416	15.9567	1.91427	0.0576768	0.370127128273627	-4.30467	unchanged	Lowrisk_vs_Control
MYOM1	-0.097013	15.6829	-1.91418	0.0576881	0.370127128273627	-4.30482	unchanged	Lowrisk_vs_Control
TUBB4A	-0.0344802	25.4118	-1.91413	0.057694	0.370127128273627	-4.3049	unchanged	Lowrisk_vs_Control
PHC2	0.0702647	15.7847	1.91405	0.0577041	0.370127128273627	-4.30504	unchanged	Lowrisk_vs_Control
IDNK	0.0783654	15.379	1.91362	0.0577602	0.370127128273627	-4.30581	unchanged	Lowrisk_vs_Control
RPS27	-0.0503164	18.3236	-1.91249	0.0579055	0.370127128273627	-4.30779	unchanged	Lowrisk_vs_Control
SRSF6	0.0402305	18.3923	1.91231	0.0579294	0.370127128273627	-4.30812	unchanged	Lowrisk_vs_Control
OXCT2	-0.0601419	17.8162	-1.91177	0.0579989	0.370127128273627	-4.30907	unchanged	Lowrisk_vs_Control
EP400	0.0539417	14.2923	1.91154	0.0580294	0.370127128273627	-4.30948	unchanged	Lowrisk_vs_Control
DNAH14	-0.0938601	17.5922	-1.91149	0.0580353	0.370127128273627	-4.30956	unchanged	Lowrisk_vs_Control
NOSIP	0.0654977	14.3876	1.91141	0.0580461	0.370127128273627	-4.30971	unchanged	Lowrisk_vs_Control
IGHMBP2	0.0475917	15.6576	1.9111	0.0580866	0.370127128273627	-4.31026	unchanged	Lowrisk_vs_Control
MAP4K2	-0.0443983	15.5304	-1.91096	0.0581047	0.370127128273627	-4.31051	unchanged	Lowrisk_vs_Control
PDF	-0.0607798	16.4631	-1.91069	0.0581395	0.370127128273627	-4.31098	unchanged	Lowrisk_vs_Control
FLT3	-0.21843	14.8271	-1.91068	0.0581408	0.370127128273627	-4.311	unchanged	Lowrisk_vs_Control
SNX2	0.0235443	19.303	1.91017	0.0582063	0.370127128273627	-4.31189	unchanged	Lowrisk_vs_Control
USP8	0.0336365	18.3364	1.91009	0.0582172	0.370127128273627	-4.31204	unchanged	Lowrisk_vs_Control
RBM14	0.0498244	18.1246	1.90986	0.0582463	0.370127128273627	-4.31243	unchanged	Lowrisk_vs_Control
NUBP2	0.0626525	15.7526	1.90927	0.058324	0.370127128273627	-4.31348	unchanged	Lowrisk_vs_Control
SDHC	-0.127855	15.8585	-1.9089	0.0583713	0.370127128273627	-4.31412	unchanged	Lowrisk_vs_Control
PDLIM3	0.0965578	16.614	1.90877	0.0583888	0.370127128273627	-4.31436	unchanged	Lowrisk_vs_Control
WAC	0.0719267	15.1991	1.90865	0.0584047	0.370127128273627	-4.31458	unchanged	Lowrisk_vs_Control
NNT	-0.0412867	21.8354	-1.90861	0.0584098	0.370127128273627	-4.31465	unchanged	Lowrisk_vs_Control
IMMT	-0.0374451	22.2363	-1.90842	0.0584347	0.370127128273627	-4.31498	unchanged	Lowrisk_vs_Control
NAPRT	0.11598	16.9902	1.90838	0.058439	0.370127128273627	-4.31504	unchanged	Lowrisk_vs_Control
ROBO2	-0.0612579	18.0451	-1.90615	0.0587309	0.371467530809497	-4.31897	unchanged	Lowrisk_vs_Control
MINOS1	-0.216734	18.8502	-1.90615	0.0587313	0.371467530809497	-4.31898	unchanged	Lowrisk_vs_Control
SGTA	-0.0377409	18.867	-1.90538	0.0588311	0.371843346309514	-4.32032	unchanged	Lowrisk_vs_Control
RNF149	0.0847067	14.849	1.90474	0.0589148	0.372117163612218	-4.32144	unchanged	Lowrisk_vs_Control
RBM39	0.0403669	17.4116	1.90378	0.0590414	0.372660864917304	-4.32314	unchanged	Lowrisk_vs_Control
NPEPPS	0.0291062	22.4339	1.90216	0.0592542	0.372794216146058	-4.32598	unchanged	Lowrisk_vs_Control
FBXW9	-0.0538475	16.4432	-1.90215	0.0592558	0.372794216146058	-4.326	unchanged	Lowrisk_vs_Control
SKIV2L	0.0375301	17.014	1.902	0.0592754	0.372794216146058	-4.32626	unchanged	Lowrisk_vs_Control
TGM4	0.125597	19.3518	1.90176	0.0593075	0.372794216146058	-4.32669	unchanged	Lowrisk_vs_Control
PSMD5	0.0399741	17.7842	1.90171	0.0593147	0.372794216146058	-4.32678	unchanged	Lowrisk_vs_Control
NUMBL	-0.0568528	18.8736	-1.90154	0.0593368	0.372794216146058	-4.32708	unchanged	Lowrisk_vs_Control
LRRTM1	-0.0840276	15.8372	-1.90147	0.0593459	0.372794216146058	-4.3272	unchanged	Lowrisk_vs_Control
NECAP2	0.0806644	17.2935	1.90089	0.0594217	0.373016151457603	-4.32821	unchanged	Lowrisk_vs_Control
FAM169A	0.0340855	17.9686	1.89978	0.0595691	0.373686753520585	-4.33016	unchanged	Lowrisk_vs_Control
KCNJ3	-0.0627804	16.3783	-1.89946	0.0596111	0.373695465282277	-4.33072	unchanged	Lowrisk_vs_Control
MATN2	0.0954298	16.6231	1.89825	0.0597715	0.374367774990144	-4.33284	unchanged	Lowrisk_vs_Control
METTL7B	0.10447	16.2674	1.89804	0.0597997	0.374367774990144	-4.33321	unchanged	Lowrisk_vs_Control
ETFDH	0.0468491	18.2321	1.89707	0.0599294	0.374925197659776	-4.33492	unchanged	Lowrisk_vs_Control
PRDX4	0.0473203	23.4874	1.89667	0.0599821	0.375000293601165	-4.33561	unchanged	Lowrisk_vs_Control
PAK4	0.0479792	16.5979	1.89621	0.0600439	0.375131678409584	-4.33642	unchanged	Lowrisk_vs_Control
NBL1	-0.126785	16.4995	-1.89563	0.0601205	0.375191035423195	-4.33743	unchanged	Lowrisk_vs_Control
STX3	0.0744196	15.0598	1.89552	0.0601349	0.375191035423195	-4.33762	unchanged	Lowrisk_vs_Control
DACH2	0.137776	16.7668	1.8946	0.060258	0.375236275027669	-4.33923	unchanged	Lowrisk_vs_Control
UBE2L6	0.0784377	16.5655	1.89424	0.0603063	0.375236275027669	-4.33986	unchanged	Lowrisk_vs_Control
NUP210L	0.238641	16.84	1.89411	0.0603237	0.375236275027669	-4.34009	unchanged	Lowrisk_vs_Control
AGL	-0.0588717	19.37	-1.89395	0.0603455	0.375236275027669	-4.34037	unchanged	Lowrisk_vs_Control
TIMP2	0.104663	16.963	1.89395	0.0603458	0.375236275027669	-4.34038	unchanged	Lowrisk_vs_Control
CCT7	-0.0260757	21.3227	-1.89296	0.0604779	0.375803348195804	-4.3421	unchanged	Lowrisk_vs_Control
MYL1	0.0809893	18.962	1.89256	0.0605323	0.375888205736076	-4.34281	unchanged	Lowrisk_vs_Control
GCOM2	0.061254	15.783	1.89118	0.0607169	0.376055618984925	-4.34521	unchanged	Lowrisk_vs_Control
UNC5D	-0.0601979	16.0944	-1.8909	0.0607547	0.376055618984925	-4.3457	unchanged	Lowrisk_vs_Control
LIMS2	0.0789793	16.9293	1.89088	0.0607576	0.376055618984925	-4.34574	unchanged	Lowrisk_vs_Control
SVIL	0.0865865	15.2675	1.89041	0.0608211	0.376055618984925	-4.34656	unchanged	Lowrisk_vs_Control
SORD	0.0821871	19.8554	1.89026	0.0608405	0.376055618984925	-4.34681	unchanged	Lowrisk_vs_Control
TSC2	-0.0283201	18.8809	-1.88999	0.0608774	0.376055618984925	-4.34729	unchanged	Lowrisk_vs_Control
DEK	0.0675441	17.8507	1.8897	0.0609163	0.376055618984925	-4.34779	unchanged	Lowrisk_vs_Control
ELP2	-0.0515488	16.6036	-1.88965	0.060923	0.376055618984925	-4.34788	unchanged	Lowrisk_vs_Control
MICU3	-0.0485661	18.0833	-1.88962	0.0609268	0.376055618984925	-4.34793	unchanged	Lowrisk_vs_Control
ATP1A3	-0.0337144	25.0467	-1.8884	0.0610926	0.376646266650434	-4.35007	unchanged	Lowrisk_vs_Control
CEP104	0.127422	14.1749	1.88831	0.0611043	0.376646266650434	-4.35022	unchanged	Lowrisk_vs_Control
LPP	0.108094	16.9846	1.88709	0.0612697	0.377354577320513	-4.35235	unchanged	Lowrisk_vs_Control
MIPEP	0.0467275	16.1288	1.88686	0.0613012	0.377354577320513	-4.35275	unchanged	Lowrisk_vs_Control
SEC23A	-0.0251194	17.791	-1.88458	0.0616106	0.378700632723079	-4.35672	unchanged	Lowrisk_vs_Control
CAV1	0.111839	19.0105	1.88408	0.0616791	0.378700632723079	-4.35759	unchanged	Lowrisk_vs_Control
BIRC3	-0.0719384	15.9182	-1.88397	0.0616932	0.378700632723079	-4.35777	unchanged	Lowrisk_vs_Control
ANKRD34A	-0.0452488	16.3415	-1.88395	0.0616967	0.378700632723079	-4.35782	unchanged	Lowrisk_vs_Control
TXLNA	0.031175	17.3794	1.88374	0.0617254	0.378700632723079	-4.35818	unchanged	Lowrisk_vs_Control
CSNK1G1	-0.0341164	17.7222	-1.88341	0.0617695	0.378718803428393	-4.35874	unchanged	Lowrisk_vs_Control
WDR45B	0.0552089	17.1849	1.88301	0.0618244	0.378803053816968	-4.35944	unchanged	Lowrisk_vs_Control
CNRIP1	-0.0420378	21.3379	-1.88234	0.0619162	0.378941162099879	-4.36061	unchanged	Lowrisk_vs_Control
HECW1	-0.0432816	17.5632	-1.88225	0.0619292	0.378941162099879	-4.36078	unchanged	Lowrisk_vs_Control
GNG12	0.0775302	19.946	1.88109	0.062088	0.379512057875689	-4.36279	unchanged	Lowrisk_vs_Control
CYP4F3	0.135923	14.9137	1.88093	0.062109	0.379512057875689	-4.36306	unchanged	Lowrisk_vs_Control
RHOT1	-0.0461932	18.5422	-1.88048	0.062171	0.379512057875689	-4.36384	unchanged	Lowrisk_vs_Control
DTX3L	0.0932041	14.5927	1.88036	0.0621874	0.379512057875689	-4.36405	unchanged	Lowrisk_vs_Control
DYNC1LI1	-0.0268802	19.3795	-1.87896	0.0623807	0.380206018045823	-4.36649	unchanged	Lowrisk_vs_Control
GPM6B	-0.0462098	22.0611	-1.87873	0.062412	0.380206018045823	-4.36689	unchanged	Lowrisk_vs_Control
MTDH	0.040411	18.8076	1.87857	0.0624335	0.380206018045823	-4.36716	unchanged	Lowrisk_vs_Control
PRPF4B	0.045504	16.6101	1.87833	0.0624663	0.380206018045823	-4.36757	unchanged	Lowrisk_vs_Control
SMAD3	-0.0617249	15.351	-1.87795	0.0625197	0.380279953687874	-4.36824	unchanged	Lowrisk_vs_Control
POLRMT	-0.0759848	16.2565	-1.87701	0.0626495	0.380428965875986	-4.36987	unchanged	Lowrisk_vs_Control
IFT52	0.0882459	14.4938	1.87652	0.0627165	0.380428965875986	-4.37071	unchanged	Lowrisk_vs_Control
ABI3	0.071895	15.139	1.87605	0.062782	0.380428965875986	-4.37153	unchanged	Lowrisk_vs_Control
OPA3	-0.0811725	17.6552	-1.87599	0.0627902	0.380428965875986	-4.37164	unchanged	Lowrisk_vs_Control
CCM2	-0.0382914	16.1813	-1.87597	0.0627922	0.380428965875986	-4.37166	unchanged	Lowrisk_vs_Control
MT1F	0.146245	20.2765	1.87596	0.0627947	0.380428965875986	-4.37169	unchanged	Lowrisk_vs_Control
PKP2	0.132956	16.6326	1.8752	0.0628991	0.380428965875986	-4.373	unchanged	Lowrisk_vs_Control
COA4	0.0597003	16.0546	1.87501	0.0629256	0.380428965875986	-4.37333	unchanged	Lowrisk_vs_Control
CCDC28A	0.0449418	17.2365	1.87462	0.0629797	0.380428965875986	-4.37401	unchanged	Lowrisk_vs_Control
APOL1	0.112887	16.376	1.8745	0.0629958	0.380428965875986	-4.37421	unchanged	Lowrisk_vs_Control
SF3B2	0.0311402	19.2381	1.87448	0.0629986	0.380428965875986	-4.37424	unchanged	Lowrisk_vs_Control
APPL2	0.0433718	17.7916	1.87397	0.0630703	0.380612295298018	-4.37514	unchanged	Lowrisk_vs_Control
MACROD2	-0.0610599	18.3419	-1.87347	0.0631395	0.38078047536801	-4.376	unchanged	Lowrisk_vs_Control
ALG5	0.0539713	15.9443	1.87255	0.0632674	0.381216713022141	-4.37759	unchanged	Lowrisk_vs_Control
TAX1BP1	-0.0344697	18.4126	-1.87208	0.0633329	0.381216713022141	-4.3784	unchanged	Lowrisk_vs_Control
FBP1	0.103005	16.2959	1.87166	0.0633914	0.381216713022141	-4.37913	unchanged	Lowrisk_vs_Control
FBL	0.0405121	16.8422	1.87158	0.0634027	0.381216713022141	-4.37927	unchanged	Lowrisk_vs_Control
GLUL	-0.0959072	22.6695	-1.87132	0.0634385	0.381216713022141	-4.37971	unchanged	Lowrisk_vs_Control
PRMT8	-0.0594086	18.1332	-1.87117	0.0634602	0.381216713022141	-4.37998	unchanged	Lowrisk_vs_Control
LSM14B	0.0607185	16.87	1.87081	0.0635097	0.381248751381866	-4.38059	unchanged	Lowrisk_vs_Control
PTGR1	0.0791747	19.9864	1.87054	0.0635484	0.381248751381866	-4.38107	unchanged	Lowrisk_vs_Control
C1orf122	0.0780383	16.1444	1.86963	0.0636756	0.381489071089943	-4.38264	unchanged	Lowrisk_vs_Control
SPTBN4	-0.0298799	21.628	-1.86924	0.0637294	0.381489071089943	-4.3833	unchanged	Lowrisk_vs_Control
CSRP3	0.120853	21.06	1.86912	0.063747	0.381489071089943	-4.38352	unchanged	Lowrisk_vs_Control
TRAP1	-0.0391091	19.4951	-1.86907	0.0637541	0.381489071089943	-4.38361	unchanged	Lowrisk_vs_Control
CALM2	-0.0363425	25.9078	-1.86657	0.0641045	0.383336863758044	-4.38791	unchanged	Lowrisk_vs_Control
ATPAF2	0.057547	16.1442	1.86509	0.0643134	0.384139406494546	-4.39047	unchanged	Lowrisk_vs_Control
C5orf30	0.069163	14.9183	1.86501	0.0643249	0.384139406494546	-4.39061	unchanged	Lowrisk_vs_Control
GART	0.0588657	17.8262	1.86455	0.0643901	0.384139406494546	-4.3914	unchanged	Lowrisk_vs_Control
IGSF3	-0.0551078	15.7766	-1.86444	0.0644056	0.384139406494546	-4.39159	unchanged	Lowrisk_vs_Control
BCAS3	-0.0290667	18.1637	-1.86282	0.0646345	0.385254853424514	-4.39438	unchanged	Lowrisk_vs_Control
DNTTIP1	0.108418	14.1938	1.8624	0.0646947	0.385364666293324	-4.39511	unchanged	Lowrisk_vs_Control
GNG7	-0.0539819	20.3618	-1.86114	0.0648726	0.385905825317451	-4.39726	unchanged	Lowrisk_vs_Control
TNKS	0.087818	18.3792	1.86095	0.0648998	0.385905825317451	-4.39759	unchanged	Lowrisk_vs_Control
CCDC91	-0.0595878	17.9264	-1.86087	0.0649113	0.385905825317451	-4.39773	unchanged	Lowrisk_vs_Control
DYRK1A	-0.0627064	17.1982	-1.86012	0.0650179	0.386290491287747	-4.39902	unchanged	Lowrisk_vs_Control
CTGF	0.0787448	15.9921	1.85928	0.0651381	0.386641986307138	-4.40047	unchanged	Lowrisk_vs_Control
PCSK2	0.0667228	16.3525	1.85896	0.0651837	0.386641986307138	-4.40102	unchanged	Lowrisk_vs_Control
HOOK1	-0.0444345	15.8665	-1.85883	0.0652031	0.386641986307138	-4.40125	unchanged	Lowrisk_vs_Control
PYCR3	0.0540451	16.5308	1.85816	0.0652987	0.386960118936029	-4.4024	unchanged	Lowrisk_vs_Control
TOMM5	-0.0500311	18.7734	-1.85754	0.0653866	0.387231704406062	-4.40345	unchanged	Lowrisk_vs_Control
TTLL7	-0.0973492	14.8355	-1.85655	0.0655281	0.387820371677201	-4.40515	unchanged	Lowrisk_vs_Control
HDGF	0.0576553	19.7616	1.85611	0.0655917	0.387872599152245	-4.40591	unchanged	Lowrisk_vs_Control
SPG21	0.0576876	15.7928	1.85591	0.0656212	0.387872599152245	-4.40626	unchanged	Lowrisk_vs_Control
USE1	0.0474984	17.8276	1.85549	0.0656813	0.387938265569078	-4.40698	unchanged	Lowrisk_vs_Control
GPRIN3	-0.0706761	16.8961	-1.85516	0.0657276	0.387938265569078	-4.40753	unchanged	Lowrisk_vs_Control
YWHAZ	-0.036306	25.8097	-1.85495	0.0657587	0.387938265569078	-4.4079	unchanged	Lowrisk_vs_Control
MIEF1	-0.0487872	16.3446	-1.8537	0.0659386	0.388750643705021	-4.41004	unchanged	Lowrisk_vs_Control
CAVIN1	0.128568	18.6316	1.85241	0.0661253	0.389602237063213	-4.41226	unchanged	Lowrisk_vs_Control
CLASRP	0.140696	15.0469	1.85118	0.0663024	0.389907022436524	-4.41436	unchanged	Lowrisk_vs_Control
KCNQ2	-0.0422753	18.701	-1.8511	0.0663142	0.389907022436524	-4.41449	unchanged	Lowrisk_vs_Control
HDAC1	0.0494272	16.572	1.85074	0.0663657	0.389907022436524	-4.4151	unchanged	Lowrisk_vs_Control
PLXNB2	0.0430401	17.2797	1.8507	0.0663723	0.389907022436524	-4.41518	unchanged	Lowrisk_vs_Control
RPS6KA6	0.0569997	17.6395	1.85059	0.0663888	0.389907022436524	-4.41538	unchanged	Lowrisk_vs_Control
SHD	-0.147868	14.4725	-1.8501	0.0664585	0.390067965026559	-4.4162	unchanged	Lowrisk_vs_Control
DDX56	0.0974404	13.4919	1.84975	0.0665095	0.390118223317932	-4.4168	unchanged	Lowrisk_vs_Control
PIK3C2A	0.0365101	16.6321	1.84883	0.0666442	0.39032827135158	-4.41838	unchanged	Lowrisk_vs_Control
MTHFD1	0.0404738	20.0258	1.84869	0.0666642	0.39032827135158	-4.41862	unchanged	Lowrisk_vs_Control
ACSL1	0.0373826	18.2489	1.84863	0.0666724	0.39032827135158	-4.41871	unchanged	Lowrisk_vs_Control
AP1S1	-0.045215	17.1758	-1.84799	0.0667655	0.390624923241159	-4.41981	unchanged	Lowrisk_vs_Control
FRY	-0.0306835	17.7076	-1.84721	0.06688	0.391013625884773	-4.42115	unchanged	Lowrisk_vs_Control
STX8	0.0417823	18.9967	1.84695	0.0669169	0.391013625884773	-4.42158	unchanged	Lowrisk_vs_Control
TGM2	0.11555	19.9087	1.84587	0.0670756	0.39169233126025	-4.42343	unchanged	Lowrisk_vs_Control
FGD6	0.0987024	14.4857	1.8455	0.0671296	0.391759222174814	-4.42406	unchanged	Lowrisk_vs_Control
ADCYAP1R1	0.0688537	18.1486	1.84406	0.0673398	0.392211813335407	-4.42651	unchanged	Lowrisk_vs_Control
ATG3	0.0387238	18.7424	1.84372	0.06739	0.392211813335407	-4.4271	unchanged	Lowrisk_vs_Control
GPALPP1	0.058687	16.1339	1.84366	0.0673989	0.392211813335407	-4.4272	unchanged	Lowrisk_vs_Control
SHROOM3	-0.0876095	15.8988	-1.84337	0.0674416	0.392211813335407	-4.42769	unchanged	Lowrisk_vs_Control
DSP	0.16347	17.6821	1.84293	0.067506	0.392211813335407	-4.42844	unchanged	Lowrisk_vs_Control
COMMD7	0.059991	17.1375	1.84278	0.0675281	0.392211813335407	-4.4287	unchanged	Lowrisk_vs_Control
UBE2V1	-0.0203767	21.9166	-1.84222	0.0676107	0.392211813335407	-4.42965	unchanged	Lowrisk_vs_Control
NAB2	0.0787009	14.5592	1.84219	0.0676144	0.392211813335407	-4.4297	unchanged	Lowrisk_vs_Control
RPS27L	-0.0638031	18.2695	-1.842	0.0676433	0.392211813335407	-4.43003	unchanged	Lowrisk_vs_Control
NUBPL	0.0438461	17.5273	1.84193	0.0676537	0.392211813335407	-4.43015	unchanged	Lowrisk_vs_Control
ADGRB2	-0.0468794	16.8887	-1.84178	0.0676756	0.392211813335407	-4.4304	unchanged	Lowrisk_vs_Control
UEVLD	0.0572499	15.7361	1.84093	0.0678009	0.39269070379507	-4.43185	unchanged	Lowrisk_vs_Control
PTPRJ	-0.0322519	16.3224	-1.8402	0.067909	0.393069823483114	-4.4331	unchanged	Lowrisk_vs_Control
MUL1	-0.0523534	16.0955	-1.83946	0.0680176	0.39342947938933	-4.43435	unchanged	Lowrisk_vs_Control
ZNF608	0.151992	14.854	1.8392	0.0680566	0.39342947938933	-4.4348	unchanged	Lowrisk_vs_Control
ZNF74	-0.225735	16.5657	-1.83823	0.0682008	0.394015941691989	-4.43645	unchanged	Lowrisk_vs_Control
DDAH2	0.0644285	22.1042	1.83761	0.0682918	0.394028888278575	-4.43749	unchanged	Lowrisk_vs_Control
JUND	0.135136	15.2264	1.83753	0.0683047	0.394028888278575	-4.43764	unchanged	Lowrisk_vs_Control
CD74	0.104663	16.5122	1.83735	0.0683314	0.394028888278575	-4.43795	unchanged	Lowrisk_vs_Control
DDX50	0.0482735	15.5665	1.83644	0.0684657	0.394556259245639	-4.43948	unchanged	Lowrisk_vs_Control
UPF2	0.0334928	16.8415	1.83583	0.068557	0.39464438986416	-4.44052	unchanged	Lowrisk_vs_Control
NUP160	0.0436988	15.6903	1.83576	0.0685667	0.39464438986416	-4.44063	unchanged	Lowrisk_vs_Control
HERC2	0.024691	16.6279	1.83527	0.0686398	0.39467460602821	-4.44147	unchanged	Lowrisk_vs_Control
KCND1	-0.0895656	15.8006	-1.83515	0.0686577	0.39467460602821	-4.44167	unchanged	Lowrisk_vs_Control
SRSF3	0.0386845	20.4421	1.83446	0.0687606	0.39501932528218	-4.44284	unchanged	Lowrisk_vs_Control
KBTBD2	0.0949772	15.9378	1.83378	0.0688626	0.395359054027128	-4.444	unchanged	Lowrisk_vs_Control
DKK3	0.0757247	18.3668	1.83338	0.068923	0.3953676848852	-4.44469	unchanged	Lowrisk_vs_Control
TMPRSS9	-0.224177	15.5136	-1.83319	0.06895	0.3953676848852	-4.44499	unchanged	Lowrisk_vs_Control
EPB41L2	0.062663	22.174	1.83247	0.0690582	0.395741590787442	-4.44622	unchanged	Lowrisk_vs_Control
NUP88	0.0356633	16.9001	1.83185	0.0691518	0.395752889776671	-4.44727	unchanged	Lowrisk_vs_Control
DNAH6	-0.104051	16.6908	-1.83173	0.0691697	0.395752889776671	-4.44748	unchanged	Lowrisk_vs_Control
MMAB	-0.106103	16.9626	-1.83158	0.0691925	0.395752889776671	-4.44773	unchanged	Lowrisk_vs_Control
IPCEF1	-0.0735417	17.3349	-1.8312	0.0692487	0.395752889776671	-4.44837	unchanged	Lowrisk_vs_Control
TRIR	0.0684687	16.4334	1.83088	0.0692972	0.395752889776671	-4.44892	unchanged	Lowrisk_vs_Control
CISD2	0.0485866	19.0833	1.83074	0.069318	0.395752889776671	-4.44915	unchanged	Lowrisk_vs_Control
IDH3A	-0.0505942	22.7361	-1.82975	0.0694676	0.396324619157303	-4.45083	unchanged	Lowrisk_vs_Control
C9orf72	-0.0556053	17.4254	-1.82923	0.0695455	0.396324619157303	-4.45171	unchanged	Lowrisk_vs_Control
MICAL1	0.0458624	16.5836	1.82878	0.0696126	0.396324619157303	-4.45246	unchanged	Lowrisk_vs_Control
NAGK	0.0446697	18.2281	1.82871	0.0696241	0.396324619157303	-4.45259	unchanged	Lowrisk_vs_Control
ANK3	-0.0311105	20.3244	-1.82865	0.0696333	0.396324619157303	-4.45269	unchanged	Lowrisk_vs_Control
HTRA4	0.100505	14.1547	1.82826	0.0696922	0.396381710753198	-4.45335	unchanged	Lowrisk_vs_Control
SLC4A4	0.0630121	20.5748	1.82801	0.0697294	0.396381710753198	-4.45377	unchanged	Lowrisk_vs_Control
CCDC6	0.0369735	19.8787	1.82747	0.0698105	0.39659755959272	-4.45468	unchanged	Lowrisk_vs_Control
ENTPD2	0.0823763	16.2961	1.82671	0.0699264	0.397011105684315	-4.45597	unchanged	Lowrisk_vs_Control
MYO9B	0.0665153	16.2787	1.82577	0.0700683	0.397398008637753	-4.45756	unchanged	Lowrisk_vs_Control
ARPC1A	-0.0399696	21.1266	-1.82569	0.0700808	0.397398008637753	-4.45769	unchanged	Lowrisk_vs_Control
PPFIA2	-0.0340339	18.326	-1.82461	0.0702444	0.398080697301262	-4.45951	unchanged	Lowrisk_vs_Control
CDC20B	0.194415	16.6515	1.824	0.0703371	0.398360830678591	-4.46054	unchanged	Lowrisk_vs_Control
MTM1	0.0570235	18.3471	1.82367	0.0703874	0.398400239540385	-4.4611	unchanged	Lowrisk_vs_Control
MAFG	0.0548932	15.5999	1.82258	0.0705533	0.39870074944892	-4.46294	unchanged	Lowrisk_vs_Control
COCH	0.136894	14.6932	1.82254	0.070559	0.39870074944892	-4.463	unchanged	Lowrisk_vs_Control
PSEN1	0.0785667	16.2549	1.82238	0.0705834	0.39870074944892	-4.46327	unchanged	Lowrisk_vs_Control
MYCBP2	-0.0295534	17.9615	-1.82172	0.0706853	0.39870074944892	-4.4644	unchanged	Lowrisk_vs_Control
TFIP11	0.0351584	15.8047	1.82123	0.0707588	0.39870074944892	-4.46521	unchanged	Lowrisk_vs_Control
SYT3	-0.0519831	17.3101	-1.82121	0.0707629	0.39870074944892	-4.46525	unchanged	Lowrisk_vs_Control
CYBC1	0.0734693	16.8509	1.82107	0.0707837	0.39870074944892	-4.46548	unchanged	Lowrisk_vs_Control
HERC4	-0.0365442	18.1905	-1.82082	0.070822	0.39870074944892	-4.4659	unchanged	Lowrisk_vs_Control
WASH6P	0.0610406	17.2495	1.82077	0.0708301	0.39870074944892	-4.46599	unchanged	Lowrisk_vs_Control
ELOC	-0.0456314	18.9604	-1.82017	0.0709209	0.398812858232965	-4.46699	unchanged	Lowrisk_vs_Control
ALG11	0.0515974	16.95	1.82007	0.070937	0.398812858232965	-4.46717	unchanged	Lowrisk_vs_Control
DAGLA	-0.0447653	16.9562	-1.81979	0.0709799	0.398812858232965	-4.46764	unchanged	Lowrisk_vs_Control
CTSB	0.0548605	20.2435	1.81865	0.0711554	0.399555038174063	-4.46957	unchanged	Lowrisk_vs_Control
PANK1	-0.0507272	17.2498	-1.81804	0.0712482	0.399832055355583	-4.47058	unchanged	Lowrisk_vs_Control
SCN2B	-0.0393961	19.4698	-1.81773	0.0712961	0.399857391363889	-4.4711	unchanged	Lowrisk_vs_Control
CADPS	-0.0366554	20.9155	-1.81732	0.0713588	0.399965249555613	-4.47179	unchanged	Lowrisk_vs_Control
ARPP19	-0.0428081	20.1151	-1.81693	0.071419	0.400059197235128	-4.47245	unchanged	Lowrisk_vs_Control
BARD1	0.150947	15.4078	1.81604	0.0715559	0.400582728190959	-4.47394	unchanged	Lowrisk_vs_Control
PPP1R18	0.0584812	15.8749	1.81545	0.071648	0.400854414551884	-4.47494	unchanged	Lowrisk_vs_Control
UNC119	0.0445299	16.1832	1.81481	0.0717461	0.400977526490066	-4.47601	unchanged	Lowrisk_vs_Control
AGPAT4	-0.0508714	17.5878	-1.81423	0.0718356	0.400977526490066	-4.47698	unchanged	Lowrisk_vs_Control
RIMS1	-0.0568129	19.2756	-1.81416	0.0718477	0.400977526490066	-4.47711	unchanged	Lowrisk_vs_Control
RPA2	0.0424302	17.9219	1.81414	0.0718499	0.400977526490066	-4.47713	unchanged	Lowrisk_vs_Control
MADD	-0.038819	19.465	-1.81364	0.071928	0.400977526490066	-4.47798	unchanged	Lowrisk_vs_Control
CDC16	0.0393771	16.3247	1.81315	0.072004	0.400977526490066	-4.4788	unchanged	Lowrisk_vs_Control
TESC	-0.0475652	17.5364	-1.81308	0.0720147	0.400977526490066	-4.47892	unchanged	Lowrisk_vs_Control
RPUSD3	-0.106707	14.89	-1.81305	0.0720183	0.400977526490066	-4.47896	unchanged	Lowrisk_vs_Control
PDE12	-0.0299125	18.0471	-1.81218	0.0721542	0.401438942245442	-4.48043	unchanged	Lowrisk_vs_Control
HYI	0.0847873	16.856	1.81187	0.0722016	0.401438942245442	-4.48094	unchanged	Lowrisk_vs_Control
COA7	-0.0611184	17.4457	-1.81151	0.0722575	0.401438942245442	-4.48154	unchanged	Lowrisk_vs_Control
LSM6	0.0338046	18.351	1.8114	0.0722756	0.401438942245442	-4.48174	unchanged	Lowrisk_vs_Control
KCNQ3	-0.0584856	15.4095	-1.81061	0.072398	0.401876775652033	-4.48305	unchanged	Lowrisk_vs_Control
SLC45A1	-0.0497689	14.2912	-1.80891	0.0726634	0.402906760326008	-4.4859	unchanged	Lowrisk_vs_Control
COLGALT1	0.0533807	16.096	1.80886	0.0726711	0.402906760326008	-4.48599	unchanged	Lowrisk_vs_Control
ISOC1	0.0467618	18.6654	1.80792	0.0728178	0.403477453938671	-4.48756	unchanged	Lowrisk_vs_Control
SEC16A	0.0276231	17.0811	1.80744	0.0728942	0.403534936545403	-4.48837	unchanged	Lowrisk_vs_Control
SMAD1	0.053515	15.6652	1.8073	0.0729159	0.403534936545403	-4.4886	unchanged	Lowrisk_vs_Control
TMEM185B	0.0879421	15.4989	1.80663	0.0730201	0.403868939226198	-4.48971	unchanged	Lowrisk_vs_Control
CP	0.136828	18.6176	1.80582	0.0731472	0.404329233982261	-4.49107	unchanged	Lowrisk_vs_Control
TMPO	0.0478198	18.7696	1.80482	0.0733053	0.404960371834636	-4.49275	unchanged	Lowrisk_vs_Control
G6PD	0.0420561	19.1245	1.80387	0.0734544	0.405540460023633	-4.49433	unchanged	Lowrisk_vs_Control
BST1	-0.116063	15.0777	-1.80349	0.0735148	0.405630655330609	-4.49497	unchanged	Lowrisk_vs_Control
ATG9A	0.0374137	17.4713	1.80201	0.0737484	0.40632739122537	-4.49743	unchanged	Lowrisk_vs_Control
DPYSL3	0.0353287	24.1953	1.80196	0.073756	0.40632739122537	-4.49751	unchanged	Lowrisk_vs_Control
CHML	-0.0544713	16.7658	-1.80185	0.0737734	0.40632739122537	-4.4977	unchanged	Lowrisk_vs_Control
BBS1	0.0473994	16.587	1.80052	0.073985	0.407078556463491	-4.49993	unchanged	Lowrisk_vs_Control
FCER1G	0.132063	16.8947	1.80022	0.0740318	0.407078556463491	-4.50042	unchanged	Lowrisk_vs_Control
RTRAF	0.0386504	20.0221	1.80015	0.0740424	0.407078556463491	-4.50053	unchanged	Lowrisk_vs_Control
MAP1LC3A	-0.0357239	21.5893	-1.79917	0.0741984	0.407692772175193	-4.50216	unchanged	Lowrisk_vs_Control
UNC13D	0.150424	15.3381	1.79862	0.0742861	0.407728797768522	-4.50308	unchanged	Lowrisk_vs_Control
TMEM223	-0.0790669	14.7441	-1.79857	0.0742935	0.407728797768522	-4.50316	unchanged	Lowrisk_vs_Control
MROH2A	-0.123265	14.217	-1.79712	0.0745246	0.408753358629561	-4.50557	unchanged	Lowrisk_vs_Control
HLA-DPA1	0.142534	13.5924	1.79567	0.0747562	0.408763195870988	-4.50798	unchanged	Lowrisk_vs_Control
COL1A2	0.26666	19.1794	1.7954	0.0747999	0.408763195870988	-4.50844	unchanged	Lowrisk_vs_Control
PIH1D1	0.0524991	15.4886	1.79534	0.0748102	0.408763195870988	-4.50855	unchanged	Lowrisk_vs_Control
FAM120C	0.0426181	16.8694	1.79522	0.0748282	0.408763195870988	-4.50873	unchanged	Lowrisk_vs_Control
TIMM22	-0.0758028	15.6347	-1.79451	0.0749419	0.408763195870988	-4.50991	unchanged	Lowrisk_vs_Control
HDDC2	0.0682485	16.923	1.79434	0.0749695	0.408763195870988	-4.5102	unchanged	Lowrisk_vs_Control
HAPLN3	-0.126261	16.9528	-1.7943	0.0749766	0.408763195870988	-4.51027	unchanged	Lowrisk_vs_Control
PLAA	-0.0322504	18.5938	-1.79425	0.0749838	0.408763195870988	-4.51035	unchanged	Lowrisk_vs_Control
SYNGAP1	-0.0588292	19.7423	-1.7942	0.0749918	0.408763195870988	-4.51043	unchanged	Lowrisk_vs_Control
ST5	0.0801505	15.9248	1.79368	0.0750753	0.408763195870988	-4.51129	unchanged	Lowrisk_vs_Control
ARHGDIB	0.0767374	18.7446	1.79365	0.0750812	0.408763195870988	-4.51135	unchanged	Lowrisk_vs_Control
DHX15	0.0377722	17.7597	1.79319	0.075155	0.408763195870988	-4.51212	unchanged	Lowrisk_vs_Control
PUS1	-0.0404049	15.1907	-1.79291	0.0751987	0.408763195870988	-4.51257	unchanged	Lowrisk_vs_Control
AMIGO1	-0.0545142	16.3062	-1.79291	0.0751997	0.408763195870988	-4.51258	unchanged	Lowrisk_vs_Control
RBM20	-0.141485	17.7656	-1.79282	0.0752147	0.408763195870988	-4.51273	unchanged	Lowrisk_vs_Control
PBLD	0.0881662	17.0967	1.79245	0.0752736	0.408763195870988	-4.51334	unchanged	Lowrisk_vs_Control
ATP2B2	-0.0589873	22.7675	-1.7924	0.075281	0.408763195870988	-4.51342	unchanged	Lowrisk_vs_Control
CNOT8	0.0746473	14.6253	1.7917	0.0753947	0.409139270060946	-4.51459	unchanged	Lowrisk_vs_Control
SLC7A11	0.0795604	17.9954	1.79126	0.0754653	0.409281475103178	-4.51532	unchanged	Lowrisk_vs_Control
EIF3J	0.0305816	19.2665	1.79095	0.0755149	0.409309671586519	-4.51583	unchanged	Lowrisk_vs_Control
ARHGEF4	0.0385409	17.7492	1.79012	0.0756498	0.409799616158189	-4.51721	unchanged	Lowrisk_vs_Control
MRPS35	-0.0626988	17.1897	-1.78932	0.075779	0.409977987774304	-4.51854	unchanged	Lowrisk_vs_Control
CPNE5	-0.0589954	20.2397	-1.78931	0.0757799	0.409977987774304	-4.51855	unchanged	Lowrisk_vs_Control
PYGB	0.0386278	22.233	1.78909	0.0758163	0.409977987774304	-4.51892	unchanged	Lowrisk_vs_Control
PIK3AP1	0.109933	14.2101	1.78689	0.0761728	0.411663659686577	-4.52256	unchanged	Lowrisk_vs_Control
ABCA12	0.142734	16.0487	1.78646	0.0762429	0.411769087510699	-4.52327	unchanged	Lowrisk_vs_Control
XAB2	-0.0522469	16.5928	-1.78622	0.0762817	0.411769087510699	-4.52367	unchanged	Lowrisk_vs_Control
INSIG2	-0.115271	14.4907	-1.78586	0.0763404	0.411844580994488	-4.52426	unchanged	Lowrisk_vs_Control
GRM4	0.0654854	15.2755	1.78544	0.0764078	0.411966637712948	-4.52495	unchanged	Lowrisk_vs_Control
ASDURF	0.0757095	15.3778	1.78483	0.0765076	0.412067632092161	-4.52596	unchanged	Lowrisk_vs_Control
LRTM2	-0.0802376	15.6412	-1.78471	0.0765277	0.412067632092161	-4.52616	unchanged	Lowrisk_vs_Control
PHACTR3	0.0457162	16.2958	1.7845	0.0765607	0.412067632092161	-4.5265	unchanged	Lowrisk_vs_Control
RAB3GAP2	-0.0223644	18.6128	-1.78369	0.0766941	0.412544237526145	-4.52785	unchanged	Lowrisk_vs_Control
SUMO1	-0.0469703	17.8512	-1.78319	0.0767747	0.412737091825223	-4.52866	unchanged	Lowrisk_vs_Control
ENC1	-0.0691928	15.5428	-1.78282	0.0768359	0.412824710666013	-4.52928	unchanged	Lowrisk_vs_Control
UBTD2	0.0558298	15.1701	1.78251	0.0768862	0.412854364054457	-4.52979	unchanged	Lowrisk_vs_Control
HIBADH	0.0458851	18.6864	1.78186	0.0769927	0.413087761959915	-4.53086	unchanged	Lowrisk_vs_Control
EIF3A	0.0213697	20.0846	1.7817	0.0770194	0.413087761959915	-4.53113	unchanged	Lowrisk_vs_Control
TTC19	-0.0722019	16.9223	-1.78097	0.0771394	0.413342015520444	-4.53234	unchanged	Lowrisk_vs_Control
TENM3	-0.0381493	16.8521	-1.78086	0.0771566	0.413342015520444	-4.53251	unchanged	Lowrisk_vs_Control
GUF1	-0.0752434	16.4575	-1.78057	0.0772045	0.413358331710427	-4.53299	unchanged	Lowrisk_vs_Control
ATL1	-0.0313866	20.8059	-1.77972	0.0773452	0.413871170169789	-4.5344	unchanged	Lowrisk_vs_Control
RPRD1B	0.055746	15.4226	1.77921	0.0774287	0.414029603836297	-4.53524	unchanged	Lowrisk_vs_Control
TUBA3E	-0.0289654	25.96	-1.77885	0.0774881	0.414029603836297	-4.53583	unchanged	Lowrisk_vs_Control
SNTB1	0.0702014	18.542	1.77872	0.0775097	0.414029603836297	-4.53605	unchanged	Lowrisk_vs_Control
KLHL26	-0.0374223	15.807	-1.77812	0.0776076	0.414312155649989	-4.53703	unchanged	Lowrisk_vs_Control
PISD	-0.0524415	17.4981	-1.77684	0.0778193	0.415201774253919	-4.53914	unchanged	Lowrisk_vs_Control
PDCD5	0.031584	20.8137	1.77638	0.0778954	0.41536720352891	-4.53989	unchanged	Lowrisk_vs_Control
HOMER1	-0.0686433	19.6376	-1.77359	0.0783586	0.416644852310709	-4.54448	unchanged	Lowrisk_vs_Control
STAG1	0.0482514	15.9814	1.77356	0.0783637	0.416644852310709	-4.54453	unchanged	Lowrisk_vs_Control
FAM50A	0.05273	16.7178	1.7734	0.07839	0.416644852310709	-4.54479	unchanged	Lowrisk_vs_Control
NAA50	0.0419262	17.3572	1.77338	0.0783933	0.416644852310709	-4.54483	unchanged	Lowrisk_vs_Control
PRRC1	0.0498953	16.4815	1.77309	0.0784414	0.416644852310709	-4.5453	unchanged	Lowrisk_vs_Control
SNAP91	-0.0349628	22.3325	-1.77276	0.0784965	0.416644852310709	-4.54584	unchanged	Lowrisk_vs_Control
RELCH	-0.0354128	18.4498	-1.77264	0.0785164	0.416644852310709	-4.54604	unchanged	Lowrisk_vs_Control
TUBA1C	-0.0374931	26.2102	-1.77252	0.0785371	0.416644852310709	-4.54624	unchanged	Lowrisk_vs_Control
XRCC5	0.0443967	20.8933	1.77247	0.0785454	0.416644852310709	-4.54633	unchanged	Lowrisk_vs_Control
AKR1B15	0.0596656	20.1473	1.77192	0.0786366	0.416644852310709	-4.54722	unchanged	Lowrisk_vs_Control
SNRPG	0.047164	15.956	1.77181	0.0786558	0.416644852310709	-4.54741	unchanged	Lowrisk_vs_Control
SLCO2B1	0.0876903	14.816	1.77142	0.0787203	0.416644852310709	-4.54805	unchanged	Lowrisk_vs_Control
SNAP25	-0.0418437	22.0031	-1.77125	0.0787491	0.416644852310709	-4.54833	unchanged	Lowrisk_vs_Control
OR51E1	-0.112494	14.6596	-1.77113	0.0787685	0.416644852310709	-4.54852	unchanged	Lowrisk_vs_Control
CLIC1	0.11452	17.9967	1.77052	0.0788704	0.416888160190383	-4.54952	unchanged	Lowrisk_vs_Control
LDHB	0.0333163	24.7873	1.77017	0.0789284	0.416888160190383	-4.55009	unchanged	Lowrisk_vs_Control
SRXN1	0.0737544	15.2146	1.77004	0.0789503	0.416888160190383	-4.55031	unchanged	Lowrisk_vs_Control
SUCLA2	-0.0381689	22.2756	-1.76972	0.0790045	0.416935503765279	-4.55084	unchanged	Lowrisk_vs_Control
PLD2	0.0507158	15.9842	1.76859	0.0791939	0.417695732198704	-4.55269	unchanged	Lowrisk_vs_Control
NUP54	0.0401043	17.7087	1.76818	0.0792624	0.417817404654004	-4.55336	unchanged	Lowrisk_vs_Control
GPCPD1	-0.0943073	16.5255	-1.76704	0.0794533	0.41858451199788	-4.55522	unchanged	Lowrisk_vs_Control
CCAR1	0.0326531	17.2275	1.76652	0.079541	0.418806874244508	-4.55607	unchanged	Lowrisk_vs_Control
DDX6	0.0423267	18.3615	1.76597	0.0796339	0.418955712145398	-4.55697	unchanged	Lowrisk_vs_Control
PHKB	0.0438992	18.1765	1.76564	0.0796901	0.418955712145398	-4.55752	unchanged	Lowrisk_vs_Control
GTF3C2	0.0804004	14.3877	1.76522	0.079761	0.418955712145398	-4.55821	unchanged	Lowrisk_vs_Control
MAFK	0.0929873	15.0056	1.76508	0.0797838	0.418955712145398	-4.55843	unchanged	Lowrisk_vs_Control
C11orf68	-0.0314366	18.1372	-1.76441	0.0798975	0.418955712145398	-4.55953	unchanged	Lowrisk_vs_Control
ZFP36L1	0.0858108	15.3703	1.76391	0.0799826	0.418955712145398	-4.56035	unchanged	Lowrisk_vs_Control
CDKN1B	0.0897646	17.7811	1.76388	0.0799868	0.418955712145398	-4.56039	unchanged	Lowrisk_vs_Control
PRRC2C	0.026068	18.4911	1.76386	0.0799911	0.418955712145398	-4.56043	unchanged	Lowrisk_vs_Control
EML3	0.0576325	16.7476	1.76367	0.0800231	0.418955712145398	-4.56074	unchanged	Lowrisk_vs_Control
RNASE6	0.0983452	15.1039	1.76366	0.0800242	0.418955712145398	-4.56075	unchanged	Lowrisk_vs_Control
MRPL54	0.0685664	14.9977	1.76289	0.0801549	0.419401278644962	-4.56201	unchanged	Lowrisk_vs_Control
RASSF2	0.0797283	15.3076	1.76108	0.0804614	0.420765819050007	-4.56496	unchanged	Lowrisk_vs_Control
LAMTOR2	0.0478629	18.1029	1.76079	0.0805107	0.420785050905665	-4.56544	unchanged	Lowrisk_vs_Control
GGPS1	0.0532518	17.4238	1.75983	0.080675	0.42135363253445	-4.56701	unchanged	Lowrisk_vs_Control
ARHGEF6	0.0292524	19.2367	1.75934	0.0807577	0.42135363253445	-4.5678	unchanged	Lowrisk_vs_Control
IFIT3	0.0722827	17.1614	1.7591	0.0807983	0.42135363253445	-4.56819	unchanged	Lowrisk_vs_Control
OARD1	0.0701953	16.2275	1.75908	0.0808025	0.42135363253445	-4.56823	unchanged	Lowrisk_vs_Control
CTAGE15	0.0546598	15.8469	1.75753	0.0810662	0.422175401615058	-4.57075	unchanged	Lowrisk_vs_Control
AZI2	-0.0399549	16.4226	-1.75724	0.0811169	0.422175401615058	-4.57123	unchanged	Lowrisk_vs_Control
DPYS	-0.0479787	20.8788	-1.75714	0.0811339	0.422175401615058	-4.57139	unchanged	Lowrisk_vs_Control
IGFBP2	0.0859172	15.0602	1.75688	0.081178	0.422175401615058	-4.57181	unchanged	Lowrisk_vs_Control
TKFC	0.060527	19.0172	1.75681	0.0811893	0.422175401615058	-4.57192	unchanged	Lowrisk_vs_Control
F11R	0.0546926	16.2548	1.75569	0.0813828	0.422446260892711	-4.57376	unchanged	Lowrisk_vs_Control
RFTN1	-0.0590425	19.18	-1.7556	0.0813973	0.422446260892711	-4.57389	unchanged	Lowrisk_vs_Control
TNKS1BP1	0.0394227	17.3934	1.75532	0.0814453	0.422446260892711	-4.57435	unchanged	Lowrisk_vs_Control
COG2	0.0362372	16.1023	1.75524	0.0814587	0.422446260892711	-4.57448	unchanged	Lowrisk_vs_Control
PCYT1A	0.0369727	16.7447	1.75517	0.0814708	0.422446260892711	-4.57459	unchanged	Lowrisk_vs_Control
NUP58	0.037623	17.0256	1.75447	0.0815913	0.422833155304338	-4.57573	unchanged	Lowrisk_vs_Control
SRSF11	0.0326192	16.273	1.75389	0.081691	0.423111448518836	-4.57667	unchanged	Lowrisk_vs_Control
SSU72	0.0430995	15.6797	1.75347	0.0817639	0.423138962497629	-4.57736	unchanged	Lowrisk_vs_Control
TBRG4	-0.0583447	17.257	-1.75333	0.0817882	0.423138962497629	-4.57759	unchanged	Lowrisk_vs_Control
GALNT2	0.0374327	15.984	1.75224	0.0819758	0.423871560989892	-4.57936	unchanged	Lowrisk_vs_Control
DKC1	0.0391236	16.2671	1.75138	0.0821243	0.424400929999884	-4.58076	unchanged	Lowrisk_vs_Control
WHRN	-0.145277	12.939	-1.75046	0.0822827	0.424981227202513	-4.58224	unchanged	Lowrisk_vs_Control
SLC25A36	-0.0515985	17.011	-1.74989	0.0823821	0.425101385928058	-4.58317	unchanged	Lowrisk_vs_Control
MAP6D1	0.128402	19.8773	1.7498	0.0823983	0.425101385928058	-4.58332	unchanged	Lowrisk_vs_Control
NFKB1	0.0497442	16.6556	1.74941	0.0824653	0.425208752445536	-4.58395	unchanged	Lowrisk_vs_Control
RTF1	0.0329563	15.3796	1.7481	0.0826925	0.42601110101397	-4.58607	unchanged	Lowrisk_vs_Control
MMP9	-0.105626	16.4493	-1.74798	0.0827134	0.42601110101397	-4.58627	unchanged	Lowrisk_vs_Control
TAF2	-0.195457	15.8675	-1.74661	0.0829523	0.426975006174956	-4.58849	unchanged	Lowrisk_vs_Control
HTATSF1	0.0386587	18.6564	1.74637	0.0829933	0.426975006174956	-4.58887	unchanged	Lowrisk_vs_Control
PCLO	-0.0495311	19.9246	-1.74602	0.0830549	0.427053254214492	-4.58944	unchanged	Lowrisk_vs_Control
UBE2V2	-0.020164	21.9881	-1.74479	0.0832691	0.427915595021718	-4.59143	unchanged	Lowrisk_vs_Control
LAMTOR1	0.044694	18.1473	1.74442	0.0833353	0.428017309934394	-4.59204	unchanged	Lowrisk_vs_Control
DHX8	0.0603634	16.0797	1.74387	0.0834315	0.428055839991705	-4.59293	unchanged	Lowrisk_vs_Control
LIMK2	-0.0808714	16.9574	-1.74384	0.0834358	0.428055839991705	-4.59297	unchanged	Lowrisk_vs_Control
MCPH1	-0.140419	15.4948	-1.74314	0.0835593	0.428450659551135	-4.59411	unchanged	Lowrisk_vs_Control
SH3RF1	-0.0396493	16.0887	-1.74257	0.0836578	0.428716926587633	-4.59501	unchanged	Lowrisk_vs_Control
WASF2	0.0673355	18.7233	1.74194	0.0837692	0.429049052685134	-4.59604	unchanged	Lowrisk_vs_Control
PTGES2	-0.0484407	19.5623	-1.73995	0.0841185	0.43059866228798	-4.59924	unchanged	Lowrisk_vs_Control
RSRC2	0.0527163	15.4621	1.73907	0.0842742	0.430943022306431	-4.60067	unchanged	Lowrisk_vs_Control
MTSS1	0.0498868	16.0451	1.73904	0.0842793	0.430943022306431	-4.60071	unchanged	Lowrisk_vs_Control
UBE2L3	0.0364733	20.4765	1.73771	0.0845144	0.431876022468979	-4.60286	unchanged	Lowrisk_vs_Control
IFT27	0.0493954	16.6144	1.73715	0.0846132	0.431876022468979	-4.60376	unchanged	Lowrisk_vs_Control
SHANK2	-0.0472968	18.8934	-1.73697	0.0846467	0.431876022468979	-4.60406	unchanged	Lowrisk_vs_Control
RAB19	-0.123764	15.3851	-1.73688	0.0846624	0.431876022468979	-4.60421	unchanged	Lowrisk_vs_Control
STK33	0.0902736	15.6575	1.73669	0.0846963	0.431876022468979	-4.60451	unchanged	Lowrisk_vs_Control
MOB3A	0.122552	18.0494	1.73536	0.0849318	0.432837378849249	-4.60665	unchanged	Lowrisk_vs_Control
DNASE2	0.0655661	16.3267	1.73305	0.0853433	0.434693581839401	-4.61037	unchanged	Lowrisk_vs_Control
RAB32	0.069828	15.8451	1.73175	0.0855747	0.435424483012284	-4.61245	unchanged	Lowrisk_vs_Control
CPNE3	0.0615746	20.3224	1.73171	0.0855813	0.435424483012284	-4.61251	unchanged	Lowrisk_vs_Control
NF2	0.0380884	17.6191	1.73077	0.0857494	0.435849959110537	-4.61402	unchanged	Lowrisk_vs_Control
HADHB	0.0488295	20.7949	1.73072	0.0857596	0.435849959110537	-4.61411	unchanged	Lowrisk_vs_Control
RASA2	-0.0386137	17.6783	-1.73016	0.0858588	0.436113574371211	-4.615	unchanged	Lowrisk_vs_Control
UBXN7	0.0352537	16.8669	1.72947	0.0859829	0.436305628153089	-4.61611	unchanged	Lowrisk_vs_Control
NUP107	0.0327531	16.3301	1.72933	0.0860086	0.436305628153089	-4.61634	unchanged	Lowrisk_vs_Control
GPATCH8	0.0656106	14.9019	1.72914	0.0860433	0.436305628153089	-4.61665	unchanged	Lowrisk_vs_Control
TPTE2	0.0886491	14.8185	1.7289	0.0860861	0.436305628153089	-4.61703	unchanged	Lowrisk_vs_Control
EHD4	0.0278664	19.599	1.72842	0.0861719	0.436499954910069	-4.61779	unchanged	Lowrisk_vs_Control
PUDP	0.0821669	17.6451	1.72758	0.0863228	0.437023766396785	-4.61914	unchanged	Lowrisk_vs_Control
KCNJ4	-0.0674785	15.7571	-1.72719	0.0863939	0.437143814530297	-4.61977	unchanged	Lowrisk_vs_Control
PHKA2	0.0361383	16.0603	1.72607	0.0865951	0.43747001207603	-4.62156	unchanged	Lowrisk_vs_Control
PLEKHG3	0.0685892	16.8458	1.72603	0.0866023	0.43747001207603	-4.62162	unchanged	Lowrisk_vs_Control
TMEM186	-0.0531741	15.5821	-1.7257	0.0866617	0.43747001207603	-4.62215	unchanged	Lowrisk_vs_Control
RBM19	0.0550125	16.4755	1.72548	0.0867025	0.43747001207603	-4.62251	unchanged	Lowrisk_vs_Control
RNF2	0.0719505	14.9692	1.72533	0.0867296	0.43747001207603	-4.62275	unchanged	Lowrisk_vs_Control
DMP1	0.153849	16.0788	1.72525	0.0867434	0.43747001207603	-4.62287	unchanged	Lowrisk_vs_Control
ATP2C1	-0.0473101	17.5116	-1.72489	0.0868079	0.437555338023923	-4.62344	unchanged	Lowrisk_vs_Control
CTBP2	-0.0391194	20.7427	-1.72411	0.0869486	0.437925400242671	-4.62469	unchanged	Lowrisk_vs_Control
DDX46	0.0257113	18.6414	1.72396	0.0869764	0.437925400242671	-4.62493	unchanged	Lowrisk_vs_Control
PGD	0.0373169	21.9721	1.72269	0.0872074	0.438628140122769	-4.62697	unchanged	Lowrisk_vs_Control
IKZF3	0.136338	17.034	1.72267	0.0872112	0.438628140122769	-4.627	unchanged	Lowrisk_vs_Control
MAP3K20	0.0837998	15.4718	1.72191	0.0873496	0.439084112757168	-4.62822	unchanged	Lowrisk_vs_Control
RASA4	0.0862903	17.3491	1.72155	0.0874151	0.43917364911154	-4.62879	unchanged	Lowrisk_vs_Control
NCKIPSD	-0.0293104	18.3108	-1.72102	0.0875098	0.439410110907763	-4.62963	unchanged	Lowrisk_vs_Control
CASKIN1	-0.0404215	18.868	-1.72068	0.0875717	0.43948090319061	-4.63017	unchanged	Lowrisk_vs_Control
OSGEPL1	-0.0689049	16.0623	-1.71945	0.087796	0.440366590257437	-4.63213	unchanged	Lowrisk_vs_Control
CD93	0.06816	19.6493	1.71882	0.0879122	0.440709464984225	-4.63314	unchanged	Lowrisk_vs_Control
ARIH1	-0.0347013	16.6411	-1.71818	0.0880289	0.441054612148896	-4.63416	unchanged	Lowrisk_vs_Control
NDUFB9	-0.0528876	19.4672	-1.71594	0.0884397	0.442871727848624	-4.63773	unchanged	Lowrisk_vs_Control
EIF3H	0.0235552	18.9668	1.71564	0.0884953	0.442909389704381	-4.63822	unchanged	Lowrisk_vs_Control
TIMM8A	-0.0546756	18.3007	-1.71528	0.0885599	0.44299188682952	-4.63877	unchanged	Lowrisk_vs_Control
NUMB	-0.0311194	18.2549	-1.71397	0.0888027	0.443965052189322	-4.64087	unchanged	Lowrisk_vs_Control
KANK4	0.100204	14.9657	1.71227	0.0891153	0.445286433815954	-4.64357	unchanged	Lowrisk_vs_Control
PGRMC2	0.0270556	20.3601	1.71177	0.0892076	0.445505888183771	-4.64436	unchanged	Lowrisk_vs_Control
TSC22D2	-0.038668	20.8134	-1.71063	0.0894189	0.445992528235043	-4.64617	unchanged	Lowrisk_vs_Control
CDK5	-0.0335673	20.3121	-1.71038	0.0894661	0.445992528235043	-4.64658	unchanged	Lowrisk_vs_Control
MFHAS1	0.101196	15.4868	1.71021	0.0894974	0.445992528235043	-4.64684	unchanged	Lowrisk_vs_Control
ARPC3	-0.0410171	20.1429	-1.7102	0.0894988	0.445992528235043	-4.64686	unchanged	Lowrisk_vs_Control
CARS2	0.0675638	17.7972	1.70955	0.0896182	0.446346308261681	-4.64788	unchanged	Lowrisk_vs_Control
PDZD2	-0.0429243	17.3072	-1.70859	0.0897974	0.446677603324928	-4.64941	unchanged	Lowrisk_vs_Control
MRPS9	-0.0463584	16.8779	-1.70839	0.0898354	0.446677603324928	-4.64973	unchanged	Lowrisk_vs_Control
AKR1D1	0.109756	16.964	1.70803	0.089902	0.446677603324928	-4.6503	unchanged	Lowrisk_vs_Control
TBC1D5	0.0300033	17.0694	1.70793	0.0899209	0.446677603324928	-4.65046	unchanged	Lowrisk_vs_Control
CTNNB1	0.0228232	20.7524	1.70766	0.0899713	0.446677603324928	-4.65089	unchanged	Lowrisk_vs_Control
ADGRB1	-0.0424494	16.8113	-1.70748	0.0900046	0.446677603324928	-4.65117	unchanged	Lowrisk_vs_Control
VDAC1	-0.0354804	24.3057	-1.70721	0.0900548	0.446677603324928	-4.6516	unchanged	Lowrisk_vs_Control
hCG_1642624	-0.0754167	14.6633	-1.70711	0.0900728	0.446677603324928	-4.65175	unchanged	Lowrisk_vs_Control
RFC4	0.0542289	15.4977	1.70651	0.0901847	0.446991777247095	-4.6527	unchanged	Lowrisk_vs_Control
AHCTF1	0.0408442	17.5174	1.70569	0.0903386	0.447513614453392	-4.65401	unchanged	Lowrisk_vs_Control
PLXNB3	0.0635667	16.4577	1.70522	0.090426	0.447705882522321	-4.65475	unchanged	Lowrisk_vs_Control
APLP2	0.0308639	17.3465	1.70483	0.0904995	0.44782922498773	-4.65537	unchanged	Lowrisk_vs_Control
CSRP2	0.126911	17.8432	1.70352	0.0907433	0.448442536346082	-4.65743	unchanged	Lowrisk_vs_Control
SLMAP	0.0238683	17.6773	1.70347	0.090754	0.448442536346082	-4.65752	unchanged	Lowrisk_vs_Control
MT-CO1	-0.149284	18.6607	-1.70335	0.0907766	0.448442536346082	-4.65771	unchanged	Lowrisk_vs_Control
BOLA2	0.0522773	17.9228	1.70312	0.0908183	0.448442536346082	-4.65806	unchanged	Lowrisk_vs_Control
SNX4	-0.0289856	17.9077	-1.70263	0.0909112	0.448581250802488	-4.65884	unchanged	Lowrisk_vs_Control
HLA-A	0.126201	17.9555	1.70246	0.0909438	0.448581250802488	-4.65912	unchanged	Lowrisk_vs_Control
TMEM94	-0.0348116	16.8166	-1.70158	0.0911082	0.44915175116238	-4.6605	unchanged	Lowrisk_vs_Control
PRPF40A	0.0320032	16.8185	1.7011	0.0911996	0.449361638793423	-4.66126	unchanged	Lowrisk_vs_Control
PCYT1B	0.0424631	16.8658	1.70066	0.0912817	0.449525612654233	-4.66195	unchanged	Lowrisk_vs_Control
ARHGAP12	0.0383116	16.8512	1.70007	0.0913929	0.449832801243704	-4.66288	unchanged	Lowrisk_vs_Control
DDI2	-0.0323256	17.6638	-1.6991	0.0915764	0.450260320727511	-4.66442	unchanged	Lowrisk_vs_Control
ARID1A	0.0343096	16.4242	1.69909	0.0915775	0.450260320727511	-4.66443	unchanged	Lowrisk_vs_Control
PDE4B	-0.0384855	17.6865	-1.6981	0.0917646	0.450939182542499	-4.66599	unchanged	Lowrisk_vs_Control
PPHLN1	0.0594789	15.7071	1.6977	0.0918401	0.451069736973962	-4.66662	unchanged	Lowrisk_vs_Control
RBM26	0.0368649	16.4907	1.69721	0.0919328	0.451141712750607	-4.66739	unchanged	Lowrisk_vs_Control
CELF1	-0.0344211	18.8753	-1.69711	0.0919528	0.451141712750607	-4.66755	unchanged	Lowrisk_vs_Control
ADGRB3	-0.0365676	16.7429	-1.69633	0.0920999	0.451622791942658	-4.66877	unchanged	Lowrisk_vs_Control
ACADM	0.0605967	19.6117	1.69555	0.092248	0.452108311149762	-4.67	unchanged	Lowrisk_vs_Control
GPR158	-0.0526992	19.1294	-1.69513	0.0923283	0.452150346512553	-4.67067	unchanged	Lowrisk_vs_Control
SEMA3B	0.0742233	14.8579	1.69499	0.0923547	0.452150346512553	-4.67089	unchanged	Lowrisk_vs_Control
APBB1IP	0.0737164	16.2338	1.69384	0.0925738	0.452982184110066	-4.6727	unchanged	Lowrisk_vs_Control
PEX1	0.0322901	15.8751	1.69353	0.0926326	0.453029097451894	-4.67318	unchanged	Lowrisk_vs_Control
ACYP2	0.0604539	21.507	1.69199	0.0929263	0.453813452804263	-4.6756	unchanged	Lowrisk_vs_Control
FDPS	0.0407851	20.2422	1.69192	0.0929403	0.453813452804263	-4.67571	unchanged	Lowrisk_vs_Control
DDX19A	0.031241	18.1667	1.69178	0.0929678	0.453813452804263	-4.67594	unchanged	Lowrisk_vs_Control
NDUFA5	-0.0427185	21.6583	-1.69166	0.0929901	0.453813452804263	-4.67612	unchanged	Lowrisk_vs_Control
CAVIN4	0.249893	12.4885	1.69103	0.093111	0.453815301773517	-4.67711	unchanged	Lowrisk_vs_Control
DNAH8	0.0941031	14.9996	1.69051	0.0932095	0.453815301773517	-4.67792	unchanged	Lowrisk_vs_Control
EGLN1	0.0465188	17.0639	1.69038	0.0932361	0.453815301773517	-4.67814	unchanged	Lowrisk_vs_Control
IRAK4	-0.106658	15.0778	-1.69028	0.0932547	0.453815301773517	-4.67829	unchanged	Lowrisk_vs_Control
ASNS	-0.0615141	17.1813	-1.69021	0.0932686	0.453815301773517	-4.6784	unchanged	Lowrisk_vs_Control
STX5	0.0305785	17.4798	1.69009	0.093291	0.453815301773517	-4.67859	unchanged	Lowrisk_vs_Control
PRPF6	0.0289625	17.489	1.68986	0.0933355	0.453815301773517	-4.67895	unchanged	Lowrisk_vs_Control
PHPT1	0.0535856	20.0081	1.68856	0.0935845	0.454785913460511	-4.68098	unchanged	Lowrisk_vs_Control
TCP11L1	-0.0301252	17.3309	-1.6876	0.0937685	0.455028489912252	-4.68248	unchanged	Lowrisk_vs_Control
D2HGDH	0.0782953	17.4245	1.68733	0.0938224	0.455028489912252	-4.68292	unchanged	Lowrisk_vs_Control
SAP30BP	0.0506773	15.5441	1.6872	0.0938463	0.455028489912252	-4.68312	unchanged	Lowrisk_vs_Control
BEGAIN	-0.0635937	16.5979	-1.68696	0.0938924	0.455028489912252	-4.68349	unchanged	Lowrisk_vs_Control
RDX	0.0742415	21.942	1.68693	0.0938985	0.455028489912252	-4.68354	unchanged	Lowrisk_vs_Control
GAP43	-0.0587168	23.8456	-1.68676	0.0939308	0.455028489912252	-4.6838	unchanged	Lowrisk_vs_Control
FBXO42	-0.0340849	16.3377	-1.68588	0.0941011	0.455542851187689	-4.68518	unchanged	Lowrisk_vs_Control
ITGA5	0.0797968	16.3015	1.68518	0.094236	0.455542851187689	-4.68628	unchanged	Lowrisk_vs_Control
TXNDC5	0.0373084	17.8711	1.68518	0.0942365	0.455542851187689	-4.68628	unchanged	Lowrisk_vs_Control
NPTX2	-0.13912	18.0996	-1.68498	0.0942745	0.455542851187689	-4.68659	unchanged	Lowrisk_vs_Control
PPM1J	-0.0492501	17.5663	-1.68493	0.0942844	0.455542851187689	-4.68667	unchanged	Lowrisk_vs_Control
HOMER3	0.0579293	16.4958	1.68447	0.0943745	0.455565818989766	-4.6874	unchanged	Lowrisk_vs_Control
NSFL1C	0.0230279	20.5224	1.6844	0.0943881	0.455565818989766	-4.68751	unchanged	Lowrisk_vs_Control
CCDC15	-0.141158	15.4545	-1.68323	0.0946134	0.45611633838394	-4.68932	unchanged	Lowrisk_vs_Control
MAD1L1	0.033762	16.079	1.68267	0.0947221	0.45611633838394	-4.6902	unchanged	Lowrisk_vs_Control
SLC25A40	-0.0605135	16.2394	-1.68223	0.0948079	0.45611633838394	-4.69089	unchanged	Lowrisk_vs_Control
KLHL11	-0.0498167	16.0533	-1.68195	0.094863	0.45611633838394	-4.69133	unchanged	Lowrisk_vs_Control
CCDC61	0.0597456	15.6906	1.68148	0.0949532	0.45611633838394	-4.69206	unchanged	Lowrisk_vs_Control
MALRD1	0.221243	13.078	1.68125	0.0949987	0.45611633838394	-4.69242	unchanged	Lowrisk_vs_Control
DGAT1	0.0989644	14.4013	1.68123	0.0950019	0.45611633838394	-4.69245	unchanged	Lowrisk_vs_Control
LIMK1	-0.0389708	17.2699	-1.68116	0.0950155	0.45611633838394	-4.69256	unchanged	Lowrisk_vs_Control
EEF1A2	0.0238283	23.8445	1.68087	0.0950723	0.45611633838394	-4.69301	unchanged	Lowrisk_vs_Control
MARC2	-0.052674	19.1531	-1.68085	0.0950756	0.45611633838394	-4.69304	unchanged	Lowrisk_vs_Control
DAB2IP	-0.0344095	18.4737	-1.68078	0.0950909	0.45611633838394	-4.69316	unchanged	Lowrisk_vs_Control
RING1	0.052468	15.2878	1.68054	0.0951363	0.45611633838394	-4.69352	unchanged	Lowrisk_vs_Control
UBA7	0.0865083	14.4046	1.68049	0.095146	0.45611633838394	-4.6936	unchanged	Lowrisk_vs_Control
COL20A1	-0.0585608	17.9272	-1.6794	0.09536	0.456904419610081	-4.69531	unchanged	Lowrisk_vs_Control
FGFR3	-0.0496128	15.689	-1.6781	0.0956129	0.457877739161308	-4.69733	unchanged	Lowrisk_vs_Control
SUGP2	0.0437638	17.5938	1.67679	0.0958697	0.458816515102486	-4.69937	unchanged	Lowrisk_vs_Control
MAPKAPK5	-0.104004	15.8016	-1.67646	0.095935	0.458816515102486	-4.69989	unchanged	Lowrisk_vs_Control
MAPRE2	-0.0282003	22.0777	-1.67603	0.0960182	0.458816515102486	-4.70055	unchanged	Lowrisk_vs_Control
RAB3D	-0.0560048	22.9052	-1.67578	0.0960676	0.458816515102486	-4.70094	unchanged	Lowrisk_vs_Control
RTN4	-0.0306203	21.7785	-1.67566	0.0960912	0.458816515102486	-4.70113	unchanged	Lowrisk_vs_Control
EPHA7	-0.036228	18.2521	-1.67558	0.0961078	0.458816515102486	-4.70126	unchanged	Lowrisk_vs_Control
SFXN5	0.0560327	18.4833	1.67459	0.096302	0.459364014180235	-4.7028	unchanged	Lowrisk_vs_Control
KIAA0319L	-0.0393658	16.8239	-1.67449	0.0963223	0.459364014180235	-4.70296	unchanged	Lowrisk_vs_Control
PPP4C	-0.043857	17.5269	-1.67414	0.0963905	0.459451335605786	-4.7035	unchanged	Lowrisk_vs_Control
PHF6	-0.0530273	15.9654	-1.673	0.0966148	0.460129167272944	-4.70527	unchanged	Lowrisk_vs_Control
GABBR2	-0.0471134	19.4488	-1.67285	0.0966446	0.460129167272944	-4.7055	unchanged	Lowrisk_vs_Control
RGS6	-0.0647741	19.171	-1.67246	0.0967226	0.460129167272944	-4.70612	unchanged	Lowrisk_vs_Control
TDRP	0.0636534	15.3044	1.672	0.0968133	0.460129167272944	-4.70683	unchanged	Lowrisk_vs_Control
SLC7A14	0.070593	19.1127	1.67192	0.096829	0.460129167272944	-4.70695	unchanged	Lowrisk_vs_Control
FBN1	0.191831	17.5189	1.6719	0.0968325	0.460129167272944	-4.70698	unchanged	Lowrisk_vs_Control
GDPD5	0.0572143	15.7981	1.6714	0.0969305	0.460138327658824	-4.70775	unchanged	Lowrisk_vs_Control
NUP62	0.0327063	17.3444	1.67133	0.0969462	0.460138327658824	-4.70787	unchanged	Lowrisk_vs_Control
STX10	0.0694402	14.5652	1.67109	0.0969924	0.460138327658824	-4.70824	unchanged	Lowrisk_vs_Control
OMG	-0.0795901	20.7772	-1.67088	0.0970343	0.460138327658824	-4.70856	unchanged	Lowrisk_vs_Control
LYRM2	0.0804112	14.7931	1.67004	0.0972004	0.460350217009631	-4.70986	unchanged	Lowrisk_vs_Control
PI4KB	0.0300133	15.7038	1.66983	0.0972426	0.460350217009631	-4.7102	unchanged	Lowrisk_vs_Control
WDR66	-0.126192	17.276	-1.66935	0.0973375	0.460350217009631	-4.71094	unchanged	Lowrisk_vs_Control
PPFIA3	-0.0282093	19.7784	-1.66927	0.0973542	0.460350217009631	-4.71107	unchanged	Lowrisk_vs_Control
HEATR1	0.03847	15.4814	1.66899	0.0974089	0.460350217009631	-4.71149	unchanged	Lowrisk_vs_Control
PGBD2	0.117605	14.9351	1.66895	0.0974177	0.460350217009631	-4.71156	unchanged	Lowrisk_vs_Control
AKAP11	0.0335069	16.8573	1.66876	0.0974539	0.460350217009631	-4.71185	unchanged	Lowrisk_vs_Control
IFI16	0.0753181	17.0516	1.66864	0.0974789	0.460350217009631	-4.71204	unchanged	Lowrisk_vs_Control
SLITRK5	-0.0456154	16.13	-1.66786	0.0976342	0.460722628217178	-4.71325	unchanged	Lowrisk_vs_Control
FNTA	0.0527341	17.7089	1.6675	0.0977052	0.460722628217178	-4.7138	unchanged	Lowrisk_vs_Control
TRAM1	0.0815025	14.589	1.6674	0.0977245	0.460722628217178	-4.71395	unchanged	Lowrisk_vs_Control
GEMIN5	0.0323756	16.7944	1.66724	0.0977578	0.460722628217178	-4.71421	unchanged	Lowrisk_vs_Control
KARS	0.0298894	18.874	1.66666	0.0978719	0.46102433409981	-4.7151	unchanged	Lowrisk_vs_Control
HMGN5	0.0665881	17.021	1.66621	0.0979634	0.461092947439764	-4.71581	unchanged	Lowrisk_vs_Control
NDUFA8	-0.0560625	21.0259	-1.66609	0.0979869	0.461092947439764	-4.71599	unchanged	Lowrisk_vs_Control
ME3	-0.0487594	21.1182	-1.66584	0.0980367	0.461092947439764	-4.71638	unchanged	Lowrisk_vs_Control
NRAS	-0.0248875	20.9126	-1.66535	0.0981341	0.461315212508285	-4.71713	unchanged	Lowrisk_vs_Control
SART3	0.0396531	18.0128	1.66405	0.0983941	0.462301489572734	-4.71914	unchanged	Lowrisk_vs_Control
FBXL20	-0.0496339	17.7889	-1.66283	0.0986378	0.463210242005908	-4.72102	unchanged	Lowrisk_vs_Control
PRXL2B	-0.0484718	18.8031	-1.66158	0.0988898	0.464156855529948	-4.72296	unchanged	Lowrisk_vs_Control
CASP1	0.0835633	17.097	1.65984	0.0992404	0.465341075041937	-4.72565	unchanged	Lowrisk_vs_Control
EXOC6	-0.0388954	17.6639	-1.65976	0.0992554	0.465341075041937	-4.72576	unchanged	Lowrisk_vs_Control
MCU	-0.0418564	18.6491	-1.65916	0.0993781	0.465341075041937	-4.7267	unchanged	Lowrisk_vs_Control
GET4	-0.0262614	17.7044	-1.6589	0.0994293	0.465341075041937	-4.72709	unchanged	Lowrisk_vs_Control
NCK1	0.0212065	16.7443	1.65873	0.0994634	0.465341075041937	-4.72735	unchanged	Lowrisk_vs_Control
DCUN1D1	-0.0369479	18.9098	-1.65859	0.0994917	0.465341075041937	-4.72757	unchanged	Lowrisk_vs_Control
UPF3B	0.0445847	17.0275	1.65845	0.099521	0.465341075041937	-4.72779	unchanged	Lowrisk_vs_Control
FREM2	0.102911	16.0078	1.65817	0.0995769	0.465341075041937	-4.72822	unchanged	Lowrisk_vs_Control
TMEM9	0.0442869	17.8103	1.65807	0.0995968	0.465341075041937	-4.72837	unchanged	Lowrisk_vs_Control
DENND1A	-0.0290944	19.0956	-1.65713	0.0997883	0.465910293000926	-4.72982	unchanged	Lowrisk_vs_Control
DSEL	-0.0776873	15.9767	-1.65652	0.0999116	0.465910293000926	-4.73076	unchanged	Lowrisk_vs_Control
SLC39A7	0.0901031	17.5306	1.65639	0.0999365	0.465910293000926	-4.73095	unchanged	Lowrisk_vs_Control
TATDN3	0.0616732	16.6522	1.65618	0.0999801	0.465910293000926	-4.73128	unchanged	Lowrisk_vs_Control
FAAH	0.0538696	17.6652	1.65584	0.10005	0.465910293000926	-4.73181	unchanged	Lowrisk_vs_Control
ELMOD3	0.106137	14.0189	1.65568	0.100082	0.465910293000926	-4.73205	unchanged	Lowrisk_vs_Control
DDX19B	0.0321552	18.1728	1.65551	0.100117	0.465910293000926	-4.73232	unchanged	Lowrisk_vs_Control
SCRG1	0.113629	16.1348	1.65547	0.100123	0.465910293000926	-4.73237	unchanged	Lowrisk_vs_Control
RBM22	0.0418147	16.5314	1.65514	0.100191	0.465991388049315	-4.73288	unchanged	Lowrisk_vs_Control
NUGGC	0.0938241	15.0375	1.65478	0.100265	0.466095225946781	-4.73344	unchanged	Lowrisk_vs_Control
S100A2	0.209972	14.6474	1.65436	0.10035	0.466095225946781	-4.73408	unchanged	Lowrisk_vs_Control
RPS6KA4	0.040526	16.0907	1.65428	0.100366	0.466095225946781	-4.7342	unchanged	Lowrisk_vs_Control
PTAR1	0.0523737	16.3885	1.6529	0.100648	0.467158719436748	-4.73633	unchanged	Lowrisk_vs_Control
ZC3H18	0.0379772	17.3961	1.65255	0.100718	0.467158719436748	-4.73686	unchanged	Lowrisk_vs_Control
CADPS2	-0.0465506	20.5391	-1.65241	0.100747	0.467158719436748	-4.73707	unchanged	Lowrisk_vs_Control
PI16	0.146264	16.8166	1.65212	0.100805	0.467195253040949	-4.73752	unchanged	Lowrisk_vs_Control
KIDINS220	0.0309068	16.6475	1.65178	0.100875	0.467282636099604	-4.73804	unchanged	Lowrisk_vs_Control
NLGN1	-0.0565897	16.9424	-1.65143	0.100948	0.467385592017702	-4.73859	unchanged	Lowrisk_vs_Control
ALDH16A1	0.061887	16.907	1.65043	0.101151	0.468089351232118	-4.74011	unchanged	Lowrisk_vs_Control
SEPT7	-0.0223525	23.8569	-1.64958	0.101326	0.468500262334299	-4.74142	unchanged	Lowrisk_vs_Control
RAC3	-0.0657333	22.428	-1.64913	0.101417	0.468500262334299	-4.7421	unchanged	Lowrisk_vs_Control
MIGA2	0.0699018	16.7524	1.64897	0.101451	0.468500262334299	-4.74236	unchanged	Lowrisk_vs_Control
GIT1	-0.0221079	19.7656	-1.64888	0.10147	0.468500262334299	-4.7425	unchanged	Lowrisk_vs_Control
DHX35	0.117466	13.8673	1.64865	0.101517	0.468500262334299	-4.74285	unchanged	Lowrisk_vs_Control
SH3GLB2	-0.0415644	21.0673	-1.64851	0.101545	0.468500262334299	-4.74305	unchanged	Lowrisk_vs_Control
DIS3L2	-0.0281597	18.2753	-1.64774	0.101703	0.468736923213534	-4.74423	unchanged	Lowrisk_vs_Control
[truncated: 27,689 more rows]
[truncated: 5 more columns]
