# Supplementary material for: Multilayer Proteome and Metabolome‐Based Validation Uncovers Combined Regulatory Roles and Predictive Values of 6 RNA Modifications and Cellular Senescence in Alzheimer's Disease
Source: CNS Neurosci Ther. 2026 Jul 14;32(7):e71021. doi: 10.1002/cns.71021 (PMC13367321; doi:10.1002/cns.71021)
Supplement: Supplementary file 19 — Table S9: Difference analysis of GSVA score in AD patients. [file CNS-32-e71021-s021.xlsx]

## Sheet: Sheet1
Table S9: Difference analysis of GSVA score in AD patients
	logFC	AveExpr	t	P.Value	adj.P.Val	B	pathway
INOSITOL_PHOSPHATE_METABOLISM	0.363418687899403	0.0133310855808358	4.39309874208919	2.28523041007051e-05	0.000754126035323269	2.37503324964479	KEGG
GLYCINE_SERINE_AND_THREONINE_METABOLISM	0.289936368193228	-0.00533243	3.74041753204065	0.00027366743255772	0.00364197654367628	0.0652147053776151	KEGG
TYROSINE_METABOLISM	0.301048558796395	-0.00729396	3.68712769752017	0.000331088776697844	0.00364197654367628	-0.110472	KEGG
PROPANOATE_METABOLISM	0.276419837338527	0.00720408958549963	3.16999476786946	0.00189831067582672	0.0109027868373788	-1.7068	KEGG
PHENYLALANINE_METABOLISM	0.268616256957543	-0.00943897	3.16535577857239	0.00192662780555246	0.0109027868373788	-1.72021	KEGG
AMINO_SUGAR_AND_NUCLEOTIDE_SUGAR_METABOLISM	0.266312186481641	0.0378128640815423	3.09158333946129	0.00243303011996358	0.0109027868373788	-1.93107	KEGG
GALACTOSE_METABOLISM	0.28558352402746	0.0119908466819222	3.06509728203307	0.00264309983936455	0.0109027868373788	-2.00573	KEGG
STARCH_AND_SUCROSE_METABOLISM	0.28558352402746	0.0119908466819222	3.06509728203307	0.00264309983936455	0.0109027868373788	-2.00573	KEGG
MEDICUS_REFERENCE_SEROTONIN_METABOLISM	0.219130434782609	0.0131807780320366	2.2988748552109	0.0230954528588248	0.0846833271490243	-3.91749	KEGG
HISTIDINE_METABOLISM	0.170740545185553	-0.0222885	2.01911849497104	0.0455159820398741	0.140884254665781	-4.49064	KEGG
PEPTIDE_HORMONE_METABOLISM	-0.567866	0.0227430951089802	-6.09514	1.7704925435016e-08	7.79016719140702e-07	9.06401568590253	Reactome
METABOLISM_OF_RNA	0.365468927150733	-0.0157552	4.80810929579126	5.02270391773346e-06	0.000110499486190136	3.62383391200674	Reactome
INTEGRATION_OF_ENERGY_METABOLISM	-0.331266	0.00255693830912192	-4.45269	2.09500863731376e-05	0.000307267933472685	2.26136449183978	Reactome
METABOLISM_OF_AMINO_ACIDS_AND_DERIVATIVES	0.213247986893747	-0.00362827	4.1737015885086	6.13292753986905e-05	0.000674622029385596	1.24216350682257	Reactome
INOSITOL_PHOSPHATE_METABOLISM	0.324578328870894	0.00729034595967746	4.04096290706892	0.000100677593083727	0.00077286716358664	0.773776416947102	Reactome
METABOLISM_OF_CARBOHYDRATES	0.265923538439907	-0.00473303	4.02857041910315	0.000105390976852724	0.00077286716358664	0.730609741673481	Reactome
METABOLISM_OF_STEROID_HORMONES	0.37629290617849	-0.0012357	3.8975214245713	0.000170027463197924	0.00106874405438695	0.280123879438795	Reactome
GLYCOGEN_METABOLISM	0.350349857579604	0.0190935597063404	3.84146398697618	0.000207972760732526	0.00114385018402889	0.0908194660467743	Reactome
METABOLISM_OF_LIPIDS	0.156907828600653	0.00392983698395293	3.13869098328967	0.00219485148940428	0.0107303850593098	-2.09873	Reactome
METABOLISM_OF_POLYAMINES	0.248749962037402	0.000269221600767142	2.8293995760067	0.00557281659532732	0.0245203930194402	-2.94692	Reactome
SPHINGOLIPID_METABOLISM	0.239854294120394	0.0324569186942512	2.42075941530921	0.0172094358446681	0.063825602116363	-3.94201	Reactome
FATTY_ACID_METABOLISM	0.164599175020046	-0.00333825	2.41563846534814	0.0174069823953717	0.063825602116363	-3.96201	Reactome
ARACHIDONIC_ACID_METABOLISM	0.152808253912319	-0.00428654	2.11691396414503	0.0365918876234055	0.123849465802295	-4.60542	Reactome
METABOLISM_OF_NUCLEOTIDES	0.143430957154822	-0.0120698	1.9926479410554	0.0488538939286951	0.153540809490185	-4.85016	Reactome
VITAMIN_B12_METABOLISM	0.415926773455377	0.00182604072764255	4.60027497526205	9.32405280844101e-06	0.000447554534805169	3.18554216306092	WP
PHOSPHOINOSITIDES_METABOLISM	0.369035651530289	0.0236753841854127	4.24560016347286	3.92338383405517e-05	0.000941612120173242	1.83296278671411	WP
PENTOSE_PHOSPHATE_METABOLISM	0.320333051192332	0.0191888067470124	3.0997071038266	0.00233725081178987	0.0336534980933076	-1.93883	WP
TYROSINE_METABOLISM_AND_RELATED_DISORDERS	0.304543968617196	0.00473846011603448	3.04200379286726	0.0028044581744423	0.0336534980933076	-2.09913	WP
AMINO_ACID_METABOLISM_IN_TRIPLENEGATIVE_BREAST_CANCER_CELLS	0.246716333778963	0.00599279904350986	2.86522564060878	0.00480214665352603	0.0461006078738499	-2.58636	WP
SERINE_METABOLISM	0.237565039352954	0.00122470417159269	2.72846690220857	0.00716921626620261	0.0573537301296208	-2.94313	WP
FOLATE_METABOLISM	0.233694663200339	0.00732884926142369	2.61392722172533	0.00991809279030722	0.0680097791335352	-3.22987	WP
TRANSSULFURATION_ONECARBON_METABOLISM_AND_RELATED_PATHWAYS	0.241198840494916	0.00287654234609756	2.55992203584651	0.0115174925906437	0.0691049555438621	-3.3612	WP
CHOLESTEROL_METABOLISM	0.241712112621891	0.00855525886961585	2.47750333233102	0.0144061212410789	0.0727565583108204	-3.55681	WP
MELATONIN_METABOLISM_AND_EFFECTS	0.24693410544996	-0.0091302	2.41878533932675	0.0168506342278685	0.0727565583108204	-3.68853	WP
SPHINGOLIPID_METABOLISM_INTEGRATED_PATHWAY	0.239854294120394	0.0324569186942512	2.38986691558804	0.0181891395777051	0.0727565583108204	-3.75023	WP
SPHINGOLIPID_METABOLISM_OVERVIEW	0.239854294120394	0.0324569186942512	2.38986691558804	0.0181891395777051	0.0727565583108204	-3.75023	WP
AMINO_ACID_METABOLISM	0.187045413323352	-0.0146689	2.23590202311125	0.0269218632261418	0.0929986173501537	-4.09624	WP
GABA_METABOLISM_AKA_GHB	0.219130434782609	0.0131807780320366	2.23289095569283	0.0271245967271282	0.0929986173501537	-4.10264	WP
