# Supplementary material for: Multilayer Proteome and Metabolome‐Based Validation Uncovers Combined Regulatory Roles and Predictive Values of 6 RNA Modifications and Cellular Senescence in Alzheimer's Disease
Source: CNS Neurosci Ther. 2026 Jul 14;32(7):e71021. doi: 10.1002/cns.71021 (PMC13367321; doi:10.1002/cns.71021)
Supplement: Supplementary file 20 — Table S10: Comparison of three types of patient populations in clusters. [file CNS-32-e71021-s014.xlsx]

## Sheet: Table S10
Table S10: Comparison of three types of patient populations in clusters.
Sample	Feature Cluster	Risk Group	GSVA group
TMT1_AD_SJ.409	ClusterA	High_risk	ClusterA
TMT16_AD_SJ.538	ClusterB	High_risk	ClusterB
TMT15_AD_SJ.444	ClusterA	High_risk	ClusterA
TMT3_AD_SJ.516	ClusterA	High_risk	ClusterA
TMT10_AD_SJ.474	ClusterA	High_risk	ClusterA
TMT13_AD_SJ.453	ClusterB	High_risk	ClusterB
TMT8_AD_SJ.499	ClusterA	High_risk	ClusterA
TMT1_AD_SJ.475	ClusterA	High_risk	ClusterB
TMT3_AD_SJ.506	ClusterB	High_risk	ClusterB
TMT17_AD_SJ.435	ClusterB	High_risk	ClusterA
TMT5_AD_SJ.408	ClusterA	High_risk	ClusterA
TMT4_AD_SJ.471	ClusterB	High_risk	ClusterB
TMT19_AD_SJ.540	ClusterB	High_risk	ClusterA
TMT8_AD_SJ.547	ClusterA	High_risk	ClusterA
TMT18_AD_SJ.484	ClusterA	High_risk	ClusterA
TMT18_AD_SJ.593	ClusterA	High_risk	ClusterA
TMT6_AD_SJ.476	ClusterA	High_risk	ClusterB
TMT11_AD_SJ.455	ClusterB	High_risk	ClusterA
TMT11_AD_SJ.466	ClusterA	High_risk	ClusterA
TMT11_AD_SJ.565	ClusterA	High_risk	ClusterA
TMT14_AD_SJ.566	ClusterA	High_risk	ClusterA
TMT9_AD_SJ.448	ClusterB	High_risk	ClusterA
TMT7_AD_SJ.572	ClusterB	High_risk	ClusterB
TMT9_AD_SJ.418	ClusterA	High_risk	ClusterA
TMT5_AD_SJ.443	ClusterA	High_risk	ClusterA
TMT4_AD_SJ.442	ClusterA	High_risk	ClusterA
TMT2_AD_SJ.517	ClusterB	High_risk	ClusterA
TMT18_AD_SJ.410	ClusterA	High_risk	ClusterA
TMT14_AD_SJ.564	ClusterB	High_risk	ClusterB
TMT14_AD_SJ.546	ClusterA	High_risk	ClusterB
TMT19_AD_SJ.423	ClusterA	High_risk	ClusterA
TMT14_AD_SJ.591	ClusterA	High_risk	ClusterB
TMT1_AD_SJ.461	ClusterA	High_risk	ClusterA
TMT17_AD_SJ.469	ClusterB	High_risk	ClusterB
TMT10_AD_SJ.414	ClusterA	High_risk	ClusterA
TMT14_AD_SJ.429	ClusterA	High_risk	ClusterA
TMT2_AD_SJ.501	ClusterA	High_risk	ClusterA
TMT7_AD_SJ.495	ClusterA	High_risk	ClusterB
TMT3_AD_SJ.594	ClusterA	High_risk	ClusterA
TMT13_AD_SJ.487	ClusterB	High_risk	ClusterB
TMT2_AD_SJ.441	ClusterB	High_risk	ClusterB
TMT9_AD_SJ.412	ClusterA	High_risk	ClusterA
TMT8_AD_SJ.401	ClusterA	High_risk	ClusterA
TMT11_AD_SJ.403	ClusterA	High_risk	ClusterB
TMT8_AD_SJ.426	ClusterA	High_risk	ClusterA
TMT19_AD_SJ.498	ClusterA	High_risk	ClusterA
TMT7_AD_SJ.402	ClusterB	High_risk	ClusterB
TMT13_AD_SJ.541	ClusterA	High_risk	ClusterA
TMT16_AD_SJ.548	ClusterB	High_risk	ClusterB
TMT4_AD_SJ.421	ClusterA	High_risk	ClusterA
TMT2_AD_SJ.451	ClusterB	Low_risk	ClusterB
TMT19_NL_SJ.554	ClusterB	Low_risk	ClusterB
TMT19_AD_SJ.532	ClusterB	Low_risk	ClusterB
TMT19_AD_SJ.432	ClusterB	Low_risk	ClusterB
TMT10_AD_SJ.459	ClusterA	Low_risk	ClusterA
TMT2_AD_SJ.422	ClusterB	Low_risk	ClusterB
TMT3_AD_SJ.500	ClusterB	Low_risk	ClusterA
TMT2_AD_SJ.530	ClusterB	Low_risk	ClusterB
TMT16_AD_SJ.569	ClusterB	Low_risk	ClusterB
TMT16_AD_SJ.450	ClusterB	Low_risk	ClusterB
TMT12_AD_SJ.550	ClusterB	Low_risk	ClusterB
TMT3_AD_SJ.590	ClusterB	Low_risk	ClusterB
TMT6_AD_SJ.537	ClusterA	Low_risk	ClusterA
TMT12_AD_SJ.592	ClusterB	Low_risk	ClusterB
TMT9_AD_SJ.596	ClusterA	Low_risk	ClusterA
TMT4_AD_SJ.577	ClusterB	Low_risk	ClusterB
TMT5_AD_SJ.460	ClusterB	Low_risk	ClusterB
TMT6_AD_SJ.595	ClusterB	Low_risk	ClusterB
TMT6_AD_SJ.463	ClusterA	Low_risk	ClusterB
TMT9_AD_SJ.490	ClusterB	Low_risk	ClusterB
TMT4_AD_SJ.420	ClusterB	Low_risk	ClusterB
TMT5_AD_SJ.521	ClusterB	Low_risk	ClusterB
TMT17_AD_SJ.574	ClusterB	Low_risk	ClusterB
TMT11_AD_SJ.518	ClusterB	Low_risk	ClusterB
TMT15_AD_SJ.489	ClusterB	Low_risk	ClusterB
TMT17_AD_SJ.439	ClusterB	Low_risk	ClusterB
TMT15_AD_SJ.472	ClusterB	Low_risk	ClusterB
TMT18_AD_SJ.480	ClusterB	Low_risk	ClusterB
TMT1_AD_SJ.563	ClusterB	Low_risk	ClusterB
TMT12_AD_SJ.529	ClusterB	Low_risk	ClusterB
TMT13_AD_SJ.568	ClusterB	Low_risk	ClusterB
TMT17_AD_SJ.438	ClusterB	Low_risk	ClusterB
TMT5_AD_SJ.584	ClusterB	Low_risk	ClusterB
TMT1_AD_SJ.406	ClusterB	Low_risk	ClusterB
TMT5_AD_SJ.449	ClusterB	Low_risk	ClusterB
TMT18_AD_SJ.454	ClusterA	Low_risk	ClusterA
TMT1_AD_SJ.404	ClusterB	Low_risk	ClusterB
TMT6_AD_SJ.457	ClusterA	Low_risk	ClusterA
TMT7_AD_SJ.470	ClusterB	Low_risk	ClusterB
TMT16_AD_SJ.437	ClusterA	Low_risk	ClusterB
TMT14_AD_SJ.513	ClusterB	Low_risk	ClusterA
TMT3_AD_SJ.579	ClusterA	Low_risk	ClusterB
TMT10_AD_SJ.483	ClusterB	Low_risk	ClusterB
TMT18_AD_SJ.433	ClusterA	Low_risk	ClusterB
TMT7_AD_SJ.413	ClusterA	Low_risk	ClusterA
TMT15_AD_SJ.416	ClusterB	Low_risk	ClusterB
TMT15_AD_SJ.525	ClusterB	Low_risk	ClusterB
TMT12_AD_SJ.519	ClusterB	Low_risk	ClusterB
TMT7_AD_SJ.587	ClusterB	Low_risk	ClusterB
TMT8_AD_SJ.511	ClusterB	Low_risk	ClusterB

## Sheet: Sheet2
TMT1_AD_SJ.409	ClusterA
TMT2_AD_SJ.451	ClusterB
TMT16_AD_SJ.538	ClusterB
TMT19_NL_SJ.554	ClusterB
TMT15_AD_SJ.444	ClusterA
TMT3_AD_SJ.516	ClusterA
TMT19_AD_SJ.532	ClusterB
TMT19_AD_SJ.432	ClusterB
TMT10_AD_SJ.459	ClusterA
TMT10_AD_SJ.474	ClusterA
TMT2_AD_SJ.422	ClusterB
TMT3_AD_SJ.500	ClusterB
TMT13_AD_SJ.453	ClusterB
TMT8_AD_SJ.499	ClusterA
TMT1_AD_SJ.475	ClusterA
TMT2_AD_SJ.530	ClusterB
TMT3_AD_SJ.506	ClusterB
TMT17_AD_SJ.435	ClusterB
TMT16_AD_SJ.569	ClusterB
TMT16_AD_SJ.450	ClusterB
TMT12_AD_SJ.550	ClusterB
TMT5_AD_SJ.408	ClusterA
TMT4_AD_SJ.471	ClusterB
TMT3_AD_SJ.590	ClusterB
TMT6_AD_SJ.537	ClusterA
TMT12_AD_SJ.592	ClusterB
TMT9_AD_SJ.596	ClusterA
TMT19_AD_SJ.540	ClusterB
TMT8_AD_SJ.547	ClusterA
TMT4_AD_SJ.577	ClusterB
TMT5_AD_SJ.460	ClusterB
TMT6_AD_SJ.595	ClusterB
TMT6_AD_SJ.463	ClusterA
TMT18_AD_SJ.484	ClusterA
TMT18_AD_SJ.593	ClusterA
TMT6_AD_SJ.476	ClusterA
TMT11_AD_SJ.455	ClusterB
TMT11_AD_SJ.466	ClusterA
TMT11_AD_SJ.565	ClusterA
TMT9_AD_SJ.490	ClusterB
TMT14_AD_SJ.566	ClusterA
TMT9_AD_SJ.448	ClusterB
TMT7_AD_SJ.572	ClusterB
TMT9_AD_SJ.418	ClusterA
TMT5_AD_SJ.443	ClusterA
TMT4_AD_SJ.442	ClusterA
TMT4_AD_SJ.420	ClusterB
TMT5_AD_SJ.521	ClusterB
TMT2_AD_SJ.517	ClusterB
TMT17_AD_SJ.574	ClusterB
TMT11_AD_SJ.518	ClusterB
TMT18_AD_SJ.410	ClusterA
TMT14_AD_SJ.564	ClusterB
TMT15_AD_SJ.489	ClusterB
TMT14_AD_SJ.546	ClusterA
TMT17_AD_SJ.439	ClusterB
TMT15_AD_SJ.472	ClusterB
TMT18_AD_SJ.480	ClusterB
TMT1_AD_SJ.563	ClusterB
TMT12_AD_SJ.529	ClusterB
TMT19_AD_SJ.423	ClusterA
TMT13_AD_SJ.568	ClusterB
TMT14_AD_SJ.591	ClusterA
TMT17_AD_SJ.438	ClusterB
TMT1_AD_SJ.461	ClusterA
TMT17_AD_SJ.469	ClusterB
TMT10_AD_SJ.414	ClusterA
TMT5_AD_SJ.584	ClusterB
TMT1_AD_SJ.406	ClusterB
TMT5_AD_SJ.449	ClusterB
TMT18_AD_SJ.454	ClusterA
TMT1_AD_SJ.404	ClusterB
TMT14_AD_SJ.429	ClusterA
TMT6_AD_SJ.457	ClusterA
TMT7_AD_SJ.470	ClusterB
TMT16_AD_SJ.437	ClusterA
TMT2_AD_SJ.501	ClusterA
TMT7_AD_SJ.495	ClusterA
TMT3_AD_SJ.594	ClusterA
TMT14_AD_SJ.513	ClusterB
TMT3_AD_SJ.579	ClusterA
TMT13_AD_SJ.487	ClusterB
TMT10_AD_SJ.483	ClusterB
TMT2_AD_SJ.441	ClusterB
TMT9_AD_SJ.412	ClusterA
TMT8_AD_SJ.401	ClusterA
TMT18_AD_SJ.433	ClusterA
TMT11_AD_SJ.403	ClusterA
TMT7_AD_SJ.413	ClusterA
TMT8_AD_SJ.426	ClusterA
TMT15_AD_SJ.416	ClusterB
TMT19_AD_SJ.498	ClusterA
TMT7_AD_SJ.402	ClusterB
TMT15_AD_SJ.525	ClusterB
TMT12_AD_SJ.519	ClusterB
TMT7_AD_SJ.587	ClusterB
TMT13_AD_SJ.541	ClusterA
TMT16_AD_SJ.548	ClusterB
TMT4_AD_SJ.421	ClusterA
TMT8_AD_SJ.511	ClusterB
TMT6_NL_SJ.570	Control
TMT10_AD_SJ.434	Control
TMT12_NL_SJ.447	Control
TMT4_NL_SJ.544	Control
TMT10_NL_SJ.419	Control
TMT13_NL_SJ.496	Control
TMT6_AD_SJ.431	Control
TMT1_AD_SJ.411	Control
TMT12_NL_SJ.456	Control
TMT13_NL_SJ.405	Control
TMT15_NL_SJ.493	Control
TMT17_NL_SJ.465	Control
TMT12_NL_SJ.580	Control
TMT4_NL_SJ.588	Control
TMT7_AD_SJ.445	Control
TMT8_NL_SJ.477	Control
TMT6_AD_SJ.425	Control
TMT13_AD_SJ.553	Control
TMT6_NL_SJ.428	Control
TMT10_NL_SJ.468	Control
TMT17_NL_SJ.522	Control
TMT13_AD_SJ.558	Control
TMT12_AD_SJ.557	Control
TMT17_NL_SJ.539	Control
TMT8_NL_SJ.488	Control
TMT5_NL_SJ.527	Control
TMT7_NL_SJ.582	Control
TMT9_NL_SJ.559	Control
TMT15_NL_SJ.491	Control
TMT7_NL_SJ.562	Control
TMT18_NL_SJ.578	Control
TMT11_NL_SJ.598	Control
TMT3_NL_SJ.509	Control
TMT14_NL_SJ.581	Control
TMT3_NL_SJ.407	Control
TMT5_AD_SJ.430	Control
TMT11_AD_SJ.436	Control
TMT15_NL_SJ.549	Control
TMT9_NL_SJ.571	Control
TMT12_NL_SJ.415	Control
TMT1_NL_SJ.440	Control
TMT14_NL_SJ.534	Control
TMT11_NL_SJ.526	Control
TMT19_AD_SJ.458	Control
TMT5_NL_SJ.497	Control
TMT19_AD_SJ.533	Control
TMT18_AD_SJ.536	Control
TMT15_AD_SJ.424	Control
TMT19_NL_SJ.486	Control
TMT13_NL_SJ.575	Control
TMT3_AD_SJ.573	Control
TMT4_AD_SJ.589	Control
TMT17_AD_SJ.543	Control
TMT16_NL_SJ.524	Control
TMT9_NL_SJ.464	Control
TMT14_NL_SJ.478	Control
TMT9_AD_SJ.531	Control
TMT16_NL_SJ.502	Control
TMT6_NL_SJ.552	Control
TMT19_NL_SJ.551	Control
TMT11_NL_SJ.597	Control
TMT13_NL_SJ.481	Control
TMT8_NL_SJ.446	Control
TMT8_NL_SJ.523	Control
TMT7_NL_SJ.576	Control
TMT1_NL_SJ.510	Control
TMT3_NL_SJ.494	Control
TMT2_NL_SJ.561	Control
TMT11_NL_SJ.508	Control
TMT17_AD_SJ.462	Control
TMT16_NL_SJ.528	Control
TMT9_NL_SJ.492	Control
TMT2_NL_SJ.545	Control
TMT16_AD_SJ.512	Control
TMT10_NL_SJ.482	Control
TMT4_NL_SJ.542	Control
TMT4_AD_SJ.485	Control
TMT2_AD_SJ.427	Control
TMT18_NL_SJ.479	Control
TMT10_NL_SJ.586	Control
TMT1_NL_SJ.520	Control
TMT16_AD_SJ.585	Control
TMT15_AD_SJ.560	Control
TMT8_AD_SJ.473	Control
TMT18_NL_SJ.555	Control
TMT14_AD_SJ.515	Control
