# Supplementary material for: Multilayer Proteome and Metabolome‐Based Validation Uncovers Combined Regulatory Roles and Predictive Values of 6 RNA Modifications and Cellular Senescence in Alzheimer's Disease
Source: CNS Neurosci Ther. 2026 Jul 14;32(7):e71021. doi: 10.1002/cns.71021 (PMC13367321; doi:10.1002/cns.71021)
Supplement: Supplementary file 21 — Table S11: Differential analysis and enrichment analysis of brain and serum metabolites. [file CNS-32-e71021-s010.xlsx]

## Sheet: Table S11
Table S11: Differential analysis and enrichment analysis of brain and serum metabolites.
Differential metabolites in brain and serum
metabolites	logFC	AveExpr	t	P.Value	adj.P.Val	B	regulate	source
SDMA	0.537746584446124	-1.42709	4.55183944674423	1.38065767932166e-05	0.00251279697636541	2.90882646380622	up-regulated	brain
Thr	0.226932896188351	3.55350392883129	3.03720463595245	0.00298320099152402	0.203521495219378	-2.03137	up-regulated	brain
PCaaC426	-0.0733045	-1.56719	-2.94075	0.00399320981557408	0.203521495219378	-2.29199	down-regulated	brain
PCaaC404	-0.0786651	1.53842801988332	-2.67738	0.00855823274525595	0.203521495219378	-2.96686	down-regulated	brain
PCaeC360	-0.0913745	-0.619228	-2.6725	0.00867572838544743	0.203521495219378	-2.97883	down-regulated	brain
C101	0.0277765492943733	-2.12623	2.61511927334839	0.0101726130083836	0.203521495219378	-3.11833	up-regulated	brain
PCaaC383	-0.0820663	2.08670509727168	-2.60294	0.01051873202391	0.203521495219378	-3.14759	down-regulated	brain
Creatinine	0.129253263243919	3.27668345550905	2.59921323080151	0.0106269213385482	0.203521495219378	-3.15653	up-regulated	brain
PCaeC386	0.21068165956257	-1.2899	2.59549424189678	0.0107357469727185	0.203521495219378	-3.16543	up-regulated	brain
C121	0.0135953876470882	-2.54604	2.53488589037421	0.0126565442700983	0.203521495219378	-3.30891	up-regulated	brain
PCaeC420	-0.0739212	-0.85145	-2.51351	0.0134042598118674	0.203521495219378	-3.3588	down-regulated	brain
PCaeC425	-0.0425493	-1.92186	-2.48959	0.0142877276192093	0.203521495219378	-3.41418	down-regulated	brain
Trp	0.18628666113646	1.6557491736966	2.45560012287598	0.0156326068453096	0.203521495219378	-3.49207	up-regulated	brain
lysoPCaC140	0.0100447127942256	0.860536865332038	2.45504449625703	0.0156554996322598	0.203521495219378	-3.49333	up-regulated	brain
PCaeC423	-0.0988346	-0.700712	-2.42705	0.0168484460239506	0.204427811757267	-3.55675	down-regulated	brain
C142	-0.0887234	-4.81692	-2.25786	0.0259309722685363	0.281575926998498	-3.92606	down-regulated	brain
PCaaC365	-0.0733243	0.259467518670659	-2.22192	0.0283386253666892	0.281575926998498	-4.00139	down-regulated	brain
Kynurenine	0.380748684737538	-1.69727	2.21233624647927	0.0290128227937307	0.281575926998498	-4.02129	up-regulated	brain
His	0.139117441075606	2.62959198033216	2.17938993699154	0.0314382435062727	0.281575926998498	-4.08911	up-regulated	brain
PCaeC421	-0.059797	-1.13672	-2.17757	0.0315768693897076	0.281575926998498	-4.09282	down-regulated	brain
lysoPCaC240	-0.0680369	-2.48349	-2.16579	0.0324895300382883	0.281575926998498	-4.11683	down-regulated	brain
lysoPCaC203	-0.0939124	-0.93589	-2.11975	0.0362794643686811	0.300130114322725	-4.20952	down-regulated	brain
Tyr	0.153651001206451	2.89933496751836	2.06322076448586	0.0414491664571732	0.316136651994832	-4.3208	up-regulated	brain
PCaaC240	-0.0748319	-3.12712	-2.06076	0.0416883497136043	0.316136651994832	-4.32559	down-regulated	brain
PCaaC366	-0.059856	-1.22677	-2.04199	0.0435484558409655	0.317032758522229	-4.36188	down-regulated	brain
PCaaC380	-0.04159	-0.339896	-2.02446	0.0453495688433153	0.317446981903207	-4.39551	down-regulated	brain
PCaaC344	-0.0564299	-0.742389	-1.99798	0.0481899383235307	0.324835880551207	-4.44577	down-regulated	brain
PCaeC422	0.17328485344356	-0.838499	3.87552223369589	0.000157361872321486	0.0155078112160201	0.759492003100595	up-regulated	serum
SMC160	0.150843530720659	5.10550697928863	3.81494176665702	0.000197104917957273	0.0155078112160201	0.561161590856589	up-regulated	serum
PCaeC443	0.162982325563474	-2.38911	3.73814639739537	0.000261257062700007	0.0155078112160201	0.313410313267342	up-regulated	serum
PCaeC421	0.142769754123129	-1.19324	3.66461695859476	0.000340831015736705	0.0155078112160201	0.0800768646657888	up-regulated	serum
PCaeC362	0.164398949357113	2.49820225769567	3.47277350445103	0.000669720808785035	0.0163929681483655	-0.510514	up-regulated	serum
PCaeC423	0.160051214124967	-0.431608	3.42355531583399	0.000793025789252058	0.0163929681483655	-0.657726	up-regulated	serum
SMOHC161	0.142456693803247	1.69324505419989	3.41959715811306	0.000803815219398784	0.0163929681483655	-0.669487	up-regulated	serum
PCaeC402	0.142283200674618	0.508271312152801	3.38444465832581	0.000905855825688152	0.0163929681483655	-0.773435	up-regulated	serum
PCaeC340	0.151747488724304	0.240676069846142	3.36305225429484	0.000973759880773246	0.0163929681483655	-0.836246	up-regulated	serum
SMOHC141	0.144819618868649	2.06818450146248	3.35916177165229	0.000986609550440797	0.0163929681483655	-0.847632	up-regulated	serum
PCaeC360	0.134110015530803	-0.345188	3.32716997427141	0.00109844638859705	0.0163929681483655	-0.940838	up-regulated	serum
PCaeC403	0.137709245743104	0.216732605146212	3.30743982297914	0.00117320787764601	0.0163929681483655	-0.997939	up-regulated	serum
PCaeC342	0.170818900022923	2.18489145710097	3.30448435635456	0.00118480727778193	0.0163929681483655	-1.00647	up-regulated	serum
PCaeC363	0.16478719102972	1.83190143490807	3.28572	0.00126099754987427	0.0163929681483655	-1.06047	up-regulated	serum
PCaeC361	0.126037004934611	2.31206202712325	3.19779635246078	0.0016826583485986	0.0166042862185064	-1.30993	up-regulated	serum
His	0.0996145977258074	4.59322101356871	3.18846648236819	0.00173437532161533	0.0166042862185064	-1.33606	up-regulated	serum
PCaeC343	0.193851721585317	1.78940590527605	3.17111342449566	0.00183451205442204	0.0166042862185064	-1.38448	up-regulated	serum
SMC241	0.130683853729832	5.01435927167734	3.15941798471966	0.00190499923064237	0.0166042862185064	-1.41699	up-regulated	serum
PCaeC341	0.132973898326028	1.98010960060056	3.1536355221633	0.0019407698756406	0.0166042862185064	-1.43302	up-regulated	serum
PCaeC364	0.131754178138889	2.57489076392096	3.14682335773265	0.00198370891560941	0.0166042862185064	-1.45188	up-regulated	serum
PCaeC405	0.130987884633484	1.30965705583272	3.14451067309646	0.00199848551272921	0.0166042862185064	-1.45827	up-regulated	serum
PCaaC320	0.133161213456799	2.40713544724518	3.14316793221562	0.00200711152091836	0.0166042862185064	-1.46198	up-regulated	serum
PCaeC404	0.137492382702657	0.771356292710894	3.12911071775252	0.00209951216571215	0.0166135310504179	-1.50074	up-regulated	serum
PCaeC444	0.148827748042583	-1.18729	3.10020601960623	0.00230201119379939	0.0174569182196454	-1.57995	up-regulated	serum
PCaeC302	0.145002156285152	-2.42148	3.06728942540776	0.00255453800648783	0.0181306470977175	-1.66938	up-regulated	serum
PCaeC321	0.152775748865906	0.609355296613541	3.06289869034575	0.00259009244253107	0.0181306470977175	-1.68125	up-regulated	serum
PCaeC382	0.14890312827425	0.304064042017432	3.02109934130288	0.00295218457935558	0.0191508652277578	-1.79346	up-regulated	serum
PCaeC365	0.145168214491583	2.31734239137182	3.01678106149968	0.00299213714145147	0.0191508652277578	-1.80498	up-regulated	serum
SMC161	0.130488605347195	3.2320465954751	3.00982748746185	0.00305751941692587	0.0191508652277578	-1.82349	up-regulated	serum
PCaeC424	0.156202697599375	-0.255096	2.99953277370355	0.00315673602655349	0.0191508652277578	-1.85083	up-regulated	serum
SMC260	0.13222664771359	-1.36708	2.94179115686445	0.00377029701009965	0.0218429932757643	-2.00263	up-regulated	serum
PCaeC385	0.120659766443042	2.72821735437236	2.93574329913389	0.00384052629024427	0.0218429932757643	-2.01838	up-regulated	serum
PCaeC322	0.146796199140381	-0.604372	2.91297562770008	0.00411580845043916	0.0222853313064212	-2.07741	up-regulated	serum
PCaaC341	0.103986421142037	5.18784007842246	2.90619454017649	0.00420122601016559	0.0222853313064212	-2.09491	up-regulated	serum
PCaeC384	0.120236769752473	2.47819378395778	2.89651001845087	0.00432603389423193	0.0222853313064212	-2.11985	up-regulated	serum
SMC180	0.123026530322877	3.73950987907713	2.89028146814172	0.00440808751116024	0.0222853313064212	-2.13584	up-regulated	serum
PCaeC401	0.137613240414398	-0.0518102	2.87087971440727	0.00467289536223173	0.0226586079990987	-2.18548	up-regulated	serum
SMOHC221	0.114892818417329	3.66299983506794	2.86676317864136	0.00473091815365797	0.0226586079990987	-2.19597	up-regulated	serum
SMC240	0.11383794189039	3.62510418470276	2.83927233480131	0.00513559129024694	0.023966092687819	-2.2657	up-regulated	serum
PCaeC425	0.134895551925069	0.611155171208992	2.8023920497343	0.00572810733221218	0.0260628883615654	-2.3583	up-regulated	serum
Asn	0.109423191155058	4.11949162235831	2.77123698845153	0.00627644065156726	0.0269452784423012	-2.43568	up-regulated	serum
C41	0.157966438574596	-3.4617	2.75975991153173	0.00649017829424327	0.0269452784423012	-2.46399	up-regulated	serum
SMOHC241	0.112334721929359	0.65244688159243	2.75853716539963	0.00651333491747384	0.0269452784423012	-2.467	up-regulated	serum
PCaeC446	0.171438291967402	0.231521011579183	2.75835668359281	0.00651675926844506	0.0269452784423012	-2.46744	up-regulated	serum
PCaeC383	0.109631511710627	1.57882087827818	2.74370777064533	0.00680021232919896	0.0269452784423012	-2.50341	up-regulated	serum
SMOHC222	0.118703433802601	3.74417277160251	2.74319443741357	0.00681034510080141	0.0269452784423012	-2.50466	up-regulated	serum
PCaeC300	0.142378627412437	-1.32175	2.72281845819256	0.00722378373206032	0.027972949770957	-2.55439	up-regulated	serum
C3OH	0.164082170665979	-3.56855	2.69148586785635	0.00790404163717678	0.0294220087049446	-2.63021	up-regulated	serum
PCaaC403	0.107212463838762	-0.632571	2.69072272749658	0.00792131003594661	0.0294220087049446	-2.63204	up-regulated	serum
PCaaC343	0.144998334254959	2.59143696625966	2.67532514346428	0.00827709612153162	0.0299060028616036	-2.669	up-regulated	serum
PCaaC281	0.126026604071271	0.886105315237272	2.6709725965029	0.00838025354913068	0.0299060028616036	-2.67941	up-regulated	serum
PCaaC323	0.13015876596958	-0.777371	2.62959975174011	0.00942034164294739	0.0321555903599135	-2.77762	up-regulated	serum
PCaaC364	0.0944607067287233	5.21655273715066	2.62805144864092	0.00946143024994965	0.0321555903599135	-2.78127	up-regulated	serum
PCaaC362	0.0700053798349334	5.20438470796602	2.62508256787745	0.00954066966722708	0.0321555903599135	-2.78826	up-regulated	serum
PCaaC300	0.153774148196724	1.03152589887449	2.61707905139602	0.00975726877651948	0.0322876894059372	-2.80707	up-regulated	serum
PCaaC363	0.107139934583202	4.78995872541382	2.58211963140454	0.0107561662072141	0.0346730681317349	-2.88861	up-regulated	serum
PCaaC421	0.139782637579165	-1.26365	2.57385964904829	0.0110051966717707	0.0346730681317349	-2.90773	up-regulated	serum
PCaeC406	0.113514236305213	1.42830332951349	2.57240257064128	0.0110496590749485	0.0346730681317349	-2.9111	up-regulated	serum
Gln	0.0728225745294422	6.69947	2.53618953995706	0.0122077366029053	0.0376577637581147	-2.99422	up-regulated	serum
lysoPCaC281	0.130753366795467	-0.901998	2.51779226867024	0.0128367108403844	0.0389380228824994	-3.03604	up-regulated	serum
SMC261	0.126224909851693	-0.637178	2.51106798381097	0.013073732417364	0.03900687376984	-3.05125	up-regulated	serum
PCaeC386	0.117991486868199	1.82589050787006	2.50159967141782	0.0134141029061462	0.0393768827244936	-3.07261	up-regulated	serum
PCaaC424	0.104367354516073	-1.52603	2.48357540797995	0.0140839694802542	0.0406870229429565	-3.11307	up-regulated	serum
PCaaC361	0.130503288355682	3.74532	2.45800403089076	0.0150854579222192	0.0428992709663109	-3.17001	up-regulated	serum
PCaaC420	0.143804508337956	-0.603524	2.41886359184907	0.0167412049252786	0.0462209758931611	-3.25611	up-regulated	serum
PCaeC445	0.145935771910135	0.325588353703905	2.4184066067519	0.0167614527964211	0.0462209758931611	-3.2571	up-regulated	serum
PCaaC402	0.106964700113043	-1.17693	2.4033755629769	0.0174396558333987	0.0473733934578891	-3.28982	up-regulated	serum
SMC181	0.115509166925947	3.01932520019895	2.36887916082262	0.0190887516787277	0.0510904824342418	-3.36421	up-regulated	serum
C31	0.16255247629071	-3.59024	2.35785431047509	0.0196440760044344	0.0518148091711168	-3.38777	up-regulated	serum
PCaaC385	0.107967934350566	3.96811287775474	2.31734259307958	0.0218089166928757	0.0567031834014769	-3.47348	up-regulated	serum
PCaaC342	0.0417888807182871	5.36959097191762	2.24924677862673	0.0259220753616368	0.0664481368425056	-3.61444	up-regulated	serum
C141	0.0941726849497968	-2.28124	2.21552351240837	0.0281990236847175	0.0712808654252581	-3.68279	up-regulated	serum
C51	0.119622571038355	-3.2277	2.19807362136942	0.0294441403030449	0.0734086785637558	-3.71779	up-regulated	serum
PCaaC422	0.0988208892243378	-1.51763	2.19072740187679	0.0299824412707484	0.0737405988010298	-3.73244	up-regulated	serum
SMC202	0.118474068580694	-0.119438	2.17883001480998	0.0308723561907985	0.0749169176896711	-3.75608	up-regulated	serum
lysoPCaC280	0.113656994336903	-1.80824	2.16474457969452	0.0319554583663325	0.0765249134562173	-3.7839	up-regulated	serum
PCaaC401	0.148616814188034	-1.12027	2.15342689412259	0.0328494183181871	0.0776440796611696	-3.80614	up-regulated	serum
C5DCC6OH	0.0973607459116144	-3.01142	2.11416092464152	0.0361205804831544	0.0842813544606935	-3.88244	up-regulated	serum
PCaeC380	0.134002086517358	0.382142918024349	2.10829757479107	0.0366323515292557	0.0843935187129688	-3.89372	up-regulated	serum
C18	0.0942353623592918	-2.85817	2.09355426387673	0.0379468330555219	0.0863290452013124	-3.92195	up-regulated	serum
Met	0.0902537663335217	3.44256609524141	2.08584418309118	0.0386502377253026	0.0868437440247539	-3.93664	up-regulated	serum
PCaaC344	0.140058020337958	0.378260747198575	2.07417663619293	0.0397359546838943	0.088067416085564	-3.95878	up-regulated	serum
C161OH	0.141904479837935	-4.31089	2.06949691108637	0.0401787112031279	0.088067416085564	-3.96762	up-regulated	serum
PCaaC404	0.0939014050570861	1.22182657994314	2.06460034983328	0.0406464997317988	0.088067416085564	-3.97686	up-regulated	serum
c4OHPro	-0.0262179	-2.98756	-2.03742	0.043328397174144	0.0927737445375789	-4.02773	down-regulated	serum
Dopamine	-0.0497276	-1.88162	-2.02916	0.0441729465350116	0.0934822822020014	-4.04307	down-regulated	serum
C5OHC3DCM	0.077745346758519	-3.00454	1.98926096846749	0.0484525399552193	0.100988060803929	-4.11634	up-regulated	serum
lysoPCaC170	0.0918069020232853	0.880098290614244	1.98589254959039	0.0488293920370648	0.100988060803929	-4.12246	up-regulated	serum
t4OHPro	0.146398080701404	2.71308324870666	1.97903306526353	0.0496045037547754	0.101438423408642	-4.13489	up-regulated	serum
Regulation of shared differential metabolites
metabolites	serum_regulation	brain_regulation
PC.ae.C42.1	up	down
PC.ae.C42.3	up	down
PC.ae.C36.0	up	down
His	up	up
PC.ae.C42.5	up	down
PC.ae.C38.6	up	up
PC.aa.C34.4	up	down
PC.aa.C40.4	up	down
Enrichment analysis of differential metabolites
	ID	Description	GeneRatio	BgRatio	RichFactor	FoldEnrichment	zScore	pvalue	p.adjust	qvalue	geneID	Count	Group
D-Amino acid metabolism	D-Amino acid metabolism	D-Amino acid metabolism	45819	69/6390	0.0869565217391304	50.5138339920949	17.1709645664223	5.62707038308839e-10	1.35049689194121e-08	9.47717117151729e-09	C00064/C00819/C00135/C06419/C00855/C00073	6	serum
Alanine, aspartate and glutamate metabolism	Alanine, aspartate and glutamate metabolism	Alanine, aspartate and glutamate metabolism	45699	28/6390	0.0714285714285714	41.4935064935065	8.91669793392772	0.000993893895593218	0.0119267267471186	0.00836963280499552	C00152/C00064	2	serum
Glycerophospholipid metabolism	Glycerophospholipid metabolism	Glycerophospholipid metabolism	45699	56/6390	0.0357142857142857	20.7467532467532	6.16292906231405	0.00394405113178048	0.0315524090542438	0.0221420414415746	C04230/C00157	2	serum
Nitrogen metabolism	Nitrogen metabolism	Nitrogen metabolism	45668	20/6390	0.05	29.0454545454545	5.21608008184183	0.0339211672696068	0.130001436466198	0.0912290782218933	C00064	1	serum
Betalain biosynthesis	Betalain biosynthesis	Betalain biosynthesis	45668	23/6390	0.0434782608695652	25.2569169960474	4.83914439010324	0.0389181169028321	0.130001436466198	0.0912290782218933	C03758	1	serum
Arginine biosynthesis	Arginine biosynthesis	Arginine biosynthesis	45668	24/6390	0.0416666666666667	24.2045454545455	4.72913655854764	0.0405785379353545	0.130001436466198	0.0912290782218933	C00064	1	serum
One carbon pool by folate	One carbon pool by folate	One carbon pool by folate	45668	26/6390	0.0384615384615385	22.3426573426573	4.52800153999498	0.0438915588956377	0.130001436466198	0.0912290782218933	C00073	1	serum
Linoleic acid metabolism	Linoleic acid metabolism	Linoleic acid metabolism	45668	29/6390	0.0344827586206897	20.0313479623824	4.2652288346277	0.0488415928252574	0.130001436466198	0.0912290782218933	C00157	1	serum
beta-Alanine metabolism	beta-Alanine metabolism	beta-Alanine metabolism	45668	32/6390	0.03125	18.1534090909091	4.03925859851312	0.0537683178938116	0.130001436466198	0.0912290782218933	C00135	1	serum
Sphingolipid metabolism	Sphingolipid metabolism	Sphingolipid metabolism	45668	35/6390	0.0285714285714286	16.5974025974026	3.84206769430136	0.0586718329295433	0.130001436466198	0.0912290782218933	C00550	1	serum
alpha-Linolenic acid metabolism	alpha-Linolenic acid metabolism	alpha-Linolenic acid metabolism	45668	44/6390	0.0227272727272727	13.202479338843	3.37256921100139	0.0732441005399668	0.130001436466198	0.0912290782218933	C00157	1	serum
Sulfur metabolism	Sulfur metabolism	Sulfur metabolism	45668	44/6390	0.0227272727272727	13.202479338843	3.37256921100139	0.0732441005399668	0.130001436466198	0.0912290782218933	C00073	1	serum
Cyanoamino acid metabolism	Cyanoamino acid metabolism	Cyanoamino acid metabolism	45668	45/6390	0.0222222222222222	12.9090909090909	3.32893672030686	0.074850516375778	0.130001436466198	0.0912290782218933	C00152	1	serum
Histidine metabolism	Histidine metabolism	Histidine metabolism	45668	47/6390	0.0212765957446809	12.3597678916828	3.24569358082983	0.0780557562924064	0.130001436466198	0.0912290782218933	C00135	1	serum
Staurosporine biosynthesis	Staurosporine biosynthesis	Staurosporine biosynthesis	45668	49/6390	0.0204081632653061	11.8552875695733	3.1673567481447	0.0812508977913737	0.130001436466198	0.0912290782218933	C00135	1	serum
Pyrimidine metabolism	Pyrimidine metabolism	Pyrimidine metabolism	45668	66/6390	0.0151515151515152	8.80165289256198	2.64544749690848	0.108005905512604	0.146269162012361	0.102645025973587	C00064	1	serum
Glyoxylate and dicarboxylate metabolism	Glyoxylate and dicarboxylate metabolism	Glyoxylate and dicarboxylate metabolism	45668	67/6390	0.0149253731343284	8.67028493894166	2.62073913277069	0.109557444892642	0.146269162012361	0.102645025973587	C00064	1	serum
Cysteine and methionine metabolism	Cysteine and methionine metabolism	Cysteine and methionine metabolism	45668	68/6390	0.0147058823529412	8.5427807486631	2.59654097326174	0.111106530470086	0.146269162012361	0.102645025973587	C00073	1	serum
Glucosinolate biosynthesis	Glucosinolate biosynthesis	Glucosinolate biosynthesis	45668	77/6390	0.012987012987013	7.54427390791027	2.39897334061914	0.124938454477216	0.146269162012361	0.102645025973587	C00073	1	serum
Tyrosine metabolism	Tyrosine metabolism	Tyrosine metabolism	45668	78/6390	0.0128205128205128	7.44755244755245	2.37900401727126	0.126463193428705	0.146269162012361	0.102645025973587	C03758	1	serum
Arachidonic acid metabolism	Arachidonic acid metabolism	Arachidonic acid metabolism	45668	79/6390	0.0126582278481013	7.35327963176064	2.35938553129241	0.127985516760816	0.146269162012361	0.102645025973587	C00157	1	serum
Purine metabolism	Purine metabolism	Purine metabolism	45668	101/6390	0.0099009900990099	5.75157515751575	1.99868327433655	0.160872404577647	0.17549716863016	0.123155907810639	C00064	1	serum
Isoquinoline alkaloid biosynthesis	Isoquinoline alkaloid biosynthesis	Isoquinoline alkaloid biosynthesis	45668	131/6390	0.00763358778625954	4.43442054129077	1.64919925756226	0.203901687061017	0.212766977802801	0.149310159861614	C03758	1	serum
Biosynthesis of various plant secondary metabolites	Biosynthesis of various plant secondary metabolites	Biosynthesis of various plant secondary metabolites	45668	149/6390	0.00671140939597315	3.8987187309335	1.48664955547609	0.228746361739396	0.228746361739396	0.160523762624137	C00073	1	serum
D-Amino acid metabolism	D-Amino acid metabolism	D-Amino acid metabolism	45758	69/6390	0.0579710144927536	33.6758893280632	11.3317126263761	3.88199601141305e-06	0.000128105868376631	7.7639920228261e-05	C00188/C00820/C00135/C06419	4	brain
Glycine, serine and threonine metabolism	Glycine, serine and threonine metabolism	Glycine, serine and threonine metabolism	45727	48/6390	0.0625	36.3068181818182	10.1953600261905	6.29345783615927e-05	0.00103842054296628	0.000629345783615927	C00188/C05519/C00078	3	brain
Phenylalanine, tyrosine and tryptophan biosynthesis	Phenylalanine, tyrosine and tryptophan biosynthesis	Phenylalanine, tyrosine and tryptophan biosynthesis	45699	35/6390	0.0571428571428571	33.1948051948052	7.93046279281689	0.00155420577081618	0.0159085772770388	0.00964156198608414	C00078/C00082	2	brain
Monobactam biosynthesis	Monobactam biosynthesis	Monobactam biosynthesis	45699	39/6390	0.0512820512820513	29.7902097902098	7.48846082627923	0.00192831239721683	0.0159085772770388	0.00964156198608414	C00188/C00082	2	brain
Staurosporine biosynthesis	Staurosporine biosynthesis	Staurosporine biosynthesis	45699	49/6390	0.0408163265306122	23.7105751391466	6.62649358298397	0.00303169607119515	0.020009194069888	0.0121267842847806	C00078/C00135	2	brain
Glycerophospholipid metabolism	Glycerophospholipid metabolism	Glycerophospholipid metabolism	45699	56/6390	0.0357142857142857	20.7467532467532	6.16292906231405	0.00394405113178048	0.0216922812247926	0.0131468371059349	C00157/C04230	2	brain
Biosynthesis of various other secondary metabolites	Biosynthesis of various other secondary metabolites	Biosynthesis of various other secondary metabolites	45699	66/6390	0.0303030303030303	17.603305785124	5.62998307339951	0.00544212461335601	0.0256557303201069	0.0155489274667315	C00078/C00082	2	brain
Glucosinolate biosynthesis	Glucosinolate biosynthesis	Glucosinolate biosynthesis	45699	77/6390	0.025974025974026	15.0885478158205	5.16452261836699	0.00734728692877929	0.0303075585812146	0.0183682173219482	C00078/C00082	2	brain
Tryptophan metabolism	Tryptophan metabolism	Tryptophan metabolism	45699	83/6390	0.0240963855421687	13.9978094194962	4.94919175888776	0.00849701617667363	0.0311557259811366	0.0188822581703859	C00078/C00328	2	brain
Biosynthesis of various plant secondary metabolites	Biosynthesis of various plant secondary metabolites	Biosynthesis of various plant secondary metabolites	45699	149/6390	0.0134228187919463	7.79743746186699	3.48616348085858	0.0258760819915011	0.0853910705719536	0.0517521639830022	C00078/C00082	2	brain
Biosynthesis of vancomycin group antibiotics	Biosynthesis of vancomycin group antibiotics	Biosynthesis of vancomycin group antibiotics	45668	19/6390	0.0526315789473684	30.5741626794258	5.36070539945109	0.0322502762067087	0.0967508286201262	0.0586368658303795	C00082	1	brain
Betalain biosynthesis	Betalain biosynthesis	Betalain biosynthesis	45668	23/6390	0.0434782608695652	25.2569169960474	4.83914439010324	0.0389181169028321	0.0987921429071891	0.0598740260043571	C00082	1	brain
Valine, leucine and isoleucine biosynthesis	Valine, leucine and isoleucine biosynthesis	Valine, leucine and isoleucine biosynthesis	45668	23/6390	0.0434782608695652	25.2569169960474	4.83914439010324	0.0389181169028321	0.0987921429071891	0.0598740260043571	C00188	1	brain
Linoleic acid metabolism	Linoleic acid metabolism	Linoleic acid metabolism	45668	29/6390	0.0344827586206897	20.0313479623824	4.2652288346277	0.0488415928252574	0.104373793558576	0.0632568445809549	C00157	1	brain
Thiamine metabolism	Thiamine metabolism	Thiamine metabolism	45668	31/6390	0.032258064516129	18.7390029325513	4.11104400477378	0.0521286599695571	0.104373793558576	0.0632568445809549	C00082	1	brain
beta-Alanine metabolism	beta-Alanine metabolism	beta-Alanine metabolism	45668	32/6390	0.03125	18.1534090909091	4.03925859851312	0.0537683178938116	0.104373793558576	0.0632568445809549	C00135	1	brain
Novobiocin biosynthesis	Novobiocin biosynthesis	Novobiocin biosynthesis	45668	32/6390	0.03125	18.1534090909091	4.03925859851312	0.0537683178938116	0.104373793558576	0.0632568445809549	C00082	1	brain
alpha-Linolenic acid metabolism	alpha-Linolenic acid metabolism	alpha-Linolenic acid metabolism	45668	44/6390	0.0227272727272727	13.202479338843	3.37256921100139	0.0732441005399668	0.127679982243587	0.0773818074203559	C00157	1	brain
Cyanoamino acid metabolism	Cyanoamino acid metabolism	Cyanoamino acid metabolism	45668	45/6390	0.0222222222222222	12.9090909090909	3.32893672030686	0.074850516375778	0.127679982243587	0.0773818074203559	C00082	1	brain
Histidine metabolism	Histidine metabolism	Histidine metabolism	45668	47/6390	0.0212765957446809	12.3597678916828	3.24569358082983	0.0780557562924064	0.127679982243587	0.0773818074203559	C00135	1	brain
Phenylalanine metabolism	Phenylalanine metabolism	Phenylalanine metabolism	45668	49/6390	0.0204081632653061	11.8552875695733	3.1673567481447	0.0812508977913737	0.127679982243587	0.0773818074203559	C00082	1	brain
Phenylpropanoid biosynthesis	Phenylpropanoid biosynthesis	Phenylpropanoid biosynthesis	45668	58/6390	0.0172413793103448	10.0156739811912	2.86403438627778	0.0955048329280261	0.143257249392039	0.0868225753891147	C00082	1	brain
Biosynthesis of enediyne antibiotics	Biosynthesis of enediyne antibiotics	Biosynthesis of enediyne antibiotics	45668	63/6390	0.0158730158730159	9.22077922077922	2.72283188662669	0.10333652955817	0.148265455453027	0.0898578517897131	C00082	1	brain
Arginine and proline metabolism	Arginine and proline metabolism	Arginine and proline metabolism	45668	71/6390	0.0140845070422535	8.18181818181818	2.52682920830799	0.115739099297093	0.150840073325248	0.0914182262577258	C00791	1	brain
Ubiquinone and other terpenoid-quinone biosynthesis	Ubiquinone and other terpenoid-quinone biosynthesis	Ubiquinone and other terpenoid-quinone biosynthesis	45668	74/6390	0.0135135135135135	7.85012285012285	2.46110217920526	0.120349709392166	0.150840073325248	0.0914182262577258	C00082	1	brain
Biosynthesis of various alkaloid	Biosynthesis of various alkaloid	Biosynthesis of various alkaloid	45668	78/6390	0.0128205128205128	7.44755244755245	2.37900401727126	0.126463193428705	0.150840073325248	0.0914182262577258	C00078	1	brain
Tyrosine metabolism	Tyrosine metabolism	Tyrosine metabolism	45668	78/6390	0.0128205128205128	7.44755244755245	2.37900401727126	0.126463193428705	0.150840073325248	0.0914182262577258	C00082	1	brain
Arachidonic acid metabolism	Arachidonic acid metabolism	Arachidonic acid metabolism	45668	79/6390	0.0126582278481013	7.35327963176064	2.35938553129241	0.127985516760816	0.150840073325248	0.0914182262577258	C00157	1	brain
Methane metabolism	Methane metabolism	Methane metabolism	45668	88/6390	0.0113636363636364	6.60123966942149	2.1969631786752	0.141578290842303	0.161106330958483	0.0976402005808989	C00082	1	brain
Indole alkaloid biosynthesis	Indole alkaloid biosynthesis	Indole alkaloid biosynthesis	45668	103/6390	0.00970873786407767	5.63989408649603	1.97124876796716	0.163805482603459	0.180186030863805	0.109203655068973	C00078	1	brain
Biosynthesis of various antibiotics	Biosynthesis of various antibiotics	Biosynthesis of various antibiotics	45668	108/6390	0.00925925925925926	5.37878787878788	1.9056946050205	0.171097447049489	0.182135992020423	0.110385449709348	C00082	1	brain
Isoquinoline alkaloid biosynthesis	Isoquinoline alkaloid biosynthesis	Isoquinoline alkaloid biosynthesis	45668	131/6390	0.00763358778625954	4.43442054129077	1.64919925756226	0.203901687061017	0.210273614781674	0.127438554413136	C00082	1	brain
Porphyrin metabolism	Porphyrin metabolism	Porphyrin metabolism	45668	148/6390	0.00675675675675676	3.92506142506143	1.49499744906536	0.227384816237732	0.227384816237732	0.137808979538019	C00188	1	brain
D-Amino acid metabolism	D-Amino acid metabolism	D-Amino acid metabolism	45691	69/6390	0.0289855072463768	61.7391304347826	10.9933190835792	0.000342371919712464	0.00273897535769972	NA	C00135/C06419	2	brain_serum_shared
Linoleic acid metabolism	Linoleic acid metabolism	Linoleic acid metabolism	45660	29/6390	0.0344827586206897	73.448275862069	8.47408798737519	0.0135554392577645	0.0297890166709189	NA	C00157	1	brain_serum_shared
beta-Alanine metabolism	beta-Alanine metabolism	beta-Alanine metabolism	45660	32/6390	0.03125	66.5625	8.05747276543804	0.014950693049432	0.0297890166709189	NA	C00135	1	brain_serum_shared
alpha-Linolenic acid metabolism	alpha-Linolenic acid metabolism	alpha-Linolenic acid metabolism	45660	44/6390	0.0227272727272727	48.4090909090909	6.83858966046887	0.0205185516571346	0.0297890166709189	NA	C00157	1	brain_serum_shared
Histidine metabolism	Histidine metabolism	Histidine metabolism	45660	47/6390	0.0212765957446809	45.3191489361702	6.60878462251182	0.0219072302752108	0.0297890166709189	NA	C00135	1	brain_serum_shared
Staurosporine biosynthesis	Staurosporine biosynthesis	Staurosporine biosynthesis	45660	49/6390	0.0204081632653061	43.469387755102	6.46731146389997	0.0228322864427041	0.0297890166709189	NA	C00135	1	brain_serum_shared
Glycerophospholipid metabolism	Glycerophospholipid metabolism	Glycerophospholipid metabolism	45660	56/6390	0.0178571428571429	38.0357142857143	6.03259711926602	0.0260653895870541	0.0297890166709189	NA	C00157	1	brain_serum_shared
Arachidonic acid metabolism	Arachidonic acid metabolism	Arachidonic acid metabolism	45660	79/6390	0.0126582278481013	26.9620253164557	5.03189578585848	0.0366382183146278	0.0366382183146278	NA	C00157	1	brain_serum_shared
